# Supplementary material for: Mitochondrial CoQ deficiency is a common driver of mitochondrial oxidants and insulin resistance
Source: eLife. 2018 Feb 6;7:e32111. doi: 10.7554/eLife.32111 (PMC5800848; doi:10.7554/eLife.32111)
Supplement: Supplementary file 1. — (A-D) Differential expression and directional analyses of proteomic data from adipose tissue (A, B) and 3T3-L1 adipocytes (C, D). Values in directional analysis sheets are p values. E, Pathway analysis of tissue and cell proteomic data. [file elife-32111-supp1.xlsx]

## Sheet: A=Tissue protein DE analysis
AT
Protein	logFC	AveExpr	t	P.Value	adj.P.Val	B	logFC	AveExpr	t	P.Value	adj.P.Val	B	GeneName
A1BN54;Q7TPR4;D3YY95	0.0101482	31.9713	0.0591873	0.953545	0.983482	-5.95845	0.153562	31.9713	0.902527	0.38033	0.673863	-5.77536	Actn1
A1L3P4;B0QZV3;D3Z0Q9	0.439736	27.8885	1.73303	0.102559	0.519947	-4.60185	0.0833367	27.8885	0.330969	0.745017	0.897934	-6.12384	Slc9a6
A2A547;P84099	-0.288428	30.2313	-1.45281	0.165847	0.584387	-4.9798	-0.0353368	30.2313	-0.179364	0.859932	0.944879	-6.16306	Rpl19
A2A6U3;Q80UG5-3;Q80UG5;Q80UG5-2;A2A6U5;A8Y5D3	-0.289302	29.8028	-1.52421	0.14722	0.565109	-4.888	0.152805	29.8028	0.811278	0.429259	0.717924	-5.85131	40057
A2AAN2;Q8BMA6	-0.0693662	27.0837	-0.376803	0.711332	0.907895	-5.88996	0.142784	27.0837	0.781596	0.446007	0.728869	-5.87442	Srp68
A2ABY3;Q922E4	-0.138513	26.835	-0.911489	0.375735	0.735258	-5.55847	-0.487047	26.835	-3.22976	0.00530907	0.101859	-2.15118	Pcyt2
A2ACG7;Q9DBG6	-0.25698	32.1629	-1.6733	0.113947	0.533968	-4.68626	-0.237078	32.1629	-1.55562	0.139599	0.437167	-5.0363	Rpn2
A2ADY9;Q9DAF3	0.130027	28.356	0.808139	0.431011	0.762518	-5.64257	-0.126273	28.356	-0.790858	0.440737	0.727485	-5.86729	Ddi2
A2AF33;A2AF31;Q8C0W0	0.429017	26.4125	1.05523	0.307189	0.7058	-5.42664	1.05121	26.4125	2.60556	0.019266	0.188368	-3.3273	Tmsb15b1;Tmsb15b2;Tmsb15l
A2AFJ1;Q60973;A2AFI9;F6ZLC6;F6U539	0.047809	28.7804	0.259158	0.79886	0.942063	-5.92689	0.208008	28.7804	1.13624	0.272795	0.577558	-5.54847	Rbbp7
A2AHQ7;Q8BWJ3;Q6PE66;A2AHQ8	-0.240503	26.4635	-1.39078	0.183571	0.606707	-5.05688	-0.0458375	26.4635	-0.267114	0.792837	0.921781	-6.14317	Phka2
A2AJ72;Q3TIX6;F7AM43;A2AJ71	-0.263318	26.2512	-1.24492	0.23131	0.657953	-5.22774	-0.650434	26.2512	-3.09886	0.00697844	0.122369	-2.40268	Fubp3
A2AJI1;A2AJI0-2;A8Y5P4;A2AJI0;F6WF36	-0.323673	26.4177	-1.81161	0.0890974	0.509135	-4.48786	0.173089	26.4177	0.976258	0.343648	0.645933	-5.7087	Map7d1
A2AJY2;O35206;A2AJY7;A2AJY5	-0.0255751	33.9389	-0.148504	0.883824	0.958762	-5.94924	0.372248	33.9389	2.17816	0.0448984	0.269843	-4.0792	Col15a1
A2AKD6;Q9JJW0	-0.171267	27.6446	-0.591607	0.562483	0.834784	-5.78827	-0.276694	27.6446	-0.963153	0.349981	0.649424	-5.72089	Pxmp4
A2AKD7;Q61234	-0.162807	27.9886	-0.822621	0.422965	0.757728	-5.63134	0.0933256	27.9886	0.475187	0.641156	0.844954	-6.06528	Snta1
A2AKH7;Q9D1G5;Q8JZX5;B0R031	0.286455	27.2511	0.931678	0.365522	0.733379	-5.54098	-0.0573212	27.2511	-0.187872	0.853368	0.943682	-6.16147	Lrrc57
A2AKI5;P43406;F6W6Q6	0.0914437	28.2275	0.579256	0.570584	0.838135	-5.7953	0.0547004	28.2275	0.349176	0.731567	0.890209	-6.11758	Itgav
A2AKN8;E9PVW0	-1.45348	28.2429	-2.69634	0.0160206	0.319458	-3.02884	-0.836408	28.2429	-1.56358	0.137721	0.435363	-5.02542	Mup8;Mup13
A2AMC3;Q91ZW2;Q3UXG7;E9Q686;E9PZ15	-0.0924145	28.8821	-0.536335	0.599198	0.850981	-5.8186	-0.00922882	28.8821	-0.0539734	0.957633	0.983448	-6.17794	Pofut1
A2AMQ5;Q99L43;F6S4G2;Q6PBC0	0.0521064	28.8477	0.282077	0.781546	0.933783	-5.92075	0.220493	28.8477	1.20284	0.246754	0.557675	-5.47572	Cds2
A2AN08-3;A2AN08;A2AN08-5;A2AN08-2;F6SSP6;A2AN08-4	-0.499443	29.1656	-2.10642	0.0515176	0.450478	-4.03359	0.0428696	29.1656	0.182199	0.857744	0.944215	-6.16254	Ubr4
A2APT9	-0.411711	27.8639	-1.8121	0.0890176	0.509135	-4.48713	-0.317426	27.8639	-1.40789	0.178533	0.484463	-5.23087	Klhdc7a
A2AQ53;Q61554	0.744201	35.8058	2.77198	0.0137249	0.314722	-2.89349	1.12011	35.8058	4.20432	0.000689592	0.0495251	-0.258716	Fbn1
A2AQZ2;Q9DB26;A2AQZ7;D6RIQ3;D6RI61;A2AQZ5;F7CAL7	-0.0635928	27.9738	-0.387784	0.70335	0.905306	-5.88583	-0.636927	27.9738	-3.91389	0.00126372	0.0627858	-0.821699	Phyhd1
A2ARZ7;P35285	-0.278822	26.9086	-1.2515	0.228963	0.656288	-5.22035	-0.198382	26.9086	-0.897316	0.38302	0.675605	-5.77989	Rab22a
A2AU61;Q64012-2;A2AU62;Q64012;A2AU60	-0.193854	27.8141	-1.15032	0.267127	0.680298	-5.33036	0.340554	27.8141	2.03641	0.0588291	0.303386	-4.31388	Raly
A2AUK7;Q9Z2H5-3;Q9Z2H5-2;A2AUK8;Q9Z2H5;A2AUK5;A2AUK6;E9PV14	-0.0304916	28.9404	-0.235548	0.816809	0.94477	-5.93267	0.0247856	28.9404	0.192946	0.84946	0.942451	-6.16049	Epb4.1l1;Epb41l1
A2AVJ7;Q99PL5;Q99PL5-10;Q99PL5-9;Q99PL5-8;Q99PL5-7;Q99PL5-6;Q99PL5-5;Q99PL5-4;Q99PL5-3;Q99PL5-2;Q99PL5-12;Q99PL5-11	0.797159	32.1272	5.11022	0.000108998	0.047608	1.37521	0.620552	32.1272	4.00876	0.00103634	0.0560824	-0.637353	Rrbp1
A2AWA9;A2AWA9-2;A6H6A9-3;A2AWA7;A2AWB0;A2AWA9-3	-0.142463	26.3837	-0.526256	0.606019	0.851955	-5.82382	-0.378398	26.3837	-1.40858	0.178335	0.484463	-5.23001	Rabgap1
A2BFF8;O88487;Q3TPJ8;A2BFF5;A2BFF9	-0.018063	29.8335	-0.118709	0.907002	0.965633	-5.95319	-0.0499346	29.8335	-0.3307	0.745216	0.897934	-6.12393	Dync1i2
A2BIN1	-0.599076	29.8065	-1.41074	0.177706	0.600605	-5.03235	-0.627569	29.8065	-1.48924	0.156114	0.456697	-5.12552	Mup10
A2CEK7	-1.1559	33.8731	-1.91614	0.0736197	0.488912	-4.33137	-0.842322	33.8731	-1.4071	0.178765	0.484463	-5.23188	Mup14
A2CF65;P49300;F8WHB7;J3QPR7;B1AU01;A2CF63	-0.0518808	29.8132	-0.397522	0.696301	0.901291	-5.88207	-0.139584	29.8132	-1.07777	0.297315	0.602643	-5.60945	Clec10a
A2RTH5	-0.414331	26.6128	-1.65879	0.116874	0.536624	-4.70647	-0.688519	26.6128	-2.77777	0.0135628	0.166207	-3.00978	Lcmt1
A3KGU5;E9Q447	-0.0040294	36.0209	-0.0376227	0.97046	0.989378	-5.95949	0.169051	36.0209	1.59062	0.131502	0.427733	-4.98814	Sptan1
A3KMP2;A3KMP2-2;D6RH59	0.162351	29.9973	0.949266	0.35678	0.729467	-5.52547	-0.0253707	29.9973	-0.149487	0.883061	0.958283	-6.16805	Ttc38
A4QPC5;P21844	0.585127	29.037	2.34518	0.0324204	0.403327	-3.63972	0.799289	29.037	3.22826	0.00532574	0.101859	-2.15406	Cma1
A6H584;E9Q1B5	-0.0228297	32.7457	-0.0733201	0.942472	0.980757	-5.95752	0.330739	32.7457	1.0704	0.300519	0.604485	-5.61694	Col6a5
A6H6E2	-0.00307548	27.3936	-0.0168413	0.986774	0.997273	-5.96005	0.422199	27.3936	2.32979	0.0334179	0.237187	-3.81935	Mmrn2
A8DUK4;E9Q223	0.37366	38.9256	2.0483	0.0575244	0.463501	-4.12621	0.611237	38.9256	3.37648	0.00390375	0.0909146	-1.86745	Hbb-b1
B0R091;P61022;B0R092	-0.333343	31.2839	-1.76039	0.0976826	0.514032	-4.56253	-0.752807	31.2839	-4.00624	0.00104181	0.0560824	-0.642247	Chp1
B1ASW5;Q5NCF2;B1ASW6	-0.0590026	27.1959	-0.256355	0.800985	0.942063	-5.9276	0.0840314	27.1959	0.367917	0.717817	0.883646	-6.11079	Trappc1
B1AT92;Q60631;Q60631-2;B1AT95	-0.210538	28.7896	-1.60623	0.128022	0.547182	-4.77865	-0.154079	28.7896	-1.18456	0.253705	0.561022	-5.49604	Grb2
B1ATZ0;B1ATZ1;Q99LI8;Q3UMA3;B1ATY9;F6VV02	0.0562813	28.8769	0.512653	0.615286	0.856287	-5.83072	0.325108	28.8769	2.98418	0.00885833	0.13475	-2.62137	Hgs
B1AU25;Q9Z0X1	-0.215766	31.0613	-1.80657	0.0899106	0.50955	-4.49526	-0.444871	31.0613	-3.75357	0.0017684	0.0709108	-1.1338	Aifm1
B1AUB8;Q02780-2;B1AUB9;B1AUC0;Q02780-3;Q02780-7;Q02780-4;Q02780;Q02780-5;B1AUB6;Q02780-6;F7CDR2;P70255-7;P70255-6;A2ADI3;P97863-3;A2BG76;P97863-2;I7HIP8;A2BG75;A2BG77;P97863	0.164089	26.8604	0.677147	0.508107	0.801864	-5.73577	-0.131456	26.8604	-0.546666	0.592245	0.822685	-6.02871	Nfia
B1AUN3;Q3UKV0;B1AUN2	-0.204276	26.4508	-1.0539	0.307781	0.7058	-5.42794	-0.26766	26.4508	-1.39156	0.18334	0.489727	-5.25149	Eif2b3
B1AWE0;Q6PFA2;B1AWE1;O08585;B1AWD8;B1AWD9	0.377657	31.2534	1.42151	0.174607	0.597233	-5.01901	0.386007	31.2534	1.46415	0.162766	0.467407	-5.15849	Clta
B1AXP6;B1AXP6-2;B1AXP6-3;B1AXP6-4	-0.605956	27.5291	-1.32449	0.204182	0.63535	-5.13638	-0.441522	27.5291	-0.972514	0.345449	0.645933	-5.7122	Tomm5
B1AYL1	0.109254	27.1551	0.419199	0.680714	0.895503	-5.87337	-0.00325077	27.1551	-0.0125692	0.990129	0.995929	-6.17934	Scn7a
B2RQS1;Q9ERG2;P58404-2;P58404	0.0156642	28.1491	0.143622	0.887615	0.960246	-5.94995	-0.153223	28.1491	-1.4157	0.176273	0.482968	-5.22095	Strn3
B2RSH2	0.378506	31.3268	2.39409	0.0294335	0.396909	-3.55666	0.298783	31.3268	1.90442	0.0752276	0.337731	-4.52433	Gnai1
B2RWE3;B1AR13	-0.255367	27.6971	-0.702285	0.492719	0.795664	-5.71907	0.189578	27.6971	0.525382	0.606613	0.829882	-6.04011	Cisd3
B2RX47	0.285848	27.1073	0.465239	0.648108	0.875747	-5.8534	0.0440989	27.1073	0.072328	0.943249	0.97973	-6.17676	4930433I11Rik
B7FAU9;Q8BTM8;B7FAV1;F6XC15;J3JS91;Q8BTM8-2;F6Z2C0	-0.033562	34.3743	-0.220702	0.828151	0.944881	-5.93602	0.158897	34.3743	1.05296	0.308197	0.611001	-5.6345	Flna
B7ZNH7;Q80X19-2;Q80X19;K3W4R4;F7D5Y4	0.079208	30.1215	0.229096	0.821734	0.944881	-5.93415	0.130685	30.1215	0.380901	0.708349	0.88015	-6.10589	Col14a1
B7ZNL3	0.906285	28.8638	1.53581	0.144367	0.563295	-4.87279	0.847653	28.8638	1.44753	0.167299	0.472147	-5.18009	Tpm1
B8JJN0;F6VQX8;P04186;B8JJM5;F6XQ00;B8JJM6;H3BK95;F6W2T4;B8JJM3;F6ZCY7;F6WZA2;CON__Q3KUS7	0.0760155	31.7916	0.461263	0.650896	0.877974	-5.8552	0.0831305	31.7916	0.508328	0.618247	0.833557	-6.04894	Gm20547;Cfb
B9EHJ3;P39447	0.404505	29.3061	1.97255	0.0663096	0.480946	-4.24476	0.104681	29.3061	0.514409	0.614086	0.831312	-6.04582	Tjp1
D3YTN4;Q99JY3;D3YWB5;D6RGS2;D3Z7Q4;D3Z3F3;D3Z7N6	0.0264855	30.0257	0.219271	0.829246	0.944881	-5.93633	0.261756	30.0257	2.18377	0.0444154	0.268276	-4.06974	Gimap4
D3YTP0;Q8CI59;Q8CI59-2;E9QN92	-0.00381714	27.7563	-0.0219641	0.982752	0.995534	-5.95995	-0.038108	27.7563	-0.220968	0.827948	0.931012	-6.1546	Steap3
D3YTQ9;P62843	0.0890842	29.1108	0.381846	0.707662	0.907532	-5.88808	-0.25855	29.1108	-1.11679	0.280782	0.585732	-5.56907	Rps15
D3YU12;Q8K2T1;Q8K2T1-3;Q8K2T1-2;G5E8S7	0.146537	26.805	0.425498	0.676213	0.893188	-5.87076	0.16146	26.805	0.472446	0.643068	0.846725	-6.06658	Nmral1
D3YU17;Q8VCM8;F6S731	-0.457508	28.7541	-3.05582	0.00763293	0.250731	-2.37711	-0.0638437	28.7541	-0.42972	0.673202	0.865434	-6.08595	Ncln
D3YUM1;Q91YT0;D3Z1U9;D3Z0K1;D3YXX5;D6RG60	-0.000337129	31.3692	-0.00256389	0.997986	0.99987	-5.96019	-0.292635	31.3692	-2.24268	0.0396258	0.256001	-3.96967	Ndufv1
D3YVW2;Q8BXA1;F6RUD1	-0.0969873	27.2569	-0.350655	0.730479	0.916866	-5.89933	0.501944	27.2569	1.82876	0.0863745	0.35467	-4.64109	Golim4
D3YW48;O88456;Q9D7J7	-0.0981218	32.0682	-0.855252	0.405194	0.746711	-5.60537	-0.0937805	32.0682	-0.823718	0.42236	0.713749	-5.84139	Capns1
D3YWF6;Q7TQI3;D3Z7K0	0.0763677	30.9167	0.532591	0.601728	0.851955	-5.82055	0.355653	30.9167	2.49947	0.0238568	0.203774	-3.51925	Otub1
D3YWT0;Q9R0P6;D3Z569;D3YTS1	-0.0990942	27.9676	-0.523167	0.608118	0.851955	-5.82541	-0.112345	27.9676	-0.597699	0.558511	0.803525	-5.9996	Sec11a
D3YXF5;CON__Q29RQ1	0.360986	30.6869	1.62782	0.123337	0.544694	-4.74919	-0.0155371	30.6869	-0.0706028	0.9446	0.980379	-6.17689	C7
D3YYK8;E9Q6X0;Q8R001-2;Q8R001;Q3TG90	-0.164839	28.5081	-1.03026	0.318403	0.713694	-5.45075	0.14378	28.5081	0.905568	0.378767	0.673863	-5.7727	Mapre2
D3YZ54;Q9QXE0;E9PWM4;D6RDE9;E9Q0K0;E9Q7H7;E9Q9L4	0.0507663	28.8615	0.373937	0.713422	0.908851	-5.89102	-0.206711	28.8615	-1.53435	0.144724	0.443625	-5.0652	Hacl1
D3YZP9	-0.0671771	27.3511	-0.307722	0.762313	0.927829	-5.91328	0.200236	27.3511	0.924311	0.369226	0.667164	-5.75615	Ccdc6
D3Z061;Q8C7R4	-0.262529	27.1811	-1.62051	0.124905	0.547182	-4.75919	-0.107426	27.1811	-0.668223	0.513635	0.773306	-5.95531	Uba6
D3Z0B8;D3Z2L7;Q3UT23;Q9QZ73;D3YUG2	0.0537148	27.3418	0.270025	0.790636	0.938998	-5.92404	0.0193715	27.3418	0.0981319	0.923062	0.973062	-6.17452	Dcun1d1
D3Z0F5;O88545;F6QK86	-0.201454	29.6559	-1.75029	0.0994584	0.516687	-4.57709	-0.281722	29.6559	-2.46656	0.0254806	0.209541	-3.57815	Cops6
D3Z0Q6;Q9Z1E4	-0.146204	31.0871	-0.8499	0.408075	0.748599	-5.60969	-0.181222	31.0871	-1.06159	0.304379	0.606925	-5.62584	Gys1
D3Z0V2;Q9ES28-8;Q9ES28-4;Q9ES28-3;Q9ES28-2;Q9ES28-7;Q9ES28;Q9ES28-6;Q9ES28-5	0.0268972	28.383	0.193887	0.848735	0.946178	-5.94153	-0.165187	28.383	-1.19992	0.247853	0.557817	-5.47898	Arhgef7
D3Z0V9;Q9D666-2;Q9D666-4;Q9D666-3;Q9D666;F7BX07;Q3TSM1;D3Z5Q2;D3Z3N5;F6RMJ1;D3YUW9;F6XYA0	0.147506	26.5508	0.425982	0.675868	0.893188	-5.87056	0.085659	26.5508	0.249282	0.806354	0.926586	-6.14784	Sun1
D3Z1Z8;D3Z5N2;P54227	-0.0823641	27.4261	-0.138853	0.89132	0.961993	-5.95061	0.290445	27.4261	0.493423	0.628502	0.838716	-6.05642	Stmn1
D3Z2Y6;Q9D708	-0.398438	27.2571	-2.42568	0.0276441	0.38636	-3.50263	-0.288199	27.2571	-1.76808	0.0963487	0.36775	-4.73257	S100a16
D3Z3A0;Q9DCL8;B1AR39;B1AR42;B1AR44;Q6NSU2	0.261317	29.3354	0.976479	0.343542	0.720182	-5.50096	0.671952	29.3354	2.5303	0.0224251	0.198831	-3.46379	Ppp1r2
D3Z3R1;Q6ZWZ4;D3YW41;P47964;D3YX71	-0.0211552	29.8675	-0.136341	0.893273	0.962195	-5.95096	0.115978	29.8675	0.753227	0.462391	0.742386	-5.89576	Gm5745;Rpl36;Rpl36-ps3
D3Z481;Q3TTP7;Q6P9N1	-0.0178246	26.3991	-0.128533	0.899349	0.962986	-5.95198	0.103867	26.3991	0.754759	0.461496	0.742386	-5.89463	Fam126a
D3Z4S3	0.381387	28.0927	1.77335	0.0954439	0.514032	-4.54376	0.642215	28.0927	3.00916	0.00841056	0.131957	-2.57388	Ptrhd1
D3Z598;Q8K4G1-2;E9QPS5;Q8K4G1-3;Q8K4G1;E9Q6B8;F6W6Z0	0.0771918	27.3878	0.262635	0.796226	0.94186	-5.92599	0.897183	27.3878	3.07609	0.00731749	0.124876	-2.44623	Ltbp4
D3Z5G7	0.753419	26.5895	3.18746	0.00580005	0.24352	-2.13426	-0.0897317	26.5895	-0.382553	0.707148	0.88015	-6.10525	Ces1b
D3Z645;Q9QZ88;Q9QZ88-2;D3YYD5;D3YW98	-0.022444	30.9513	-0.141321	0.889402	0.960619	-5.95027	0.433574	30.9513	2.75111	0.0143245	0.167456	-3.05937	Vps29
D3Z6H3;Q9WUB4;D3Z4E5;F6XWI6	0.0495471	26.61	0.208902	0.837194	0.944881	-5.93853	-0.280684	26.61	-1.19256	0.250645	0.559681	-5.48718	Dctn6
D3Z7P3-2;D3Z7P3;D3Z7P4;F6U529;D3Z7P5;F6RDM4;F7B327	-0.390499	28.1456	-2.83581	0.0120378	0.294137	-2.77843	0.0174854	28.1456	0.127959	0.899796	0.966244	-6.17109	Gls
D3Z7S0;D3Z4J5;Q9D1H7-2;Q9D1H7	0.0198718	26.7183	0.0834947	0.934507	0.977119	-5.95673	0.083095	26.7183	0.351832	0.729613	0.890209	-6.11664	Get4
D3Z7X0;D3Z2B3;F6RGT6	0.177268	27.0993	1.07178	0.299917	0.69901	-5.41039	-0.213624	27.0993	-1.30156	0.211725	0.520847	-5.36167	Acad12
D5MCW4;Q9CQ89;Q9CQ89-3	0.437847	29.5905	1.65731	0.117176	0.536624	-4.70852	0.602612	29.5905	2.29856	0.035531	0.244614	-3.87356	Cuta
E0CXC5;Q8K2A1;Q8K2A1-2	0.262677	25.9126	1.20096	0.247462	0.669406	-5.27626	-0.14439	25.9126	-0.665243	0.515489	0.774924	-5.95727	Gulp1
E0CXN5;P13707	0.0481098	35.1106	0.368349	0.717502	0.910139	-5.89307	-0.00838418	35.1106	-0.0646879	0.949234	0.981806	-6.17729	Gpd1
E0CYA8;Q3TA38;E0CX33;Q3TA38-2	-0.238995	28.5642	-1.07249	0.299611	0.698857	-5.40969	-0.16635	28.5642	-0.752251	0.462961	0.742449	-5.89648	Tmem120b
E0CYE1;Q8BZW3;Q3UPY5;Q3UPY5-2;E0CY86;E0CYW9	-0.355695	27.8666	-1.58934	0.131791	0.547182	-4.8015	-0.412435	27.8666	-1.85708	0.0820403	0.349884	-4.59773	Glb1l2
E0CYH4;Q8C6G8;F7DFQ2;F6UT94	-0.412695	26.8541	-1.73496	0.102209	0.519938	-4.59909	-0.0690208	26.8541	-0.2924	0.773786	0.912392	-6.136	Wdr26
E0CZE0;Q8VBW6	-0.118751	28.0248	-0.692248	0.49883	0.797971	-5.72581	0.27304	28.0248	1.60394	0.128527	0.42571	-4.9696	Nae1
E0CZE8;E0CXR0;E0CX98;Q9D2C7	-0.360247	26.4819	-1.61156	0.12685	0.547182	-4.7714	-0.13168	26.4819	-0.593616	0.561172	0.805949	-6.00202	Tmbim6
E9PUF5;Q9D659;E9Q251;D3Z7B7	-0.0980389	25.5645	-0.378316	0.71023	0.907871	-5.8894	0.459866	25.5645	1.78824	0.0929282	0.361643	-4.7024	4632428N05Rik
E9PUM4;Q71LX4	0.113945	32.0398	0.83357	0.416947	0.751918	-5.62273	0.462204	32.0398	3.40735	0.00365884	0.0892395	-1.80757	Tln2
E9PV24;Q99K47;CON__P02672	0.0500488	33.9029	0.263625	0.795476	0.941745	-5.92573	-0.326971	33.9029	-1.73556	0.102099	0.379971	-4.78076	Fga
E9PV38;Q6PDB7;D3YWM6	-0.0838574	26.8023	-0.397881	0.696042	0.901291	-5.88193	-0.154486	26.8023	-0.738648	0.470952	0.746759	-5.90645	Ces2g
E9PV44;O35143	0.707732	28.522	1.90082	0.0757262	0.488912	-4.35463	0.673619	28.522	1.82316	0.0872553	0.35467	-4.64962	Atpif1
E9PVA8;Q8BIX2	-0.432428	28.7848	-1.4859	0.156985	0.579172	-4.93766	-0.251327	28.7848	-0.870269	0.397183	0.686778	-5.80305	Gcn1l1
E9PVC5;E9Q770	-0.164754	30.3593	-1.16557	0.261084	0.678001	-5.31427	-0.0853165	30.3593	-0.608235	0.551676	0.798593	-5.99328	Eif4g1
E9PVD2	-0.50427	31.9465	-2.41637	0.0281603	0.387947	-3.51857	-0.564527	31.9465	-2.72598	0.01508	0.169864	-3.10597	Itih4
E9PVP0;G3UYM0;G3UY59;G3UW37;Q9JMD3;G3UYN6;G3UY87;G3UZB9;G3V020	0.695568	26.5347	1.75204	0.0991481	0.516687	-4.57457	0.172696	26.5347	0.438352	0.667065	0.860459	-6.08218	Stard10
E9PVU0;E9Q174;E9Q175;E9Q3L1;Q64331	-0.41139	27.3487	-1.87307	0.0796808	0.496333	-4.3965	-0.325644	27.3487	-1.4941	0.154851	0.455687	-5.11908	Myo6
E9PW03;Q9WTK3;E9QA52;F6T7Y8	-0.33684	25.4313	-1.1477	0.268174	0.680298	-5.3331	-0.10825	25.4313	-0.371681	0.715068	0.882585	-6.10939	Gpaa1
E9PWB1;Q6PDH0;D3Z4N0;Q6PDH0-2;D3Z0X5;F6RUK9;E9Q307;E9PWW4;F6RYD0;F7AWU3;E9Q340;F7B296;D3YVB9;D3YVQ3	-0.43567	27.5035	-2.19623	0.04336	0.44108	-3.88786	-0.178671	27.5035	-0.907636	0.377706	0.6735	-5.77089	Phldb1
E9PWE8;Q3TT92;Q62188;D3YUS0;D3Z567	0.00951007	29.6897	0.0653464	0.948718	0.982508	-5.95807	0.0719957	29.6897	0.49852	0.624986	0.838472	-6.05388	Dpysl3
E9PWE9;P48025	-0.230391	26.6073	-0.612225	0.549099	0.828372	-5.77623	-0.438131	26.6073	-1.17324	0.258084	0.567185	-5.50848	Syk
E9PWG2;E9PY51	-0.335306	26.9119	-1.36081	0.192668	0.615704	-5.09318	-0.0121955	26.9119	-0.0498761	0.960846	0.985305	-6.17816	Trappc8
E9PWK4;P01592	1.04132	26.2204	3.53404	0.00280414	0.19942	-1.48957	0.124677	26.2204	0.426395	0.675572	0.865599	-6.08738	Igj
E9PWQ3;D3YWD1	0.0357317	35.5278	0.203182	0.841586	0.944881	-5.9397	0.303425	35.5278	1.73868	0.101534	0.378343	-4.77617	Col6a3
E9PWY9;Q8C0C7;D6RIJ2	-0.310058	29.1843	-2.11751	0.0504392	0.450478	-4.01577	-0.123074	29.1843	-0.847004	0.40964	0.69859	-5.82245	Farsa
E9PX53;Q8K2V1;E9QPR5;E0CXK8;F6V294;E0CYV2;F6TLH3;Q8K2V1-2	-0.444587	26.0512	-1.91958	0.0731546	0.488912	-4.32613	0.0935296	26.0512	0.406945	0.689508	0.871187	-6.09554	Ppp4r1
E9PX84;Q3TRE6;P98078-3;P98078-2;E9QL31;P98078;Q9DCE6;E0CXT5;F6TQN9;E0CZ53	-0.000571709	28.745	-0.0027886	0.99781	0.99987	-5.96019	-0.430169	28.745	-2.1144	0.0507392	0.284889	-4.18581	Dab2
E9PXB7;Q8CFI0-3;Q8CFI0	-0.346931	27.9901	-1.78629	0.0932536	0.510361	-4.52494	-0.243675	27.9901	-1.26432	0.224447	0.533517	-5.40554	Nedd4l
E9PXE5;E9Q9X1;Q91ZU6;Q91ZU6-3;Q91ZU6-4;E9QL23;Q91ZU6-2;Q91ZU6-6;Q91ZU6-8	-0.135152	28.4042	-0.524401	0.607279	0.851955	-5.82477	0.458812	28.4042	1.79396	0.091977	0.360294	-4.6938	Dst
E9PZ00;Q8BFQ1;K3W4L3;Q61207;J3QPG5	0.136555	33.3426	0.602862	0.555156	0.830957	-5.78175	0.305471	33.3426	1.359	0.193231	0.499585	-5.29201	Psap
E9PZ16;B1B0C7;Q05793	0.0273476	35.553	0.182215	0.857731	0.947582	-5.94371	0.487061	35.553	3.27029	0.00487714	0.0995804	-2.07296	Hspg2
E9PZ88;F8WIE1;Q91W89;E9PYM7;E0CYW2;E0CZB0;E0CXM6;E0CYR8;E0CXI0;F6TFL1;F6U7S0	0.214953	28.5567	1.22146	0.239826	0.664424	-5.25381	0.237738	28.5567	1.36135	0.192502	0.498565	-5.28911	Man2c1
E9PZF0;Q01768;Q5NC79	-0.285862	33.6517	-2.66623	0.0170339	0.319458	-3.0824	0.0767255	33.6517	0.721139	0.481359	0.753245	-5.91902	Gm20390;Nme2
E9Q035;P47758	0.115861	36.8507	0.915534	0.373674	0.734004	-5.55499	0.0535438	36.8507	0.426368	0.675592	0.865599	-6.08739	Gm20425
E9Q0G1;Q9CQJ6	0.0139635	26.4055	0.0977567	0.923355	0.969539	-5.95544	0.175159	26.4055	1.23573	0.234617	0.546402	-5.43854	Denr
E9Q0S6	0.0414715	32.3983	0.3906	0.701309	0.905306	-5.88475	0.158269	32.3983	1.50216	0.152777	0.452713	-5.10838	Tns1
E9Q132;Q8BP67;F6RSK3	0.0885531	30.3212	0.382651	0.707077	0.90736	-5.88778	0.293273	30.3212	1.27705	0.220033	0.529897	-5.39066	Rpl24
E9Q137;Q3TXY2	-0.518652	27.5981	-2.35406	0.0318577	0.403327	-3.62469	0.0454446	27.5981	0.207856	0.837997	0.935607	-6.15745	Tex264
E9Q1S3;Q01405	-0.223034	30.4725	-1.78672	0.0931826	0.510361	-4.52432	-0.0706357	30.4725	-0.570226	0.576544	0.814058	-6.01558	Sec23a
E9Q395	-0.349055	27.8008	-1.04179	0.313187	0.711052	-5.43968	0.409007	27.8008	1.23014	0.236645	0.547702	-5.44491	Cd1d1
E9Q3E1;J3QMK6;Q80VQ0	0.129133	30.6634	0.921758	0.370516	0.734004	-5.54961	0.334584	30.6634	2.4067	0.0287062	0.221428	-3.68445	Aldh3b2
E9Q3L2;F6Y9T6;D6RJ66;F6WIX7;F6XSW4	-0.222878	29.3562	-1.21574	0.241936	0.668653	-5.2601	0.202708	29.3562	1.11425	0.281834	0.586736	-5.57172	Pi4ka
E9Q3M0;Q62432-2;Q62432;A2CG44;E9Q5P9;Q8BUN5;Q9JIW5;F7BUP2;E9PXA8	-0.187956	26.009	-1.29565	0.213706	0.641205	-5.17001	0.145713	26.009	1.0122	0.326692	0.629114	-5.67454	Smad2;Smad3;Smad9
E9Q3Q6;Q61490;E9Q4G8;F6QH25;Q5MPX5	-0.267955	29.3949	-1.20316	0.246634	0.669104	-5.27386	-0.162374	29.3949	-0.734707	0.473282	0.747434	-5.9093	Alcam
E9Q3X0;Q9EQK5;D3Z2N7	-0.0493597	31.123	-0.329125	0.746384	0.921799	-5.90655	-0.164924	31.123	-1.10817	0.284371	0.590327	-5.57808	Mvp
E9Q411	-0.468635	26.6351	-1.22783	0.23749	0.662882	-5.24677	0.102688	26.6351	0.271118	0.78981	0.920464	-6.14208	Nbas
E9Q414;E9Q1Y3;F7A3M3;E9Q4G4;CON__ENSEMBL:ENSBTAP00000032840	-6.66306e-05	27.4803	-0.00016507	0.99987	0.99987	-5.96019	-0.436729	27.4803	-1.0903	0.291932	0.59688	-5.59662	Apob
E9Q448	0.65837	26.7987	1.95951	0.0679383	0.483351	-4.2649	0.888032	26.7987	2.66345	0.0171306	0.17918	-3.22133	Tpm1
E9Q4K7;Q9EQW7;F8VQ75;A2AKI2	-0.197423	28.6973	-1.00508	0.330006	0.716878	-5.47455	0.173236	28.6973	0.888744	0.387471	0.679334	-5.7873	Kif13b
E9Q4Z2;D3Z0B3	-0.142488	30.1821	-0.545417	0.593084	0.847736	-5.81381	-1.16139	30.1821	-4.47986	0.000390231	0.0412979	0.270263	Acacb
E9Q509;G3X925;P53657;D3Z2C4	-0.0615398	27.6004	-0.143111	0.888012	0.960246	-5.95002	-0.0103793	27.6004	-0.0243233	0.980899	0.992295	-6.17912	Pklr
E9Q512;H3BJG4;Q8BVJ9;H3BJH8;H3BJU5	-0.20136	28.0025	-0.975332	0.344093	0.72083	-5.502	-0.0775392	28.0025	-0.378476	0.710114	0.880188	-6.10682	Trip11
E9Q586;E9Q3M3;O08788;D3YX34;O08788-2;D3Z2M9;D3YYG9	-0.118585	31.0476	-0.964417	0.349367	0.723703	-5.5119	-0.0733238	31.0476	-0.600922	0.556415	0.802067	-5.99768	Dctn1
E9Q5H2;E9PZF5;P97822-2;P97822;E9Q0X5	0.637834	29.4462	1.95261	0.0688155	0.484933	-4.27554	0.438802	29.4462	1.35367	0.194889	0.502382	-5.29857	Anp32e
E9Q5I7;Q3UAM9;Q63961;F7BZW0	-0.381971	27.0146	-2.05746	0.0565372	0.461747	-4.11171	-0.120143	27.0146	-0.652136	0.523688	0.780167	-5.96582	Eng
E9Q616;G5E8K8	-0.0457829	36.2464	-0.371532	0.715176	0.909245	-5.89191	0.0241833	36.2464	0.197763	0.845752	0.940741	-6.15953	Ahnak
E9Q6P2;G3X8U7;P48453-2;E0CZ78;P48453	0.3221	26.0881	1.58974	0.1317	0.547182	-4.80096	0.271463	26.0881	1.35015	0.195991	0.503377	-5.30289	Ppp3cb
E9Q6P5	-0.0132358	27.0821	-0.079186	0.937879	0.979614	-5.95707	0.228972	27.0821	1.38044	0.18667	0.493519	-5.26541	Ttc7b
E9Q6R7;A2A9Z1;A2A9Z2;Q05AA6;B1AV35	-0.0743231	33.7305	-0.592772	0.561723	0.834784	-5.7876	0.161208	33.7305	1.29565	0.213707	0.523467	-5.36871	Utrn
E9Q705;Q8CEI1;E9PX89	0.236371	28.2772	1.23353	0.235413	0.659441	-5.24044	0.0227582	28.2772	0.119683	0.906243	0.968176	-6.17213	Bola3
E9Q7B0;Q60715-2;Q60715	0.0432892	27.1499	0.239761	0.813598	0.944137	-5.93168	-0.00779066	27.1499	-0.0434821	0.965862	0.987238	-6.17846	P4ha1
E9Q7G0	0.212601	30.1183	1.44401	0.168272	0.588933	-4.99089	0.240794	30.1183	1.64812	0.119066	0.409534	-4.90736	Numa1
E9Q7G1;D3YZZ5	-0.0222084	29.9897	-0.155584	0.878331	0.956352	-5.94817	0.217038	29.9897	1.53221	0.145246	0.443625	-5.06808	Tmed7
E9Q7H5;Q8BG05-2;J3QNY1;B2RXM2	0.401685	31.5665	2.00437	0.0624806	0.473471	-4.19526	0.0451666	31.5665	0.227116	0.823246	0.929811	-6.1532	Gm8991;Gm9242;Gm6793
E9Q7M2	0.169582	27.4961	0.389306	0.702247	0.905306	-5.88525	0.847994	27.4961	1.96174	0.0676573	0.317282	-4.43395	Tsc22d2
E9Q7N5;Q8R2Q4-3;Q8R2Q4-2;Q8R2Q4;Q8C1C2;E0CY79;E0CXH2	-0.486057	25.3536	-2.01169	0.0616284	0.473471	-4.18381	-0.546176	25.3536	-2.27795	0.0369929	0.248221	-3.90914	Gfm2
E9Q7Q3;D3Z6I8;P21107;D3YVR0	0.231931	29.3311	0.648683	0.52586	0.811381	-5.75398	0.792031	29.3311	2.23231	0.040433	0.257544	-3.98739	Tpm3
E9Q855;O35609;Q3UXS0	-0.339135	28.4179	-1.68701	0.11124	0.530572	-4.66706	-0.0211606	28.4179	-0.106075	0.916858	0.97155	-6.1737	Scamp3
E9Q8E3;Q59IW9;Q59IW5;Q59IW6	0.132414	26.9778	0.484935	0.634377	0.866703	-5.84424	0.0257647	26.9778	0.0950849	0.925443	0.973421	-6.17482	Abi3bp
E9Q8I9;E9Q8I9-2;E9Q8I9-3	-0.20859	28.4206	-0.910699	0.376139	0.735258	-5.55914	0.248678	28.4206	1.0941	0.290312	0.5952	-5.5927	Fry
E9Q912;E9Q6Q4	-0.338151	29.2798	-2.35729	0.0316556	0.403327	-3.61923	0.171847	29.2798	1.20721	0.245114	0.556121	-5.47083	Rap1gds1
E9Q933;Q8BK08	0.106825	27.0054	0.532331	0.601903	0.851955	-5.82069	-0.0337871	27.0054	-0.169667	0.867425	0.948568	-6.16478	Tmem11
E9Q9C7;E9Q9C1;Q8K4G5-2;E9Q9C0;E9Q9C2;Q8K4G5;E9QK41;Q8K4G5-4;E9Q9C4;E9Q9D1;E9Q9D2;E9Q9Q7;Q8K4G5-3;E9Q030	0.00642121	29.6614	0.0487465	0.961732	0.984958	-5.95901	0.128827	29.6614	0.98553	0.339216	0.643259	-5.69999	Ablim1
E9QA63;B1ARU4;Q9QXZ0;E9PVY8	0.0384628	27.509	0.124969	0.902124	0.963192	-5.95243	0.270099	27.509	0.884347	0.389768	0.680268	-5.79107	Macf1
E9QAH1;E9PVZ8;E9Q028;Q9CTU9	-0.0723071	29.8806	-0.35336	0.728489	0.916032	-5.8984	0.286626	29.8806	1.41153	0.177479	0.484463	-5.22626	Golgb1
E9QAI5;B2RQC6;B7ZN27;G3UWN2;E9QAT6	-0.184801	27.7488	-0.781315	0.446167	0.771029	-5.66289	-0.147061	27.7488	-0.626554	0.539899	0.792935	-5.98204	Cad
E9QAS4;Q6PDQ2;E9QAS5;E9PYU4;A2A8L1;E9PYL1;F6WR45;F7C528;E9Q614;B1AR17;F6V4V3	-0.238493	28.2394	-1.73972	0.101347	0.519049	-4.59227	-0.000301674	28.2394	-0.00221758	0.998258	0.999264	-6.17942	Chd4
E9QAT4;A2AIX1;F7BPW6	-0.0966847	27.6287	-0.49727	0.625847	0.863408	-5.83831	-0.193413	27.6287	-1.00244	0.331237	0.632961	-5.68393	Sec16a
E9QKL6;P15092-2;P15092;D3Z2E7;E9Q3L4;G3UY50;O35368;E9PUG6;O35368-3;E9QAN9	-0.0693594	26.1894	-0.19993	0.844086	0.944881	-5.94035	0.0427376	26.1894	0.124143	0.902768	0.967435	-6.17158	Ifi204
E9QKT1;O08759	-0.522824	27.5353	-2.93295	0.00985048	0.27966	-2.60207	-0.30675	27.5353	-1.73409	0.102367	0.380208	-4.78294	Ube3a
E9QKZ2;Q91YE6;E0CXB2;F6TLX3;E0CY46;F6UT58	-0.437073	28.772	-2.38968	0.0296916	0.396909	-3.56417	0.222253	28.772	1.22453	0.238695	0.548827	-5.45129	Ipo9
E9QL80;Q91YX5;D3YVK0;D3YUD1	-0.70358	30.1853	-3.40861	0.00364913	0.214261	-1.72344	0.200033	30.1853	0.976569	0.343499	0.645933	-5.70841	Lpgat1
E9QLQ3;Q61409;Q9Z0X4	-0.338644	29.9228	-2.22917	0.04068	0.433491	-3.83365	-0.0829359	29.9228	-0.550149	0.589911	0.82059	-6.0268	Pde3b
E9QMY1;Q80VX2;O54901;E9PZI9;Q05D16	0.335693	28.5933	2.12624	0.0496043	0.450478	-4.0017	0.13628	28.5933	0.869845	0.397408	0.686778	-5.8034	Cd200
E9QN99;Q8VCR7	0.0509242	30.5981	0.20038	0.84374	0.944881	-5.94026	-0.682169	30.5981	-2.70495	0.0157417	0.173159	-3.14487	Abhd14b
E9QNA7;Q62417-2;Q62417-7;E9Q6A3;Q62417-5;Q62417-6;Q62417-4	0.297123	31.5979	1.49078	0.155712	0.577857	-4.93139	-0.271372	31.5979	-1.37208	0.189206	0.496053	-5.27582	Sorbs1
E9QNN1;O70133;O70133-2;O70133-3	-0.0692833	29.848	-0.405964	0.690214	0.900601	-5.87874	-0.108313	29.848	-0.639556	0.531625	0.78532	-5.97387	Dhx9
E9QP56;P33622	-0.25074	30.9744	-0.763611	0.456351	0.777528	-5.67596	-0.0106116	30.9744	-0.0325662	0.974428	0.990375	-6.17888	Apoc3
E9QPE7	0.207262	33.1997	0.759846	0.458535	0.778666	-5.6787	-0.137955	33.1997	-0.509659	0.617335	0.833081	-6.04826	Myh11
F6QKK2;Q8VEH3	0.374735	26.5877	1.1269	0.276607	0.686467	-5.35472	0.330895	26.5877	1.00275	0.331094	0.632961	-5.68363	Arl8a
F6QL70;P47915;D3Z1N9;F6YH22;F6VZG1	0.230652	28.7483	0.77346	0.450668	0.774695	-5.66873	0.331	28.7483	1.11853	0.28006	0.585529	-5.56723	Gm17669;Rpl29;Gm10709
F6R6P2;O70258;E9PX46;O70258-2;F6WKE4;D3Z572;F8WGM3;F6ULV5	-0.128634	29.0447	-0.902048	0.380577	0.737647	-5.56653	0.0768662	29.0447	0.543184	0.594584	0.824014	-6.03061	Sgce
F6RJ39;Q9JIX8-4;Q9JIX8;Q52KR6;Q9JIX8-3;B8JJ92;Q9JIX8-2;B8JJ91;B8JJ89	0.191794	27.5067	0.567691	0.578223	0.843631	-5.80174	-0.34059	27.5067	-1.01589	0.324986	0.626837	-5.67097	Acin1
F6RJV6;Q9JJK2	-0.053254	27.6482	-0.277591	0.784926	0.936277	-5.92199	0.0568247	27.6482	0.298489	0.76922	0.9103	-6.13418	Lancl2
F6RPJ9;Q9JHR7	-0.45195	31.1049	-2.65113	0.0175651	0.323149	-3.10919	-0.43931	31.1049	-2.59686	0.019608	0.188368	-3.34315	Ide
F6SUV7;E9Q6Q8;E0CX53;Q8BYJ6;Q8BYJ6-2;Q8BYJ6-3;Q8BYJ6-4;H7BX82;Q8BYJ6-5;F6S7E8	-0.45788	26.8967	-1.29781	0.21298	0.640404	-5.16751	-0.79138	26.8967	-2.26038	0.0382835	0.25082	-3.93935	Tbc1d4
F6T1N2;D3YWI4;E9Q1I6;F8WHT5;P19258;G3UVW1;D6RI47	0.218235	25.8004	0.743902	0.467856	0.78369	-5.69018	-0.675792	25.8004	-2.32136	0.0339768	0.238879	-3.83403	Mpv17
F6TQW2;P01864;P01863;P01865	0.40901	30.6174	0.870501	0.39706	0.744598	-5.59292	0.481013	30.6174	1.03164	0.317774	0.61995	-5.65561	Ighg2c
F6UHR6;E9PXZ2;A2A8Z1;E9Q6C1;Q5FWX7;A2A8Z1-2	-0.358412	28.4109	-1.68431	0.111769	0.53224	-4.67084	-0.0246842	28.4109	-0.116896	0.908416	0.968176	-6.17247	Osbpl9
F6UK66;Q810U5-3;Q810U5;Q810U5-2	0.420527	26.1071	1.97757	0.0656911	0.479676	-4.23697	0.354077	26.1071	1.67793	0.113027	0.400159	-4.8647	Ccdc50
F6V084;Q8VBT0	-0.171307	27.5693	-0.865613	0.399656	0.744598	-5.59693	-0.201709	27.5693	-1.0271	0.319843	0.622358	-5.66006	Tmx1
F6V6T4;Q9R0Q3;Q8BPI2	-0.438811	30.1273	-2.28573	0.0364348	0.421413	-3.73967	-0.440652	30.1273	-2.31303	0.0345371	0.24055	-3.84849	Tmed2
F6VRP8	0.737837	27.0985	1.76669	0.096589	0.514032	-4.55342	0.0371245	27.0985	0.089577	0.929749	0.974465	-6.17534	Lgals3bp
F6Y616;D3Z3J6;Q8VE62;G3UYE5;G3UZS6;G3UZH8;G3UZ67	-0.334133	26.4517	-1.71865	0.105205	0.522926	-4.62234	0.152917	26.4517	0.792614	0.439742	0.727454	-5.86593	Paip1
F6ZFT1;F8WJ64;Q9CR21	0.263931	32.1324	1.21642	0.241685	0.668653	-5.25935	0.149763	32.1324	0.695557	0.49681	0.764505	-5.93689	Ndufab1
F7CVJ5;E9PYB0;F7DBB3	-0.0656186	29.3733	-0.313962	0.757657	0.926785	-5.91136	-0.177933	29.3733	-0.857915	0.403766	0.693733	-5.81341	Ahnak2
F7D1I5;G3UXY6;Q78HU7	0.333886	28.0908	1.86558	0.0807788	0.496333	-4.40774	0.518426	28.0908	2.91903	0.0101383	0.141226	-2.74475	Gypc
F8VPK5;P70336;P70336-2	0.0135687	30.4283	0.100596	0.921136	0.968492	-5.95516	0.139889	30.4283	1.04512	0.311694	0.613052	-5.6423	Rock2
F8VPN4;F6XXE6;E0CYU6;E0CX86;F7CSZ6	-0.387781	28.9312	-1.40783	0.178553	0.601431	-5.03595	-0.338113	28.9312	-1.23698	0.234166	0.546109	-5.43711	Agl
F8VPN7;E9QMR2;Q8BIK4-2;Q8BIK4;Q8BIK4-3	-0.0904014	28.1027	-0.389855	0.701849	0.905306	-5.88504	-0.0282521	28.1027	-0.122777	0.903832	0.967441	-6.17175	Dock9
F8VQ43;Q60675	-0.0164912	33.4543	-0.11393	0.910728	0.966838	-5.95374	0.190953	33.4543	1.32938	0.202599	0.509305	-5.32823	Lama2
F8VQC1;E9Q740	-0.218634	29.4389	-1.10382	0.286198	0.691068	-5.37832	-0.136401	29.4389	-0.693963	0.497782	0.765285	-5.93798	Srp72
F8VQC7;Q61595-6;Q61595-9;Q61595-5;Q61595-15;Q61595;Q61595-2;Q61595-12;Q61595-16;Q61595-3;Q61595-14;Q61595-4;Q61595-8;Q61595-13;Q61595-10;Q61595-7;Q61595-11	-0.137387	27.5649	-0.628839	0.53844	0.820179	-5.76624	0.168055	27.5649	0.775145	0.4497	0.730549	-5.87934	Ktn1
F8VQJ3;P02468;F6SFQ3;F6TLW1;A2ATM9;Q9R0B6	0.214175	35.3063	1.27578	0.220472	0.649783	-5.19285	0.420846	35.3063	2.52619	0.0226112	0.198831	-3.4712	Lamc1
F8WGT1;Q68FL4;E9PV16;Q68FL4-2;F8WI65;H3BKT5;D3YYM7;H3BL31;E9PX77;D3YX97	0.0697056	31.0483	0.465287	0.648075	0.875747	-5.85338	0.148528	31.0483	0.999078	0.332813	0.63475	-5.68714	Ahcyl2
F8WHM5;Q61543;F6RSH1;E9PWD8	-0.412478	29.2596	-2.63983	0.0179727	0.323149	-3.1292	-0.0963286	29.2596	-0.621252	0.543293	0.794393	-5.98533	Glg1
F8WHP8;P56135	-0.112586	29.6258	-0.534518	0.600425	0.851912	-5.81955	-0.381154	29.6258	-1.82354	0.0871952	0.35467	-4.64904	Atp5j2
F8WI14;D3YV64;D3Z772;D3YZV0	-0.0298138	29.5773	-0.152996	0.880338	0.95679	-5.94857	0.349157	29.5773	1.8056	0.0900684	0.357456	-4.67624	Ecm1
F8WI35;P84244;P84228;P68433;P02301;E0CZ27;E0CYR7;E0CYN1	0.12637	34.2246	0.928001	0.367368	0.734004	-5.54419	0.30625	34.2246	2.26631	0.0378435	0.249443	-3.92917	H3f3a;Hist1h3b;Hist1h3a;H3f3c
F8WIB1;P61211;E9Q006	-0.533682	28.3167	-2.40218	0.0289653	0.392479	-3.54286	-0.264925	28.3167	-1.20166	0.247197	0.557709	-5.47704	Arl1
F8WID5	0.53047	32.5891	1.25364	0.228207	0.655671	-5.21795	0.516327	32.5891	1.22963	0.236834	0.547712	-5.4455	Tpm1
F8WIG4;Q62384;F8WHU9	0.421575	27.2891	1.37706	0.187692	0.610154	-5.07358	0.377594	27.2891	1.24291	0.23203	0.543776	-5.43031	Zfp259;Znf259
F8WJ99;D3Z4D7;Q9QZJ6;D3Z3L7;D3YW93	0.599071	32.2514	2.0583	0.0564468	0.461747	-4.11036	1.08747	32.2514	3.76519	0.00172582	0.0709108	-1.11116	Mfap5
F8WJG3;P62996	0.30787	29.814	1.53162	0.145391	0.56358	-4.87829	-0.11906	29.814	-0.59688	0.559044	0.803525	-6.00008	Tra2b
F8WJI3;Q8R3Q6;E9Q4B5	-0.169224	25.9726	-0.870053	0.397297	0.744598	-5.59328	-0.661244	25.9726	-3.42597	0.00351855	0.0892395	-1.77141	Ccdc58
F8WJK8;Q99L47;E9Q1V0;E9Q1X9	-0.173285	32.1114	-1.27413	0.22104	0.650463	-5.19472	-0.120273	32.1114	-0.891163	0.386212	0.678831	-5.78522	St13
G3UVV4;P17710-3;P17710-4;P17710	-0.111974	29.4243	-0.857802	0.403827	0.745906	-5.6033	0.117229	29.4243	0.90499	0.379064	0.673863	-5.77321	Hk1
G3UXT7;Q8CFQ9;P56959;G3UZD2;Q91VQ2	1.02085	28.419	2.88901	0.0107873	0.282541	-2.68203	0.576025	28.419	1.64272	0.12019	0.411824	-4.91503	Fus
G3UXZ5;P97371;G3UXY0;G3X9K9;G3UWN9;G3UXR1	-0.0199824	32.1937	-0.207696	0.83812	0.944881	-5.93878	-0.0120964	32.1937	-0.1267	0.900777	0.966931	-6.17125	Psme1
G3UYD0;Q9ESZ8-5;Q9ESZ8-4;Q9ESZ8-3;Q3UHU8;Q9ESZ8-6;Q9ESZ8-2;Q9ESZ8;G3UYJ6;G3UX27;G3UWV2;Q99NI3	0.0105734	26.9339	0.0734006	0.942409	0.980757	-5.95751	0.0703622	26.9339	0.492222	0.629332	0.838716	-6.05701	Gtf2i
G3UYJ7	0.355128	27.6676	2.50664	0.0235162	0.368957	-3.36285	0.0334526	27.6676	0.237944	0.814983	0.928339	-6.15064	Gm20441
G3UYV7;P62858;J3QNN8	-0.151114	29.1595	-0.583059	0.568083	0.837515	-5.79315	-0.325049	29.1595	-1.26385	0.224613	0.533517	-5.4061	Rps28
G3UZ26;G3UYY1;G3UZZ9	-0.0765449	27.7132	-0.223698	0.825859	0.944881	-5.93536	-0.554455	27.7132	-1.63286	0.122264	0.415352	-4.92899	Shmt1
G3UZ30;Q8K1L5;A5A4Y9	0.102087	29.4302	0.190593	0.851272	0.94656	-5.94216	0.556067	29.4302	1.04617	0.311224	0.613052	-5.64126	Ppp1r11
G3UZ34;O08810;A2AH85;G3UXK8;G3UZ25	-0.0287961	29.0802	-0.200329	0.843779	0.944881	-5.94027	-0.0117133	29.0802	-0.0821153	0.935586	0.976535	-6.17599	Eftud2
G3UZ60;G3UWI9;G3UWX9;Q9Z172-2;Q9Z172;G3UZA7	-0.214374	25.9721	-1.14811	0.268009	0.680298	-5.33267	0.0491337	25.9721	0.265173	0.794305	0.922768	-6.1437	Sumo3
G3UZY2;P97493;G3UX99;A2A439	0.310717	29.4353	1.41249	0.1772	0.600605	-5.03019	0.0494534	29.4353	0.226544	0.823683	0.929811	-6.15333	Txn2
G3X8P6;Q99MD6;D3Z0H7	-0.00342434	27.401	-0.01558	0.987764	0.997375	-5.96007	-0.0268739	27.401	-0.123213	0.903492	0.967435	-6.1717	Txnrd3
G3X8P9;O54754	0.454231	29.6136	2.20557	0.042584	0.437892	-3.87253	0.232895	29.6136	1.13957	0.271448	0.57742	-5.54492	Aox1
G3X8R0;Q60870	0.0258636	32.7715	0.180599	0.858978	0.947582	-5.944	0.56189	32.7715	3.95381	0.00116246	0.0607948	-0.744091	Reep5
G3X8R2;Q80VJ2	-0.441867	26.6931	-1.64096	0.120558	0.540755	-4.73113	-0.540529	26.6931	-2.02285	0.0603509	0.30471	-4.33589	Sra1
G3X8T9;Q91WP6;Q5I2A0;Q6P4P1;Q80X76;D3Z450;D3Z451;H7BWY0	-0.807474	33.5285	-5.51959	4.87941e-05	0.029091	2.06984	-0.280762	33.5285	-1.93399	0.0712321	0.326121	-4.47791	Serpina3n
G3X8U3	0.0392034	30.1276	0.27311	0.788306	0.936614	-5.92321	-0.0335106	30.1276	-0.235252	0.817035	0.928902	-6.15129	2210016F16Rik
G3X8Y3;Q80UM3;Q9DBB4;E9PZ53	-0.313237	27.623	-1.39788	0.181466	0.606707	-5.04818	0.055857	27.623	0.251196	0.8049	0.926586	-6.14736	Naa15
G3X922	-0.428214	28.2275	-1.71966	0.105019	0.522926	-4.62091	-0.31443	28.2275	-1.27245	0.22162	0.531895	-5.39605	Dnajc13
G3X924;Q91VC4	0.216126	27.6545	1.02611	0.320296	0.713976	-5.45471	0.0799564	27.6545	0.382539	0.707159	0.88015	-6.10526	Plvap
G3X972	-0.0933244	28.3797	-0.556385	0.585742	0.846445	-5.80793	0.0276265	28.3797	0.165976	0.870281	0.950993	-6.16541	Sec24c
G3X982	0.0390166	26.0376	0.0628219	0.950696	0.982672	-5.95823	-0.948431	26.0376	-1.53888	0.143618	0.441368	-5.05907	Aox3
G3X9D6	-0.780699	26.9808	-3.58825	0.00250232	0.19942	-1.38842	-0.324797	26.9808	-1.50435	0.152218	0.452713	-5.10546	Apon
G3X9L6;Q9DCX2;B1ASE2;D3Z1B2	-0.200938	32.2518	-1.58526	0.132715	0.547182	-4.80699	-0.746611	32.2518	-5.93568	2.20402e-05	0.00972025	2.91608	Gm10250;Atp5h
G3X9N6;B9EJ86	-0.199053	26.6186	-1.39962	0.180953	0.606092	-5.04604	0.13361	26.6186	0.946713	0.35804	0.656406	-5.73597	Osbpl8
G3X9T8;Q61147;G3X8Q5;E9PZD8;G3UXG1;G3UWP5;CON__ENSEMBL:ENSBTAP00000031900;G3UZ53	0.0330648	33.0553	0.216152	0.831635	0.944881	-5.93701	-0.173748	33.0553	-1.14459	0.269422	0.576763	-5.53954	Cp
G3X9U9;Q9CQ92;D3YZ32	-0.205063	29.4465	-0.959053	0.351979	0.72513	-5.51672	0.0542804	29.4465	0.255821	0.80139	0.925061	-6.14617	Fis1
G3X9V0;P97372;E0CZ90	0.0399511	31.2269	0.387213	0.703765	0.905448	-5.88605	0.204346	31.2269	1.99583	0.063488	0.31064	-4.37946	Psme2
G3X9V2;P30999;E9Q8Z6;E9Q8Z8;E9Q8Z4;E9Q8Z9;D3Z2H2;E9Q901;P30999-2;E9Q904;P30999-3;E9Q8Z5;E9Q986;D3Z7H6;E9Q907;E9Q905;E9Q903;E9Q906;D3Z2H7	0.00690545	29.7556	0.067926	0.946697	0.98126	-5.9579	-0.107512	29.7556	-1.06571	0.302572	0.606568	-5.62169	Ctnnd1
G3X9Y5;E9Q735;E9Q442;D3YXR7	-0.148475	27.4267	-0.597752	0.558476	0.834495	-5.78472	-0.00968174	27.4267	-0.0392787	0.96916	0.988168	-6.17864	Ube4a
G3XA17;F7CBP1;Q62448;Q62448-2;F7DAB1;F6TW20;F6UU81	-0.312733	28.6447	-2.07689	0.0544938	0.457594	-4.08082	-0.0765013	28.6447	-0.511972	0.615752	0.832036	-6.04708	Eif4g2
G3XA18;Q9D7V9;H3BL13	0.046141	26.8716	0.247573	0.807654	0.942261	-5.92979	0.165933	26.8716	0.897191	0.383084	0.675605	-5.78	Naaa
G5E829	0.0966984	27.9299	0.686268	0.502491	0.800174	-5.72977	-0.0690358	27.9299	-0.493726	0.628292	0.838716	-6.05627	Atp2b1
G5E850;P56395;E0CY88	0.384233	34.6132	1.94287	0.0700703	0.485766	-4.29051	0.310202	34.6132	1.58063	0.133771	0.430174	-5.00196	Cyb5;Cyb5a
G5E895;D3Z494	-0.204641	30.2828	-1.41304	0.17704	0.600605	-5.02951	0.0882532	30.2828	0.614088	0.547898	0.798593	-5.98972	Akr1b10
G5E897	-0.213833	28.2304	-1.01855	0.323759	0.715321	-5.46188	0.156902	28.2304	0.753139	0.462442	0.742386	-5.89583	Kdelc2
G5E898;Q9R269	0.0800211	29.8231	0.331513	0.744613	0.921439	-5.90577	-0.121062	29.8231	-0.505409	0.620249	0.8355	-6.05042	Ppl
G5E8J3;Q8K1X1	-0.18577	26.8296	-0.52901	0.604152	0.851955	-5.82241	-0.105772	26.8296	-0.303526	0.765449	0.909754	-6.13265	Wdr11
G5E8M9;P35330;B1ARJ2	0.150981	27.3349	0.524594	0.607148	0.851955	-5.82468	0.141978	27.3349	0.49712	0.625951	0.838606	-6.05458	Icam2
G5E8Q8	-0.0305399	26.5825	-0.165574	0.870592	0.953187	-5.94658	-0.100853	26.5825	-0.550998	0.589342	0.820554	-6.02634	Gpr116
G5E8R1;G5E8R0;E9Q455	0.524858	29.9922	1.94769	0.069446	0.485766	-4.2831	0.742416	29.9922	2.77628	0.0136043	0.166207	-3.01256	Tpm1
G5E8R3;E9QPD7;Q05920	-0.266562	35.9311	-1.4733	0.160312	0.580007	-4.95379	-0.662915	35.9311	-3.69223	0.0020114	0.0768715	-1.25329	Pcx;Pc
G5E8S8;Q8BVD5;Q8BVD5-2;Q8BVD5-5;Q8BVD5-4;Q8BVD5-3	-0.129367	26.6617	-0.346585	0.733476	0.918694	-5.90073	-0.0993328	26.6617	-0.268175	0.792035	0.9216	-6.14288	Mpp7
G5E8V9;A2RSX9;E9Q3G5;E9QAY5	-0.22308	28.2457	-1.58696	0.132329	0.547182	-4.8047	-0.135087	28.2457	-0.968405	0.347433	0.648025	-5.71602	Arfip1
H3BJ71;H3BKL6;H3BL19;H3BJI6;H3BK44;E9PY90;Q8R311;H3BK48;E9Q3S2;H3BKH2;H3BJS0;H3BJY7;H3BJS5;H3BJ35	0.0925014	26.6615	0.335166	0.741908	0.921439	-5.90457	-0.312971	26.6615	-1.14275	0.270162	0.577313	-5.54151	Ctage5
H3BJ97;Q99JR5;H3BKM8	-0.0918181	29.4632	-0.680031	0.506327	0.801402	-5.73388	-0.0821236	29.4632	-0.612923	0.548649	0.798593	-5.99043	Tinagl1
H3BJC9;H3BKG1;Q8CFH6;F8VPT7;Q60670;F6U6U5;Q6P4S6;F6S7W6;E9PU87	-0.127378	27.6426	-0.862811	0.401149	0.744598	-5.59922	-0.0960175	27.6426	-0.655402	0.521638	0.778609	-5.9637	Sik2
H3BK73;Q8R1J9;P0C7W3;Q8R1J9-2	-0.202266	25.6406	-0.991139	0.336555	0.716878	-5.48751	0.0435243	25.6406	0.214921	0.832578	0.933722	-6.15594	Tor2a
H3BLA9;H3BK32;Q6P7W0-2;Q6P7W0;F6Z9A1	-0.120448	26.6404	-0.559204	0.583863	0.846445	-5.8064	0.00311759	26.6404	0.0145856	0.988545	0.995929	-6.17932	Senp6
H7BWX9;D3Z794;P61957;G3UZX6	-0.0865458	29.586	-0.361034	0.722856	0.913839	-5.89569	0.157163	29.586	0.660677	0.518337	0.776464	-5.96027	Sumo2;Sumo3
H7BWY2;Q9JKC8;D6RI63;D3YWU3;D3YXV9	-0.0794866	28.0798	-0.387812	0.70333	0.905306	-5.88582	0.102044	28.0798	0.501711	0.622789	0.836277	-6.05228	Ap3m1
H7BWY4;Q811D0-2;Q811D0;E9Q9H0;Q811D0-3;D3Z3B8;F6UDT8;D3YWU0;D3YUZ8;Q91XM9-3;Q91XM9-6;Q91XM9-8;Q91XM9;Q91XM9-2;E9Q2L2;Q91XM9-4;Q91XM9-7;A2BEF2;Q52KF7;A2BEE9;P70175	0.025949	27.1698	0.111165	0.912885	0.967367	-5.95405	-0.0157239	27.1698	-0.0678808	0.946732	0.980994	-6.17708	Dlg1
H7BX88;P47934;F7BF80;B7ZDD7;A2AWJ5;B7ZDD8;A2AWE5	-0.111602	31.1828	-0.996403	0.334071	0.716878	-5.48263	-0.318889	31.1828	-2.86906	0.0112408	0.152312	-2.83892	Crat
H9KUX8;O88738-3;O88738-2;O88738;J3QP64	-0.209309	28.7136	-0.711626	0.487071	0.793764	-5.71272	-0.282555	28.7136	-0.968063	0.347599	0.648025	-5.71634	Birc6
J3QMC5;A2ANY6	0.0728366	27.7604	0.304585	0.764657	0.927829	-5.91423	0.0568919	27.7604	0.239744	0.813612	0.928339	-6.15021	Mdn1
J3QP68;P28656;E9PW66	-0.0523052	32.415	-0.213852	0.833398	0.944881	-5.9375	0.413736	32.415	1.70463	0.107844	0.390625	-4.82605	Gm4204;Nap1l1
J3QQ16	-0.388875	26.7525	-1.13965	0.271414	0.681072	-5.34151	0.549315	26.7525	1.62226	0.124528	0.418514	-4.94393	Col6a3
K3W4Q8;P18572-2;P18572;J3QP71	0.0670511	31.2541	0.457978	0.653204	0.879368	-5.85668	0.12748	31.2541	0.87744	0.393395	0.683588	-5.79697	Bsg
K9J7B2	0.128238	28.3296	0.606804	0.552602	0.830083	-5.77943	0.463607	28.3296	2.21064	0.0421681	0.263528	-4.02427	Ugt1a6b
M0QWP1;A2ASQ1-3;A2ASQ1-2;A2ASQ1	0.217156	27.2825	1.0525	0.308402	0.706103	-5.4293	0.157021	27.2825	0.766912	0.454442	0.734648	-5.88556	Agrn
O08528;E9Q5B5;E9Q9M6	0.0180265	31.5252	0.118801	0.906931	0.965633	-5.95318	-0.215679	31.5252	-1.43236	0.17153	0.476098	-5.19966	Hk2
O08529	-0.0555512	32.7128	-0.409225	0.687868	0.900601	-5.87743	0.170358	32.7128	1.26464	0.224336	0.533517	-5.40517	Capn2
O08539-2;Q6P1B9;O08539;Q7TQF7	0.0197634	29.011	0.131813	0.896796	0.962195	-5.95156	-0.0296255	29.011	-0.199113	0.844714	0.940624	-6.15926	Bin1
O08547;E9Q6R3;D6RES2	-0.281949	30.5671	-1.58031	0.133844	0.547182	-4.81364	-0.106083	30.5671	-0.599176	0.55755	0.802926	-5.99872	Sec22b
O08553	0.11956	32.4478	0.938665	0.362032	0.733379	-5.53485	0.0901414	32.4478	0.713161	0.486147	0.756369	-5.92466	Dpysl2
O08573-2;B1AQR8;O08573;G3X9T7	-0.211455	27.9905	-1.02224	0.322065	0.71506	-5.45838	-0.343199	27.9905	-1.67193	0.114221	0.401051	-4.87333	Lgals9
O08579;Q3THM8;B7FAU5;I7HJS1	-0.0505236	28.1501	-0.359589	0.723915	0.914009	-5.89621	-0.288324	28.1501	-2.06791	0.0554301	0.295336	-4.26248	Emd
O08582	0.565705	26.6367	1.73841	0.101583	0.519049	-4.59414	-0.135708	26.6367	-0.420249	0.679963	0.866185	-6.09	Gtpbp1
O08583;O08583-2;Q9JJW6-2;Q9JJW6;G3X9I4	-0.358144	28.3895	-1.4326	0.171461	0.589886	-5.0052	0.145188	28.3895	0.585243	0.56665	0.808493	-6.00693	Alyref;Refbp2;Alyref2
O08677;O08677-3;D3Z2B2	0.714449	34.5495	2.64888	0.0176457	0.323149	-3.11319	0.56561	34.5495	2.11322	0.0508539	0.284889	-4.18777	Kng1
O08738	0.455692	26.8017	1.45634	0.164882	0.582362	-4.97534	0.20051	26.8017	0.645754	0.527707	0.782633	-5.96992	Casp6
O08739;F6XQD0;D3Z4N3;D3YU73;Q3V1D3;F8VPY9	-0.62331	27.3067	-1.72507	0.104016	0.522926	-4.6132	-0.814423	27.3067	-2.27139	0.0374704	0.248221	-3.92044	Ampd3
O08749	-0.013105	32.9764	-0.102935	0.919309	0.967947	-5.95493	-0.280797	32.9764	-2.22258	0.0412032	0.260226	-4.00396	Dld
O08784;H3BL37;Q05CS0;H3BIX0;H3BK88	0.623669	25.7836	3.4899	0.00307655	0.19945	-1.57191	0.215703	25.7836	1.21633	0.241717	0.550885	-5.46057	Tcof1
O08795;O08795-2	0.349444	32.4836	1.25027	0.229402	0.656796	-5.22174	0.507511	32.4836	1.82982	0.0862083	0.35467	-4.63947	Prkcsh
O08797;Q8VHQ1;Q8BMT0;Q80UK5;O08806;F6V5V4	0.0608859	29.7664	0.476714	0.640092	0.871683	-5.84811	0.251097	29.7664	1.98116	0.0652531	0.313236	-4.40298	Serpinb9
O08800	0.455564	26.665	1.80832	0.0896283	0.50955	-4.4927	0.502373	26.665	2.0095	0.0618821	0.306352	-4.35745	Serpinb8
O08804;F7B9A0	-0.367374	27.0174	-1.18463	0.253677	0.671371	-5.29391	-0.479118	27.0174	-1.55688	0.139301	0.437167	-5.03459	Serpinb6b
O08807;B1AZS9	0.112481	32.1224	0.839493	0.413715	0.751086	-5.61803	0.253913	32.1224	1.90967	0.0745026	0.335699	-4.51611	Prdx4
O08915;D3YW40	-0.175874	27.1631	-0.573059	0.574671	0.839752	-5.79877	-0.888048	27.1631	-2.91589	0.0102045	0.141486	-2.75069	Aip
O08917;G3UYU4;G3UZZ5;G3UWW8;G3XA73	-0.0989607	30.9045	-0.690682	0.499787	0.797971	-5.72685	0.0722162	30.9045	0.507911	0.618533	0.833565	-6.04915	Flot1
O08997	0.317251	31.6074	1.24533	0.231163	0.657953	-5.22728	0.473319	31.6074	1.87229	0.0797944	0.346534	-4.57428	Atox1
O09005	-0.486559	25.9581	-1.458	0.16443	0.582362	-4.97324	-0.452943	25.9581	-1.36774	0.190534	0.496053	-5.2812	Degs1
O09012-2;D3Z600;O09012	0.0485348	28.6926	0.297033	0.770311	0.927985	-5.91647	0.39598	28.6926	2.44209	0.0267554	0.213411	-3.62173	Pex5
O09044;Q9D3L3;B0R030;B0R029;E9Q8A1;P60879	0.0389747	29.9767	0.275705	0.786348	0.936614	-5.92251	0.0424133	29.9767	0.302344	0.766334	0.909754	-6.13301	Snap23
O09061	-0.126296	31.0195	-0.878661	0.392752	0.743997	-5.58617	-0.203435	31.0195	-1.42624	0.173258	0.478667	-5.2075	Psmb1
O09106;D3YYI8;O88895;Q3UM33	-0.0504807	28.7021	-0.262297	0.796482	0.94186	-5.92608	0.139949	28.7021	0.732782	0.474424	0.748089	-5.91069	Hdac1;Gm10093
O09110-2;O09110;A2AGS2;P70236	-0.132045	26.1121	-0.818446	0.425275	0.759128	-5.6346	0.297441	26.1121	1.85783	0.0819292	0.349884	-4.59658	Map2k3
O09111	0.100368	28.5325	0.715333	0.484841	0.792385	-5.71018	-0.351421	28.5325	-2.52392	0.0227143	0.198951	-3.47528	Ndufb11
O09117-2;D6RFU9;O09117	0.224885	29.8791	1.47349	0.160262	0.580007	-4.95355	0.228226	29.8791	1.50692	0.151564	0.452713	-5.10204	Sypl;Sypl1
O09131;D3Z1Q9	-0.0655251	30.4159	-0.424539	0.676897	0.893329	-5.87116	0.00673868	30.4159	0.0439969	0.965458	0.987238	-6.17844	Gsto1
O09159	0.00977538	28.8151	0.0723476	0.943233	0.980757	-5.95759	0.00985678	28.8151	0.0735128	0.942321	0.979589	-6.17667	Man2b1
O09164	-0.0926569	31.4005	-0.465284	0.648077	0.875747	-5.85338	0.53228	31.4005	2.6935	0.0161136	0.174672	-3.166	Sod3
O09172;H3BJA3;F6VNW5	0.28614	29.4263	1.60273	0.128794	0.547182	-4.78339	0.236924	29.4263	1.3373	0.200058	0.5073	-5.3186	Gclm
O35074;Q8BXC0	-0.375927	29.6025	-1.91606	0.073631	0.488912	-4.33149	-0.13459	29.6025	-0.691284	0.499419	0.765434	-5.93981	Ptgis
O35083;G3UWV6	-0.205195	26.3447	-1.12476	0.277488	0.686467	-5.35693	-0.21158	26.3447	-1.16871	0.259854	0.568958	-5.51344	Agpat1
O35114	-0.0749527	29.7035	-0.484693	0.634545	0.866703	-5.84435	-0.106187	29.7035	-0.691969	0.499	0.765286	-5.93934	Scarb2
O35127	0.383099	27.3069	1.52951	0.145912	0.56358	-4.88107	0.34089	27.3069	1.37149	0.189387	0.496053	-5.27656	Grcc10
O35129;F6QPR1;F6Q8V7	-0.228963	31.3993	-2.23148	0.0404979	0.433491	-3.82983	-0.36389	31.3993	-3.57384	0.00257924	0.0828358	-1.48389	Phb2
O35215;G3UZN1	0.211406	32.6304	0.590643	0.563114	0.835145	-5.78882	-0.910547	32.6304	-2.56358	0.0209714	0.195802	-3.40361	Ddt
O35226;O35226-2;O35226-5;O35226-4;O35226-3;F7AI87	-0.0442186	29.7685	-0.40707	0.689418	0.900601	-5.87829	0.098325	29.7685	0.912149	0.375398	0.671706	-5.76693	Psmd4
O35239	-0.487645	25.7594	-2.27146	0.0374651	0.421413	-3.76349	-0.0926242	25.7594	-0.434773	0.669607	0.862618	-6.08375	Ptpn9
O35286	0.00584659	28.759	0.0273964	0.978487	0.994161	-5.95982	-0.0302874	28.759	-0.143018	0.888084	0.960536	-6.16901	Dhx15
O35295	-0.0334423	29.4229	-0.247111	0.808005	0.942261	-5.9299	0.44456	29.4229	3.31028	0.00448514	0.094051	-1.99566	Purb
O35309;B7ZD13;B7ZD12	0.150604	28.9608	0.879798	0.392154	0.743997	-5.58523	0.00664783	28.9608	0.0391348	0.969273	0.988168	-6.17864	Nmi
O35326;Q9D8S5	-0.2503	27.4287	-1.33057	0.202216	0.633856	-5.12921	0.00114914	27.4287	0.00615582	0.995165	0.997173	-6.17941	Srsf5
O35343;D3YTN1	-0.106845	29.059	-0.798574	0.436377	0.765651	-5.64989	0.256484	29.059	1.93178	0.0715236	0.326121	-4.48139	Kpna4
O35344	-0.203742	29.6031	-1.72187	0.104608	0.522926	-4.61776	0.048243	29.6031	0.410857	0.686695	0.869475	-6.09393	Kpna3
O35350	-0.155653	30.6736	-1.19255	0.250648	0.671371	-5.28537	0.0916629	30.6736	0.707701	0.48944	0.75839	-5.92848	Capn1
O35379;E9Q1I5	-0.0844299	27.0252	-0.340222	0.73817	0.920431	-5.90289	-0.0564095	27.0252	-0.229064	0.821758	0.929811	-6.15275	Abcc1
O35381;D3YYE1;D3Z7M9;F6UFG6;Q64G17;E9Q148	0.378593	32.6936	1.81933	0.0878621	0.507512	-4.47649	0.539853	32.6936	2.61428	0.0189288	0.188089	-3.31139	Anp32a
O35382;Q8C391;Q9CXE1	0.0890576	27.5968	0.300879	0.76743	0.927829	-5.91534	0.178636	27.5968	0.608173	0.551716	0.798593	-5.99332	Exoc4
O35452;E9Q2T3;A2ACU7;Q8CH40;Q3ULU4	-0.163443	30.6992	-0.832564	0.417498	0.752048	-5.62352	0.0639216	30.6992	0.328123	0.747127	0.89842	-6.12479	Tnxb
O35459;F7B227	-0.257859	31.7529	-1.98036	0.065351	0.478652	-4.23266	-0.355475	31.7529	-2.75111	0.0143245	0.167456	-3.05937	Ech1
O35465-2;O35465;F6WP10	-0.121205	28.2589	-0.73558	0.472765	0.788413	-5.69608	0.00167283	28.2589	0.0102306	0.991965	0.995929	-6.17937	Fkbp8
O35551-2;O35551-3;O35551;J3QJV7;O35551-6;O35551-5;O35551-4;Q3U983	-0.122708	28.0653	-0.331072	0.74494	0.921439	-5.90592	0.304469	28.0653	0.827806	0.420108	0.712465	-5.8381	Rabep1
O35566	0.114083	29.4093	0.566819	0.578801	0.843691	-5.80222	0.511816	29.4093	2.56255	0.021015	0.195802	-3.40548	Cd151
O35593	-0.261685	29.9798	-1.6122	0.126712	0.547182	-4.77054	-0.291013	29.9798	-1.80671	0.089889	0.357279	-4.67457	Psmd14
O35598;E9PYF2;D3Z1E6	0.145191	27.9369	0.722343	0.480639	0.791493	-5.70534	0.257833	27.9369	1.29265	0.214717	0.524219	-5.37226	Adam10
O35639	0.197853	32.3476	0.951001	0.355926	0.728851	-5.52392	-0.0560042	32.3476	-0.271267	0.789698	0.920464	-6.14204	Anxa3
O35664-3;O35664-2;O35664;H3BJ04;F7BJH9;F6XX07;H3BKB3	0.698328	26.5562	1.21364	0.242716	0.669104	-5.26241	0.67	26.5562	1.17339	0.258024	0.567185	-5.50832	Ifnar2
O35678;E9Q3B9;D3YYS6;Q3UFN1;O35678-2	-0.0589893	35.0192	-0.579366	0.570511	0.838135	-5.79523	0.265867	35.0192	2.63137	0.0182843	0.184765	-3.28016	Mgll
O35682	-0.0351461	29.7571	-0.189411	0.852183	0.94656	-5.94238	0.152043	29.7571	0.825714	0.42126	0.713465	-5.83978	Myadm
O35685	-0.408878	29.6141	-2.49787	0.0239334	0.370311	-3.37808	-0.710246	29.6141	-4.37242	0.000486884	0.0451641	0.0647401	Nudc
O35737;Q8C2Q7;D3Z6Y3	-0.0856001	30.4403	-0.691936	0.49902	0.797971	-5.72601	-0.14958	30.4403	-1.21843	0.240941	0.549538	-5.4582	Hnrnph1
O35841	-0.0244876	27.8663	-0.135287	0.894094	0.962195	-5.9511	-0.144333	27.8663	-0.803551	0.43358	0.72086	-5.8574	Api5
O35855;O88374;D3Z7C8;D3Z3D7	0.212333	33.0828	1.6049	0.128314	0.547182	-4.78045	-0.137192	33.0828	-1.04495	0.31177	0.613052	-5.64247	Bcat2
O35857;F7C189	-0.167451	29.0697	-1.36743	0.190629	0.612354	-5.08522	-0.246866	29.0697	-2.0315	0.0593764	0.303386	-4.32187	Timm44
O35864	0.0491398	29.5748	0.400416	0.694212	0.900601	-5.88094	0.177128	29.5748	1.45446	0.165395	0.470462	-5.1711	Cops5
O35887;G3V004;G3UWV3;G3UXA8;G3UWR0;G3UY49;G3UXA3	0.340787	32.7479	1.09746	0.288883	0.691068	-5.38475	0.736039	32.7479	2.38861	0.0297547	0.223987	-3.71636	Calu
O35900;O35901	-0.087124	27.4154	-0.543571	0.594324	0.848506	-5.81479	-0.561373	27.4154	-3.52945	0.0028313	0.0828358	-1.57028	Lsm2
O35945	-0.306588	33.5868	-1.69186	0.110297	0.530312	-4.66024	-0.116782	33.5868	-0.649414	0.5254	0.780536	-5.96758	Aldh1a7
O35955	0.0261518	27.0926	0.115958	0.909147	0.966708	-5.95351	-0.0329302	27.0926	-0.14714	0.884883	0.959505	-6.16841	Psmb10
O35969;O35969-2	-0.359843	30.0185	-2.26112	0.0382285	0.425221	-3.7807	-0.210009	30.0185	-1.3298	0.202465	0.509305	-5.32772	Gamt
O54724	-0.0887936	36.2262	-0.575766	0.572884	0.83815	-5.79725	0.485193	36.2262	3.17042	0.00601043	0.109921	-2.26542	Ptrf
O54734	-0.0764771	31.0925	-0.488607	0.631833	0.866372	-5.84249	-0.23801	31.0925	-1.53236	0.145211	0.443625	-5.06789	Ddost
O54774	-0.125449	29.5645	-0.662453	0.517228	0.806225	-5.74526	0.025509	29.5645	0.135743	0.893739	0.963522	-6.17005	Ap3d1
O54794	0.088784	27.7811	0.320727	0.75262	0.923568	-5.90924	0.215397	27.7811	0.784114	0.44457	0.728499	-5.87249	Aqp7
O54824-2;O54824	0.246365	27.5712	1.02969	0.318661	0.713694	-5.45129	0.122409	27.5712	0.51556	0.6133	0.831312	-6.04523	Il16
O54833	-0.0566213	27.1637	-0.379181	0.709601	0.907871	-5.88908	-0.167939	27.1637	-1.13333	0.273979	0.578191	-5.55157	Csnk2a2
O54865	0.241281	27.74	1.07574	0.298198	0.696107	-5.40648	0.285245	27.74	1.28156	0.218487	0.52866	-5.38537	Gucy1b3
O54931-2;A2API8;O54931;F7AA26;O54931-5;O54931-3;O54931-4;A2APJ1;A2API9	0.323106	29.93	2.45084	0.026293	0.376918	-3.45938	0.166408	29.93	1.27198	0.221784	0.531895	-5.39661	Akap2;Gm20459
O54941	-0.234898	26.0788	-1.27742	0.219906	0.649048	-5.19097	-0.0450786	26.0788	-0.247037	0.80806	0.927543	-6.14841	Smarce1
O54950	-0.127528	27.4728	-0.621269	0.543282	0.82446	-5.77082	0.216325	27.4728	1.06198	0.304209	0.606925	-5.62545	Prkag1
O54962	0.554389	31.3328	1.84749	0.0834862	0.498706	-4.43475	0.343166	31.3328	1.15242	0.266289	0.574109	-5.53112	Banf1
O54984	-0.148767	29.7986	-0.97748	0.343061	0.719894	-5.50005	-0.279403	29.7986	-1.84999	0.0831069	0.350413	-4.60862	Asna1
O54998;H3BJI5	0.10055	28.1632	0.435815	0.668866	0.888543	-5.8664	0.525907	28.1632	2.29702	0.035638	0.244651	-3.87622	Fkbp7
O55003	-0.626627	26.6519	-2.44432	0.0266367	0.378115	-3.4706	-0.672378	26.6519	-2.64302	0.0178568	0.182299	-3.25882	Bnip3
O55013	-0.00779189	29.1808	-0.0696792	0.945323	0.980859	-5.95778	0.20239	29.1808	1.82384	0.0871474	0.35467	-4.64858	Trappc3
O55022	0.0604036	31.2942	0.493817	0.628229	0.864759	-5.83998	-0.211737	31.2942	-1.74437	0.100512	0.375473	-4.76777	Pgrmc1
O55026;O55026-2	0.452553	30.2679	2.17103	0.0455197	0.441385	-3.92907	0.0438992	30.2679	0.212222	0.834647	0.933722	-6.15652	Entpd2
O55028;D3Z7R0	-0.00103203	26.4742	-0.00509438	0.995999	0.99987	-5.96018	-0.245253	26.4742	-1.21997	0.240374	0.548827	-5.45646	Bckdk
O55029	-0.253895	31.6596	-1.90895	0.0746022	0.488912	-4.34231	0.0395846	31.6596	0.299919	0.768149	0.909754	-6.13375	Copb2
O55042-2;O55042	0.71303	29.8992	1.25594	0.227394	0.654938	-5.21536	-0.259476	29.8992	-0.460569	0.651384	0.851656	-6.07214	Snca
O55060;D3Z217;D3YWK6;D3Z380;D6RIK3;D3Z0R1	-0.248137	28.0228	-1.51742	0.148914	0.565109	-4.89688	-0.0902887	28.0228	-0.556398	0.585734	0.817102	-6.02335	Tpmt
O55106;F8WH41;F6Z700	-0.173454	27.9026	-1.2127	0.243064	0.669104	-5.26343	-0.0313716	27.9026	-0.221026	0.827903	0.931012	-6.15459	Strn
O55131;E9Q9F5;E9Q1G8	0.173592	31.0546	1.01613	0.324876	0.715321	-5.46417	0.211773	31.0546	1.24919	0.229788	0.541928	-5.42309	39326
O55135;A6PWZ2;D6RG53;D6RJJ3;B1AZQ4	0.42678	29.6488	2.34227	0.0326071	0.403327	-3.64465	0.356484	29.6488	1.97156	0.0664312	0.315337	-4.4183	Eif6
O55142	-0.159037	29.3603	-0.822065	0.423273	0.757808	-5.63178	0.106731	29.3603	0.555949	0.586033	0.817102	-6.0236	Rpl35a
O55143;O55143-2;J3KMM5	-0.249101	31.8771	-1.67061	0.114486	0.534604	-4.69002	-0.0432136	31.8771	-0.292049	0.774049	0.912392	-6.13611	Atp2a2
O55222;F6Q5Z1;D3YZA5	0.0187168	31.5913	0.162143	0.873249	0.953187	-5.94714	0.283264	31.5913	2.47283	0.0251635	0.208368	-3.56696	Ilk
O55229;F6RRT7	0.0304868	27.0934	0.239694	0.813649	0.944137	-5.93169	0.101334	27.0934	0.802857	0.433969	0.721104	-5.85794	Chkb
O55234	-0.104431	30.0528	-0.535287	0.599906	0.85158	-5.81915	0.0186604	30.0528	0.0963866	0.924426	0.973062	-6.17469	Psmb5
O55239;D3YX59	-0.160206	30.1228	-0.990014	0.337087	0.716878	-5.48854	0.0263391	30.1228	0.164021	0.871794	0.952014	-6.16574	Nnmt
O55242;O55242-2	-0.298483	28.4842	-1.63329	0.122174	0.542784	-4.74169	0.0991782	28.4842	0.546886	0.592098	0.822685	-6.02859	Sigmar1
O70152;A2BDX2;F8WII3	-0.108329	28.5182	-0.616494	0.546349	0.826315	-5.77369	-0.187138	28.5182	-1.07321	0.299296	0.604063	-5.61409	Dpm1
O70165	0.376653	27.8625	1.70965	0.106892	0.52767	-4.63512	-0.121924	27.8625	-0.557689	0.584872	0.817102	-6.02263	Fcn1
O70194	-0.367806	29.9544	-2.22794	0.0407776	0.433491	-3.83569	-0.254314	29.9544	-1.55236	0.140376	0.437167	-5.04076	Eif3d
O70250	0.239631	26.5693	0.850045	0.407997	0.748599	-5.60957	-0.402325	26.5693	-1.43818	0.169895	0.474211	-5.19217	Pgam2
O70251;G3UX43;G3UZ47;M0QWK5;M0QWH8	0.259236	32.6098	1.13825	0.271984	0.681331	-5.34297	0.443747	32.6098	1.96342	0.0674464	0.317282	-4.43128	Eef1b
O70252;D3YX62;D3YXN4;D3Z4A2	-0.149103	29.6453	-1.14495	0.269279	0.680298	-5.33598	-0.00876599	29.6453	-0.0678326	0.94677	0.980994	-6.17708	Hmox2
O70309;Q6PE70;O70309-2;G5E8F8	-0.21046	28.2028	-1.26008	0.225933	0.654926	-5.21068	-0.170147	28.2028	-1.02658	0.320078	0.622409	-5.66057	Itgb5
O70310	-0.203224	28.6953	-1.00504	0.330024	0.716878	-5.47459	-0.287467	28.6953	-1.43263	0.171453	0.476098	-5.19931	Nmt1
O70318	-0.0830842	33.4521	-0.595338	0.560049	0.834784	-5.78612	0.502384	33.4521	3.6276	0.00230382	0.0807349	-1.3792	Epb41l2
O70325-2;O70325;Q76LV0;Q91XR9	0.205374	31.7461	1.42246	0.174334	0.597233	-5.01783	0.366768	31.7461	2.5599	0.0211276	0.196204	-3.41028	Gpx4
O70370;Q3UD32	0.402578	28.8168	1.32789	0.203079	0.633856	-5.13237	0.507823	28.8168	1.68796	0.111055	0.395526	-4.85023	Ctss
O70378;M0QWY0;M0QWP2;M0QWI7;M0QWC9;M0QWS0;M0QWE2	-0.38148	28.2552	-3.39839	0.00372832	0.214261	-1.74249	-0.176089	28.2552	-1.58078	0.133737	0.430174	-5.00176	Emc8
O70400	-0.0340419	30.7183	-0.109619	0.914092	0.967389	-5.95422	-0.416274	30.7183	-1.35079	0.195793	0.503377	-5.30212	Pdlim1
O70404	-0.0434224	28.2334	-0.351353	0.729965	0.916607	-5.89909	0.257779	28.2334	2.10192	0.051962	0.287916	-4.20649	Vamp8
O70423;O70423-2;A2A4I8;A2A4I9;Q812C9	0.243709	35.989	1.48809	0.156412	0.577857	-4.93484	0.194053	35.989	1.19403	0.250084	0.559681	-5.48554	Aoc3
O70435;E0CX62;E0CZ34;F8WH02;E0CYL6	-0.0398859	31.1289	-0.380711	0.708488	0.907871	-5.88851	0.0999667	31.1289	0.961543	0.350765	0.649863	-5.72238	Psma3
O70475;D3Z3F7;D3YXP9;F6ZQT4	-0.442703	29.5376	-2.78844	0.013269	0.310316	-2.86388	-0.0253603	29.5376	-0.160969	0.874158	0.953133	-6.16624	Ugdh
O70503;O70503-2	-0.373574	31.8898	-1.71735	0.105448	0.522926	-4.6242	-0.249355	31.8898	-1.15515	0.265202	0.573706	-5.52817	Hsd17b12
O70591;F8WJ30	0.345852	28.2918	1.19607	0.24931	0.671359	-5.28156	0.0106806	28.2918	0.0372221	0.970774	0.989038	-6.17872	Pfdn2
O70622-2;O70622	-0.471328	27.3018	-1.96533	0.0672065	0.482646	-4.25592	0.540969	27.3018	2.27312	0.0373435	0.248221	-3.91745	Rtn2
O88207;Q61245-2;Q61245	2.00386	27.3935	5.53793	4.70918e-05	0.029091	2.10034	1.55347	27.3935	4.32634	0.000535513	0.0469519	-0.0237092	Col5a1
O88271	0.117232	26.6468	0.542153	0.595278	0.84946	-5.81554	-0.141892	26.6468	-0.661256	0.517975	0.776312	-5.95989	Cfdp1
O88322	0.242434	34.5177	1.32896	0.202734	0.633856	-5.13111	0.0865115	34.5177	0.477893	0.639271	0.843588	-6.06398	Nid2
O88325	0.0373357	27.9547	0.253472	0.803172	0.942063	-5.92833	0.0757104	27.9547	0.517963	0.611661	0.830983	-6.04399	Naglu
O88342	-0.0807744	32.2139	-0.62106	0.543417	0.82446	-5.77095	0.137256	32.2139	1.06347	0.303551	0.606852	-5.62394	Wdr1
O88428	-0.0620277	28.544	-0.444118	0.66298	0.884269	-5.86281	-0.145685	28.544	-1.05115	0.309002	0.611644	-5.6363	Papss2
O88441	0.15076	29.2295	0.896479	0.383453	0.740798	-5.57125	0.0431176	29.2295	0.258371	0.799456	0.924429	-6.1455	Mtx2
O88492;O88492-2	-0.152125	35.1252	-0.920371	0.371218	0.734004	-5.55082	0.304314	35.1252	1.85533	0.0823029	0.349884	-4.60042	Plin4
O88531;B1B0P8;B1B0P9	-0.145947	29.2199	-0.830391	0.418689	0.753691	-5.62524	-0.164049	29.2199	-0.940582	0.361078	0.658827	-5.74154	Ppt1
O88543;F6YCA7;D3Z036	-0.0765596	29.7352	-0.546528	0.592338	0.847736	-5.81322	0.239964	29.7352	1.72622	0.103805	0.382027	-4.7945	Cops3
O88544;D3YV99;F6QTS1;D3Z1R9;D6RG47	-0.0562003	30.2374	-0.607926	0.551875	0.830083	-5.77877	0.121315	30.2374	1.32241	0.204856	0.511883	-5.33666	Cops4
O88569;O88569-2;O88569-3	0.381803	32.5576	1.29407	0.214237	0.641205	-5.17183	-0.376531	32.5576	-1.28605	0.216955	0.526904	-5.38007	Hnrnpa2b1
O88587-2;O88587;D3Z227	0.0571832	32.1667	0.240909	0.812724	0.944137	-5.9314	-0.366257	32.1667	-1.55492	0.139766	0.437167	-5.03726	Comt
O88653	0.0100447	29.0163	0.0385178	0.969757	0.989338	-5.95945	-0.513827	29.0163	-1.98553	0.0647227	0.313236	-4.39598	Lamtor3
O88685;A2AGN7;B7ZCF1;F6Q2E3	0.0155459	31.191	0.101175	0.920684	0.96844	-5.9551	-0.445671	31.191	-2.92287	0.0100581	0.141226	-2.73749	Psmc3
O88696	-0.0258757	28.9389	-0.175266	0.863097	0.950108	-5.94494	-0.392046	28.9389	-2.67597	0.0166996	0.177158	-3.1983	Clpp
O88712-2;O88712;O88712-3	0.0728402	28.8326	0.562099	0.581936	0.845396	-5.80482	-0.114109	28.8326	-0.88736	0.388193	0.679509	-5.78849	Ctbp1
O88746;Q3UDC3;O88746-2	-0.0255462	29.4219	-0.202908	0.841797	0.944881	-5.93976	-0.166872	29.4219	-1.33565	0.200585	0.5073	-5.32061	Tom1
O88792	0.31781	27.8761	2.29416	0.0358387	0.421413	-3.72557	0.357921	27.8761	2.60364	0.019341	0.188368	-3.3308	F11r
O88844;D3YVY3	-0.241694	34.0565	-2.23302	0.0403771	0.433491	-3.82729	-0.127585	34.0565	-1.18786	0.25244	0.561022	-5.49239	Idh1
O88851	0.225819	29.9051	0.760372	0.458229	0.778666	-5.67832	-0.516778	29.9051	-1.75351	0.0988891	0.37237	-4.75424	Rbbp9
O88947;Q3U3V1;D3Z521;D3Z215	0.257425	27.325	0.960483	0.351281	0.724736	-5.51544	0.424198	27.325	1.59494	0.130531	0.427043	-4.98214	F10
O88952;Q8JZS0;Q3TUM0;O88951	-0.0434319	28.307	-0.179303	0.859979	0.947726	-5.94423	-0.268717	28.307	-1.11792	0.280311	0.585569	-5.56787	Lin7c
O88958;D3Z0R5	0.01696	29.1527	0.104948	0.917738	0.967389	-5.95472	0.261996	29.1527	1.63373	0.12208	0.415352	-4.92776	Gnpda1
O88968	0.0509868	27.3524	0.137539	0.892342	0.962195	-5.95079	-0.30217	27.3524	-0.821407	0.423636	0.714254	-5.84324	Tcn2
O88983;Q9D0J1	0.0889419	26.7252	0.407053	0.68943	0.900601	-5.8783	0.170523	26.7252	0.786437	0.443247	0.728499	-5.8707	Stx8
O89017	-0.377461	28.6897	-1.36088	0.192648	0.615704	-5.0931	-0.454446	28.6897	-1.65108	0.118455	0.409172	-4.90315	Lgmn
O89020;O89020-3;O89020-2;CON__REFSEQ:XP_585019	1.11776	31.3458	4.18959	0.000711027	0.141305	-0.271809	1.0074	31.3458	3.80505	0.0015874	0.0678735	-1.03354	Afm
O89023	-0.083602	29.7195	-0.438277	0.667119	0.886616	-5.86534	-0.465408	29.7195	-2.45868	0.0258846	0.209956	-3.5922	Tpp1
O89051	-0.0663611	27.3856	-0.189543	0.852081	0.94656	-5.94236	-0.874921	27.3856	-2.51825	0.0229745	0.19967	-3.48549	Itm2b
O89053;G3UYK8;D3YW57;G3UX53;D3YXM2	0.14688	29.6436	0.600539	0.556664	0.832622	-5.7831	0.180116	29.6436	0.742109	0.46891	0.745108	-5.90393	Coro1a
O89079;D3Z315;F6YFR7;E9Q6I5;F6XIG5	-0.105143	31.2801	-0.556743	0.585503	0.846445	-5.80773	-0.0683034	31.2801	-0.364465	0.720342	0.884772	-6.11207	Cope
O89086;Q8BG13	0.43368	29.6537	1.3072	0.209849	0.639525	-5.15661	-0.0864893	29.6537	-0.262708	0.79617	0.923489	-6.14436	Rbm3
O89103	0.131058	27.7116	0.453762	0.656171	0.881498	-5.85857	0.341896	27.7116	1.19288	0.250522	0.559681	-5.48682	Cd93
O89110	-0.323044	28.563	-2.07091	0.0551159	0.460401	-4.09035	-0.218557	28.563	-1.41189	0.177374	0.484463	-5.2258	Casp8
O89112;B2KGR2	0.16197	28.1633	1.00158	0.33164	0.716878	-5.47782	0.44016	28.1633	2.74284	0.014569	0.167684	-3.07472	Lancl1
P00329	0.325817	32.9348	2.21975	0.0414304	0.43641	-3.84919	0.0885982	32.9348	0.608264	0.551657	0.798593	-5.99326	Adh1
P00493	0.0985467	31.9236	0.518671	0.611178	0.852234	-5.82769	0.841982	31.9236	4.4657	0.000401758	0.0412979	0.243233	Hprt1
P00687;D3YYQ5;G3UXY7;CON__Q3MHH8	0.258537	28.5793	2.00898	0.0619426	0.473471	-4.18805	0.142296	28.5793	1.11425	0.281834	0.586736	-5.57173	Amy1
P00920	0.292604	34.7851	1.28436	0.217529	0.64587	-5.18302	0.472911	34.7851	2.09181	0.0529707	0.289378	-4.22317	Ca2
P01027;P01027-2;H3BKW9	0.394747	34.7482	2.18647	0.0441845	0.44108	-3.90384	0.0206114	34.7482	0.115045	0.909858	0.968617	-6.17269	C3
P01029;CON__P01030;CON__ENSEMBL:ENSBTAP00000007350	-0.188622	32.5592	-1.19775	0.248675	0.671359	-5.27974	-0.0711679	32.5592	-0.4554	0.655017	0.852666	-6.07452	C4b
P01631;F6XWB2	0.464438	27.8328	1.51256	0.150136	0.567243	-4.90321	0.666975	27.8328	2.18893	0.0439759	0.268276	-4.06104
P01633;P01634	0.923489	27.634	2.68893	0.0162647	0.319458	-3.04205	0.614403	27.634	1.80276	0.090531	0.357922	-4.68053	Igk-V19-17
P01645;P01644;P01647;P01646	0.357732	27.225	0.913887	0.374512	0.734004	-5.55641	0.640962	27.225	1.65008	0.118662	0.40941	-4.90457
P01654;P01655;P03977;P01656	0.105729	27.1794	0.295195	0.771689	0.927985	-5.91701	0.467143	27.1794	1.31432	0.207499	0.514674	-5.3464
P01723;P01727;P01728;P01729;P01726	0.45172	26.7154	2.06771	0.0554508	0.460401	-4.09543	0.0996153	26.7154	0.459498	0.652136	0.851858	-6.07264
P01754;P01751;P01753;P06328;P01748;P01749;P06329;P01755;P03980	0.512235	27.6452	1.17394	0.257812	0.675409	-5.30537	0.950982	27.6452	2.19627	0.0433568	0.267038	-4.04863	Ighv1-62-3;Gm16709
P01783	0.553164	26.1952	1.79446	0.091895	0.510361	-4.51302	0.427358	26.1952	1.39704	0.181716	0.488453	-5.24459
P01831	0.283961	28.7603	1.32066	0.205425	0.636516	-5.14087	0.376843	28.7603	1.76616	0.0966796	0.368074	-4.73543	Thy1
P01837	0.613445	31.2741	2.391	0.0296142	0.396909	-3.56193	0.649603	31.2741	2.55146	0.02149	0.197113	-3.42556
P01843	0.496538	27.0558	1.09136	0.291477	0.69142	-5.39089	-0.201942	27.0558	-0.44728	0.660744	0.856052	-6.0782
P01867-2;P01867	0.298013	30.5426	1.46002	0.163883	0.582284	-4.97069	0.535421	30.5426	2.64335	0.0178448	0.182299	-3.25821	Igh-3
P01868;P01869	0.535258	30.4484	1.93191	0.0715069	0.486671	-4.30731	0.8354	30.4484	3.03847	0.00791348	0.128012	-2.51805	Ighg1
P01872;P01873	0.320138	32.2542	0.904929	0.379095	0.737647	-5.56408	0.13016	32.2542	0.370761	0.715739	0.882738	-6.10973	Igh-6
P01878	1.1594	29.3213	3.39496	0.00375522	0.214261	-1.74887	-0.33021	29.3213	-0.974381	0.34455	0.645933	-5.71046
P01887	-0.0521272	31.3579	-0.218112	0.830134	0.944881	-5.93658	-0.82638	31.3579	-3.48444	0.00311206	0.0875192	-1.65782	B2m
P01898;E9PX63;O19441;A7VMS6;E9Q0G4;G3UXE9;K7N5P0;G3UZL7;G3UY84;Q05A75	0.650705	30.3965	2.53631	0.0221557	0.358946	-3.31118	0.397618	30.3965	1.56178	0.138144	0.436206	-5.02788	H2-Q10
P01899;Q8HWB2;P01900;P01896;P01895-2;P01895;P14427;G3UX20;G3UZP7	0.105928	32.6651	0.69388	0.497833	0.797971	-5.72472	0.0620353	32.6651	0.409495	0.687674	0.8701	-6.09449	H2-D1
P01901;Q3TH01;G3UXW2;P04223;P04223-2;P14428;P03991;P14426;G3XA74	-0.0287925	30.3975	-0.218968	0.829478	0.944881	-5.9364	0.00870776	30.3975	0.0667336	0.947631	0.981545	-6.17716	H2-K1
P02089;CON__Q3SX09	0.249024	30.1995	1.159	0.263675	0.679357	-5.32123	0.706942	30.1995	3.3156	0.00443535	0.094051	-1.98536	Hbb-b2
P02463	0.651787	32.9598	1.96311	0.0674851	0.482646	-4.25935	0.623647	32.9598	1.89285	0.0768443	0.339927	-4.54238	Col4a1
P02469;E9QN70;E9PYT5	0.254084	34.8313	1.48423	0.157422	0.579396	-4.9398	0.432179	34.8313	2.54405	0.021813	0.198241	-3.43895	Lamb1
P03888	-0.365692	26.9362	-1.09704	0.289062	0.691068	-5.38517	-0.812886	26.9362	-2.4574	0.0259513	0.209956	-3.5945	Mtnd1
P03953-2;P03953	0.735937	33.5966	2.13738	0.0485581	0.450478	-3.98371	0.218878	33.5966	0.64059	0.530971	0.785192	-5.97322	Cfd
P03987-2;P03987	0.333411	30.7178	1.0506	0.309249	0.706414	-5.43115	0.156583	30.7178	0.497207	0.625891	0.838606	-6.05454
P04117;P24526;O08716	0.171686	37.2328	1.03394	0.316731	0.713694	-5.44722	0.0614216	37.2328	0.372752	0.714286	0.882585	-6.10899	Fabp4
P04247	0.352409	26.9754	0.941524	0.36061	0.733269	-5.53233	-0.384488	26.9754	-1.03515	0.316181	0.618462	-5.65216	Mb
P04441-2;P04441	0.0662219	27.4707	0.316203	0.755987	0.925502	-5.91067	0.384713	27.4707	1.85114	0.0829339	0.350178	-4.60686	Cd74
P04919-2;P04919	0.503638	33.282	2.08635	0.0535236	0.454843	-4.06573	0.760694	33.282	3.17553	0.00594653	0.109921	-2.25558	Slc4a1
P04925	-0.0199436	27.7391	-0.107058	0.916091	0.967389	-5.9545	0.436883	27.7391	2.36328	0.0312833	0.229651	-3.76085	Prnp
P04938;P02762;A2AKN9;A2BIM8;A9C497;A9C496	-1.81421	31.1922	-2.53887	0.0220419	0.358946	-3.30672	-1.64764	31.1922	-2.32356	0.03383	0.238409	-3.8302	Mup8;Mup6;Mup2;Mup9
P04944;P04941;P04940;P04943;P04942;L7N239	0.302624	26.9605	0.997552	0.33353	0.716878	-5.48156	1.87919	26.9605	6.24223	1.24567e-05	0.00928335	3.43315
P05064;A6ZI44;D3YWI1;Q9CPQ9;A6ZI46;D3Z510;D3YV98;A6ZI47;P05063	-0.132103	35.2315	-1.12212	0.278574	0.686872	-5.35964	0.123161	35.2315	1.05424	0.307629	0.610548	-5.63322	Aldoa;Aldoart1
P05132-2;P05132	-0.16469	31.4323	-1.11779	0.280365	0.68698	-5.36409	0.221207	31.4323	1.51297	0.150033	0.451309	-5.09396	Prkaca
P05201;F7ALS6	0.275079	28.9347	1.57079	0.136039	0.551262	-4.8264	-0.175769	28.9347	-1.01144	0.327045	0.629188	-5.67527	Got1
P05202	0.207559	31.9802	1.13141	0.274762	0.684264	-5.35006	-0.0823876	31.9802	-0.452564	0.657015	0.854148	-6.07581	Got2
P05622;E9QPE2;E9QN12	0.475781	30.0498	1.35026	0.195957	0.622096	-5.10582	-0.319447	30.0498	-0.913582	0.374667	0.671652	-5.76566	Pdgfrb
P05977-2;E9PWG4	1.03006	30.511	2.3438	0.032509	0.403327	-3.64206	-0.14256	30.511	-0.326884	0.748046	0.898801	-6.1252	Myl1
P06151;G5E8N5;D3Z736;D3YZQ9;D3YVR7;D3YZE4;P00342	-0.10643	34.9964	-0.795554	0.43808	0.76627	-5.65219	-0.132901	34.9964	-1.00108	0.331874	0.633365	-5.68523	Ldha
P06330;P01757;P01756	0.309751	29.3907	0.916479	0.373193	0.734004	-5.55418	0.470558	29.3907	1.40301	0.179959	0.485923	-5.23705
P06683;H3BKN4	-0.739273	30.56	-4.51777	0.000361006	0.107616	0.326848	-0.548651	30.56	-3.37873	0.00388534	0.0909146	-1.86308	C9
P06684;CON__Q1A7A4	-0.0295724	30.6968	-0.147258	0.884791	0.958765	-5.94942	-0.236008	30.6968	-1.18428	0.253812	0.561022	-5.49634	C5
P06728	-0.153129	35.1527	-0.645856	0.527642	0.812449	-5.75575	-0.0361608	35.1527	-0.153693	0.879798	0.95578	-6.1674	Apoa4
P06745;F6SAC3;CON__Q3ZBD7	-0.078975	33.2774	-0.72622	0.478325	0.791242	-5.70264	-0.00467097	33.2774	-0.0432836	0.966018	0.987238	-6.17847	Gpi;Gm1840
P06797	0.14204	29.1764	0.84286	0.411885	0.75027	-5.61534	-0.230396	29.1764	-1.37771	0.187496	0.494186	-5.26882	Ctsl1
P06800-3;P06800-2;P06800	0.234186	26.6612	1.03505	0.316229	0.713694	-5.44616	0.114299	26.6612	0.509073	0.617737	0.833246	-6.04856	Ptprc
P06801	-0.0536631	35.1635	-0.228246	0.822383	0.944881	-5.93434	-0.419233	35.1635	-1.79688	0.0914946	0.358876	-4.6894	Me1
P06909;E9Q8I0;D6RGQ0;E9Q8H9	0.259484	32.3813	1.18953	0.2518	0.671371	-5.28863	0.274765	32.3813	1.2693	0.222714	0.531979	-5.39974	Cfh
P07091;D3YUT9	-0.254893	28.4856	-0.647319	0.52672	0.812287	-5.75484	0.0493536	28.4856	0.126304	0.901085	0.966931	-6.1713	S100a4
P07309	0.68715	34.2185	2.22686	0.0408625	0.433491	-3.83745	0.192495	34.2185	0.628635	0.53857	0.791656	-5.98074	Ttr
P07310	0.376882	31.412	1.29999	0.21225	0.640383	-5.16498	-0.530346	31.412	-1.84345	0.0841018	0.35248	-4.61865	Ckm
P07356;B0V2N7;B0V2N5;B0V2N8;REV__F6WNG1;REV__Q8BND4	0.0881417	36.7521	0.796311	0.437653	0.76627	-5.65161	0.270549	36.7521	2.46311	0.0256567	0.209541	-3.5843	Anxa2
P07724	0.549416	39.4066	3.60956	0.00239275	0.19942	-1.34864	0.573537	39.4066	3.79711	0.00161407	0.0678735	-1.04901	Alb
P07758	-0.134841	35.6684	-0.655724	0.521436	0.808554	-5.74954	0.0471841	35.6684	0.231224	0.820108	0.929811	-6.15224	Serpina1a
P07759	-0.0111283	35.7713	-0.0699561	0.945106	0.980859	-5.95776	0.0194529	35.7713	0.123231	0.903478	0.967435	-6.17169	Serpina3k
P07901;B7ZC50;A2A6A2;B7ZC49;REV__Q8BL66	-0.0275236	33.2771	-0.222643	0.826666	0.944881	-5.9356	0.178039	33.2771	1.4513	0.166262	0.471412	-5.17521	Hsp90aa1
P08003	0.0392158	32.782	0.337647	0.740073	0.920767	-5.90375	-0.132627	32.782	-1.15073	0.266963	0.574109	-5.53294	Pdia4
P08030	-0.684508	26.3796	-2.69316	0.016125	0.319458	-3.03451	-0.365006	26.3796	-1.44717	0.167398	0.472147	-5.18056	Aprt
P08032;REV__Q6P6L0-3;REV__E0CYM1;REV__Q6P6L0;REV__E0CYH7	0.63674	33.9796	2.75487	0.0142144	0.318595	-2.92419	0.76363	33.9796	3.32936	0.00430927	0.094051	-1.95874	Spta1
P08074;F6YNX9	-0.069058	30.6356	-0.316892	0.755474	0.925254	-5.91045	-0.131608	30.6356	-0.608577	0.551454	0.798593	-5.99307	Cbr2
P08101-2;P08101-3;E9Q415;P08101;P08508	-0.199061	27.3801	-1.18872	0.252111	0.671371	-5.28951	-0.0924302	27.3801	-0.556216	0.585855	0.817102	-6.02345	Fcgr2b;Fcgr2
P08113;F7C312	-0.171354	34.1963	-1.69363	0.109954	0.530312	-4.65775	-0.0647786	34.1963	-0.6452	0.528056	0.782762	-5.97028	Hsp90b1
P08121	0.583805	28.9778	1.36891	0.190175	0.612147	-5.08343	0.879766	28.9778	2.0788	0.0542971	0.29288	-4.24461	Col3a1
P08122;D3YV27	0.680042	32.4783	2.04339	0.0580599	0.463501	-4.13396	0.451186	32.4783	1.36618	0.191012	0.496545	-5.28313	Col4a2
P08207	0.246748	32.3386	1.0618	0.304285	0.703704	-5.42021	0.0651304	32.3386	0.28243	0.78128	0.917288	-6.13891	S100a10
P08226;G3UWN5;G3UZM8;E9Q327	-0.146812	33.024	-0.660542	0.518421	0.806583	-5.74648	-0.0424557	33.024	-0.192492	0.849809	0.942451	-6.16058	Apoe
P08228	0.472411	35.3223	2.18871	0.0439946	0.44108	-3.90019	0.452294	35.3223	2.11166	0.0510051	0.284889	-4.19035	Sod1
P08249	-0.224054	34.4786	-1.24783	0.230271	0.656796	-5.22448	-0.280252	34.4786	-1.57285	0.135562	0.431347	-5.01269	Mdh2
P08607;E9PUZ8;F6QLW4	0.488087	29.9253	1.86467	0.0809122	0.496333	-4.40909	0.559475	29.9253	2.15389	0.0470445	0.27449	-4.11998	C4bpa;C4bp
P08752;P50149;A2AE32;P20612;Q3V3I2;A2AE31;F6QPU5	0.180989	33.0853	1.25814	0.226619	0.654926	-5.21288	0.126532	33.0853	0.886365	0.388713	0.68002	-5.78934	Gnai2
P09055	-0.10496	32.7156	-0.926494	0.368126	0.734004	-5.5455	0.174598	32.7156	1.55308	0.140202	0.437167	-5.03977	Itgb1
P09103;E9Q8G8	0.044968	34.8411	0.297836	0.769709	0.927985	-5.91624	0.102378	34.8411	0.683312	0.504308	0.769264	-5.94522	P4hb
P09405	0.852202	30.7221	3.18996	0.00576986	0.24352	-2.12964	0.499874	30.7221	1.88556	0.0778782	0.342917	-4.5537	Ncl
P09411;P09041	-0.122073	33.5438	-1.0422	0.313005	0.711052	-5.43928	-0.132096	33.5438	-1.13646	0.272706	0.577558	-5.54823	Pgk1
P09470;F6QCP8;P09470-2	0.0752938	29.7004	0.404317	0.6914	0.900601	-5.87939	-0.0355244	29.7004	-0.192232	0.850009	0.942451	-6.16063	Ace
P09528	0.250877	28.3307	0.977269	0.343163	0.719894	-5.50024	0.0872937	28.3307	0.342668	0.736365	0.893492	-6.11985	Fth1
P09581	0.227656	27.3342	1.43397	0.171076	0.58957	-5.00348	0.217663	27.3342	1.3816	0.186321	0.493519	-5.26396	Csf1r
P09671	0.0196019	31.8073	0.106387	0.916614	0.967389	-5.95457	-0.16245	31.8073	-0.888476	0.387611	0.679334	-5.78753	Sod2
P09813	0.333104	33.1551	1.1051	0.28566	0.691068	-5.37702	0.596465	33.1551	1.99409	0.0636954	0.31064	-4.38225	Apoa2
P0C0A3;B1AZ42;B1AZ41	0.280572	26.7184	0.868796	0.397964	0.744598	-5.59432	-0.156717	26.7184	-0.489021	0.631546	0.838965	-6.05859	Chmp6
P0CW02;P0CW03	0.540383	28.9466	2.17498	0.0451742	0.441385	-3.92261	-0.229047	28.9466	-0.929002	0.366865	0.665603	-5.75196	Ly6c1
P10107;A2BH40-4;A2BH40-2	0.00011005	34.4719	0.000926902	0.999272	0.99987	-5.96019	0.485711	34.4719	4.1225	0.000817496	0.0518931	-0.41687	Anxa1
P10126;D3YZ68;D3Z3I8;P62631	-0.0868857	35.4157	-0.54522	0.593216	0.847736	-5.81392	0.101794	35.4157	0.643698	0.529005	0.783779	-5.97124	Eef1a1
P10493	0.0563192	34.8511	0.306514	0.763216	0.927829	-5.91365	0.0580796	34.8511	0.318533	0.754253	0.902258	-6.12792	Nid1
P10518	-0.0411751	31.0991	-0.32459	0.749749	0.922412	-5.90801	-0.089078	31.0991	-0.707633	0.489481	0.75839	-5.92853	Alad
P10605	-0.178215	33.4001	-1.08152	0.295698	0.694083	-5.40073	-0.335637	33.4001	-2.05256	0.0570634	0.298432	-4.28759	Ctsb
P10630;P10630-2;Q8BTU6;E9Q561;D6RJ60;D6RJ11	0.09902	29.771	0.625618	0.540498	0.822893	-5.7682	0.167775	29.771	1.0682	0.301482	0.605605	-5.61918	Eif4a2
P10639	0.533044	32.482	1.92892	0.0719036	0.488256	-4.31188	0.216951	32.482	0.791133	0.440581	0.727485	-5.86708	Txn
P10649;A2AE89	0.344016	34.5316	2.11991	0.0502086	0.450478	-4.01191	0.183412	34.5316	1.13894	0.271701	0.57742	-5.54559	Gstm1
P10711;E9PYD5;P10711-2;B7ZCS4;F6XMY4;Q9QVN7	-0.235038	26.8342	-1.59519	0.130474	0.547182	-4.7936	-0.0818469	26.8342	-0.559777	0.583481	0.815924	-6.02147	Tcea1
P10810	0.663606	27.9593	1.95463	0.0685574	0.484373	-4.27243	-0.773183	27.9593	-2.29496	0.0357825	0.244651	-3.87979	Cd14
P10833	0.210927	31.6884	1.2226	0.239407	0.664424	-5.25255	-0.0358551	31.6884	-0.20943	0.836789	0.934884	-6.15712	Rras
P10852;G3UWA6	-0.0540657	30.9963	-0.49025	0.630695	0.866372	-5.8417	0.0484089	30.9963	0.442342	0.664237	0.858165	-6.08041	Slc3a2
P10922	0.281015	32.0723	0.89554	0.383939	0.740798	-5.57204	0.489564	32.0723	1.57218	0.135717	0.431347	-5.01361	H1f0
P11031	0.423805	28.702	1.26776	0.223248	0.651814	-5.20197	-0.268755	28.702	-0.810151	0.429887	0.717924	-5.8522	Sub1
P11087;P11087-2;CON__Q862S4	1.30267	32.7928	2.52377	0.0227214	0.364153	-3.33305	1.64943	32.7928	3.22023	0.00541593	0.102183	-2.16953	Col1a1
P11152	-0.204455	31.1316	-1.84636	0.0836588	0.498706	-4.43644	-0.146812	31.1316	-1.33603	0.200464	0.5073	-5.32015	Lpl
P11276	-0.176455	33.9018	-1.25809	0.226634	0.654926	-5.21293	-0.154638	33.9018	-1.11105	0.283171	0.588656	-5.57508	Fn1
P11352	0.344516	32.9782	1.74267	0.100817	0.519049	-4.58804	0.128664	32.9782	0.655845	0.521361	0.778609	-5.96342	Gpx1
P11404;J3QN79	-0.193937	26.4067	-1.03593	0.315831	0.713694	-5.44532	-0.270916	26.4067	-1.45828	0.164355	0.469665	-5.16614	Fabp3;Fabp3-ps1
P11438	-0.359733	31.2356	-2.45609	0.0260191	0.376918	-3.45034	-0.0654104	31.2356	-0.450036	0.658798	0.855347	-6.07696	Lamp1
P11499;E9Q3D6;E9Q0C3;E9PX27;D3Z1R1	-0.19468	35.2126	-1.47463	0.15996	0.580007	-4.9521	0.0472716	35.2126	0.360826	0.723008	0.88622	-6.1134	Hsp90ab1
P11588;A9R9W0;A2CEL1;A2CEL0	-1.43849	28.6726	-2.2865	0.03638	0.421413	-3.73839	-0.489038	28.6726	-0.78333	0.445017	0.728499	-5.87309	Mup1;Mup15
P11589	0.252514	27.6125	0.432982	0.67088	0.889842	-5.8676	0.676289	27.6125	1.16857	0.259908	0.568958	-5.51359	Mup2
P11609;E9QLX1;P11610	-0.183178	30.3356	-0.917002	0.372927	0.734004	-5.55373	0.0443934	30.3356	0.223951	0.825666	0.930068	-6.15392	Cd1d1;Cd1d2
P11680	0.833011	27.7922	3.16786	0.0060426	0.246753	-2.17053	0.473721	27.7922	1.81541	0.0884869	0.355498	-4.66139	Cfp
P11688	-0.0093519	28.7553	-0.0598666	0.953013	0.983482	-5.95841	0.356756	28.7553	2.30141	0.0353333	0.243816	-3.86863	Itga5
P11881-8;P11881-7;P11881-6;P11881-5;P11881-4;P11881-2;P11881-3;P11881;B2KF92;P70227	0.523013	26.1431	1.23485	0.234935	0.659441	-5.23898	0.559618	26.1431	1.33147	0.201926	0.509256	-5.32569	Itpr1
P11983;P11983-2;F2Z483	-0.110894	32.165	-0.929451	0.366639	0.734004	-5.54292	0.0243696	32.165	0.205828	0.839554	0.936994	-6.15788	Tcp1
P12023;P12023-2;P12023-3	-0.348406	27.8115	-1.61079	0.12702	0.547182	-4.77245	0.139996	27.8115	0.652235	0.523625	0.780167	-5.96576	App
P12265;Q99KJ6;D3YY48	0.144684	29.9872	0.704622	0.491302	0.795616	-5.71749	0.423515	29.9872	2.07846	0.0543316	0.29288	-4.24516	Gusb
P12382	-0.0996524	30.9616	-0.704535	0.491355	0.795616	-5.71755	-0.147098	30.9616	-1.048	0.310407	0.612798	-5.63944	Pfkl
P12710	0.904572	31.0311	1.01705	0.32445	0.715321	-5.46329	-1.91787	31.0311	-2.17298	0.0453488	0.270228	-4.08792	Fabp1
P12787	0.0882478	33.1819	0.420155	0.680031	0.895503	-5.87298	0.00901479	33.1819	0.0432512	0.966043	0.987238	-6.17847	Cox5a
P12815	-0.0348854	29.5212	-0.219761	0.828871	0.944881	-5.93623	-0.0733824	29.5212	-0.465839	0.647688	0.849487	-6.06969	Pdcd6
P12970;L7N202;D3YXT4;D3YVE6;F6U2H0;D3YU93;F6VBB8;F6YI27;F6ZVW4;F6TIC7;F6SSI5	-0.167079	31.7385	-0.798972	0.436153	0.765651	-5.64959	-0.0359997	31.7385	-0.173479	0.864478	0.947451	-6.16411	Rpl7a;Gm5619;Rpl7a-ps10;Rpl7a-ps5;Rpl7a-ps3;Gm4978;Gm17415;Gm5459
P13020-2;A6PWS5	-0.141521	27.3594	-0.855972	0.404808	0.746711	-5.60478	0.160874	27.3594	0.980536	0.341598	0.644686	-5.7047
P13020;CON__Q3SX14	0.0384033	33.8849	0.286316	0.778356	0.932214	-5.91956	0.128785	33.8849	0.967564	0.34784	0.64807	-5.71681	Gsn
P13439;D6RJ62	-0.212013	26.9892	-0.894116	0.384678	0.740798	-5.57324	-0.213894	26.9892	-0.909005	0.377005	0.673141	-5.76969	Umps
P13516	-0.764895	31.7301	-4.3743	0.000485004	0.114057	0.06644	-0.167089	31.7301	-0.962925	0.350092	0.649424	-5.7211	Scd1
P13634;D3YYQ4	0.382069	32.9005	1.43657	0.170346	0.589409	-5.00023	0.581001	32.9005	2.2014	0.0429289	0.265738	-4.03994	Ca1
P14069	-0.267763	32.0929	-1.08138	0.295757	0.694083	-5.40087	0.0426205	32.0929	0.173454	0.864497	0.947451	-6.16412	S100a6
P14094	0.0863445	26.9051	0.324022	0.750171	0.92255	-5.9082	-0.0847338	26.9051	-0.32043	0.752841	0.901986	-6.12731	Atp1b1
P14106	-0.0755777	27.5953	-0.292516	0.773698	0.9285	-5.91779	-0.260777	27.5953	-1.0171	0.324429	0.62656	-5.6698	C1qb
P14115	-0.0954974	30.099	-0.503993	0.621221	0.861731	-5.83502	-0.032484	30.099	-0.172759	0.865035	0.947691	-6.16424	Rpl27a
P14131	-0.0966618	31.0448	-0.538452	0.59777	0.85098	-5.81749	0.0459453	31.0448	0.257911	0.799805	0.924474	-6.14562	Rps16
P14142;J3QK17	0.0681651	28.4901	0.274818	0.787017	0.936614	-5.92275	-0.00416024	28.4901	-0.016902	0.986726	0.995071	-6.17928	Slc2a4
P14148;F6XI62	-0.076101	31.643	-0.258111	0.799653	0.942063	-5.92715	0.0242653	31.643	0.0829353	0.934945	0.976535	-6.17592	Rpl7
P14152;B1ATQ3	-0.0972615	34.2931	-0.875349	0.394497	0.744598	-5.58892	-0.0386515	34.2931	-0.350545	0.73056	0.890209	-6.1171	Mdh1
P14206;D3YTT7	-0.271096	32.7546	-2.72419	0.0151354	0.319458	-2.97915	-0.123127	32.7546	-1.24682	0.23063	0.542627	-5.42581	Rpsa;Rpsa-ps10
P14211	0.073092	34.3349	0.414409	0.684146	0.899224	-5.87533	-0.232105	34.3349	-1.32611	0.203654	0.509734	-5.33218	Calr
P14438;P14434;G3UWR9;P14437;P14436;P14435;P23150;P04228;P01910	0.660939	28.5126	3.51095	0.00294347	0.19942	-1.53264	0.51977	28.5126	2.78235	0.0134359	0.165506	-3.00124	H2-Aa
P14483;P06346;P06343;P06344;P01921;P06345;P06342;P18469	0.613328	28.8429	3.24368	0.00515657	0.235045	-2.03011	0.771302	28.8429	4.11062	0.000837988	0.0520425	-0.439883	H2-Ab1
P14576;E9PXC0;P14576-2	-0.269655	28.6024	-2.15299	0.0471264	0.44883	-3.95842	0.0227359	28.6024	0.182929	0.857181	0.944138	-6.1624	Srp54;Srp54c
P14602-3;P14602-2;P14602;D3YZ06	-0.142062	31.8212	-0.599016	0.557654	0.833685	-5.78399	-0.583347	31.8212	-2.47871	0.0248692	0.206893	-3.55643	Hspb1
P14685;F7B7L8	-0.244966	30.7804	-1.46469	0.16262	0.580083	-4.96476	-0.037222	30.7804	-0.224272	0.82542	0.930068	-6.15385	Psmd3
P14733	0.333956	32.3208	1.70302	0.10815	0.530312	-4.6445	-0.0820097	32.3208	-0.421438	0.679113	0.866185	-6.0895	Lmnb1
P14824	-0.0140123	35.1577	-0.108296	0.915124	0.967389	-5.95436	0.323945	35.1577	2.52296	0.0227582	0.198951	-3.47701	Anxa6
P14847	0.0949481	26.5896	0.679761	0.506494	0.801402	-5.73406	-0.0563381	26.5896	-0.406453	0.689862	0.871187	-6.09574	Crp
P14869;E9Q070;D3YVM5	-0.190484	32.3102	-1.30525	0.210497	0.639525	-5.15888	-0.0118306	32.3102	-0.0816916	0.935918	0.976539	-6.17603	Rplp0;Gm8730
P14873	0.092	26.6244	0.479513	0.638144	0.870989	-5.8468	0.14342	26.6244	0.753288	0.462355	0.742386	-5.89572	Map1b
P14901;H3BKP1	-1.61844	26.7024	-2.6328	0.0182313	0.323149	-3.14165	-1.63889	26.7024	-2.68663	0.0163411	0.175352	-3.17868	Hmox1
P15089	0.486711	29.2054	1.65255	0.118153	0.53809	-4.71512	0.713268	29.2054	2.44047	0.0268423	0.213411	-3.62463	Cpa3
P15105;D3YVK1;D3Z121	0.0546701	33.8197	0.520464	0.609957	0.852234	-5.82678	-0.186429	33.8197	-1.78851	0.0928827	0.361643	-4.70199	Glul
P15306	0.165228	28.4426	0.804758	0.432903	0.763993	-5.64517	0.431709	28.4426	2.1189	0.0503055	0.284761	-4.17835	Thbd
P15327;D3Z223;D3YUE8;D3YYH3	0.440909	31.6597	2.13352	0.0489184	0.450478	-3.98995	0.722641	31.6597	3.52377	0.00286527	0.0828358	-1.58132	Bpgm
P15379-2;Q3U8S1;A2APM5;P15379-3;A2APM3;P15379-6;A2APM4;P15379-11;P15379-5;E9QKM8;Q80X37;P15379-10;P15379-9;P15379-4;A2APM1;P15379-8;P15379-7;P15379;A2APM2;P15379-12;P15379-13	-0.0186746	27.0032	-0.101759	0.920228	0.968302	-5.95505	0.276431	27.0032	1.51791	0.148792	0.450249	-5.08734	Cd44
P15532;Q5NC80	-0.258418	29.1679	-1.29415	0.214212	0.641205	-5.17175	0.137243	29.1679	0.692611	0.498608	0.765286	-5.9389	Nme1
P15626;D3YX76;F6Y363;O35660	-0.124593	32.88	-1.16436	0.261557	0.678001	-5.31555	-0.0151579	32.88	-0.142749	0.888293	0.960536	-6.16905	Gstm2
P15864;Q07133;I7HFT9	0.199985	33.4359	0.650513	0.524708	0.810863	-5.75283	0.608104	33.4359	1.9933	0.0637893	0.31064	-4.38352	Hist1h1c
P16015	0.0894646	37.5536	0.807025	0.431634	0.762759	-5.64343	0.228509	37.5536	2.07719	0.0544628	0.293057	-4.24725	Ca3
P16045	0.21851	36.069	1.31799	0.206298	0.637174	-5.14401	0.597415	36.069	3.63122	0.00228634	0.0807349	-1.37214	Lgals1
P16054;D3YWQ8;P23298	-0.398334	28.2443	-1.06448	0.30311	0.703169	-5.41759	0.142824	28.2443	0.384617	0.705649	0.880081	-6.10445	Prkce;Prkch
P16125;D3Z7F0	0.219326	31.5073	2.11847	0.0503464	0.450478	-4.01422	-0.0504078	31.5073	-0.490646	0.630421	0.838902	-6.05779	Ldhb
P16254;A2AUM6	-0.236127	27.4707	-1.03655	0.315548	0.713694	-5.44472	-0.0107129	27.4707	-0.0473902	0.962796	0.985948	-6.17828	Srp14
P16301	0.409111	26.5274	1.76207	0.0973895	0.514032	-4.5601	0.238718	26.5274	1.03611	0.315751	0.618462	-5.65122	Lcat
P16332	-0.166354	31.2951	-1.0302	0.31843	0.713694	-5.45081	-0.350249	31.2951	-2.18576	0.0442457	0.268276	-4.06639	Mut
P16406;F7B9G4;F6YHW2	0.270138	32.1867	1.3879	0.18443	0.606707	-5.06039	-0.123324	32.1867	-0.638497	0.532297	0.785922	-5.97454	Enpep
P16460;J3QNG0	0.451648	30.0717	0.731726	0.47505	0.788927	-5.69879	-1.18405	30.0717	-1.93311	0.071348	0.326121	-4.47929	Ass1;Gm5424
P16546-2	0.0817733	28.5171	0.563861	0.580764	0.84413	-5.80385	0.499966	28.5171	3.47407	0.00318055	0.0886097	-1.67798
P16675;G3X8T3;A2A5J9;A2A5J8;A2A5J6	-0.184425	30.1145	-1.46131	0.163533	0.581733	-4.96905	-0.113097	30.1145	-0.903049	0.380062	0.673863	-5.7749	Ctsa
P16858;M0QWZ0;F8WJL5;D3YYI5;D3YU05;D3Z0Z9;F6QXU4;F6UT49;Q64467	0.00774463	35.9042	0.0633205	0.950305	0.982609	-5.9582	-0.0714992	35.9042	-0.58909	0.564129	0.80769	-6.00468	Gapdh;Gm7293
P17047;P17047-3;P17047-2	-0.189936	30.5314	-0.911247	0.375859	0.735258	-5.55867	0.013681	30.5314	0.0661429	0.948094	0.981684	-6.1772	Lamp2
P17156	0.321326	28.0473	1.88112	0.0785153	0.496333	-4.3844	0.293593	28.0473	1.73202	0.102743	0.380208	-4.78598	Hspa2
P17182;Q6PHC1;B0QZL1;B1ARR7;B1ARR6	0.144199	34.7893	0.999005	0.332847	0.716878	-5.48021	-0.152114	34.7893	-1.06197	0.304211	0.606925	-5.62546	Eno1
P17426-2;P17426;F6TPX8	-0.18207	28.6241	-1.15493	0.265289	0.679896	-5.32551	0.0100608	28.6241	0.0643112	0.949529	0.981806	-6.17732	Ap2a1
P17427;E9PWD0	-0.111195	32.0499	-0.713382	0.486014	0.79338	-5.71152	0.00903401	32.0499	0.0584056	0.954158	0.982902	-6.17769	Ap2a2
P17439	0.0350249	29.2588	0.246286	0.808632	0.942261	-5.93011	0.194098	29.2588	1.37537	0.188203	0.494739	-5.27172	Gba
P17563;D6RHN2	0.329709	34.4387	2.44036	0.0268478	0.379304	-3.47741	0.224406	34.4387	1.67377	0.113854	0.400394	-4.87069	Selenbp1
P17742;F8VPN3	-0.135985	34.6048	-1.15945	0.263493	0.679357	-5.32074	-0.188261	34.6048	-1.61756	0.125544	0.420614	-4.95054	Ppia
P17751;H7BXC3	-0.145663	34.0676	-1.11095	0.283212	0.690336	-5.37108	0.135023	34.0676	1.03774	0.315011	0.618062	-5.64961	Tpi1
P17918;J3QQ26	-0.986901	27.9097	-4.19501	0.000703056	0.141305	-0.261828	-0.948543	27.9097	-4.06307	0.00092529	0.0540841	-0.532003	Pcna;Pcna-ps2
P18242;F6Y6L6;F8WIR1	-0.527393	32.2959	-3.85939	0.00141652	0.19942	-0.883002	-0.515772	32.2959	-3.80346	0.0015927	0.0678735	-1.03663	Ctsd
P18654;B1AXN9;E9PWV3;P18653;Q505N6;F6RQA2;F6Q8A4;B1AXP0;G3UZI3;B1AXN5;Q9WUT3;B1AXN8;Q7TPS0-2;A2CEE6;Q7TPS0-3;A2CEE5;Q7TPS0;E9PUP0;A2CEE7;E9QK39;F6UG16;B2GVN8;B1AXN7;A2CEE8;B1B0X1;Q8C0P0-2;E9Q6Q5;Q8C0P0;E9Q8S5;Q3U214;Q9R1L5;B1AST8;Q60592;B1AST7;E9QLW6;E9Q1Q1	-0.138554	31.1704	-1.32383	0.204396	0.635353	-5.13715	0.0810592	31.1704	0.780459	0.446657	0.729124	-5.87529	Rps6ka3
P18760;F8WGL3	0.0547422	33.2619	0.338681	0.739309	0.920767	-5.9034	-0.120047	33.2619	-0.748444	0.465189	0.743225	-5.89929	Cfl1
P19096	-0.0499281	37.6881	-0.201224	0.843091	0.944881	-5.94009	-0.611577	37.6881	-2.48384	0.0246154	0.20689	-3.54726	Fasn
P19157;P46425;F6RWR5	-8.30792e-05	33.819	-0.000476168	0.999626	0.99987	-5.96019	-0.349841	33.819	-2.02058	0.0606087	0.30471	-4.33956	Gstp1;Gstp2
P19221;H7BX99	0.149699	31.8913	0.969075	0.347109	0.722244	-5.50769	0.240935	31.8913	1.57172	0.135824	0.431347	-5.01424	F2
P19253;E9Q5A0;D3YY61	-0.0408368	30.8247	-0.220394	0.828387	0.944881	-5.93609	0.137517	30.8247	0.747898	0.465509	0.743225	-5.89969	Rpl13a
P19324	-0.799309	33.9679	-4.15428	0.000765183	0.142563	-0.336807	-0.243715	33.9679	-1.27644	0.220242	0.529897	-5.39138	Serpinh1
P19536;Q9D881	0.0644135	31.4578	0.326852	0.74807	0.921867	-5.90729	0.132519	31.4578	0.677627	0.50781	0.771551	-5.94905	Cox5b
P19783;M0QWX7;D6RG40	-0.289578	32.474	-1.73875	0.101522	0.519049	-4.59366	-0.69435	32.474	-4.20132	0.000693903	0.0495251	-0.264509	Cox4i1
P19973-2;P19973;A2A6J4;A2A6J7	0.470031	28.8382	2.12044	0.0501573	0.450478	-4.01105	0.545034	28.8382	2.47777	0.0249159	0.206893	-3.55812	Lsp1
P20029	-0.0417806	34.6301	-0.373507	0.713735	0.908861	-5.89118	-0.202212	34.6301	-1.82166	0.087492	0.35467	-4.65189	Hspa5
P20060	-0.00175312	28.5974	-0.00958733	0.992471	0.998837	-5.96014	-0.0823169	28.5974	-0.453642	0.656255	0.853906	-6.07532	Hexb
P20065-2;P20065;CON__P21752;Q9D2R9;A2AEH9	0.388246	33.8991	1.30805	0.209568	0.639525	-5.15562	0.839491	33.8991	2.85017	0.0116871	0.155225	-2.8744	Tmsb4x
P20108	-0.156454	32.1294	-0.8828	0.390579	0.743918	-5.58273	-0.501599	32.1294	-2.85212	0.0116401	0.155225	-2.87074	Prdx3
P20152;A2AKJ2;P03995-2;P03995;Q9ERE2;D3YZ35;E9Q1Y9;CON__Q61726;P97861;CON__O43790;CON__Q6NT21;CON__P78385;Q6IMF0;P46660;CON__Q14533;Q9Z2T6;CON__P78386;P08553;P08551	-0.0288813	37.3964	-0.204751	0.840381	0.944881	-5.93938	0.333785	37.3964	2.38458	0.029993	0.224646	-3.72344	Vim
P20918;CON__P06868	-0.138438	32.7463	-0.940249	0.361244	0.733269	-5.53345	-0.0156479	32.7463	-0.107098	0.916059	0.971129	-6.17359	Plg
P21107-2;D3Z2H9;Q8K0Z5;E9Q5J9	0.378014	34.2934	1.19302	0.250469	0.671371	-5.28486	0.681586	34.2934	2.1677	0.0458127	0.271506	-4.09681	Tpm3-rs7;Tpm3
P21126	-0.0660153	26.4896	-0.358481	0.724728	0.914009	-5.8966	0.258989	26.4896	1.41723	0.175832	0.482648	-5.219	Ubl4a
P21278	0.176443	30.2718	0.983888	0.339998	0.717808	-5.49418	-0.0219927	30.2718	-0.123583	0.903204	0.967435	-6.17165	Gna11
P21279;O70443	0.0956542	31.6223	0.656158	0.521165	0.808554	-5.74927	-0.0610006	31.6223	-0.421673	0.678945	0.866185	-6.0894	Gnaq
P21447;P06795	-0.0588123	26.0915	-0.209614	0.836648	0.944881	-5.93839	-0.0394907	26.0915	-0.141835	0.889003	0.960536	-6.16919	Abcb1a;Abcb1b
P21460;A2APX3	-0.218795	28.2273	-1.29937	0.212458	0.640383	-5.16571	0.0245144	28.2273	0.146708	0.885218	0.959505	-6.16847	Cst3
P21550;Q5SX59;Q5SX60;Q5SX61;J3QPZ9	0.440951	28.0712	1.45385	0.165564	0.584079	-4.9785	-0.732885	28.0712	-2.43501	0.0271353	0.215134	-3.63431	Eno3
P21614;CON__Q3MHN5;CON__ENSEMBL:ENSBTAP00000018229	0.477949	34.0972	2.04076	0.0583489	0.463501	-4.13812	0.122851	34.0972	0.528599	0.604431	0.828528	-6.03842	Gc
P21619;P21619-2	0.069792	30.0231	0.320149	0.753051	0.923568	-5.90943	-0.60228	30.0231	-2.78408	0.0133884	0.165506	-2.99802	Lmnb2
P21956-2;P21956	0.0800776	26.9396	0.280934	0.782406	0.934436	-5.92107	0.460275	26.9396	1.62723	0.123463	0.418231	-4.93694	Mfge8
P21981;G3UXE8;Q9D7I9	0.212189	33.1616	2.03159	0.0593663	0.466942	-4.15258	0.104449	33.1616	1.00775	0.328759	0.63065	-5.67883	Tgm2
P22315;Q544X6	0.143771	28.8752	0.994375	0.335026	0.716878	-5.48451	0.0677957	28.8752	0.472518	0.643018	0.846725	-6.06654	Fech
P22599	-0.0112261	33.6158	-0.0617297	0.951552	0.983216	-5.9583	0.286791	33.6158	1.58917	0.13183	0.428087	-4.99015	Serpina1b
P22892;Q8CBB7	-0.352325	28.0946	-1.70045	0.108642	0.530312	-4.64814	-0.19843	28.0946	-0.965078	0.349046	0.649099	-5.71911	Ap1g1
P22907-2;P22907	-0.123093	27.2532	-0.88303	0.390458	0.743918	-5.58254	-0.259057	27.2532	-1.87273	0.0797301	0.346534	-4.57359	Hmbs
P23116	-0.0651699	31.1116	-0.485243	0.634164	0.866703	-5.84409	-0.123174	31.1116	-0.924207	0.369279	0.667164	-5.75624	Eif3a
P23506;P23506-2;F7D432;E9PWE0;E0CYV0;F6V9F1;F6TXE3;E0CYF2	0.0749786	29.5297	0.244781	0.809777	0.94228	-5.93047	-0.425293	29.5297	-1.39915	0.181091	0.487655	-5.24192	Pcmt1
P23591	-0.15484	28.8931	-1.16705	0.260501	0.678001	-5.31269	0.128097	28.8931	0.972937	0.345245	0.645933	-5.71181	Tsta3
P23780	-0.0289586	30.058	-0.21532	0.832273	0.944881	-5.93718	0.147962	30.058	1.10865	0.284172	0.590324	-5.57759	Glb1
P23953;F6XTA4	0.69345	33.7944	3.71152	0.00193157	0.19942	-1.15844	0.329786	33.7944	1.77871	0.0945305	0.363607	-4.71668	Ces1c
P24270;A2AL20;Q8BI29-2;Q8BI29	0.222345	34.2892	1.67828	0.112958	0.532998	-4.6793	0.257532	34.2892	1.95886	0.0680204	0.317282	-4.43853	Cat
P24369	-0.224095	31.7676	-1.60233	0.128883	0.547182	-4.78394	-0.00411586	31.7676	-0.0296564	0.976712	0.991007	-6.17898	Ppib
P24472;F6SC55	0.0626672	29.4076	0.41122	0.686435	0.900231	-5.87663	-0.185483	29.4076	-1.22653	0.237966	0.548205	-5.44903	Gsta4
P24527	-0.00135911	32.4357	-0.0120188	0.990561	0.997926	-5.96012	0.182045	32.4357	1.62226	0.124529	0.418514	-4.94394	Lta4h
P24547;E0CYE2	-0.0601488	28.1394	-0.503482	0.621572	0.861817	-5.83527	0.098328	28.1394	0.829415	0.419225	0.711679	-5.8368	Impdh2
P24549	0.198718	32.7097	1.2349	0.234918	0.659441	-5.23892	0.112021	32.7097	0.701506	0.493192	0.761908	-5.93279	Aldh1a1
P24638;B7ZCF5;B7ZCF4	0.258734	27.2492	0.916321	0.373273	0.734004	-5.55431	0.224409	27.2492	0.800885	0.435077	0.722542	-5.85949	Acp2
P24668	-0.04052	29.9486	-0.303313	0.765609	0.927829	-5.91461	0.191138	29.9486	1.4418	0.168887	0.472893	-5.1875	M6pr
P25444;D3YVC1;D3YWJ3;L7N240;D3Z659;J3QMG5;E9Q1N8;F6YTZ4;J3QM94;L7N453;D3Z536	-0.1474	31.3601	-0.865566	0.399681	0.744598	-5.59697	0.113278	31.3601	0.670323	0.512332	0.773306	-5.95392	Rps2;Gm6139;Rps2-ps6;Gm5786;Gm18025;Gm6576;Gm5070;Gm8225
P25911-2;P25911	-0.0184016	27.3997	-0.0646593	0.949256	0.982508	-5.95811	0.0362353	27.3997	0.128306	0.899526	0.966244	-6.17105	Lyn
P25962;P25962-2	0.270903	27.6394	1.62202	0.124581	0.547182	-4.75714	0.106159	27.6394	0.640525	0.531012	0.785192	-5.97326	Adrb3
P26039;A2AIM2;F6S1V7;F6SX70	-0.004766	34.4151	-0.0392926	0.969149	0.989338	-5.95942	0.166741	34.4151	1.38528	0.185214	0.49186	-5.25936	Tln1
P26040	0.132464	29.1368	0.870555	0.397031	0.744598	-5.59287	0.32014	29.1368	2.12019	0.0501812	0.284761	-4.1762	Ezr
P26041	0.022697	33.6084	0.19727	0.846132	0.945282	-5.94087	0.0910722	33.6084	0.797655	0.436895	0.724616	-5.86201	Msn
P26043;Q7TSG6	0.0470111	30.0549	0.401364	0.693528	0.900601	-5.88056	0.169443	30.0549	1.4578	0.164485	0.469665	-5.16676	Rdx
P26231;Q65CL1	-0.0306231	30.6498	-0.238494	0.814564	0.94414	-5.93198	0.118363	30.6498	0.928924	0.366904	0.665603	-5.75203	Ctnna1
P26262;P04187;Q91Y47	0.091509	30.2362	0.553602	0.5876	0.846445	-5.80943	0.308572	30.2362	1.88117	0.0785079	0.344672	-4.56052	Klkb1
P26350;J3QPK6	-0.191374	30.2722	-0.296272	0.770881	0.927985	-5.91669	-0.317455	30.2722	-0.495254	0.627238	0.838716	-6.05551	Ptma
P26443;F7CFA5	-0.104261	33.1702	-0.762992	0.45671	0.777528	-5.67641	-0.0307046	33.1702	-0.226432	0.823769	0.929811	-6.15336	Glud1
P26450;Q80UI5;B1AUG0;Q64143;O08908	-0.812937	27.6215	-2.89474	0.0106604	0.282541	-2.67162	-0.7824	27.6215	-2.80749	0.0127599	0.161174	-2.95433	Pik3r1
P26516	0.0341963	30.4364	0.223621	0.825918	0.944881	-5.93538	0.0912094	30.4364	0.60105	0.556332	0.802067	-5.9976	Psmd7
P26638;Q8C483;A2AFS0;A2AFS1	0.00971283	30.6773	0.0732899	0.942495	0.980757	-5.95752	0.00295733	30.6773	0.0224872	0.982341	0.993	-6.17917	Sars
P26645	0.0789199	30.7007	0.308722	0.761566	0.927829	-5.91297	0.16472	30.7007	0.649328	0.525454	0.780536	-5.96763	Marcks
P26883;F6X9I3	0.0564119	31.4201	0.295783	0.771248	0.927985	-5.91684	-0.286434	31.4201	-1.51343	0.149914	0.451309	-5.09333	Fkbp1a
P27005	-0.604479	28.9646	-1.4748	0.159914	0.580007	-4.95188	-0.161187	28.9646	-0.396295	0.697188	0.87545	-6.09985	S100a8
P27046;F6QMB7	-0.554455	28.3533	-2.89426	0.0106709	0.282541	-2.67249	-0.67798	28.3533	-3.56636	0.00262005	0.0828358	-1.49844	Man2a1
P27048;P63163	0.335046	27.5411	1.30656	0.210063	0.639525	-5.15736	0.134905	27.5411	0.530139	0.603387	0.828528	-6.0376	Snrpb;Snrpn
P27546-2;P27546;E9QPW8;P27546-3;F7CK47;E9PZ43;P27546-4;E9PWC0;Q78TF3;F6XPV7;F6V4Z1	0.494791	32.0135	2.61867	0.0187612	0.324495	-3.16661	0.842428	32.0135	4.49292	0.000379904	0.0412979	0.295166	Map4
P27601;Q9D034	0.0643035	28.7547	0.430059	0.672961	0.890655	-5.86884	0.197998	28.7547	1.33442	0.20098	0.5073	-5.32211	Gna13
P27612;F7D1R5	-0.0634058	28.6924	-0.441238	0.665019	0.88501	-5.86406	0.12211	28.6924	0.856314	0.404625	0.694408	-5.81474	Plaa
P27659;Q9CQ09;E9PWZ3	-0.0276358	31.8181	-0.173492	0.864468	0.950781	-5.94525	0.0637182	31.8181	0.403094	0.692281	0.871744	-6.09711	Rpl3
P27773	-0.10521	34.0759	-0.895196	0.384118	0.740798	-5.57233	-0.253219	34.0759	-2.17118	0.0455064	0.270228	-4.09095	Pdia3
P28063;G3UZW8	-0.0191506	29.2297	-0.148629	0.883727	0.958762	-5.94922	0.00126108	29.2297	0.00986286	0.992254	0.995929	-6.17938	Psmb8
P28076;G3UYK5	0.447967	27.4111	1.63672	0.121449	0.541977	-4.73697	0.211434	27.4111	0.778468	0.447795	0.730239	-5.87681	Psmb9
P28271;Q811J3	-0.11167	32.7314	-0.985767	0.339103	0.717808	-5.49246	-0.0633259	32.7314	-0.563323	0.581122	0.815119	-6.01948	Aco1
P28352;F6QA74;D3Z124	-0.0461943	29.2409	-0.305402	0.764047	0.927829	-5.91398	-0.11304	29.2409	-0.753098	0.462466	0.742386	-5.89586	Apex1
P28474;Q64437	0.216026	31.4826	1.59034	0.131564	0.547182	-4.80014	-0.00151821	31.4826	-0.011263	0.991155	0.995929	-6.17936	Adh5
P28653	-0.260328	32.2291	-1.31769	0.206396	0.637174	-5.14436	0.348847	32.2291	1.77936	0.0944209	0.363607	-4.71571	Bgn
P28654	0.0567402	33.9578	0.230149	0.820929	0.944881	-5.93391	0.076813	33.9578	0.313972	0.75765	0.904145	-6.12938	Dcn
P28658	-0.205435	29.7646	-1.37454	0.188456	0.610454	-5.07662	0.0974892	29.7646	0.657322	0.520435	0.778609	-5.96246	Atxn10
P28660;A2AS98;P28660-2	-0.219921	28.8264	-1.11845	0.280093	0.68698	-5.36341	-0.131773	28.8264	-0.675328	0.509231	0.772837	-5.95058	Nckap1
P28661-5;P28661-4;P28661-3;P28661-2;P28661;Q5ND13;Q5ND09;P28661-6;Q5ND18	0.353183	28.1032	1.81605	0.0883849	0.50766	-4.48132	0.210757	28.1032	1.09206	0.291179	0.596156	-5.5948	38231
P28665;P28666	-0.311794	35.7222	-1.72322	0.104358	0.522926	-4.61584	0.167608	35.7222	0.933478	0.364621	0.663574	-5.74795	Mug1
P28798;Q3U9N4;H3BJE0;H3BJ90;H3BLC9	0.559028	29.3068	1.8324	0.0858067	0.504226	-4.45717	0.625263	29.3068	2.06532	0.0557028	0.295978	-4.26673	Grn
P28843	0.356592	31.8842	1.98323	0.065001	0.477261	-4.22819	0.288369	31.8842	1.61617	0.125845	0.420614	-4.95249	Dpp4
P29341;Q9D4E6;F6ZAX1;A2A5N3;Q8C7D3	-0.161378	30.8028	-1.07585	0.29815	0.696107	-5.40636	-0.0479739	30.8028	-0.322292	0.751457	0.901804	-6.12671	Pabpc1
P29351;P29351-2;P29351-3;G3UXM2;G3UYY5	-0.636703	25.9011	-2.15405	0.0470305	0.44883	-3.9567	-0.553854	25.9011	-1.88821	0.0775006	0.342266	-4.54959	Ptpn6
P29387	0.226672	27.4016	0.979566	0.342062	0.718595	-5.49814	0.542551	27.4016	2.36273	0.0313174	0.229651	-3.76182	Gnb4
P29416	0.275622	28.6318	1.82132	0.0875465	0.507512	-4.47355	0.247434	28.6318	1.64767	0.11916	0.409534	-4.908	Hexa
P29595	-0.0430309	28.5745	-0.188807	0.852648	0.94656	-5.94249	-0.183854	28.5745	-0.812922	0.428343	0.717866	-5.85	Nedd8
P29699;CON__P12763	0.405793	34.2495	1.48196	0.15802	0.579408	-4.94272	0.541192	34.2495	1.99168	0.0639829	0.31064	-4.38612	Ahsg
P29758	-0.103676	30.9246	-0.923021	0.369878	0.734004	-5.54852	-0.206825	30.9246	-1.85555	0.0822692	0.349884	-4.60008	Oat
P29788;Q8BP99;CON__Q3ZBS7	0.630879	31.295	3.15173	0.00624962	0.247585	-2.20034	0.417557	31.295	2.10211	0.0519425	0.287916	-4.20617	Vtn
P30115;P13745;D3Z6A6;D3YZV3;P10648;E9Q6L7	0.175799	32.8886	1.09992	0.287842	0.691068	-5.38226	-0.31135	32.8886	-1.96306	0.0674922	0.317282	-4.43186	Gsta3
P30412	-0.328514	29.107	-1.3129	0.207967	0.639122	-5.14996	0.244583	29.107	0.985012	0.339463	0.643317	-5.70048	Ppic
P30416;F6S2D5;D6RDE2;F7CAT1	-0.132207	30.034	-1.16197	0.262499	0.678001	-5.31808	-0.231432	30.034	-2.04974	0.0573677	0.299498	-4.29218	Fkbp4
P30681	-0.160859	29.1858	-0.730771	0.475617	0.789198	-5.69946	0.528926	29.1858	2.42141	0.0278799	0.218136	-3.65844	Hmgb2
P31001	-0.0687413	30.6682	-0.251879	0.804381	0.942063	-5.92873	-0.514019	30.6682	-1.89798	0.076123	0.338415	-4.53438	Des
P31230;Q3UZG4	-0.0270901	28.59	-0.212531	0.834411	0.944881	-5.93778	0.0846252	28.59	0.669035	0.513131	0.773306	-5.95477	Aimp1
P31324;H3BK84	-0.227351	32.8171	-1.91045	0.0743963	0.488912	-4.34003	0.00406396	32.8171	0.0344132	0.972979	0.989914	-6.17882	Prkar2b
P31428	0.433003	31.1446	1.9873	0.0645088	0.47674	-4.22187	0.0956071	31.1446	0.442181	0.664351	0.858165	-6.08048	Dpep1
P31532	-1.71972	28.8879	-4.95891	0.00014746	0.0546808	1.112	-0.747543	28.8879	-2.17221	0.0454165	0.270228	-4.08923	Saa4
P31725	-0.900989	27.6066	-1.88553	0.0778822	0.495026	-4.37774	-0.876481	27.6066	-1.84839	0.083349	0.350937	-4.61107	S100a9
P31786;F6WUQ1;Q4VWZ5;M0QWU8	0.231362	34.6071	1.13629	0.272777	0.682171	-5.345	-0.047747	34.6071	-0.236309	0.816229	0.928902	-6.15104	Dbi
P31938	-0.251565	27.987	-1.91005	0.074451	0.488912	-4.34063	-0.0342382	27.987	-0.261965	0.796733	0.923489	-6.14455	Map2k1
P31996-2;P31996	-0.193537	27.1608	-0.878358	0.392911	0.743997	-5.58642	0.147228	27.1608	0.673343	0.51046	0.773211	-5.95191	Cd68
P32020;P32020-2;A2APS4;A2APS5	0.0159817	33.3309	0.119911	0.906065	0.965633	-5.95305	-0.239094	33.3309	-1.80776	0.0897178	0.357279	-4.67297	Scp2
P32067;A2AR07;D6RI87;F6SXM5	-0.213614	29.4408	-1.5522	0.140413	0.558839	-4.85114	0.0543712	29.4408	0.398129	0.695863	0.874154	-6.09912	Ssb
P32261;CON__P41361	0.394974	33.5419	2.0292	0.0596335	0.467809	-4.15633	0.250913	33.5419	1.29902	0.212574	0.52155	-5.36469	Serpinc1
P32848	0.737713	31.6294	1.57069	0.136062	0.551262	-4.82653	-0.262254	31.6294	-0.562682	0.581548	0.815119	-6.01984	Pvalb
P32883-2;P32883;B2KGV5;E9Q8V2;E9PVD5	-0.0382533	26.427	-0.154921	0.878845	0.956352	-5.94827	-0.0723383	26.427	-0.295221	0.771669	0.911389	-6.13516	Kras
P32921-2;P32921	-0.0191135	30.9658	-0.147909	0.884285	0.958765	-5.94933	0.020153	30.9658	0.157157	0.877112	0.954153	-6.16686	Wars
P33267	1.07761	27.6391	2.11037	0.0511311	0.450478	-4.02725	-1.54804	27.6391	-3.05503	0.00764559	0.127327	-2.48647	Cyp2f2
P34022;H7BX22	0.135825	30.2423	0.842368	0.412152	0.75027	-5.61573	0.00765527	30.2423	0.047843	0.962441	0.985948	-6.17826	Ranbp1
P34884	0.333456	30.3969	0.943889	0.359437	0.733083	-5.53024	-0.49128	30.3969	-1.40135	0.180445	0.486651	-5.23914	Mif
P34914;P34914-2	0.131031	33.4169	0.725813	0.478567	0.791242	-5.70293	0.0495892	33.4169	0.276806	0.785518	0.919007	-6.1405	Ephx2
P34928	-0.871941	29.8071	-3.65443	0.00217757	0.19942	-1.26493	-0.0171741	29.8071	-0.0725342	0.943087	0.97973	-6.17675	Apoc1
P35123	-0.0593635	27.7555	-0.402028	0.69305	0.900601	-5.8803	-0.274278	27.7555	-1.87182	0.0798622	0.346534	-4.57499	Usp4
P35235;P35235-2	-0.121597	30.3601	-0.871373	0.396598	0.744598	-5.5922	0.00174584	30.3601	0.0126073	0.990099	0.995929	-6.17934	Ptpn11
P35276;D3YWL1;D3YW33	-0.204596	28.1403	-1.14012	0.271225	0.681072	-5.34102	-0.279895	28.1403	-1.57176	0.135815	0.431347	-5.01419	Rab3d
P35278;Q8C266;A2A5F5	0.0467165	30.9893	0.369377	0.71675	0.910048	-5.89269	-0.0401692	30.9893	-0.320059	0.753117	0.901986	-6.12743	Rab5c
P35279-2;P35279;D3YV69;Q8BHD0	-0.150539	31.0433	-1.10158	0.287145	0.691068	-5.38059	-0.209981	31.0433	-1.5484	0.141322	0.437921	-5.04615	Rab6a
P35282	0.0142119	29.0379	0.0986958	0.922621	0.96911	-5.95535	-0.0718424	29.0379	-0.502766	0.622064	0.835994	-6.05175	Rab21
P35283;A2CG35	-0.142398	26.4263	-0.606538	0.552774	0.830083	-5.77959	-0.442853	26.4263	-1.90086	0.075721	0.338415	-4.52988	Rab12
P35293	0.0517187	30.1274	0.455994	0.654599	0.880045	-5.85757	0.124425	30.1274	1.10549	0.285496	0.591501	-5.58088	Rab18
P35486	0.0854069	32.8126	0.49727	0.625847	0.863408	-5.83831	0.0082631	32.8126	0.0484818	0.96194	0.985948	-6.17823	Pdha1
P35505;D3Z2R9	-0.235721	32.7492	-1.63053	0.122759	0.543753	-4.74548	-0.245775	32.7492	-1.71319	0.106226	0.387114	-4.81357	Fah
P35550;Q80WS3	-0.251271	28.2918	-1.3794	0.186985	0.610154	-5.07074	-0.0337165	28.2918	-0.18652	0.85441	0.943682	-6.16173	Fbl
P35564	-0.114742	32.6645	-0.928108	0.367314	0.734004	-5.5441	0.0962027	32.6645	0.784154	0.444547	0.728499	-5.87246	Canx
P35585;D3YZ71;Q9WVP1;Q9WVP1-2	-0.224917	28.58	-1.10397	0.286137	0.691068	-5.37817	-0.248246	28.58	-1.22788	0.237472	0.548043	-5.44749	Ap1m1
P35700;B1AXW5;B1AXW6;B1AXW4	-0.0513918	34.2894	-0.348585	0.732002	0.918248	-5.90005	-0.308929	34.2894	-2.1116	0.0510118	0.284889	-4.19047	Prdx1
P35762	-0.0548856	30.736	-0.301702	0.766814	0.927829	-5.91509	-0.232593	30.736	-1.28841	0.216152	0.525999	-5.37728	Cd81
P35802	0.570577	28.4103	2.49698	0.0239759	0.370311	-3.37961	0.489879	28.4103	2.16036	0.0464632	0.274158	-4.10913	Gpm6a
P35821	-0.146331	27.9626	-0.877548	0.393337	0.743997	-5.58709	-0.0981245	27.9626	-0.592994	0.561578	0.806001	-6.00239	Ptpn1
P35922-3;E9QAT0;P35922-2;Q6AXB7;P35922;E9QAS8;P35922-5;P35922-4;P35922-6;P35922-9;P35922-8;D3Z6U8;P35922-7;E9QNF5;E9QAS9;P35922-11;P35922-10;P35922-12	-0.518982	27.8124	-1.79181	0.0923331	0.510361	-4.51688	0.187081	27.8124	0.650888	0.524473	0.780536	-5.96663	Fmr1
P35979;F8VQK7;D3YX33	-0.192893	30.6023	-1.38077	0.186571	0.610154	-5.06907	-0.102295	30.6023	-0.737894	0.471397	0.747068	-5.90699	Rpl12
P35980;G3UZK4;G3UZJ6;G3UYV6;G3UX28	-0.0162888	31.1432	-0.0557793	0.956217	0.983482	-5.95864	0.112644	31.1432	0.388712	0.702677	0.877169	-6.10285	Rpl18
P36993-2;P36993-4;P36993;P36993-3;P36993-5;Q99NF7	0.268498	27.8778	0.710929	0.487491	0.793764	-5.7132	0.137823	27.8778	0.367744	0.717944	0.883646	-6.11086	Ppm1b
P37040;Q05DV1;E9Q997;E9PVT9;F6R7H8	0.10925	33.5832	1.00191	0.331486	0.716878	-5.47751	0.0635063	33.5832	0.586895	0.565567	0.808223	-6.00597	Por
P37804	0.0393581	31.8194	0.0922796	0.927636	0.973072	-5.95596	-0.396897	31.8194	-0.93775	0.362488	0.660095	-5.7441	Tagln
P37889-2;P37889	-0.609321	28.8118	-3.20015	0.00564821	0.24352	-2.11077	0.178118	28.8118	0.942692	0.360031	0.658479	-5.73963	Fbln2
P38060;D3YVU9;Q3TPS7;Q8JZS7	-0.0932101	29.2671	-0.583845	0.567567	0.837515	-5.7927	-0.646777	29.2671	-4.0825	0.000888543	0.0529749	-0.494334	Hmgcl
P38647	-0.113702	33.8305	-0.843877	0.411333	0.75027	-5.61453	-0.342617	33.8305	-2.56246	0.0210187	0.195802	-3.40564	Hspa9
P39039;P39039-2	-0.00506771	27.2177	-0.0186458	0.985357	0.996725	-5.96002	0.135875	27.2177	0.503788	0.621362	0.835867	-6.05124	Mbl1
P39054-2;Q3T9X3;P39054;F8WIV5;Q3TCR7;G3X9G4;G3UZZ3;G3UXX2;G3UY64;D6RH60	-0.0992286	30.7457	-0.836647	0.415266	0.751918	-5.62029	-0.0670581	30.7457	-0.569763	0.576851	0.814058	-6.01584	Dnm2
P39061-1;P39061;E9QPX1;P39061-2;D3Z5C2	-0.0592791	30.4941	-0.333898	0.742847	0.921439	-5.90499	0.231216	30.4941	1.3124	0.20813	0.514884	-5.3487	Col18a1
P39654	0.330441	27.8926	1.1228	0.278294	0.686872	-5.35894	0.293396	27.8926	1.00462	0.330219	0.63223	-5.68184	Alox12l
P40124;B1ARS0;D3YTR7;Q9CYT6	-0.0936974	32.0377	-0.920897	0.370952	0.734004	-5.55036	0.150388	32.0377	1.48947	0.156052	0.456697	-5.12521	Cap1
P40142;E0CY51	0.135999	35.0029	0.88971	0.386968	0.741834	-5.57695	-0.215726	35.0029	-1.42218	0.174416	0.480976	-5.2127	Tkt
P40237;A2AIJ2;A2AIJ1	0.3236	26.7855	1.92171	0.0728676	0.488912	-4.32289	0.0586968	26.7855	0.351261	0.730033	0.890209	-6.11684	Cd82
P40240	0.794609	27.3769	2.94054	0.00969697	0.27966	-2.58823	0.674666	27.3769	2.51594	0.0230815	0.200017	-3.48965	Cd9
P40336;P40336-2	-0.376947	30.5732	-2.67886	0.0166017	0.319458	-3.05996	-0.0715334	30.5732	-0.512289	0.615535	0.832036	-6.04691	Vps26a
P40630-2;P40630;D3Z0F3	0.183997	26.504	1.18215	0.254631	0.672326	-5.29657	-0.0307828	26.504	-0.199301	0.84457	0.940624	-6.15922	Tfam
P40936	0.565846	31.5706	1.74658	0.100117	0.519041	-4.58242	-0.233995	31.5706	-0.727838	0.477361	0.750139	-5.91424	Inmt
P41105;F6Z0X0	0.00578102	30.7718	0.0376267	0.970457	0.989378	-5.95949	0.163304	30.7718	1.07109	0.300219	0.604485	-5.61625	Rpl28
P41216;D3Z041;D3Z457;D3YVF6;F6WNZ2	-0.103552	35.3234	-0.72799	0.477271	0.790216	-5.70141	-0.133984	35.3234	-0.949205	0.35681	0.656406	-5.7337	Acsl1
P41241	-0.403389	27.0448	-2.09035	0.0531184	0.454843	-4.05934	0.0436116	27.0448	0.227738	0.822771	0.929811	-6.15306	Csk
P41317	0.722436	27.5853	3.72235	0.00188817	0.19942	-1.13825	0.0999201	27.5853	0.518809	0.611084	0.830983	-6.04355	Mbl2
P41731	0.393554	27.5116	1.42118	0.174702	0.597233	-5.01943	0.126169	27.5116	0.459128	0.652395	0.851858	-6.07281	Cd63
P42125	0.00172203	32.318	0.0125192	0.990168	0.997867	-5.96011	-0.355645	32.318	-2.60549	0.0192687	0.188368	-3.32743	Eci1
P42208;E9Q3V6;F6WYM0;D3YYB1;D3Z3C0;D3Z1S1;F6UKN5;D3YZU7;G3UYQ0;D3YV76	-0.0454937	31.4474	-0.377937	0.710507	0.907871	-5.88954	0.0814598	31.4474	0.681944	0.505149	0.769507	-5.94615	37500
P42227-2;P42227-3;P42227;B7ZC18	-0.236976	29.2703	-1.38925	0.184025	0.606707	-5.05874	-0.0889347	29.2703	-0.525396	0.606603	0.829882	-6.04011	Stat3
P42230;B2C3G8;A2A5D3;A2A5D4	-0.210316	29.2758	-1.7404	0.101225	0.519049	-4.5913	0.0107378	29.2758	0.0895422	0.929776	0.974465	-6.17534	Stat5a
P42567;H3BK65;F6W2Q5;Q5JC28;P42567-2;H3BJB8;H3BLE4	0.0407266	30.6188	0.322561	0.751256	0.922742	-5.90866	0.120399	30.6188	0.960937	0.35106	0.650006	-5.72294	Eps15
P42669;Q8R4E6-2;Q8R4E6	0.109154	29.8039	0.74973	0.464435	0.781561	-5.68601	0.254846	29.8039	1.76394	0.0970646	0.369068	-4.73874	Pura
P42703-2;P42703	0.158458	29.7161	0.991061	0.336592	0.716878	-5.48758	-0.236894	29.7161	-1.49306	0.155121	0.456031	-5.12046	Lifr
P42932;H3BL49;H3BJB6;H3BLL1;H3BKG2;H3BKR8	-0.0974762	32.2483	-0.919396	0.371712	0.734004	-5.55166	-0.0336965	32.2483	-0.320277	0.752955	0.901986	-6.12736	Cct8
P43024;Q9DCW5	-0.390197	30.1801	-1.76345	0.0971493	0.514032	-4.5581	-0.251327	30.1801	-1.1446	0.269417	0.576763	-5.53953	Cox6a1
P43274	0.407127	31.2615	1.14601	0.268854	0.680298	-5.33488	0.531397	31.2615	1.50735	0.151454	0.452713	-5.10146	Hist1h1e
P43275	0.423495	29.2025	1.11756	0.280461	0.68698	-5.36432	1.14939	29.2025	3.05651	0.00762206	0.127327	-2.48365	Hist1h1a
P43276	0.446433	31.0486	1.32803	0.203035	0.633856	-5.13221	0.835624	31.0486	2.50495	0.023596	0.203294	-3.5094	Hist1h1b
P43883;B1AXR5;B1AXR3	-1.03881	25.7367	-1.82416	0.087097	0.507512	-4.46935	-1.06172	25.7367	-1.87877	0.078853	0.345677	-4.56424	Plin2
P45376;D3YVJ7	-0.0117583	32.9849	-0.100039	0.921572	0.968492	-5.95522	0.142454	32.9849	1.22134	0.239868	0.548827	-5.45491	Akr1b1
P45377	-0.343611	28.3782	-2.0943	0.0527203	0.454843	-4.05302	-0.216141	28.3782	-1.32754	0.203193	0.509435	-5.33046	Akr1b8
P45591	-0.0488704	29.2189	-0.248692	0.806803	0.942261	-5.92952	-0.393592	29.2189	-2.01836	0.060862	0.30471	-4.34315	Cfl2
P45878	0.0346328	29.776	0.221466	0.827566	0.944881	-5.93585	-0.176548	29.776	-1.13768	0.272212	0.577554	-5.54693	Fkbp2
P45952;D6RFD7;D3Z2A5	-0.193495	33.2608	-1.33609	0.200445	0.630968	-5.12268	-0.07452	33.2608	-0.518534	0.611271	0.830983	-6.04369	Acadm
P46061	0.464845	27.6361	1.55965	0.138645	0.554108	-4.84125	0.601943	27.6361	2.03523	0.0589605	0.303386	-4.31581	Rangap1
P46412;D3Z2Y7;D3Z7Y0;P21765;F2Z3Y2	0.217998	31.2758	1.20377	0.246403	0.669104	-5.27319	0.142307	31.2758	0.791872	0.440163	0.727485	-5.86651	Gpx3
P46414	0.584418	26.2087	1.54292	0.142639	0.561363	-4.86341	0.345192	26.2087	0.918373	0.372231	0.669656	-5.76143	Cdkn1b
P46460;G3UX86;G3UX98	-0.0301751	30.0884	-0.215351	0.832249	0.944881	-5.93718	-0.0328175	30.0884	-0.236015	0.816453	0.928902	-6.15111	Nsf
P46467;Q8BPY9	-0.223768	27.9858	-1.65813	0.117008	0.536624	-4.70738	-0.133304	27.9858	-0.995407	0.334539	0.636445	-5.69064	Vps4b
P46471;Q8BVQ9	-0.0643201	31.1909	-0.707426	0.489606	0.794796	-5.71559	0.0562003	31.1909	0.622888	0.542245	0.794316	-5.98432	Psmc2
P46638;G3UY29;E9Q3P9;F8WGS1;P62492;G3UZD3;G3UZL4;E9Q6B3;D3YYB3;Q9WTL2	-0.102409	32.0126	-0.95087	0.35599	0.728851	-5.52404	0.0344806	32.0126	0.322622	0.751211	0.901804	-6.1266	Rab11b;Rab11a
P46656	0.401621	27.9346	1.18753	0.252564	0.671371	-5.29079	0.298099	27.9346	0.888232	0.387738	0.679334	-5.78774	Fdx1
P46664	-0.200194	28.123	-1.13938	0.271526	0.681072	-5.34179	-0.274236	28.123	-1.57282	0.13557	0.431347	-5.01273	Adss
P46735-2;E9QNH6;E9Q580;P46735;Q7TQD7;D3YV80	-0.168276	29.1309	-1.06001	0.305077	0.704988	-5.42197	-0.0973875	29.1309	-0.618198	0.545254	0.795975	-5.98721	Myo1b
P46737;P46737-2;A3KGA8;E9Q0P6	0.0275835	27.2254	0.115751	0.909309	0.966708	-5.95353	-0.0437425	27.2254	-0.184976	0.855602	0.944138	-6.16202	Brcc3
P46935	-0.356048	32.0565	-3.07647	0.00731169	0.247585	-2.33912	-0.0320707	32.0565	-0.279249	0.783676	0.917572	-6.13981	Nedd4
P46938;P46938-2;G3UYW7;G3UYV4;G3UYA6;G3UY62	0.434783	28.5511	2.02467	0.0601443	0.470578	-4.16346	0.512033	28.5511	2.40279	0.0289298	0.221809	-3.69135	Yap1
P46978;D3YZN5	-0.142745	27.8546	-0.783166	0.445111	0.770543	-5.66151	-0.118703	27.8546	-0.656286	0.521084	0.778609	-5.96313	Stt3a
P47199;D3YUG9;D3YWU6;D3Z4Q4;D3Z2X0	0.22802	28.8038	1.46374	0.162875	0.580083	-4.96596	-0.31057	28.8038	-2.00904	0.0619357	0.306352	-4.35819	Cryz
P47738;D3YYF3	0.159698	35.179	1.26333	0.224796	0.653772	-5.20701	-0.313806	35.179	-2.50159	0.0237558	0.203494	-3.51545	Aldh2
P47740;B1AV77;B1ATI0;P47739	0.00244839	30.2424	0.0151586	0.988095	0.997375	-5.96008	0.0502108	30.2424	0.313266	0.758176	0.904411	-6.12961	Aldh3a2
P47754;D6RCW7	-0.0867643	32.0826	-0.785849	0.443582	0.770133	-5.6595	0.075465	32.0826	0.688781	0.500951	0.766599	-5.94152	Capza2
P47757-2;A2AMW0;P47757-4;P47757;F7CAZ6;F6QJN8;F6YHZ8	-0.0498762	31.7229	-0.391341	0.700772	0.905113	-5.88447	0.149869	31.7229	1.18498	0.253544	0.561022	-5.49557	Capzb
P47791-2;P47791	0.141292	30.2196	1.03323	0.317052	0.713694	-5.4479	0.196312	30.2196	1.44665	0.167541	0.472147	-5.18123	Gsr
P47802;F7C846;G3XA66;D3Z3F4;D3YVW0;G3XA75;G3UXX9;G3UYJ5;G3UXB5	0.212096	27.9879	0.940974	0.360883	0.733269	-5.53281	-0.0895661	27.9879	-0.40043	0.694202	0.872803	-6.09819	Mtx1
P47809;M0QW52;B1ATL6;M0QWR0;M0QWG5	-0.12959	26.9723	-0.699334	0.494511	0.796742	-5.72106	0.209705	26.9723	1.14041	0.271108	0.57742	-5.54402	Map2k4
P47811;P47811-4;P47811-3;P47811-2;B2KF35;B2KF34	-0.244976	28.4826	-1.85819	0.0818755	0.49652	-4.41879	-0.041122	28.4826	-0.314324	0.757387	0.904145	-6.12927	Mapk14
P47856-2;P47856;D3YYD9;D3YYE0	-0.225768	28.1246	-1.0186	0.323739	0.715321	-5.46183	-0.0130642	28.1246	-0.0593966	0.953381	0.982902	-6.17763	Gfpt1
P47857	0.157647	28.7224	0.877974	0.393113	0.743997	-5.58674	0.129814	28.7224	0.728541	0.476943	0.75011	-5.91374	Pfkm
P47911;E9PUX4	-0.0980391	31.8835	-0.521617	0.609172	0.852234	-5.8262	0.0836699	31.8835	0.448599	0.659812	0.855922	-6.07761	Rpl6;Gm5428
P47941	0.140675	27.4361	0.399247	0.695056	0.900601	-5.8814	-0.871733	27.4361	-2.49313	0.0241617	0.204619	-3.53062	Crkl
P47955;E9Q3T0	0.36874	31.8159	1.66802	0.115005	0.534604	-4.69363	0.601088	31.8159	2.74003	0.0146528	0.168	-3.07993	Rplp1;Gm10073
P47962;D3YYV8	-0.198564	31.3854	-1.37297	0.188934	0.610454	-5.07852	-0.117687	31.3854	-0.820024	0.424401	0.714768	-5.84435	Rpl5
P47963;D3YX54	-0.107565	31.0172	-0.665769	0.515161	0.805294	-5.74314	0.0924456	31.0172	0.576604	0.572331	0.811709	-6.01193	Rpl13;Rpl13-ps3
P47968	-0.121394	28.3125	-0.53229	0.601931	0.851955	-5.82071	-0.629822	28.3125	-2.78297	0.013419	0.165506	-3.0001	Rpia
P48024;G3UW42;J3QN87;J3QPZ8;D3YXK8	-0.0357836	29.4728	-0.209313	0.836879	0.944881	-5.93845	-0.352693	29.4728	-2.07896	0.0542799	0.29288	-4.24433	Eif1;Gm6900
P48036	0.201072	35.4592	1.27299	0.221433	0.650614	-5.19602	0.520106	35.4592	3.31822	0.00441109	0.094051	-1.98029	Anxa5
P48193;A2A841;P48193-2;A2A842;A2AD32;F6S4K9;F7CR30	0.517606	30.9541	2.52485	0.0226719	0.364153	-3.33116	0.699459	30.9541	3.43824	0.00342907	0.0892395	-1.74759	Epb41;Epb4.1
P48428	-0.248962	29.5295	-1.30973	0.209014	0.639525	-5.15367	-0.164669	29.5295	-0.872963	0.395757	0.686301	-5.80077	Tbca
P48678;P48678-2;P48678-3;D3YUF7	0.57937	33.5519	2.48978	0.0243244	0.370311	-3.3921	0.250291	33.5519	1.08389	0.294675	0.601251	-5.6032	Lmna
P48722;P48722-2;E0CY23;F6SMW7;F6TFH3	-0.167331	28.6641	-0.849433	0.408327	0.7486	-5.61007	0.0224155	28.6641	0.114667	0.910153	0.968617	-6.17273	Hspa4l
P48758	0.142886	31.965	1.23304	0.235594	0.659441	-5.241	-0.0250817	31.965	-0.218112	0.830134	0.932415	-6.15523	Cbr1
P48771	-0.389029	30.2249	-2.28215	0.0366908	0.421413	-3.74565	-0.790447	30.2249	-4.67274	0.000262986	0.0394314	0.636439	Cox7a2
P48774;E9PVM7;E9PV63;E9Q024;E9Q5L9	0.228482	29.8243	1.67724	0.113164	0.532998	-4.68076	-0.0935277	29.8243	-0.691862	0.499066	0.765286	-5.93942	Gstm5
P48962;Q3V132	0.0121963	31.1826	0.0585582	0.954038	0.983482	-5.95849	0.0613029	31.1826	0.296605	0.770632	0.910885	-6.13475	Slc25a4
P49138;B1AVU1;Q9D2E1;Q922R0	0.526592	27.6313	1.7656	0.0967759	0.514032	-4.55499	0.477049	27.6313	1.61183	0.126791	0.421836	-4.95857	Mapkapk2
P49182;CON__ENSEMBL:ENSBTAP00000018574	0.120595	29.6619	0.732433	0.47463	0.788924	-5.6983	-0.04045	29.6619	-0.247569	0.807656	0.927436	-6.14827	Serpind1
P49222;Q3UV95	0.617566	30.4961	2.66608	0.0170392	0.319458	-3.08267	0.844816	30.4961	3.67527	0.00208433	0.0786505	-1.28634	Epb42;Epb4.2
P49290;P11247;REV__Q05BD6;REV__P47743	1.21166	28.3601	1.60963	0.127274	0.547182	-4.77403	0.867212	28.3601	1.16093	0.26291	0.571277	-5.52191	Epx
P49312;Q5EBP8;J3QK72;P49312-2	0.112619	30.0379	0.460753	0.651254	0.878059	-5.85543	0.0187179	30.0379	0.0771704	0.939457	0.978598	-6.17639	Hnrnpa1;Gm7729
P49429;D3Z1U3;F6X9Z6	-0.663394	27.0397	-0.890732	0.386436	0.741681	-5.57609	-1.91891	27.0397	-2.59638	0.0196271	0.188368	-3.34402	Hpd
P49442;E0CYQ4;E0CX64;H3BK26	0.228174	28.5001	1.02723	0.319782	0.713976	-5.45364	-0.00173166	28.5001	-0.00785599	0.99383	0.996169	-6.17939	Inpp1
P49443	0.0319253	29.9482	0.204541	0.840542	0.944881	-5.93943	0.118931	29.9482	0.767853	0.453898	0.734565	-5.88485	Ppm1a
P49586;D3Z3T5;Q811Q9-2;Q811Q9	-0.489298	26.8514	-1.75794	0.0981107	0.514032	-4.56607	-0.270136	26.8514	-0.978027	0.3428	0.645933	-5.70705	Pcyt1a;Pcyt1b
P49615;D3Z2T9;Q99J95-3;P11440;P97377-2;Q80YP0;Q99J95-2;Q64261;P97377;O35495-3;Q99J95;O35495-2;Q8K0D0-2;Q3V3A1-3;Q3V3A1;E3W997;Q04899;E9PVC7;Q04735-2;O35495;Q04735;Q8K0D0;Q14AX6-2;Q69ZA1-2;Q14AX6-3;Q14AX6;Q69ZA1	-0.159909	27.5403	-0.702271	0.492727	0.795664	-5.71908	-0.0476451	27.5403	-0.210857	0.835694	0.934435	-6.15681	Cdk5
P49710;E9Q4E5	0.304211	29.5974	1.00312	0.33092	0.716878	-5.47638	0.369228	29.5974	1.2269	0.237829	0.548205	-5.4486	Hcls1
P49722	-0.0610201	31.1052	-0.46903	0.645455	0.875747	-5.85166	-0.0291029	31.1052	-0.225425	0.824539	0.929811	-6.15359	Psma2
P49817;H3BKG0;H3BLK5;P49817-2;D3Z148;D3Z0J2;P51637	0.0727915	35.4512	0.541599	0.59565	0.849501	-5.81584	0.354716	35.4512	2.6596	0.0172654	0.179958	-3.22841	Cav1
P49935;D3Z437	-0.0794447	28.6272	-0.491339	0.629942	0.865771	-5.84118	-0.152792	28.6272	-0.952255	0.355309	0.655431	-5.73091	Ctsh
P49962;D3YZX8	-0.268867	26.1228	-1.44651	0.16758	0.588583	-4.98774	-0.333596	26.1228	-1.8086	0.089582	0.357279	-4.6717	Srp9
P50171;P50171-2;G3UX44	0.00516506	29.0506	0.0387212	0.969598	0.989338	-5.95944	-0.238414	29.0506	-1.80112	0.0907988	0.358031	-4.68301	Hsd17b8;H2-Ke6
P50247;A2ALT5	-0.034428	32.0008	-0.172221	0.86545	0.950963	-5.94546	-0.201726	32.0008	-1.01689	0.324525	0.62656	-5.67	Ahcy
P50285;Q3UNX7;D3Z0T2;Q8C9C1	-0.301251	31.9687	-1.81804	0.0880671	0.507512	-4.47839	-0.439162	31.9687	-2.67077	0.0168773	0.178409	-3.20787	Fmo1
P50396;B7FAU8;D6RI86	-0.0393991	32.2446	-0.292663	0.773588	0.9285	-5.91774	0.149888	32.2446	1.12198	0.278633	0.58405	-5.5636	Gdi1
P50427	0.0108555	26.7845	0.0395254	0.968967	0.989338	-5.95941	0.297993	26.7845	1.09337	0.290621	0.595423	-5.59345	Sts
P50428;F6QGM0	-0.0439093	26.9687	-0.235666	0.816719	0.94477	-5.93264	-0.362508	26.9687	-1.96063	0.0677969	0.317282	-4.43571	Arsa
P50429;P50429-2	-0.406314	26.9824	-2.80054	0.0129436	0.308678	-2.8421	-0.259621	26.9824	-1.80325	0.0904508	0.357922	-4.67979	Arsb
P50516;P50516-2;D3Z1B9;D3YWH3;D3YZ23	-0.333384	31.3216	-3.1036	0.00690981	0.247585	-2.28916	-0.0731089	31.3216	-0.685849	0.502749	0.76806	-5.94351	Atp6v1a
P50518;Q9D593	-0.214982	29.476	-1.15835	0.263929	0.679424	-5.3219	0.0650223	29.476	0.353051	0.728716	0.890209	-6.1162	Atp6v1e1
P50543	-0.27955	32.2437	-1.05386	0.307796	0.7058	-5.42797	0.128494	32.2437	0.488142	0.632155	0.8394	-6.05902	S100a11
P50544;B1AR28	-0.118572	32.4463	-0.995416	0.334535	0.716878	-5.48355	-0.404337	32.4463	-3.4206	0.00355847	0.0892395	-1.78184	Acadvl
P50580;D3YVH7	-0.188285	30.7948	-1.18117	0.255011	0.672363	-5.29763	-0.0477021	30.7948	-0.301557	0.766922	0.909754	-6.13325	Pa2g4
P50608	0.164771	27.9638	0.345887	0.73399	0.918952	-5.90097	-0.265762	27.9638	-0.562188	0.581877	0.815119	-6.02012	Fmod
P50637	0.63812	29.3802	1.6537	0.117916	0.53809	-4.71353	-0.0937794	29.3802	-0.244905	0.809682	0.928097	-6.14894	Tspo
P51150	0.0163909	32.053	0.163424	0.872256	0.953187	-5.94693	0.0180888	32.053	0.181744	0.858095	0.944253	-6.16262	Rab7a
P51163;Q3TPL3;E9Q8N3;E9Q9B5;E9PYC9	-0.110061	26.8468	-0.33537	0.741758	0.921439	-5.9045	-0.808677	26.8468	-2.48314	0.0246498	0.20689	-3.54851	Uros
P51174	-0.0107807	33.1787	-0.0775867	0.939131	0.980234	-5.9572	0.156112	33.1787	1.13217	0.274452	0.578191	-5.5528	Acadl
P51410;D3Z629;G3UW34;D3YZT0	-0.0352066	31.1945	-0.235439	0.816893	0.94477	-5.93269	-0.07629	31.1945	-0.514113	0.614289	0.831312	-6.04598	Rpl9;Rpl9-ps6
P51655	0.0031367	30.0508	0.0199987	0.984295	0.996327	-5.95999	0.338043	30.0508	2.17189	0.0454439	0.270228	-4.08975	Gpc4
P51660	-0.154571	33.4085	-1.39188	0.183244	0.606707	-5.05553	0.120701	33.4085	1.09528	0.289811	0.594582	-5.59148	Hsd17b4
P51807	-0.270222	27.162	-1.09612	0.289453	0.691068	-5.3861	0.208337	27.162	0.851612	0.407152	0.696713	-5.81864	Dynlt1
P51855;Q3UEE2;A2AQN7;A2AQN9;H3BKH4	0.223203	27.9802	0.790529	0.440924	0.768359	-5.65599	0.22241	27.9802	0.793799	0.439072	0.727153	-5.86501	Gss
P51859;E0CXA0;E0CYW7	0.16774	30.3195	1.09961	0.287974	0.691068	-5.38258	0.00661155	30.3195	0.043676	0.96571	0.987238	-6.17845	Hdgf
P51863	-0.238407	29.4053	-1.85188	0.0828224	0.496674	-4.42821	0.017006	29.4053	0.133117	0.895782	0.964713	-6.17041	Atp6v0d1
P51881	-0.244	33.7208	-1.64502	0.119711	0.540292	-4.72553	-0.175578	33.7208	-1.19285	0.250533	0.559681	-5.48685	Slc25a5
P51885;CON__Q05443	0.429302	34.5509	1.47205	0.160645	0.580007	-4.95538	0.199797	34.5509	0.690379	0.499973	0.765888	-5.94043	Lum
P51910	0.602539	28.8642	1.90958	0.0745156	0.488912	-4.34135	0.604014	28.8642	1.92902	0.0718893	0.326675	-4.48573	Apod
P52196	0.211876	30.3749	0.907757	0.377644	0.737235	-5.56166	-0.588555	30.3749	-2.54105	0.0219455	0.198241	-3.44439	Tst
P52430;H3BK03;H3BLB8	0.216276	29.6336	1.18426	0.253819	0.671371	-5.29431	0.234483	29.6336	1.29386	0.214307	0.523647	-5.37082	Pon1
P52480	0.0642647	34.2085	0.358342	0.72483	0.914009	-5.89665	-0.226105	34.2085	-1.2705	0.222298	0.531895	-5.39834	Pkm
P52480-2	0.176059	28.5881	0.834246	0.416578	0.751918	-5.62219	0.00748688	28.5881	0.0357499	0.97193	0.989286	-6.17877
P52503;D3YW32	0.475728	30.9738	2.19804	0.0432083	0.44108	-3.88489	0.355434	30.9738	1.65491	0.117667	0.407394	-4.89769	Ndufs6
P52623;A2AN37;F7CBX2	-0.0538777	28.2077	-0.213585	0.833602	0.944881	-5.93755	-0.270108	28.2077	-1.07904	0.296768	0.602643	-5.60816	Uck1
P52633;D3YU28	-0.434231	27.0133	-1.97649	0.0658242	0.479676	-4.23865	0.321504	27.0133	1.47468	0.159946	0.461727	-5.1447	Stat6
P52760	0.0645267	29.5455	0.216421	0.831429	0.944881	-5.93695	-0.971413	29.5455	-3.28322	0.00474676	0.0975868	-2.04797	Hrsp12
P52825;A2A8E8;A2A8E7;A2A8E9	-0.256602	32.1401	-1.82446	0.0870505	0.507512	-4.46892	-0.26154	32.1401	-1.87392	0.079557	0.346534	-4.57176	Cpt2
P53395	-0.00645489	31.7811	-0.0550013	0.956827	0.983482	-5.95869	-0.410203	31.7811	-3.52225	0.00287445	0.0828358	-1.58429	Dbt
P53810;J3QQ30;J3QPW1;F8WGG5	0.00269427	30.0685	0.0215264	0.983095	0.995534	-5.95996	0.0791799	30.0685	0.637503	0.532927	0.786463	-5.97517	Pitpna
P53811	-0.0917693	29.7092	-0.753779	0.462068	0.781561	-5.6831	0.0784376	29.7092	0.649245	0.525506	0.780536	-5.96768	Pitpnb
P53986	0.326931	29.7388	1.78788	0.0929886	0.510361	-4.52263	0.0883035	29.7388	0.486628	0.633203	0.839418	-6.05976	Slc16a1
P53994;Q3TEG7;G3UXQ7;G3V022	-0.0911817	30.9649	-0.829774	0.419027	0.753845	-5.62573	-0.0954291	30.9649	-0.875125	0.394615	0.684718	-5.79894	Rab2a;Rab2b
P54071;D6RIL6	-0.0247258	32.6304	-0.245556	0.809187	0.942261	-5.93028	0.0288507	32.6304	0.28873	0.776541	0.91333	-6.13708	Idh2
P54116	0.102279	30.1809	0.524234	0.607392	0.851955	-5.82486	0.114023	30.1809	0.588939	0.564228	0.80769	-6.00477	Stom
P54726;Q3TN85;F6YL88	0.386805	29.6568	1.30343	0.211101	0.639525	-5.16099	0.675332	29.6568	2.29325	0.0359025	0.244909	-3.88274	Rad23a
P54728	0.259774	31.1231	0.993455	0.33546	0.716878	-5.48536	0.467502	31.1231	1.80166	0.0907105	0.358031	-4.68219	Rad23b
P54729	0.168932	26.5417	0.477482	0.639557	0.871683	-5.84775	-0.172608	26.5417	-0.491636	0.629737	0.838716	-6.0573	Nub1
P54731	-0.228461	27.5119	-1.28214	0.218287	0.647134	-5.18556	0.302503	27.5119	1.71077	0.106682	0.388302	-4.81711	Faf1
P54775	0.0297593	31.4282	0.241241	0.812471	0.944137	-5.93132	-0.183064	31.4282	-1.49544	0.154504	0.45562	-5.1173	Psmc4
P54822;E9Q242;E9Q3T7;E9Q0A0	0.0205063	31.0141	0.195687	0.84735	0.945607	-5.94118	0.117743	31.0141	1.13226	0.274418	0.578191	-5.55271	Adsl
P54823	-0.0963831	29.0761	-0.719593	0.482285	0.791493	-5.70724	-0.0495822	29.0761	-0.373035	0.71408	0.882585	-6.10888	Ddx6
P54869	0.30274	29.5835	0.679863	0.506431	0.801402	-5.73399	-0.977537	29.5835	-2.21219	0.0420419	0.263292	-4.02164	Hmgcs2
P54923	-0.205465	28.8252	-2.00793	0.0620649	0.473471	-4.18969	-0.109505	28.8252	-1.0784	0.297042	0.602643	-5.60881	Adprh
P55002;Q99PM0	0.65261	28.266	2.17787	0.0449241	0.44108	-3.91791	0.599345	28.266	2.01554	0.0611849	0.30471	-4.3477	Mfap2
P55065;A2A5K2;A2A5K4;A2A5K3	-0.158166	29.1589	-1.155	0.265259	0.679896	-5.32544	0.206114	29.1589	1.51675	0.149082	0.450249	-5.08889	Pltp
P55096	-0.525686	30.4622	-3.02709	0.00810299	0.256968	-2.42988	-0.427479	30.4622	-2.48057	0.0247768	0.20689	-3.55311	Abcd3
P55258;Q8K386;Q3TYH2;Q9CZT8;P62823;A2A7Z6	0.171334	29.1778	1.15421	0.265576	0.679896	-5.32628	0.40798	29.1778	2.76959	0.0137922	0.166456	-3.02501	Rab8a
P55264-2;P55264	-0.188298	31.4214	-1.50386	0.152343	0.573401	-4.9145	-0.157852	31.4214	-1.27043	0.222322	0.531895	-5.39842	Adk
P55284	0.0309132	29.5295	0.213128	0.833953	0.944881	-5.93765	0.0331061	29.5295	0.230007	0.821038	0.929811	-6.15253	Cdh5
P55302;F6WMD1	-0.425212	31.4084	-2.33124	0.033323	0.408832	-3.66327	-0.470803	31.4084	-2.6011	0.0194407	0.188368	-3.33543	Lrpap1
P55772;Q8CDV7;D6RHQ2;F7B9M9;D6RFA9	0.263217	29.268	1.4718	0.160713	0.580007	-4.95571	0.205636	29.268	1.1587	0.263792	0.572317	-5.52432	Entpd1
P56198;E9QMZ0;D3Z1A6	-0.407726	27.8318	-1.09476	0.290029	0.691068	-5.38747	-0.0925489	27.8318	-0.250415	0.805494	0.926586	-6.14755	Cidec
P56212-2;P56212;E9Q827;E9Q4B9;E9PXD7	0.418525	26.7867	1.53909	0.143569	0.563129	-4.86847	-0.22013	26.7867	-0.815751	0.42677	0.71633	-5.84776	Arpp19
P56375	-0.0725388	29.3257	-0.38376	0.706271	0.907106	-5.88736	0.0804415	29.3257	0.428852	0.67382	0.865434	-6.08632	Acyp2
P56376;E9QJT5;Q8BMV3	-0.144482	26.84	-0.606437	0.552839	0.830083	-5.77965	-0.380317	26.84	-1.60863	0.127493	0.422755	-4.96305	Acyp1
P56380	-0.0937691	27.44	-0.401664	0.693312	0.900601	-5.88044	-0.437023	27.44	-1.88645	0.0777519	0.342867	-4.55233	Nudt2
P56382	-0.314391	28.7265	-1.89172	0.0770032	0.492589	-4.3684	0.0978746	28.7265	0.593463	0.561271	0.805949	-6.00211	Atp5e
P56387	0.422876	28.3523	2.26645	0.037833	0.422398	-3.77183	0.651001	28.3523	3.51603	0.00291224	0.0828358	-1.59638	Dynlt3
P56391	-0.233139	30.9424	-1.5444	0.142284	0.561042	-4.86147	-1.01404	30.9424	-6.76917	4.81375e-06	0.00717489	4.28619	Cox6b1
P56393	0.447892	26.9557	1.00167	0.331598	0.716878	-5.47773	0.495816	26.9557	1.1174	0.280526	0.585609	-5.56842	Cox7b
P56394	0.31841	28.1763	1.0543	0.307602	0.7058	-5.42755	0.659618	28.1763	2.20094	0.0429673	0.265738	-4.04072	Cox17
P56480	0.0548894	35.9418	0.265309	0.794202	0.940984	-5.92529	-0.468243	35.9418	-2.28072	0.0367931	0.248221	-3.90436	Atp5b
P56528	0.594192	27.9381	3.37516	0.00391454	0.214261	-1.78574	0.311346	27.9381	1.78216	0.0939473	0.363607	-4.71152	Cd38
P56564;D3YY51;O35544	-0.0957979	29.058	-0.301811	0.766733	0.927829	-5.91506	-0.645033	29.058	-2.04785	0.0575733	0.300046	-4.29527	Slc1a3
P56812;D3Z7Q5	0.279205	29.7563	0.894096	0.384688	0.740798	-5.57326	0.253492	29.7563	0.818016	0.425513	0.715521	-5.84595	Pdcd5
P57716	0.219223	28.4434	1.39391	0.182641	0.606707	-5.05305	0.364477	28.4434	2.33537	0.0330534	0.236331	-3.80964	Ncstn
P57746	-0.452461	27.8966	-3.23575	0.00524289	0.235045	-2.04481	-0.026156	27.8966	-0.188496	0.852888	0.943682	-6.16135	Atp6v1d
P57759;F8WJI4;F8WIM7;D6RG87	-0.360176	30.0682	-1.77956	0.0943873	0.513446	-4.53474	-0.539529	30.0682	-2.68627	0.0163528	0.175352	-3.17933	Erp29
P57780;E9Q2W9;D3Z0L8;D3Z761	-0.0576239	34.6323	-0.564924	0.580059	0.84413	-5.80327	0.0718503	34.6323	0.709828	0.488155	0.757517	-5.92699	Actn4
P57784;G5E883	-0.260326	27.46	-0.904497	0.379317	0.737647	-5.56444	-0.0427334	27.46	-0.149622	0.882956	0.958283	-6.16803	Snrpa1
P58021;E9PZ69	-0.259106	27.4111	-0.81632	0.426454	0.759414	-5.63625	-0.0535458	27.4111	-0.169998	0.867169	0.948568	-6.16472	Tm9sf2
P58044;G3XA48;H3BLF8;H3BLP1;H3BKD7	-0.0411336	29.3898	-0.195376	0.847589	0.945607	-5.94124	0.0114403	29.3898	0.054758	0.957018	0.983448	-6.1779	Idi1
P58242	0.215762	26.5951	0.968907	0.347191	0.722244	-5.50784	0.19792	26.5951	0.895641	0.383887	0.67594	-5.78135	Smpdl3b
P58252	-0.334399	33.7167	-2.13479	0.0487998	0.450478	-3.9879	-0.143327	33.7167	-0.922049	0.370369	0.668728	-5.75816	Eef2
P58281;P58281-2;H7BX01;E0CXD1;F6U775	-0.110897	29.7503	-0.995944	0.334286	0.716878	-5.48306	-0.257915	29.7503	-2.33414	0.033133	0.236331	-3.81177	Opa1
P58389;A2AWE9;A2AWF0;B7ZDE0;D6RFC2;F6Z6I0	0.0584336	30.6793	0.527543	0.605146	0.851955	-5.82316	0.338535	30.6793	3.0799	0.00725972	0.124876	-2.43896	Ppp2r4
P58871	-0.114318	30.8401	-0.643427	0.529176	0.813639	-5.75726	0.373367	30.8401	2.11766	0.0504247	0.284761	-4.1804	Tnks1bp1
P59017	-0.270998	30.5981	-2.0698	0.055232	0.460401	-4.09212	0.0227662	30.5981	0.175222	0.863131	0.94719	-6.1638	Bcl2l13
P59108	-0.090433	27.4339	-0.592752	0.561736	0.834784	-5.78761	-0.163469	27.4339	-1.07974	0.296466	0.602643	-5.60745	Cpne2
P59235	0.28439	26.4966	1.40173	0.180334	0.604697	-5.04345	0.317234	26.4966	1.57568	0.134908	0.431347	-5.00879	Nup43
P59266	-0.115876	28.0624	-0.518176	0.611516	0.852234	-5.82794	0.327074	28.0624	1.4739	0.160153	0.461727	-5.14572	Fitm2
P59325	-0.0933469	29.5025	-0.877034	0.393608	0.744037	-5.58752	0.414694	29.5025	3.92628	0.00123138	0.0622159	-0.797609	Eif5
P59383	0.120891	28.4942	0.689263	0.500656	0.798104	-5.72779	0.259243	28.4942	1.48948	0.156051	0.456697	-5.1252	Lrrn4
P59481;D3Z4P2;F6QN75;J3QNZ7	-0.0187967	26.801	-0.0721869	0.943359	0.980757	-5.9576	0.0864603	26.801	0.334604	0.742324	0.897469	-6.12262	Lman2l
P59672;P59672-2;Q3UHP6	-0.20514	26.0088	-0.778103	0.448004	0.772859	-5.66529	-0.0917792	26.0088	-0.350807	0.730367	0.890209	-6.117	Anks1a;Anks1
P59999;E9PWA7	-0.214726	30.8755	-1.46641	0.162158	0.580083	-4.96257	0.132696	30.8755	0.913197	0.374864	0.671652	-5.766	Arpc4
P60122;D3YW60;Q05CB6	-0.0792689	28.9015	-0.501335	0.623048	0.862502	-5.83633	-0.121938	28.9015	-0.777147	0.448552	0.730275	-5.87781	Ruvbl1
P60229	-0.395779	30.2658	-3.62425	0.00232005	0.19942	-1.32123	-0.173704	30.2658	-1.60293	0.128751	0.425978	-4.97102	Eif3e
P60334	0.859655	27.0153	2.46449	0.0255864	0.376918	-3.43585	-0.140987	27.0153	-0.407304	0.68925	0.871187	-6.0954	Cdo1
P60335	-0.144993	31.6623	-1.20512	0.245897	0.669104	-5.27172	-0.266692	31.6623	-2.23373	0.0403216	0.257544	-3.98497	Pcbp1
P60605;G3UZX2;G3UYT0;G3UZ92	-0.189364	27.0941	-0.592642	0.561808	0.834784	-5.78768	-0.530705	27.0941	-1.67373	0.113861	0.400394	-4.87074	Ube2g2
P60670;P60670-2	-0.0934819	28.8678	-0.759463	0.458758	0.778666	-5.67898	-0.0468392	28.8678	-0.383465	0.706485	0.880081	-6.1049	Nploc4
P60766;P60766-1;G3UZM2;D3Z3L1;F2Z463;D3YX61;Q9ER71-2;Q8R527;Q9ER71	0.0502291	31.7664	0.424445	0.676964	0.893329	-5.8712	0.194432	31.7664	1.65566	0.117514	0.407337	-4.89663	Cdc42
P60843	-0.298741	33.3459	-2.61711	0.0188206	0.324495	-3.16937	-0.0618151	33.3459	-0.545705	0.59289	0.823198	-6.02923	Eif4a1
P60867	-0.183497	29.8152	-1.33393	0.201136	0.632293	-5.12523	0.0725266	29.8152	0.531299	0.602601	0.828366	-6.03699	Rps20
P60904;A2AUE1;G5E8T0	-0.50428	27.8596	-1.58234	0.133381	0.547182	-4.81092	-0.340655	27.8596	-1.07716	0.297581	0.602643	-5.61008	Dnajc5
P61021;A2A5F6	0.10162	29.3155	0.870312	0.39716	0.744598	-5.59307	0.0294493	29.3155	0.254161	0.802649	0.925608	-6.1466	Rab5b
P61027	0.0024584	30.8306	0.0153784	0.987923	0.997375	-5.96007	0.166346	30.8306	1.0486	0.31014	0.612676	-5.63885	Rab10
P61028;REV__G3UYR1;REV__G3UYX5	-0.03848	27.5534	-0.202934	0.841777	0.944881	-5.93975	0.011635	27.5534	0.0618335	0.951471	0.982791	-6.17748	Rab8b
P61079	-0.145004	29.5573	-1.08364	0.294786	0.694083	-5.39862	0.186361	29.5573	1.40345	0.17983	0.485923	-5.2365	Ube2d3
P61082;F7CDT0;F6WMC0;G5E919;F6YXS3	-0.0580471	28.3679	-0.44612	0.661564	0.88415	-5.86194	0.190763	28.3679	1.47741	0.15922	0.461727	-5.14111	Ube2m
P61087;D3Z4U3;F8WIC2	-0.0443678	29.1854	-0.315732	0.756338	0.925552	-5.91081	-0.0458706	29.1854	-0.328944	0.746518	0.898081	-6.12451	Ube2k
P61089;Q9CQ37	-0.309111	31.3233	-1.60336	0.128655	0.547182	-4.78254	-0.16908	31.3233	-0.883783	0.390063	0.680386	-5.79156	Ube2n
P61148;D3Z192;D3Z6H1;D6RCX9;D3Z6E2	-0.147673	26.2272	-1.10131	0.287256	0.691068	-5.38086	-0.0123267	26.2272	-0.0926391	0.927355	0.973739	-6.17506	Fgf1
P61161	-0.162679	31.2271	-1.21107	0.243671	0.669104	-5.26522	-0.0191818	31.2271	-0.143902	0.887397	0.960536	-6.16889	Actr2
P61164	-0.00522568	31.2217	-0.0502095	0.960585	0.984698	-5.95894	-0.0439785	31.2217	-0.425815	0.675986	0.865599	-6.08763	Actr1a
P61202;P61202-2;A2AQE4	-0.156444	30.2338	-1.11355	0.282127	0.68936	-5.36842	0.183352	30.2338	1.31514	0.207229	0.514674	-5.34541	Cops2
P61222	-0.156031	29.0078	-1.02181	0.32226	0.71506	-5.45879	0.169934	29.0078	1.12144	0.278854	0.58405	-5.56416	Abce1
P61226	0.448335	28.9013	2.83762	0.011993	0.294137	-2.77516	-0.137539	28.9013	-0.877231	0.393504	0.683588	-5.79715	Rap2b
P61255;B1ARA3;B1ARA5;K4DI68	-0.182688	30.1329	-0.986872	0.338578	0.717449	-5.49144	0.254519	30.1329	1.3855	0.185146	0.49186	-5.25908	Rpl26;mCG_9098
P61290;A2A4J1;A2A4J3	-0.318451	28.0954	-2.50938	0.0233875	0.368878	-3.35809	0.146515	28.0954	1.16343	0.261924	0.571175	-5.51919	Psme3
P61358;A2A4Q0;E9PV49	-0.143897	30.789	-0.99332	0.335524	0.716878	-5.48549	0.106721	30.789	0.74238	0.468751	0.745108	-5.90373	Rpl27
P61458	0.330193	28.5042	0.918152	0.372343	0.734004	-5.55273	0.866668	28.5042	2.42849	0.02749	0.216792	-3.64588	Pcbd1
P61514	0.0267439	28.8649	0.107024	0.916117	0.967389	-5.9545	0.297894	28.8649	1.20131	0.24733	0.557709	-5.47744	Rpl37a
P61620	-0.124094	29.0023	-0.608176	0.551714	0.830083	-5.77863	0.0846409	29.0023	0.418018	0.68156	0.866185	-6.09094	Sec61a1
P61750;E9Q798;F6UFB9	-0.272561	30.3115	-1.45666	0.164796	0.582362	-4.97494	0.117257	30.3115	0.631499	0.536745	0.790531	-5.97895	Arf4
P61759;Q3TIR6	0.13179	27.023	0.402365	0.692807	0.900601	-5.88017	-0.134791	27.023	-0.4147	0.683938	0.867213	-6.09233	Vbp1
P61804	-0.211441	28.1708	-1.01661	0.324653	0.715321	-5.46371	0.00163772	28.1708	0.00793495	0.993768	0.996169	-6.17939	Dad1
P61922;P61922-2;Q3TUE8;F7C9G3;F6RN86	0.112285	28.0123	0.501817	0.622717	0.862502	-5.83609	0.146158	28.0123	0.658241	0.51986	0.778354	-5.96186	Abat
P61924	-0.24262	29.4299	-1.85613	0.082183	0.49652	-4.42187	-0.170472	29.4299	-1.31424	0.207527	0.514674	-5.3465	Copz1
P61953	0.0391717	27.0708	0.240302	0.813186	0.944137	-5.93155	0.031154	27.0708	0.192591	0.849733	0.942451	-6.16056	Gng11
P61961;F6XUP5;H7BWZ1;D3YW97	-0.338685	29.2413	-2.89122	0.0107382	0.282541	-2.67801	-0.0267731	29.2413	-0.230315	0.820803	0.929811	-6.15246	Ufm1
P61967;D3Z268;D3Z0D6;D3YXN0	-0.00869188	26.2343	-0.0508388	0.960091	0.984538	-5.95891	9.50867e-05	26.2343	0.000560452	0.99956	0.99956	-6.17942	Ap1s1
P61971	-0.021826	30.717	-0.08565	0.932821	0.976347	-5.95654	-0.162199	30.717	-0.641414	0.530449	0.785139	-5.97269	Nutf2
P61979-2;P61979;H3BLL4;D3YWG1;H3BK96;H3BLP7;Q8BT23;H3BJ43	0.177766	32.8609	1.4099	0.177949	0.600605	-5.03338	-0.0674575	32.8609	-0.539148	0.597301	0.825477	-6.03279	Hnrnpk;Gm7964
P61982	0.175671	34.9866	0.882654	0.390655	0.743918	-5.58285	0.204252	34.9866	1.03418	0.316625	0.618924	-5.65312	Ywhag
P62071	0.109189	28.8371	0.692719	0.498542	0.797971	-5.72549	-0.180417	28.8371	-1.15343	0.265883	0.574109	-5.53002	Rras2
P62073	-0.218961	29.8121	-0.860059	0.402618	0.745586	-5.60146	-0.0765301	29.8121	-0.302923	0.7659	0.909754	-6.13283	Timm10
P62075	-0.100727	28.9305	-0.445752	0.661824	0.88415	-5.8621	-0.620185	28.9305	-2.76569	0.0139028	0.166456	-3.03226	Timm13
P62077	0.125639	27.003	0.519319	0.610736	0.852234	-5.82736	-0.117977	27.003	-0.491409	0.629893	0.838716	-6.05741	Timm8b
P62082;J3QJZ3;F6SVV1	-0.179416	31.6186	-0.905053	0.379031	0.737647	-5.56397	-0.158132	31.6186	-0.803841	0.433417	0.72086	-5.85717	Rps7;Gm6472;Gm9493
P62137	0.265926	31.3431	2.09287	0.0528649	0.454843	-4.05532	0.209122	31.3431	1.65851	0.116932	0.406262	-4.89256	Ppp1ca
P62141	0.213624	29.3069	1.90178	0.0755928	0.488912	-4.35318	0.236866	29.3069	2.12497	0.0497257	0.284515	-4.16826	Ppp1cb
P62192	-0.0367016	30.4545	-0.331216	0.744834	0.921439	-5.90587	-0.146169	30.4545	-1.32929	0.202628	0.509305	-5.32834	Psmc1
P62196;Q8K1K2	-0.184114	30.8867	-1.78861	0.0928661	0.510361	-4.52156	-0.094915	30.8867	-0.929181	0.366774	0.665603	-5.7518	Psmc5
P62204;Q3UKW2;Q9D6P8;G3UZ90	0.282709	33.4863	0.971317	0.346026	0.722244	-5.50565	0.458815	33.4863	1.58853	0.131973	0.428088	-4.99103	Calm1;Calml3
P62242	0.120919	31.8124	0.673229	0.51053	0.801864	-5.73832	0.294307	31.8124	1.65122	0.118425	0.409172	-4.90294	Rps8
P62245;F8WJ41;D3Z712;D3YVB4	-0.303145	30.1568	-1.69276	0.110123	0.530312	-4.65898	-0.08366	30.1568	-0.470759	0.644246	0.847154	-6.06738	Rps15a
P62257;E9Q3U1;J3KMU3;D3Z2I4	0.0132141	28.3841	0.106129	0.916816	0.967389	-5.95459	0.23135	28.3841	1.87242	0.0797752	0.346534	-4.57407	Ube2h;Gm2058
P62259;D6REF3;F6WA09	0.0960805	35.0858	0.584565	0.567094	0.8373	-5.79229	-0.00165082	35.0858	-0.0101213	0.992051	0.995929	-6.17937	Ywhae
P62264;D3YVF4;D3Z7I1	-0.449098	30.4981	-2.72892	0.0149897	0.319458	-2.97068	-0.0346966	30.4981	-0.212458	0.834466	0.933722	-6.15647	Rps14
P62267	-0.14806	30.5219	-0.616851	0.54612	0.826315	-5.77347	0.112293	30.5219	0.471448	0.643765	0.846909	-6.06705	Rps23
P62270;F6YVP7;G3UZW2;F5H8M6	-0.190156	31.6099	-1.3607	0.192704	0.615704	-5.09332	0.0712276	31.6099	0.513613	0.61463	0.831312	-6.04623	Rps18;Gm10260;Rps18-ps3
P62274	0.52627	28.5515	0.867464	0.398671	0.744598	-5.59541	0.811098	28.5515	1.34727	0.196899	0.503824	-5.30643	Rps29
P62281	-0.165578	31.0564	-0.892827	0.385347	0.741587	-5.57433	0.133734	31.0564	0.726678	0.478052	0.750829	-5.91507	Rps11
P62301	-0.0144862	30.8128	-0.0747841	0.941325	0.980757	-5.95741	0.104555	30.8128	0.543925	0.594086	0.824014	-6.0302	Rps13
P62305;E9Q0W8;E9Q4F4	-0.150597	27.6984	-0.824826	0.421749	0.756458	-5.62961	-0.0790932	27.6984	-0.436538	0.668353	0.861409	-6.08298	Snrpe
P62307	0.0903592	28.1164	0.498521	0.624985	0.863408	-5.8377	-0.207902	28.1164	-1.15586	0.264916	0.573706	-5.5274	Snrpf
P62309	-0.199285	27.7069	-0.734884	0.473178	0.788413	-5.69657	-0.539247	27.7069	-2.00386	0.0625401	0.306632	-4.36654	Snrpg
P62311	0.299088	28.0961	0.88503	0.389411	0.743648	-5.58087	0.452254	28.0961	1.34858	0.196485	0.503377	-5.30482	Lsm3
P62315	0.314705	27.9334	1.14492	0.269289	0.680298	-5.33601	0.000225831	27.9334	0.000827931	0.99935	0.99956	-6.17942	Snrpd1
P62317;D3Z5N9	-0.159221	28.4372	-0.64684	0.527021	0.812332	-5.75514	-0.336989	28.4372	-1.37959	0.186927	0.49356	-5.26647	Snrpd2;Gm5449
P62320	-0.313099	28.426	-1.67253	0.114102	0.533968	-4.68734	-0.0900484	28.426	-0.484736	0.634515	0.839916	-6.06068	Snrpd3
P62331	-0.357169	27.7432	-1.5466	0.141754	0.561042	-4.85856	-0.344394	27.7432	-1.50278	0.152618	0.452713	-5.10755	Arf6
P62334	-0.0391758	31.2514	-0.379838	0.709122	0.907871	-5.88883	0.0582456	31.2514	0.569091	0.577296	0.814058	-6.01622	Psmc6
P62342	-1.02497	26.7398	-3.30804	0.00450618	0.223703	-1.9106	-0.0852168	26.7398	-0.277156	0.785254	0.919007	-6.1404	Selt
P62500-2;D3YW86;P62500-3;D3Z0V7;P62500;E9QLZ1;H3BLI9;H3BJV9	0.513538	28.1722	1.46939	0.161357	0.580083	-4.95878	0.704843	28.1722	2.03233	0.0592832	0.303386	-4.32051	Tsc22d1
P62627;A2AVR9	0.104126	30.3834	0.488814	0.631689	0.866372	-5.84239	-0.26081	30.3834	-1.2338	0.235315	0.546744	-5.44074	Dynlrb1
P62702;Q3V1Z5;D3Z2E6	-0.301709	31.8217	-2.4826	0.0246764	0.371558	-3.40454	-0.0205104	31.8217	-0.170071	0.867113	0.948568	-6.16471	Rps4x;Rps4y2
P62717;F6YJW4	-0.311258	30.0782	-1.21047	0.243896	0.669104	-5.26588	-0.11412	30.0782	-0.447233	0.660777	0.856052	-6.07823	Rpl18a
P62737;P63268;D3YZY0;D3Z2K3	-0.739223	30.4979	-2.06853	0.0553645	0.460401	-4.09413	-0.294235	30.4979	-0.829693	0.419072	0.711679	-5.83657	Acta2;Actg2
P62743	-0.279092	28.1106	-1.52775	0.146345	0.564366	-4.88337	-0.0747272	28.1106	-0.412212	0.685723	0.869107	-6.09337	Ap2s1
P62746	0.317656	26.8263	1.96906	0.0667421	0.481257	-4.25016	-0.125422	26.8263	-0.783455	0.444946	0.728499	-5.87299	Rhob
P62748;P84075;A2A7R5;E9PV73;D3Z1M0	-0.0211502	28.7637	-0.13479	0.89448	0.962195	-5.95117	0.0380489	28.7637	0.244356	0.8101	0.928097	-6.14908	Hpcal1
P62751;D3YWP3;D3YU45;D3Z1D6;D3YU46;D3YTY6;D3YW68	-0.179195	30.3605	-0.922089	0.370349	0.734004	-5.54933	0.00267423	30.3605	0.013867	0.98911	0.995929	-6.17933	Rpl23a;Rpl23a-ps3;Gm3940;Gm10335;Gm10923
P62754	-0.08138	30.405	-0.498162	0.625232	0.863408	-5.83788	0.0856757	30.405	0.528504	0.604495	0.828528	-6.03847	Rps6
P62774	0.208888	30.7602	1.0863	0.29364	0.694083	-5.39595	0.319545	30.7602	1.67459	0.113691	0.400394	-4.86951	Mtpn
P62806	0.135718	35.1924	0.809713	0.430132	0.761867	-5.64136	0.315728	35.1924	1.89821	0.0760908	0.338415	-4.53402	Hist1h4a
P62814;Q91YH6	-0.149136	30.5719	-0.784076	0.444592	0.770543	-5.66083	-0.500692	30.5719	-2.65266	0.0175104	0.181245	-3.24113	Atp6v1b2
P62821	0.153323	32.5884	1.24224	0.232271	0.658995	-5.23074	0.382808	32.5884	3.12547	0.0066017	0.117141	-2.3517	Rab1A
P62827;Q14AA6;Q61820	0.157314	31.8784	1.11527	0.281411	0.688741	-5.36666	0.25492	31.8784	1.82119	0.087567	0.35467	-4.65261	Ran;1700009N14Rik
P62830;A2A6F8	-0.22962	30.7551	-1.46656	0.162115	0.580083	-4.96237	0.0262034	30.7551	0.16865	0.868212	0.949079	-6.16495	Rpl23
P62835	0.456793	28.862	2.46742	0.025437	0.376918	-3.43079	0.238763	28.862	1.29966	0.212361	0.521457	-5.36394	Rap1a
P62849-2;P62849-3;P62849	-0.396488	29.3494	-2.67944	0.016582	0.319458	-3.05893	-0.23845	29.3494	-1.62386	0.124184	0.418514	-4.94168	Rps24
P62852	-0.147097	30.3425	-1.09371	0.290476	0.691068	-5.38852	-0.061288	30.3425	-0.459212	0.652337	0.851858	-6.07277	Rps25
P62855	0.0570965	29.5077	0.259608	0.798519	0.942063	-5.92677	0.357166	29.5077	1.6365	0.121496	0.413919	-4.92385	Rps26
P62869	-0.074315	30.0227	-0.458449	0.652872	0.879368	-5.85647	-0.407299	30.0227	-2.53201	0.0223481	0.198831	-3.4607	Tceb2
P62874;H3BKR2;H3BLF7	0.219596	33.1715	1.43484	0.170832	0.589409	-5.0024	0.124089	33.1715	0.817051	0.426048	0.715521	-5.84672	Gnb1
P62878	0.42936	28.2212	1.65216	0.118232	0.53809	-4.71565	0.478583	28.2212	1.85578	0.0822359	0.349884	-4.59974	Rbx1
P62880;E9QKR0;D3YZX3;D3Z1M1;D3Z1T4;E9PWM7;Q61011	0.238415	32.5743	1.17397	0.257801	0.675409	-5.30533	-0.0516995	32.5743	-0.256535	0.800848	0.925061	-6.14598	Gnb2
P62889	-0.0730867	30.6734	-0.498131	0.625254	0.863408	-5.83789	0.192309	30.6734	1.32082	0.205374	0.512747	-5.33858	Rpl30
P62900	-0.095232	30.392	-0.528079	0.604782	0.851955	-5.82289	0.0292648	30.392	0.163531	0.872174	0.952014	-6.16582	Rpl31
P62908;D3YV43	-0.241583	32.2049	-1.94329	0.070015	0.485766	-4.28986	-0.0979978	32.2049	-0.794377	0.438745	0.727015	-5.86456	Rps3
P62911;A2AD25;P17932;F6WJV0	0.144788	30.2769	1.06563	0.302606	0.703093	-5.41646	0.273837	30.2769	2.03097	0.0594355	0.303386	-4.32272	Rpl32;Gm4987
P62918	-0.136832	30.9245	-0.745378	0.466988	0.783394	-5.68913	0.0412394	30.9245	0.226381	0.823808	0.929811	-6.15337	Rpl8
P62960;A2BGG7;Q9Z2C8-2;B2RUF0;Q9Z2C8	-0.138949	29.5736	-0.971683	0.34585	0.722244	-5.50532	0.0838172	29.5736	0.590664	0.5631	0.807408	-6.00376	Ybx1
P62983	0.235255	34.2302	1.59085	0.13145	0.547182	-4.79946	0.343158	34.2302	2.33842	0.0328555	0.236006	-3.80432	Rps27a
P63001;Q3TLP8;P60764;A2AC13	0.135525	31.6355	1.07066	0.300408	0.699075	-5.4115	0.187699	31.6355	1.49428	0.154806	0.455687	-5.11885	Rac1;Rac3
P63005;P63005-2;Q5SW16	0.0494515	30.6485	0.367529	0.718101	0.910139	-5.89336	0.153304	30.6485	1.14816	0.267988	0.575143	-5.5357	Pafah1b1
P63011;D3YZP5	-0.017938	27.374	-0.0747633	0.941341	0.980757	-5.95741	-0.0766403	27.374	-0.32189	0.751755	0.901804	-6.12684	Rab3a
P63017;Q504P4;D3Z5E2;D3YW43	-0.0151251	35.8363	-0.152915	0.880401	0.95679	-5.94858	0.0447875	35.8363	0.456295	0.654387	0.852666	-6.07411	Hspa8
P63024;Q62442-2;Q62442;D3YTU0	0.084656	30.8674	0.507435	0.618859	0.859254	-5.83332	0.177535	30.8674	1.07237	0.299662	0.604392	-5.61495	Vamp3
P63028;D3YU75	-0.170589	32.4747	-0.759619	0.458667	0.778666	-5.67887	-0.0409593	32.4747	-0.183795	0.856512	0.944138	-6.16224	Tpt1
P63030;D3Z786;D3YWY6;D3Z5S0;E9Q0V4	-0.700456	29.1794	-2.34917	0.032167	0.403327	-3.63298	-0.464388	29.1794	-1.56946	0.136347	0.431936	-5.01734	Mpc1
P63037;B1AXY1;B1AXY0;B1AXX9	-0.169862	30.526	-1.20704	0.245179	0.669104	-5.26963	0.0189042	30.526	0.135369	0.89403	0.963522	-6.1701	Dnaja1
P63038;P63038-2;D3Z2F2;D3Z7J9	-0.250327	34.1832	-1.63328	0.122176	0.542784	-4.7417	-0.692734	34.1832	-4.55466	0.000334715	0.0399115	0.412715	Hspd1
P63073	-0.319402	28.8447	-2.7367	0.0147532	0.319458	-2.95677	-0.166927	28.8447	-1.4413	0.169026	0.472893	-5.18815	Eif4e
P63085;F6VEI7	-0.113706	30.6832	-0.885537	0.389146	0.743648	-5.58044	0.274792	30.6832	2.15658	0.0468019	0.27449	-4.11547	Mapk1
P63094;Q6R0H7;P63094-3;P63094-2;Q6R0H7-4;Q8CGK7;Q66L47;A2A610	0.143732	31.1497	1.11394	0.281963	0.68936	-5.36802	0.0653121	31.1497	0.510081	0.617046	0.833068	-6.04804	Gnas
P63101;D3YXN6;D3YXF4	-0.0643012	33.7657	-0.371005	0.715562	0.909245	-5.8921	-0.0854343	33.7657	-0.496741	0.626212	0.838606	-6.05477	Ywhaz
P63158;D3YZ18;D3YVC6	0.0229057	32.3505	0.127304	0.900306	0.962986	-5.95214	0.284685	32.3505	1.59441	0.130649	0.427043	-4.98287	Hmgb1
P63166	0.089449	26.0206	0.716751	0.483989	0.79198	-5.7092	0.424992	26.0206	3.43172	0.00347639	0.0892395	-1.76026	Sumo1
P63168;Q80ZS7	-0.0804154	30.8107	-0.520063	0.61023	0.852234	-5.82699	0.0535017	30.8107	0.348675	0.731936	0.890209	-6.11776	Dynll1;BC048507
P63242;Q8BGY2;J3QPS8	0.03142	32.183	0.226224	0.823927	0.944881	-5.9348	0.0167437	32.183	0.121485	0.904839	0.967823	-6.17191	Eif5a
P63254	0.0527183	30.5524	0.228885	0.821894	0.944881	-5.9342	0.369187	30.5524	1.61525	0.126045	0.420614	-4.95378	Crip1
P63260;G3UZ07;B1ATY1;G3UYG0;E9Q606;F8WGM8;Q8BFZ3;F6WX90;E9Q3M9	-0.0354127	37.0451	-0.246935	0.808139	0.942261	-5.92995	-0.00438656	37.0451	-0.0308236	0.975796	0.990752	-6.17894	Actg1
P63276	-0.0564442	30.9141	-0.377573	0.710772	0.907871	-5.88968	0.210387	30.9141	1.4182	0.175553	0.482641	-5.21777	Rps17
P63280;G3UYP0;Q8CFZ0;G3UZL6	-0.27831	28.2589	-1.69027	0.110606	0.530312	-4.66248	-0.212648	28.2589	-1.30145	0.211763	0.520847	-5.36181	Ube2i
P63321	0.158266	29.4872	0.862088	0.401534	0.74485	-5.59981	0.230824	29.4872	1.26702	0.223507	0.533117	-5.40241	Rala
P63325;Q3UW83;J3QNI7	-0.127373	30.3882	-0.971435	0.345969	0.722244	-5.50555	-0.0534237	30.3882	-0.410589	0.686888	0.869475	-6.09404	Rps10;Rps10-ps1
P63328-2;P63328;P48455	0.0414504	28.7634	0.30597	0.763622	0.927829	-5.91381	0.177353	28.7634	1.31925	0.205885	0.513593	-5.34047	Ppp3ca
P63330	-0.0799447	31.6852	-0.606161	0.553018	0.830083	-5.77981	0.175935	31.6852	1.34428	0.197843	0.50494	-5.31009	Ppp2ca
P67778;Q5SQG5	-0.178093	32.0517	-1.46482	0.162584	0.580083	-4.96459	-0.244355	32.0517	-2.02532	0.0600702	0.304022	-4.33187	Phb
P67871;G3UXG7;G3UZJ5;G3UZA4;G3UXU2;G3UZX4;G3UWU5	-0.109237	28.358	-0.539947	0.596763	0.849976	-5.81671	0.368781	28.358	1.83691	0.0851075	0.353843	-4.62866	Csnk2b
P67984	-0.361816	30.0735	-1.35147	0.195579	0.622096	-5.10438	-0.0970909	30.0735	-0.365456	0.719618	0.88461	-6.1117	Rpl22
P68033	0.0732228	34.2877	0.2581	0.799661	0.942063	-5.92716	-0.271158	34.2877	-0.963167	0.349974	0.649424	-5.72088	Actc1
P68037;D3YZS3	-0.138751	30.5949	-0.990233	0.336983	0.716878	-5.48834	-0.134408	30.5949	-0.96664	0.348288	0.648499	-5.71766	Ube2l3
P68040	-0.0958133	31.8588	-0.796501	0.437546	0.76627	-5.65147	-0.163967	31.8588	-1.37359	0.188748	0.495296	-5.27395	Gnb2l1
P68181-2;P68181-3;P68181;P68181-4	-0.15383	27.9387	-0.772844	0.451022	0.774695	-5.66918	-0.212789	27.9387	-1.0773	0.29752	0.602643	-5.60993	Prkacb
P68254-2;P68254;F6YY69;F6VW30;D3YW45	0.000291141	33.5382	0.0020514	0.998389	0.99987	-5.96019	0.362492	33.5382	2.57384	0.0205418	0.193782	-3.38501	Ywhaq
P68368	0.318993	27.1371	0.860069	0.402613	0.745586	-5.60146	-0.40453	27.1371	-1.09911	0.288187	0.592473	-5.58752	Tuba4a
P68369;P05214	-0.246229	35.8395	-2.2514	0.0389591	0.429661	-3.79684	0.226291	35.8395	2.08506	0.0536554	0.292157	-4.23431	Tuba1a;Tuba3a
P68372;Q9D6F9;J3QNR5	-0.147531	36.0021	-1.33954	0.199347	0.630172	-5.11859	0.222374	36.0021	2.03467	0.0590222	0.303386	-4.31671	Tubb4b;Tubb4a;Tubb4b-ps1
P68510	-0.141743	32.1975	-1.01191	0.32683	0.716878	-5.46815	-0.0848337	32.1975	-0.610299	0.550342	0.798593	-5.99203	Ywhah
P70122;F6TN03;D6REV5	-0.144101	29.2533	-0.936709	0.363006	0.733379	-5.53657	0.261812	29.2533	1.715	0.105887	0.386353	-4.81093	Sbds
P70158	-0.218827	27.2341	-1.4106	0.177747	0.600605	-5.03253	-0.0525492	27.2341	-0.341356	0.737333	0.893492	-6.12031	Smpdl3a
P70168	-0.0868539	32.3342	-0.713004	0.486241	0.79338	-5.71178	0.126381	32.3342	1.0455	0.311525	0.613052	-5.64193	Kpnb1
P70180	-0.603171	31.0126	-2.0403	0.0583994	0.463501	-4.13884	0.591771	31.0126	2.01718	0.0609971	0.30471	-4.34506	Npr3
P70195	-0.00800588	29.9968	-0.0561413	0.955933	0.983482	-5.95862	-0.0975389	29.9968	-0.689268	0.500652	0.766536	-5.94119	Psmb7
P70202	0.221198	29.1983	0.832516	0.417524	0.752048	-5.62356	0.232	29.1983	0.879905	0.392098	0.682736	-5.79487	Lxn
P70245;A2AC29	0.671951	28.8	2.88822	0.010805	0.282541	-2.68347	0.585962	28.8	2.53804	0.0220787	0.198831	-3.44982	Ebp
P70261	0.00330212	26.537	0.0214218	0.983177	0.995534	-5.95996	0.109917	26.537	0.718562	0.482902	0.753684	-5.92085	Pald1
P70266-2;A2AFM8	-0.0431116	27.2113	-0.252473	0.80393	0.942063	-5.92858	-0.369699	27.2113	-2.18176	0.0445885	0.268522	-4.07314
P70274;E0CZC5;E0CX80;E0CZ76;E0CY03	0.294999	28.0012	1.52934	0.145952	0.56358	-4.88128	0.41845	28.0012	2.18607	0.0442188	0.268276	-4.06586	Sepp1
P70288;Q8BQ10	-0.285591	26.0437	-1.64627	0.119451	0.540292	-4.72381	-0.181004	26.0437	-1.05143	0.308876	0.611644	-5.63602	Hdac2
P70290;B7ZCL8;A2AN84;B7ZCL9;B7ZCM0;B7ZCM1;D6RFD5	0.17643	32.0789	1.14602	0.268846	0.680298	-5.33486	0.224227	32.0789	1.46773	0.161802	0.466022	-5.15381	Mpp1
P70296;D3Z1V4;D6RHS6;Q8VIN1-2;Q8VIN1;E9QLE5	0.3124	33.2473	1.69701	0.109302	0.530312	-4.65299	-0.0237638	33.2473	-0.130085	0.898141	0.96555	-6.17081	Pebp1
P70302;F6WBP9;P83093;I1E4X8	-0.0920698	29.7213	-0.689852	0.500295	0.797971	-5.7274	-0.162115	29.7213	-1.22405	0.238874	0.548827	-5.45184	Stim1
P70303;P70303-3;P70303-2;A2AEQ5	-0.011045	30.0196	-0.0750056	0.941152	0.980757	-5.95739	0.207182	30.0196	1.41781	0.175668	0.482641	-5.21827	Ctps2
P70313;E9Q9X4;Q9Z0J4-4;Q9Z0J4-3;Q9Z0J4-2;Q9Z0J4;Q9Z0J4-5;F8WGF2	-0.192255	29.3463	-1.05583	0.306925	0.7058	-5.42606	-0.333001	29.3463	-1.84288	0.0841885	0.35248	-4.61952	Nos3
P70333;J3QPH6	-0.0698919	28.7555	-0.487014	0.632936	0.866703	-5.84325	-0.0302053	28.7555	-0.212098	0.834743	0.933722	-6.15655	Hnrnph2
P70335-2;P70335	0.0661244	26.9015	0.497185	0.625906	0.863408	-5.83835	0.273828	26.9015	2.07477	0.0547131	0.293345	-4.25122	Rock1
P70349;B0R1E3	0.0442215	31.5009	0.190895	0.851039	0.94656	-5.9421	-0.595691	31.5009	-2.59131	0.0198294	0.188368	-3.35325	Hint1
P70362;E9Q475;E9Q646;E9Q0Y6	-0.230387	27.5381	-1.46707	0.16198	0.580083	-4.96173	-0.00415004	27.5381	-0.0266306	0.979088	0.992012	-6.17906	Ufd1l
P70372	-0.255497	29.8546	-2.21186	0.0420687	0.437892	-3.86219	-0.0111014	29.8546	-0.0968474	0.924065	0.973062	-6.17465	Elavl1
P70387;Q5SZ87;Q5SZ91	-0.249318	28.5378	-1.08149	0.295711	0.694083	-5.40076	0.450725	28.5378	1.97023	0.0665963	0.315618	-4.42043	Hfe
P70389	-0.0290537	28.1579	-0.111123	0.912918	0.967367	-5.95406	0.298764	28.1579	1.15151	0.266651	0.574109	-5.5321	Igfals
P70404	-0.163783	31.7724	-1.06676	0.30211	0.702489	-5.41534	0.0452512	31.7724	0.297005	0.770332	0.910885	-6.13463	Idh3g
P70441;P70441-2	0.227885	28.7526	0.994043	0.335182	0.716878	-5.48482	-0.211205	28.7526	-0.928392	0.367171	0.665603	-5.75251	Slc9a3r1
P70444	0.0823116	27.0307	0.275451	0.786539	0.936614	-5.92258	0.0541772	27.0307	0.1827	0.857357	0.944138	-6.16244	Bid
P70445	0.286901	27.7882	0.886774	0.388499	0.743648	-5.57941	0.80333	27.7882	2.50214	0.0237293	0.203494	-3.51445	Eif4ebp2
P70452;D6RJ29	0.275345	28.5165	1.25782	0.22673	0.654926	-5.21324	0.0849327	28.5165	0.390979	0.701035	0.876626	-6.10196	Stx4
P70460	-0.0516397	28.2898	-0.258869	0.799079	0.942063	-5.92696	-0.0716413	28.2898	-0.361907	0.722216	0.885978	-6.11301	Vasp
P70663	-0.147248	26.6607	-0.487224	0.632791	0.866703	-5.84315	-0.442273	26.6607	-1.47471	0.159937	0.461727	-5.14466	Sparcl1
P70677	0.161944	27.2982	0.537778	0.598225	0.850981	-5.81785	0.396975	27.2982	1.32843	0.202906	0.509317	-5.32938	Casp3
P70694;D3Z3P8;Q9CZU0;Q8VC77;E0CYR9;G3XA14;Q8K023-2;Q3UXL1;Q91WR5;Q8K023	0.142376	27.9422	0.220733	0.828127	0.944881	-5.93601	-1.66661	27.9422	-2.60378	0.0193354	0.188368	-3.33054	Akr1c6
P70697	0.0208859	28.5649	0.154575	0.879114	0.956352	-5.94832	-0.0954244	28.5649	-0.711677	0.487041	0.75697	-5.9257	Urod
P70699;F6VEG4;F6R5R5;A2AFL5;A2AFL3	0.444751	26.6014	2.291	0.0360609	0.421413	-3.73086	-0.0609637	26.6014	-0.316458	0.755797	0.903019	-6.12859	Gaa
P80313	-0.200584	31.2905	-1.5337	0.144882	0.56358	-4.87556	-0.149031	31.2905	-1.14831	0.267931	0.575143	-5.53555	Cct7
P80314	-0.153772	32.2863	-1.38714	0.184656	0.606707	-5.06131	-0.255807	32.2863	-2.32538	0.033709	0.238119	-3.82702	Cct2
P80315;G5E839;G3UYW5;G3UXF3;G3UXG2	-0.210776	31.5737	-1.67506	0.113596	0.533276	-4.6838	-0.0975496	31.5737	-0.78122	0.446222	0.728869	-5.87471	Cct4
P80316;E0CZA1	-0.121109	31.8061	-1.14713	0.268404	0.680298	-5.3337	-0.119461	31.8061	-1.14025	0.271174	0.57742	-5.54419	Cct5
P80317;E9QPA6	-0.15861	31.3862	-1.13165	0.274666	0.684264	-5.34982	-0.14668	31.3862	-1.0546	0.307467	0.610548	-5.63285	Cct6a
P80318;E9Q133;Q3U0I3;F6Q609;F6ZVG8	-0.280346	32.1782	-2.12024	0.0501767	0.450478	-4.01137	-0.0642464	32.1782	-0.489641	0.631117	0.838965	-6.05828	Cct3
P81117	-0.153184	30.4305	-0.452319	0.657187	0.882069	-5.85921	0.0827363	30.4305	0.246187	0.808707	0.927928	-6.14862	Nucb2
P82198	0.0894035	28.8585	0.39434	0.698602	0.903093	-5.88331	0.426911	28.8585	1.89754	0.0761848	0.338415	-4.53507	Tgfbi
P82347;A2ACH6	-0.122739	30.5906	-0.897259	0.383049	0.740798	-5.57059	0.0536538	30.5906	0.395251	0.697943	0.875646	-6.10027	Sgcd
P82349	-0.0288632	28.6423	-0.136632	0.893047	0.962195	-5.95092	0.214713	28.6423	1.02425	0.321146	0.62286	-5.66285	Sgcb
P83741-4;P83741-5;P83741;P83741-2;P83741-3;P83741-6;F6U2S8;E9PZ38;Q80UE6;Q3UH66-6;E9Q6Q2;Q3UH66-2;E0CZE3;Q3UH66-7;E9QMI9;Q3UH66-4;E9QJQ9;E0CYT1;Q3UH66-3;Q3UH66;E9QMI8;Q3UH66-5;E9QM73	0.280246	26.1458	1.20335	0.246562	0.669104	-5.27365	-0.166492	26.1458	-0.720413	0.481794	0.753529	-5.91954	Wnk1
P83882	0.248499	29.3272	1.57965	0.133996	0.547182	-4.81453	0.473635	29.3272	3.03401	0.00798731	0.128012	-2.52657	Rpl36a
P83917;Q7TPM0;Q9CYJ8	0.454878	28.2978	1.64224	0.12029	0.540755	-4.72937	0.499419	28.2978	1.81696	0.08824	0.355498	-4.65904	Cbx1
P83940	0.215226	30.7672	0.926603	0.368071	0.734004	-5.54541	0.610441	30.7672	2.64838	0.0176635	0.181569	-3.24899	Tceb1
P84078;P61205	-0.0480013	32.212	-0.282877	0.780944	0.933783	-5.92053	-0.19457	32.212	-1.15547	0.265075	0.573706	-5.52783	Arf1;Arf3
P84084;D3YV25;E9Q2C2	-0.317984	29.5331	-1.98663	0.0645902	0.47674	-4.22292	-0.275072	29.5331	-1.73178	0.102786	0.380208	-4.78632	Arf5
P84089;G3UW85;Q9D9P6	0.360062	30.1381	1.65499	0.11765	0.537905	-4.71173	0.621813	30.1381	2.88016	0.0109862	0.149543	-2.81804	Erh
P84096	-0.0279255	28.565	-0.210083	0.836288	0.944881	-5.93829	0.0216178	28.565	0.163885	0.8719	0.952014	-6.16576	Rhog
P84104-2;P84104;A2A4X6	0.204903	29.4079	1.08259	0.295238	0.694083	-5.39966	-0.284771	29.4079	-1.51617	0.149227	0.450249	-5.08967	Srsf3;Gm12355
P85094	0.0424601	31.0776	0.177975	0.861004	0.948505	-5.94446	-0.36531	31.0776	-1.54304	0.14261	0.439174	-5.05342	Isoc2a
P97290;A2ATR8;CON__P50448	0.114274	30.7798	0.77057	0.452331	0.774695	-5.67086	0.227266	30.7798	1.54432	0.142303	0.439116	-5.0517	Serping1
P97298;Q5ND37;B7ZC25;F6S1M4;E9PWS2;CON__Q95121	-0.228178	29.2382	-1.46653	0.162124	0.580083	-4.96242	0.0601723	29.2382	0.389719	0.701948	0.876626	-6.10246	Serpinf1
P97300-1;P97300;H3BIX4;P97300-3;P97300-4;H3BKA7	0.158155	31.0334	0.85393	0.405905	0.746915	-5.60644	0.525142	31.0334	2.85728	0.0115171	0.15465	-2.86105	Nptn
P97315	0.0913031	29.9955	0.354392	0.727731	0.916032	-5.89804	0.248549	29.9955	0.972181	0.34561	0.645933	-5.71251	Csrp1
P97333	-0.307779	28.0064	-1.67756	0.1131	0.532998	-4.6803	-0.308529	28.0064	-1.69462	0.109762	0.393271	-4.84059	Nrp1
P97351;D3Z6C3;D3Z7W7	-0.192562	31.7047	-1.43034	0.172099	0.591046	-5.00802	0.0478924	31.7047	0.358485	0.724725	0.887575	-6.11425	Rps3a;Rps3a2;Rps3a3
P97352	-0.459815	30.3537	-1.19068	0.251362	0.671371	-5.28739	-0.710152	30.3537	-1.85311	0.082637	0.349916	-4.60384	S100a13
P97363	1.2734	26.9188	3.04925	0.00773808	0.250731	-2.38919	1.1254	26.9188	2.71563	0.0154024	0.171607	-3.12513	Sptlc2
P97364	0.177865	28.0132	0.951905	0.355481	0.72881	-5.52312	-0.488654	28.0132	-2.63538	0.0181361	0.184517	-3.27282	Sephs2
P97370	0.0245515	30.4177	0.163565	0.872147	0.953187	-5.94691	-0.0797681	30.4177	-0.535524	0.599745	0.826556	-6.03473	Atp1b3
P97379-2;P97379	-0.313574	28.1798	-2.04008	0.0584236	0.463501	-4.13919	-0.0129581	28.1798	-0.0849546	0.933365	0.975924	-6.17575	G3bp2
P97384;D3Z7U0	0.138651	30.3371	0.982791	0.340521	0.717808	-5.49519	-0.0821747	30.3371	-0.586966	0.56552	0.808223	-6.00593	Anxa11
P97390	-0.217464	27.7745	-1.28619	0.216906	0.644663	-5.18092	0.311092	27.7745	1.85414	0.0824814	0.349884	-4.60225	Vps45
P97429;D3Z0S1;F7ANV6	0.271606	31.912	2.20538	0.0425994	0.437892	-3.87284	0.156169	31.912	1.27784	0.219762	0.529897	-5.38974	Anxa4
P97447;A2AEX8;A2AEX6;A2AEY1;A2AEY2;P97447-2;A2AEX7;A2AEY0;A2AEX9	0.170785	29.8456	0.828512	0.41972	0.754181	-5.62672	0.449434	29.8456	2.19712	0.0432854	0.267038	-4.04718	Fhl1
P97449	0.169942	30.7903	0.918356	0.37224	0.734004	-5.55256	0.048528	30.7903	0.264265	0.794992	0.923206	-6.14394	Anpep
P97450;E9QAD6	0.244403	32.3128	1.06452	0.303091	0.703169	-5.41755	0.153566	32.3128	0.674032	0.510033	0.772957	-5.95145	Atp5j
P97457;F6ULR7	1.92474	26.3401	4.36207	0.000497399	0.114057	0.0441554	-0.388821	26.3401	-0.887988	0.387865	0.679334	-5.78795	Mylpf
P97468;E9Q8N2	-0.123317	27.7241	-0.604551	0.55406	0.830957	-5.78076	0.23285	27.7241	1.15033	0.267121	0.574109	-5.53337	Cmklr1
P97478;Q3TYT1	-0.411514	26.2253	-2.1083	0.0513336	0.450478	-4.03058	-0.891934	26.2253	-4.60487	0.00030204	0.0394314	0.508025	Coq7
P97494	0.437752	28.6161	2.28514	0.0364765	0.421413	-3.74065	0.34426	28.6161	1.81096	0.0892009	0.356445	-4.66813	Gclc
P97742	-0.386338	29.0715	-2.41494	0.0282404	0.387947	-3.52102	-0.0380712	29.0715	-0.239814	0.813558	0.928339	-6.15019	Cpt1a
P97765;A2A860	-0.350883	26.8889	-2.22808	0.0407666	0.433491	-3.83546	-0.255127	26.8889	-1.63253	0.122334	0.415352	-4.92946	Wbp2
P97807-2;P97807;H3BKG7	-0.164299	32.6107	-1.56034	0.138483	0.554108	-4.84033	-0.351515	32.6107	-3.36408	0.00400658	0.0911727	-1.89147	Fh
P97819-2;P97819;G3UX52;G3UY97;G3UX73	-0.19687	26.3329	-1.35044	0.195902	0.622096	-5.10561	-0.0555445	26.3329	-0.383949	0.706134	0.880081	-6.10471	Pla2g6
P97820;F8VPL5;E9PVG7;E0CZF8;E0CZD7;P83510-2;E0CXD6;Q9JM52-2;E0CY98;Q9JM52;P83510;E9PUL9;Q5SXG1;Q5SXG3;G3X9G2;Q9JM52-3;B9EKN8;B2RQ80;E0CYV5;F7AMS7	-0.58852	26.0909	-2.12695	0.0495369	0.450478	-4.00055	-0.137537	26.0909	-0.500901	0.623347	0.836648	-6.05269	Map4k4;Tnik;Mink1
P97821;D3Z220	0.335886	30.4613	1.60706	0.127839	0.547182	-4.77752	0.0656788	30.4613	0.316666	0.755642	0.903019	-6.12852	Ctsc
P97823;J3QK48;P97823-2;J3QP56;D3YUG4;D3Z111;D3Z269;J3QQ63	-0.256529	30.1279	-1.75832	0.0980439	0.514032	-4.56552	-0.249987	30.1279	-1.7267	0.103718	0.382027	-4.7938	Lypla1
P97825	0.320395	28.5173	1.28633	0.216858	0.644663	-5.18075	0.488704	28.5173	1.9772	0.0657371	0.314546	-4.40931	Hn1
P97855	-0.130287	28.704	-0.785185	0.44396	0.77034	-5.66	0.140917	28.704	0.855801	0.4049	0.69448	-5.81517	G3bp1
P97872	-0.000439611	28.6025	-0.00231524	0.998182	0.99987	-5.96019	-0.125113	28.6025	-0.663999	0.516264	0.775306	-5.95809	Fmo5
P97873	0.445589	26.6034	1.44215	0.168789	0.589042	-4.99323	0.861662	26.6034	2.81028	0.0126869	0.160935	-2.94911	Loxl1
P97927	0.207515	34.9845	1.33272	0.201524	0.632362	-5.12667	0.366065	34.9845	2.36911	0.0309251	0.229478	-3.75063	Lama4
P98086	0.0772909	27.3348	0.444664	0.662593	0.88415	-5.86257	-0.266531	27.3348	-1.54522	0.142086	0.439116	-5.05047	C1qa
P98192;Q05DV2	-0.670495	28.3445	-2.18239	0.044534	0.44108	-3.91052	-0.0687662	28.3445	-0.225553	0.82444	0.929811	-6.15356	Gnpat
P99024;G3UZR1	-0.531842	33.1564	-3.37367	0.00392678	0.214261	-1.78851	-0.140796	33.1564	-0.900008	0.381629	0.675555	-5.77755	Tubb5
P99026	-0.169257	30.5582	-1.44122	0.169047	0.589042	-4.99439	-0.234974	30.5582	-2.01625	0.061104	0.30471	-4.34656	Psmb4
P99027	0.128097	33.3051	0.619464	0.544441	0.825523	-5.77191	0.294551	33.3051	1.43541	0.170671	0.4746	-5.19574	Rplp2
P99028	0.219207	31.0803	0.677585	0.507836	0.801864	-5.73548	0.362272	31.0803	1.12845	0.275973	0.580576	-5.55675	Uqcrh
P99029-2;P99029;G3UZJ4;H3BJQ7	-0.19738	32.712	-1.05414	0.307675	0.7058	-5.42771	-0.285566	32.712	-1.53687	0.144107	0.442414	-5.06179	Prdx5
Q00519;Q3TYQ9;Q5SGK3	0.00910992	32.4957	0.0777161	0.93903	0.980234	-5.95719	0.0453889	32.4957	0.390196	0.701601	0.876626	-6.10227	Xdh
Q00560	0.535922	26.2867	2.45082	0.026294	0.376918	-3.45942	0.14202	26.2867	0.654481	0.522216	0.778752	-5.9643	Il6st
Q00612;A3KG36	-0.179432	33.8246	-1.65724	0.11719	0.536624	-4.70861	-0.0054526	33.8246	-0.0507491	0.960161	0.985281	-6.17811	G6pdx
Q00623	0.143179	36.4383	0.691794	0.499107	0.797971	-5.72611	0.279319	36.4383	1.35999	0.192925	0.499227	-5.2908	Apoa1
Q00724;H7BWY6	0.741409	30.7632	2.70628	0.015699	0.319458	-3.01112	0.524205	30.7632	1.92821	0.0719977	0.326675	-4.48701	Rbp4
Q00896;D3YZL0	0.47766	30.1428	0.491967	0.629508	0.865573	-5.84088	0.208041	30.1428	0.215925	0.831809	0.933593	-6.15572	Serpina1c
Q00897	0.121671	36.5064	0.723872	0.479726	0.791493	-5.70428	0.247876	36.5064	1.4861	0.156933	0.458196	-5.12967	Serpina1d
Q00898	0.027723	34.9034	0.133704	0.895325	0.962195	-5.95131	0.11329	34.9034	0.550599	0.58961	0.820554	-6.02656	Serpina1e
Q00915	0.206965	28.6989	0.660098	0.518699	0.806595	-5.74677	-0.679411	28.6989	-2.18364	0.0444267	0.268276	-4.06996	Rbp1
Q00PI9	0.0767066	29.7243	0.718011	0.483233	0.791493	-5.70834	-0.0264473	29.7243	-0.24947	0.806212	0.926586	-6.14779	Hnrnpul2
Q01279;Q9WVF5;Q5SVE7;B2KGF7;P70424;Q61527-3;Q61527-2;Q61527	0.117661	31.5673	0.707135	0.489782	0.794796	-5.71578	0.254898	31.5673	1.54373	0.142444	0.439116	-5.05249	Egfr
Q01339;I7HJR3;I7HPW5;CON__P17690	-0.0712201	31.5437	-0.299016	0.768825	0.927882	-5.91589	0.242318	31.5437	1.02521	0.320703	0.622811	-5.6619	Apoh
Q01853	-0.0685098	34.4858	-0.674754	0.509586	0.801864	-5.73733	0.00773256	34.4858	0.0767456	0.939789	0.978598	-6.17643	Vcp
Q02013	0.624628	29.9475	2.1873	0.0441145	0.44108	-3.90249	0.647204	29.9475	2.28383	0.0365701	0.248179	-3.899	Aqp1
Q02053;P31254	-0.0358229	33.1771	-0.333298	0.743291	0.921439	-5.90519	0.0103031	33.1771	0.0965998	0.924259	0.973062	-6.17467	Uba1
Q02105	0.0416848	28.2323	0.235237	0.817047	0.94477	-5.93274	0.165381	28.2323	0.940481	0.361128	0.658827	-5.74163	C1qc
Q02248;E9Q6A9;F7BAC9;F7CRC6;D3YUH4;F6QZ47;D3Z5Q1;E9PW26;D3Z7S6	0.0148152	29.5705	0.120782	0.905386	0.965292	-5.95294	0.277165	29.5705	2.27705	0.0370582	0.248221	-3.91069	Ctnnb1
Q02257	-0.00266824	29.993	-0.0134595	0.98943	0.997798	-5.9601	0.0771656	29.993	0.392252	0.700113	0.876626	-6.10146	Jup
Q02357;E9QNT8;Q02357-3;G8JL84;D3Z5M4;Q0VGY9;Q02357-4;Q02357-6;D3YTV8;Q02357-5;Q02357-2;G5E8J2;B7ZW98;G3UY11;F7D1P5;D6RJ51;G5E8K5-2;G5E8K5-3;G5E8K2;G5E8K3;G5E8K5;Q8C8R3-6;Q8C8R3-8;Q8C8R3-7	0.472881	32.2867	1.87928	0.07878	0.496333	-4.38716	0.731647	32.2867	2.93007	0.00990936	0.141226	-2.72389	Ank1
Q02788;D3Z7D5	0.0238103	34.0752	0.131169	0.897297	0.962195	-5.95164	0.320593	34.0752	1.77974	0.0943564	0.363607	-4.71514	Col6a2
Q02819;H3BK79;D3Z7D7;D3Z1N1	0.279154	32.3621	1.04342	0.312458	0.710479	-5.43811	0.319137	32.3621	1.20207	0.247045	0.557709	-5.47659	Nucb1
Q03265;D3Z6F5;D6RJ16	-0.113095	35.2867	-1.18795	0.252404	0.671371	-5.29034	-0.175196	35.2867	-1.85445	0.0824346	0.349884	-4.60177	Atp5a1
Q03311	-0.263206	29.7148	-2.0806	0.0541119	0.457594	-4.07492	-0.0435942	29.7148	-0.347264	0.732976	0.89111	-6.11825	Bche
Q03734	-0.519233	29.505	-1.76992	0.0960318	0.514032	-4.54874	0.12767	29.505	0.438547	0.666927	0.860459	-6.08209	Serpina3m
Q03958;G3UYF9	0.257583	29.2962	0.596435	0.559334	0.834784	-5.78549	0.0449105	29.2962	0.104793	0.917859	0.971878	-6.17383	Pfdn6;H2-Ke2
Q04447	0.105092	31.6176	0.806837	0.431739	0.762759	-5.64357	0.112515	31.6176	0.870491	0.397065	0.686778	-5.80286	Ckb
Q04736;D3YZ57;P39688-2;P39688	0.134075	27.4912	0.630126	0.537619	0.819698	-5.76546	0.182527	27.4912	0.864454	0.400273	0.689718	-5.80794	Yes1
Q04857	0.0246707	34.4143	0.15131	0.881646	0.957446	-5.94882	0.319384	34.4143	1.97395	0.0661362	0.314923	-4.41449	Col6a1
Q05117	0.511961	29.2517	1.88786	0.0775514	0.493976	-4.37424	-0.226102	29.2517	-0.840183	0.41334	0.703291	-5.82805	Acp5
Q05186	0.263086	30.4129	0.837096	0.415021	0.751918	-5.61993	0.44776	30.4129	1.43569	0.170593	0.4746	-5.19537	Rcn1
Q05421	0.265086	33.2806	1.28925	0.215867	0.643499	-5.17739	-0.690473	33.2806	-3.38403	0.00384239	0.0909146	-1.85281	Cyp2e1
Q05816;REV__Q9D2U9;REV__Q8CGP2;REV__Q8CGP1;REV__Q8CGP0;REV__Q6ZWY9;REV__Q64525;REV__Q64524;REV__Q64478;REV__Q64475;REV__P10854;REV__P10853;REV__P70696;REV__Q8CBB6;REV__Q8CGP2-2	0.100135	33.7937	0.496592	0.626314	0.863572	-5.83864	0.240698	33.7937	1.20288	0.246738	0.557675	-5.47568	Fabp5
Q05D44	-0.0440814	27.7851	-0.151601	0.881421	0.957446	-5.94878	0.159281	27.7851	0.552008	0.588666	0.82039	-6.02578	Eif5b
Q06138;D3Z704;D3YV52	-0.0915101	28.3539	-0.566385	0.579089	0.843691	-5.80246	-0.0362208	28.3539	-0.225912	0.824166	0.929811	-6.15348	Cab39
Q06185;Q8BTB6	-0.522609	29.8741	-3.24482	0.0051443	0.235045	-2.02799	-0.850504	29.8741	-5.32142	7.18134e-05	0.0214076	1.83559	Atp5i;Atp5k
Q06770	1.30939	30.7122	5.61257	4.07731e-05	0.029091	2.22389	0.95431	30.7122	4.12211	0.000818174	0.0518931	-0.41764	Serpina6
Q06890;E9PUU2;E9PXG5;E9Q8Y5;E9Q9B8;E9Q2G2	0.00584632	31.9991	0.0274197	0.978468	0.994161	-5.95982	-0.088309	31.9991	-0.417372	0.682023	0.866259	-6.09121	Clu
Q07076	0.214904	31.5542	1.90759	0.0747891	0.488912	-4.34437	0.125421	31.5542	1.12188	0.278673	0.58405	-5.5637	Anxa7
Q07113;F6SFP4	0.166855	29.6283	0.842172	0.412258	0.75027	-5.61589	0.269081	29.6283	1.36862	0.190264	0.496053	-5.28011	Igf2r
Q07417;F6RAZ3	0.13529	33.2204	1.03383	0.316781	0.713694	-5.44733	0.226426	33.2204	1.7436	0.100649	0.375514	-4.7689	Acads
Q07456;CON__P00978	0.234955	29.5777	1.03022	0.318421	0.713694	-5.45079	0.328241	29.5777	1.45036	0.16652	0.471412	-5.17643	Ambp
Q07646-2;Q07646;D3Z328;D3YV56;D3Z383;D3YZ83	-1.5324	27.0093	-3.12252	0.00664259	0.247585	-2.25428	0.150512	27.0093	0.309058	0.761316	0.906705	-6.13093	Mest
Q07797;E9Q5X5	0.00511983	31.3895	0.0262367	0.979397	0.994408	-5.95985	0.0814955	31.3895	0.420848	0.679534	0.866185	-6.08975	Lgals3bp
Q07813	-0.0166657	26.6948	-0.0900671	0.929366	0.974135	-5.95616	0.0183137	26.6948	0.099737	0.921808	0.973062	-6.17436	Bax
Q07968;CON__Q2TBQ1	0.243279	28.2029	0.871371	0.396599	0.744598	-5.5922	-0.279436	28.2029	-1.0086	0.328364	0.630297	-5.67801	F13b
Q08091-2;Q08091	-0.480265	26.607	-0.720401	0.481801	0.791493	-5.70668	0.122135	26.607	0.184617	0.855878	0.944138	-6.16209	Cnn1
Q08093;D3Z7R6	-0.0955986	28.3611	-0.510909	0.616479	0.857547	-5.83159	0.00794937	28.3611	0.0428117	0.966388	0.987252	-6.17849	Cnn2
Q08481-3;Q08481;B1ARB3;Q08481-4;Q08481-2;B1ARA9	0.0622127	30.0358	0.39682	0.696808	0.901556	-5.88234	0.328475	30.0358	2.11132	0.0510382	0.284889	-4.19091	Pecam1
Q08619	-0.465021	28.3496	-2.01202	0.0615911	0.473471	-4.1833	-0.318745	28.3496	-1.38976	0.183874	0.490716	-5.25374	Ifi205b
Q08857	0.0899612	35.533	0.522894	0.608303	0.851955	-5.82555	0.0693615	35.533	0.40627	0.689994	0.871187	-6.09582	Cd36
Q08879-2	0.177336	29.0188	0.914263	0.374321	0.734004	-5.55608	0.183029	29.0188	0.950893	0.355979	0.655855	-5.73216
Q08879;CON__ENSEMBL:ENSBTAP00000016046	-0.274318	26.6181	-1.10519	0.285623	0.691068	-5.37693	-0.494572	26.6181	-2.00794	0.0620646	0.306352	-4.35998	Fbln1
Q11011;E9Q039;F6QYF8;E9Q6F4;F6V7K3;F7ANF4;F2Z3V5	-0.0898935	31.392	-0.877747	0.393233	0.743997	-5.58693	-0.0177847	31.392	-0.174995	0.863306	0.94719	-6.16384	Npepps
Q11136;G3UXC5	0.139493	31.2899	0.663289	0.516707	0.806225	-5.74473	0.589813	31.2899	2.8262	0.0122783	0.158348	-2.91933	Pepd
Q148V7;G3X9J4;Q148V7-2;E9QM90;Q148V7-3	-0.255739	26.3891	-1.56561	0.137247	0.552331	-4.83332	0.112813	26.3891	0.695957	0.496567	0.764505	-5.93661	Kiaa1468;2310035C23Rik
Q14C51	-0.301004	30.941	-0.980717	0.341512	0.718452	-5.49709	-0.465398	30.941	-1.52804	0.146274	0.445583	-5.07372	Ptcd3
Q14DH7;Q14DH7-2;REV__F7DC70	-0.466141	29.1715	-2.78159	0.013457	0.310972	-2.87622	-0.376554	29.1715	-2.26433	0.0379897	0.249443	-3.93257	Acss3
Q1ERP8-5;Q1ERP8;Q1ERP8-2;Q1ERP8-3;Q1ERP8-4	0.122288	28.9165	0.755605	0.461003	0.781285	-5.68178	-0.210898	28.9165	-1.31316	0.20788	0.514884	-5.34779	Cd300lg
Q2TPA8;B1AX78;B1AX77	0.0302631	31.6084	0.204149	0.840843	0.944881	-5.93951	0.223181	31.6084	1.51716	0.148979	0.450249	-5.08834	Hsdl2
Q2VLH6;Q2VLH6-2	0.0957506	30.211	0.63755	0.532898	0.817164	-5.7609	0.191546	30.211	1.28524	0.217231	0.526904	-5.38103	Cd163
Q3B7Z2;Q3B7Z2-2;Q5QNQ6;Q5F209;Q8K0C7;Q5QNQ4	-0.228063	27.698	-1.07657	0.297837	0.696107	-5.40565	-0.128288	27.698	-0.610251	0.550373	0.798593	-5.99206	Osbp
Q3KQM4;P26369	0.537336	28.2702	2.26957	0.0376035	0.421413	-3.76663	-0.167283	28.2702	-0.712009	0.48684	0.75697	-5.92547	U2af2
Q3KQQ2;P04939;P11590	-0.285011	29.465	-0.559264	0.583823	0.846445	-5.80636	-0.449203	29.465	-0.888251	0.387728	0.679334	-5.78772	Mup3
Q3LFS9;P31809-3;Q925P3;P31809;P31809-2;Q925P2-2;Q925P2;E9QLI9	0.93464	26.7188	3.29326	0.00464797	0.223703	-1.93807	0.645143	26.7188	2.29074	0.0360795	0.245555	-3.88708	Ceacam1
Q3TBA3;P21958;F6QHF1	-0.378496	26.7893	-1.80002	0.0909781	0.510033	-4.50487	-0.266442	26.7893	-1.2769	0.220083	0.529897	-5.39084	Tap1
Q3TC72	0.0412623	28.9891	0.273432	0.788063	0.936614	-5.92313	-0.497914	28.9891	-3.32497	0.00434913	0.094051	-1.96724	Fahd2
Q3TCH7;E9PXT5;F6UV36	-0.627432	28.0142	-2.31082	0.034687	0.421413	-3.69763	-0.255315	28.0142	-0.947573	0.357615	0.656406	-5.73519	Cul4a
Q3TCJ1;D3Z4D8	0.069154	26.5365	0.604069	0.554373	0.830957	-5.78104	0.159584	26.5365	1.40474	0.179453	0.485813	-5.23487	Fam175b
Q3TCN2;Q3TCN2-2	0.303897	29.2266	1.47196	0.160669	0.580007	-4.9555	0.53147	29.2266	2.5941	0.0197179	0.188368	-3.34818	Plbd2
Q3TDN2;Q3TDN2-2;D3YUP4;D3Z2H4;D6RE51;D3Z4G9	-0.21958	28.1725	-1.3017	0.211679	0.639672	-5.163	0.152522	28.1725	0.911141	0.375913	0.671821	-5.76781	Faf2
Q3TDQ1	-0.312848	28.8995	-1.9628	0.0675248	0.482646	-4.25984	-0.184894	28.8995	-1.16896	0.259752	0.568958	-5.51316	Stt3b
Q3TEA8-2;Q3TEA8;Q3TEA8-3;A2AM65;A2AM63;A2AM70;A2AM62;A2AM69	0.357502	30.2422	1.95137	0.068974	0.484933	-4.27745	0.318805	30.2422	1.75357	0.0988783	0.37237	-4.75415	Hp1bp3
Q3TFP0;Q9R0U0-3;Q9R0U0-2;Q9R0U0;A3KG57	0.141755	27.8756	0.573144	0.574614	0.839752	-5.79872	-0.430381	27.8756	-1.75354	0.0988826	0.37237	-4.75418	Srsf10
Q3TGW2	-0.0144621	30.3554	-0.0891509	0.930082	0.974543	-5.95624	-0.0246759	30.3554	-0.153286	0.880113	0.95578	-6.16747	Eepd1
Q3THK7	-0.245647	28.6235	-1.59689	0.130095	0.547182	-4.79131	-0.342734	28.6235	-2.24521	0.0394318	0.256001	-3.96536	Gmps
Q3THS6	-0.109617	29.7418	-0.734467	0.473425	0.788413	-5.69687	0.196474	29.7418	1.32659	0.2035	0.509734	-5.33161	Mat2a
Q3THW5;P0C0S6;Q8R029;Q3UA95	0.280665	30.4897	1.10239	0.286802	0.691068	-5.37977	0.0083107	30.4897	0.0328943	0.974171	0.990375	-6.17887	H2afv;H2afz
Q3TIR1-3;Q3TIR1;Q3TIR1-2;J3QNW4	0.0778097	26.4636	0.505187	0.620401	0.860994	-5.83443	0.137143	26.4636	0.897281	0.383038	0.675605	-5.77992	Trappc13
Q3TIV5;Q3TIV5-3	-0.220587	25.447	-0.902876	0.380151	0.737647	-5.56582	0.272512	25.447	1.12401	0.277796	0.583586	-5.56145	Zc3h15
Q3TJD7;Q3TJD7-2;Q8BVJ7;B8JJB1;B8JJB2;Q3TJD7-3;B8JJB3	-0.211163	26.6885	-0.50108	0.623224	0.862502	-5.83645	-0.0447798	26.6885	-0.10708	0.916074	0.971129	-6.17359	Pdlim7
Q3TJI8;P50172;F2Z3U6	0.6509	31.6288	3.90212	0.00129525	0.19942	-0.803545	-1.69169	31.6288	-10.2199	2.2884e-08	6.82173e-05	8.80782	Hsd11b1
Q3TJZ6	-0.167869	26.7305	-0.92076	0.371021	0.734004	-5.55048	-0.153402	26.7305	-0.8479	0.409155	0.698563	-5.82171	Fam98a
Q3TL44	0.0378789	27.3678	0.142121	0.888781	0.960619	-5.95016	-0.490748	27.3678	-1.85549	0.0822791	0.349884	-4.60018	Nlrx1
Q3TLP5;Q3TLP5-2;F6YTG0;Q3TLP5-3;F6Z5N5;E0CXC8	-0.0180548	27.8442	-0.082957	0.934928	0.977216	-5.95677	-0.430777	27.8442	-1.99457	0.0636376	0.31064	-4.38148	Echdc2
Q3TMH2;A2AWQ9	0.281492	28.2709	1.0569	0.306452	0.7058	-5.42502	-0.0824194	28.2709	-0.31184	0.759239	0.904593	-6.13006	Scrn3
Q3TML0;Q922R8	-0.166056	32.6545	-1.39085	0.183551	0.606707	-5.0568	-0.0274867	32.6545	-0.231998	0.819518	0.929811	-6.15206	Pdia6
Q3TMN1;O08663;Q3UI33;M0QWM9;M0QW69;M0QW48;M0QWX0	-0.234614	29.0519	-2.0501	0.0573291	0.463501	-4.12336	0.165751	29.0519	1.45954	0.164013	0.469665	-5.1645	Metap2
Q3TPX4;E9PZ92;E0CYX2	-0.51735	26.1302	-1.80472	0.0902108	0.510033	-4.49797	0.224273	26.1302	0.788387	0.442139	0.728499	-5.8692	Exoc5
Q3TUE1;Q91WJ8;Q91WJ8-2	-0.0245827	28.8803	-0.127887	0.899852	0.962986	-5.95207	-0.457041	28.8803	-2.39601	0.0293218	0.223368	-3.70332	Fubp1
Q3TVF4;P53612	0.254828	25.8359	1.01511	0.325347	0.715764	-5.46513	0.43476	25.8359	1.74523	0.100358	0.375368	-4.76649	Rabggtb
Q3TW96;Q3TW96-2;Q6P549	-0.154129	28.8656	-1.10555	0.28547	0.691068	-5.37656	-0.0106517	28.8656	-0.0769928	0.939596	0.978598	-6.17641	Uap1l1
Q3TWV4;P84091	-0.147657	31.8905	-0.902141	0.380529	0.737647	-5.56645	0.0319775	31.8905	0.196881	0.846431	0.941145	-6.15971	Ap2m1
Q3TWW8;Q8VE97;Q542V3;A2A837	-0.354788	27.9025	-1.5224	0.147671	0.565109	-4.89037	-0.112508	27.9025	-0.486496	0.633295	0.839418	-6.05982	Srsf6
Q3TXS7;J3QN38;D6RGR5	-0.115311	31.6984	-0.917115	0.37287	0.734004	-5.55363	0.123497	31.6984	0.989797	0.33719	0.640064	-5.69596	Psmd1
Q3TYS2;E9PZ42;E9Q3W5	-0.367135	26.9853	-1.8635	0.081085	0.496333	-4.41084	0.152928	26.9853	0.782222	0.445649	0.728733	-5.87394
Q3TZZ7;Q3TZZ7-2	-0.0921141	29.6451	-0.464413	0.648687	0.875786	-5.85377	-0.115053	29.6451	-0.58454	0.567111	0.808493	-6.00734	Esyt2
Q3U0B3;F2Z445	0.375988	29.4508	1.24776	0.230294	0.656796	-5.22455	0.760231	29.4508	2.54239	0.0218864	0.198241	-3.44197	Dhrs11
Q3U0S6	0.0371881	28.0408	0.157843	0.87658	0.955158	-5.94782	0.242552	28.0408	1.03744	0.315147	0.618062	-5.6499	Rasip1
Q3U0V1	0.160354	29.7801	0.897522	0.382913	0.740798	-5.57037	-0.261727	29.7801	-1.47622	0.159537	0.461727	-5.14268	Khsrp
Q3U1J4	0.0356783	31.1748	0.305659	0.763855	0.927829	-5.9139	0.059928	31.1748	0.517368	0.612066	0.830983	-6.04429	Ddb1
Q3U1U4;F6YBY4;P05555;G5E8F1;E9Q604;E9Q5K8;P05555-2;F6YXU0	-0.0597439	28.5868	-0.295163	0.771713	0.927985	-5.91702	0.174444	28.5868	0.868484	0.39813	0.687218	-5.80455	Itgam
Q3U2G2;Q61316	-0.0616601	32.4938	-0.63114	0.536973	0.819698	-5.76484	0.00834157	32.4938	0.0860413	0.932515	0.975377	-6.17566	Hspa4
Q3U3J1;P50136	0.0261983	30.7486	0.137095	0.892687	0.962195	-5.95085	-0.727233	30.7486	-3.83495	0.00149095	0.0678735	-0.975316	Bckdha
Q3U422	1.00317	29.1865	3.35399	0.00409233	0.217844	-1.82515	-0.141652	29.1865	-0.47725	0.639719	0.843806	-6.06429	Ndufv3
Q3U4F0;Q91V61-2;Q91V61	-0.236444	29.1104	-1.59168	0.131263	0.547182	-4.79834	0.162705	29.1104	1.10374	0.286235	0.591849	-5.58271	Sfxn3
Q3U4W8;P56399;D3YYA5;D3Z4K7	-0.0895969	31.9829	-0.84379	0.41138	0.75027	-5.6146	0.00230362	31.9829	0.021862	0.982832	0.99316	-6.17918	Usp5
Q3U5P2;O35892-2;O35892;E9QA05;Q8C405;D6RIJ4;E9Q4Y0;Q99388;F6WL90	0.436528	26.7334	1.40936	0.178106	0.600605	-5.03405	0.171147	26.7334	0.556824	0.585449	0.817102	-6.02311	Sp100;Csprs
Q3U5Q7	0.0786405	28.6959	0.536819	0.598871	0.850981	-5.81835	-0.029663	28.6959	-0.204049	0.84092	0.938167	-6.15825	Cmpk2
Q3U7R1;Q3U7R1-2	-0.0741593	33.5899	-0.548469	0.591036	0.847736	-5.81219	0.110588	33.5899	0.824199	0.422095	0.713749	-5.841	Esyt1
Q3U962	2.26429	28.7403	3.51435	0.00292252	0.19942	-1.52629	1.69661	28.7403	2.65358	0.0174777	0.181245	-3.23944	Col5a2
Q3U9G9	0.166011	28.2062	0.857559	0.403957	0.745906	-5.6035	0.0599205	28.2062	0.311918	0.759181	0.904593	-6.13003	Lbr
Q3U9N9;Q3U9N9-2	-0.0323982	27.3495	-0.177369	0.861473	0.94867	-5.94457	0.16661	27.3495	0.919167	0.371828	0.669336	-5.76072	Slc16a10
Q3UBX0;D3Z7P2;D3Z3Z2;D3YX08;D3Z0I8	0.26605	28.632	1.32937	0.202602	0.633856	-5.13062	0.428887	28.632	2.15955	0.046536	0.274158	-4.11049	Tmem109
Q3UDE2;F2Z423	-0.0804151	28.868	-0.657536	0.520301	0.8079	-5.7484	0.00842622	28.868	0.0694308	0.945518	0.980379	-6.17697	Ttll12
Q3UE37	0.0391751	26.8257	0.249156	0.80645	0.942261	-5.9294	0.286727	26.8257	1.83766	0.0849907	0.353843	-4.62751	Ube2z
Q3UEB3-2;Q3UEB3;Q3UEB3-3	0.0553266	27.6385	0.261828	0.796837	0.94186	-5.9262	-0.810867	27.6385	-3.86695	0.00139426	0.0670367	-0.91303	Puf60
Q3UF95;Q9Z1R2;G3UYQ2;G3UZT6;Q3TDL4;G3UXT8;G3UYZ0;G3V013	-0.169534	28.7348	-1.10905	0.284006	0.691068	-5.37301	-0.276909	28.7348	-1.82544	0.0868951	0.35467	-4.64614	Bag6
Q3UFF7;E9QLB2	0.0744559	28.9484	0.465099	0.648206	0.875747	-5.85346	0.0315689	28.9484	0.198721	0.845016	0.940624	-6.15934	Lyplal1
Q3UFK8	-0.499294	26.4811	-2.17721	0.044981	0.44108	-3.91898	-0.0887128	26.4811	-0.389823	0.701872	0.876626	-6.10242	Frmd8
Q3UGC7;Q66JS6	0.21422	30.4035	1.09024	0.291956	0.691829	-5.39201	0.145853	30.4035	0.748019	0.465438	0.743225	-5.8996	Eif3j1;Eif3j2
Q3UGN9;P70297;A2ARJ0	0.145804	28.6982	1.32005	0.205624	0.636516	-5.14159	0.165519	28.6982	1.5101	0.150756	0.452539	-5.09778	Stam
Q3UGR5;Q3UGR5-2;D3YZI3;D3YUN7	-0.142561	29.3009	-0.872329	0.396092	0.744598	-5.59141	-0.073399	29.3009	-0.452593	0.656995	0.854148	-6.0758	Hdhd2
Q3UGX2;P15508;E9Q397	0.536575	33.2185	2.16887	0.0457089	0.441385	-3.93258	0.696521	33.2185	2.8371	0.012006	0.156287	-2.89891	Sptb
Q3UHD6-2;Q3UHD6;E9PW30;F6QKA8;D6RE54	-0.114954	26.9909	-0.741826	0.469077	0.784691	-5.69166	0.0719935	26.9909	0.468175	0.646053	0.84878	-6.0686	Snx27
Q3UHK6-2;Q3UHK6-3;Q3UHK6;Q3UHK6-4;A2ANL9;Q9WTS4	-0.578208	29.14	-2.5037	0.0236552	0.369195	-3.36795	-0.313579	29.14	-1.3683	0.190361	0.496053	-5.28051	Tenm4
Q3UHX2	0.932675	27.3597	2.4344	0.0271687	0.382027	-3.48766	0.196972	27.3597	0.518088	0.611575	0.830983	-6.04392	Pdap1
Q3UI43	0.0614306	28.1108	0.303348	0.765582	0.927829	-5.9146	0.205576	28.1108	1.02298	0.321728	0.623178	-5.66409	Babam1
Q3UIU2;A2AP32	0.427637	28.073	1.19089	0.251282	0.671371	-5.28717	-0.51705	28.073	-1.45099	0.166346	0.471412	-5.17561	Ndufb6
Q3UIX4;E9Q6E5;D3Z4B0;F6X2U6;F6TN80;D6RE22;B7ZNC5;Q8BV04	0.571449	26.7593	1.51905	0.148506	0.565109	-4.89475	0.110322	26.7593	0.295525	0.771442	0.911389	-6.13507	Srsf11
Q3UJB0	0.224265	27.6447	1.64061	0.120631	0.540755	-4.73161	-0.0397958	27.6447	-0.293372	0.773056	0.912392	-6.13572	Sf3b2
Q3UJB9-2;Q3UJB9;G5E896;D6RE33	-0.681293	26.9503	-2.67284	0.0168065	0.319458	-3.07067	-0.137397	26.9503	-0.543193	0.594578	0.824014	-6.0306	Edc4
Q3UJU9;A3KGH5;A3KGH6;A3KGH7	-0.0880096	29.2099	-0.522857	0.608329	0.851955	-5.82556	-0.0137188	29.2099	-0.0821311	0.935574	0.976535	-6.17599	Rmdn3
Q3ULD5	-0.273218	31.826	-1.72551	0.103936	0.522926	-4.61258	-0.465502	31.826	-2.96256	0.0092646	0.135381	-2.66239	Mccc2
Q3ULJ0-2;Q3ULJ0;D3Z0L6	0.150107	29.8993	1.29337	0.214474	0.641248	-5.17264	0.134061	29.8993	1.16403	0.26169	0.571175	-5.51854	Gpd1l
Q3UM45;F6TGJ2	-0.0505175	30.074	-0.195773	0.847283	0.945607	-5.94117	-0.628964	30.074	-2.45626	0.0260102	0.209956	-3.59652	Ppp1r7
Q3UMF0-3;Q3UMF0-4;B1AZ15;Q3UMF0-2;B1AZ14;Q3UMF0;B1AZ25;B1AZ20;B1AZ26	-0.213268	26.626	-0.914139	0.374384	0.734004	-5.55619	-0.0761472	26.626	-0.32891	0.746543	0.898081	-6.12453	Cobll1
Q3UN88;P21812;P11034	0.163045	29.7892	0.776684	0.448817	0.773747	-5.66634	0.378338	29.7892	1.81616	0.088368	0.355498	-4.66026	Mcpt4
Q3UNX5;Q3UNX5-2	-0.236475	26.0812	-0.804361	0.433126	0.763993	-5.64547	-0.751798	26.0812	-2.57694	0.0204137	0.193185	-3.37938	Acsm3
Q3UNZ8;Q3UNZ8-2	-0.12726	28.985	-0.973316	0.345063	0.722244	-5.50384	-0.101869	28.985	-0.785128	0.443993	0.728499	-5.87171
Q3UPH1	-0.302337	29.6017	-3.12962	0.00654485	0.247585	-2.24117	-0.0514918	29.6017	-0.537126	0.598664	0.825829	-6.03388	Prrc1
Q3UPL0;Q3UPL0-2;Q3UPL0-3	-0.221908	30.8594	-1.61585	0.125915	0.547182	-4.76555	-0.214601	30.8594	-1.5747	0.135134	0.431347	-5.01014	Sec31a
Q3UQ28;D3Z5M7	-1.14949	28.9892	-3.28514	0.0047277	0.223703	-1.95315	0.312163	28.9892	0.899016	0.382141	0.675605	-5.77842	Pxdn
Q3UQ44	0.0559631	26.7271	0.217715	0.830438	0.944881	-5.93667	0.140608	26.7271	0.551233	0.589185	0.820554	-6.02621	Iqgap2
Q3URE1;Q3URE1-2	-0.249012	26.6923	-0.751922	0.463153	0.781561	-5.68444	-0.600768	26.6923	-1.82808	0.0864807	0.35467	-4.64212	Acsf3
Q3UTJ2-4;Q3UTJ2;E9Q0B0;B7ZWM6;B2RXQ9;Q3UTJ2-5;D3Z080;B9EKP8;Q3UTJ2-2;Q3UTJ2-3;E9Q8K9;F6ZWT0;F7BEU1;F6V513;D3Z203;Q3UTJ2-6;Q3UTJ2-7	-0.314921	26.3532	-0.718676	0.482835	0.791493	-5.70788	-0.383153	26.3532	-0.881133	0.391453	0.68241	-5.79382	Sorbs2
Q3UTR7;P11859	-0.0564391	29.8323	-0.219262	0.829253	0.944881	-5.93634	0.0467272	29.8323	0.182932	0.857178	0.944138	-6.1624	Agt
Q3UVG3	-0.372833	26.6948	-1.93674	0.0708708	0.486671	-4.29992	-0.328043	26.6948	-1.71721	0.105473	0.386041	-4.80769	Fam91a1
Q3UVK0;F6TQS9;Q3UVK0-2;G8JL46	-0.152274	30.7605	-0.84434	0.411082	0.75027	-5.61416	0.189322	30.7605	1.05786	0.306025	0.608862	-5.62959	Ermp1
Q3UW53;E9PYV4;D3Z233;D3YYZ9	0.0458151	30.2438	0.353838	0.728138	0.916032	-5.89823	0.311851	30.2438	2.42706	0.0275685	0.216838	-3.64843	Fam129a
Q3UXD9;Q99MZ7;D6RHN4;D6RIP0	0.0816959	27.7921	0.407616	0.689025	0.900601	-5.87808	-0.538941	27.7921	-2.70975	0.0155884	0.172747	-3.136	Pecr
Q3UZ39;G5E8E1;Q3UZ39-2;E9Q9T1;Q3UZ39-3	0.0807914	28.0553	0.267205	0.792768	0.940351	-5.92479	0.366561	28.0553	1.2217	0.239737	0.548827	-5.4545	Lrrfip1
Q3V009;Q3V009-2	-0.569422	26.0632	-3.47676	0.00316267	0.200594	-1.59642	-0.092619	26.0632	-0.569872	0.576778	0.814058	-6.01578	Tmed1
Q3V117;Q91V92;Q3TS02	0.188465	34.7535	0.650699	0.524591	0.810863	-5.75272	-0.927738	34.7535	-3.22784	0.00533041	0.101859	-2.15487	Acly
Q3V1L4;G3X9J6;E9Q9M1	-0.101953	27.6009	-0.384746	0.705555	0.906578	-5.88699	0.150132	27.6009	0.57093	0.576078	0.814058	-6.01518	Nt5c2
Q3V1T4;A6PW84;A2A7Q5;Q3V1T4-3;Q3V1T4-2;F2Z499	-0.532661	27.3772	-1.94399	0.0699247	0.485766	-4.28879	0.0359776	27.3772	0.132316	0.896405	0.964794	-6.17051	Lepre1
Q3V3R4	0.203429	29.7192	1.24325	0.231909	0.658995	-5.22961	0.269081	29.7192	1.65716	0.117207	0.406744	-4.89448	Itga1
Q3V4B5;B7ZNP3	0.21106	27.553	0.994221	0.335099	0.716878	-5.48465	0.0483373	27.553	0.229454	0.82146	0.929811	-6.15266	Commd6
Q45VK5;Q9Z1X4-2;Q9Z1X4;Q9Z1X4-3;Q91WM1-2;Q91WM1	-0.0922579	26.6288	-0.387862	0.703294	0.905306	-5.8858	-0.209104	26.6288	-0.885875	0.388969	0.680062	-5.78976	Ilf3
Q4FE56;P70398;E9PWA9;G3UY52;G3UZS3	-0.161509	30.1873	-1.20317	0.24663	0.669104	-5.27385	0.185818	30.1873	1.39494	0.182335	0.489579	-5.24723	Usp9x
Q4FJZ2;O35345	0.153921	28.8246	0.87926	0.392437	0.743997	-5.58567	0.252238	28.8246	1.452	0.16607	0.471412	-5.1743	Kpna6
Q4KML4;E9QMV2	0.267198	29.027	1.04699	0.310857	0.708459	-5.43465	-0.105358	29.027	-0.416022	0.68299	0.866763	-6.09178	Abracl
Q4LDF6	0.435057	27.9078	1.20936	0.244311	0.669104	-5.2671	0.0224018	27.9078	0.0627522	0.950751	0.982728	-6.17742	Cfhr2
Q4VA53;Q4VA53-3;F8WHU5;Q4VA53-2	0.268652	25.7457	0.868122	0.398322	0.744598	-5.59487	0.111996	25.7457	0.364697	0.720173	0.884772	-6.11198	Pds5b
Q4VAA2-2;Q4VAA2;F8WGL9	0.892709	28.5454	2.35316	0.0319145	0.403327	-3.62622	0.651512	28.5454	1.73062	0.102998	0.380468	-4.78803	Cdv3
Q4ZJN1-2;Q4ZJN1	0.551085	26.9992	1.6939	0.109902	0.530312	-4.65737	1.86215	26.9992	5.76795	3.02795e-05	0.0112829	2.62681	C1qtnf9
Q501J6;Q3U741;Q501J6-2	0.223955	27.8305	1.55052	0.140814	0.559688	-4.85337	0.188169	27.8305	1.31282	0.207994	0.514884	-5.34821	Ddx17
Q505B7-2;B2KGA7;Q505B7;A8Y5E9	0.421427	27.3905	1.55862	0.13889	0.554259	-4.84263	0.626264	27.3905	2.33406	0.0331387	0.236331	-3.81192	Zbtb8os
Q505D7	-0.500485	26.6748	-1.37985	0.186847	0.610154	-5.07018	-0.0939386	26.6748	-0.26099	0.797472	0.923489	-6.14481	Opa3
Q505F5;E9PV22;F6Z4L9;F6YT33	-0.215193	28.3971	-1.18266	0.254436	0.672326	-5.29603	-0.0933944	28.3971	-0.517236	0.612156	0.830983	-6.04436	Lrrc47
Q542I8;P11835;M0QWA7;D3YYP8;D3Z1S4	-0.232404	28.6408	-1.21007	0.244047	0.669104	-5.26632	0.0532661	28.6408	0.279482	0.7835	0.917572	-6.13975	Itgb2
Q543K9;P23492	-0.0602385	32.909	-0.545363	0.59312	0.847736	-5.81384	-0.0280569	32.909	-0.255969	0.801277	0.925061	-6.14613	Pnp
Q569Z6;Q8BZN7;F6YSQ2;F6YH92	0.0703899	28.9266	0.536563	0.599044	0.850981	-5.81848	0.028888	28.9266	0.221904	0.827232	0.931012	-6.15439	Thrap3
Q571E4	0.346593	27.7687	1.70004	0.108721	0.530312	-4.64872	0.459561	27.7687	2.27153	0.0374599	0.248221	-3.9202	Galns
Q571I9;D3Z0B9;F6RQF0	-0.301388	26.6028	-1.09872	0.288351	0.691068	-5.38348	0.147605	26.6028	0.542249	0.595213	0.824502	-6.03111	Aldh16a1
Q58A65-2;Q58A65;Q58A65-5;Q58A65-6;Q58A65-3;F8WH31;E9PUD1;Q58A65-4;F6SH61;F6WNT4;E9Q6B6;Q9ESN9-2;E9Q6E0;Q9ESN9-3;Q9ESN9-5;Q9ESN9-4;Q9ESN9;J3QNR6;Q9ESN9-6;K3W4S4	0.00162958	28.8392	0.0128045	0.989944	0.997867	-5.96011	0.23565	28.8392	1.86592	0.0807288	0.348267	-4.58412	Spag9
Q59J78	-0.983496	26.2113	-5.83363	2.67262e-05	0.029091	2.58435	-0.553618	26.2113	-3.30913	0.0044959	0.094051	-1.99787	Ndufaf2
Q5D073;D6REH1;P42925	0.0375109	27.8588	0.109315	0.914329	0.967389	-5.95425	-0.663892	27.8588	-1.94965	0.0691949	0.320295	-4.45315	Pxmp2
Q5EG47;Q8BRK8	-0.0372621	28.3827	-0.204653	0.840456	0.944881	-5.9394	0.0943617	28.3827	0.522257	0.608737	0.829958	-6.04175	Prkaa1
Q5F258;Q68FF6	-0.179546	27.6533	-0.988604	0.337756	0.71713	-5.48984	-0.17153	27.6533	-0.951757	0.355554	0.655477	-5.73137	Git1
Q5F284;Q9JIZ9	-0.0386163	26.7116	-0.300874	0.767434	0.927829	-5.91534	0.110822	26.7116	0.87012	0.397262	0.686778	-5.80317	Plscr3
Q5F2F2;F7C9J3;F6YMW3	-0.369779	28.6886	-1.38666	0.1848	0.606707	-5.0619	-0.250744	28.6886	-0.947538	0.357633	0.656406	-5.73522	Abhd15
Q5FW60	-0.665684	31.2852	-1.18535	0.253401	0.671371	-5.29314	-0.886607	31.2852	-1.59091	0.131436	0.427733	-4.98773	Mup20
Q5FWK3;A2AH25	-0.209997	30.8898	-1.79201	0.0922999	0.510361	-4.51659	-0.00128549	30.8898	-0.0110543	0.991318	0.995929	-6.17936	Arhgap1
Q5HZI1;Q5HZI1-2;Q5HZI1-4;Q5HZI1-3;E9Q8N4	-0.34052	27.0661	-0.957042	0.352962	0.726644	-5.51853	-0.434626	27.0661	-1.23095	0.236352	0.547702	-5.44399	Mtus1
Q5NCU4;P07214;Q5NCU3	-0.289006	31.7566	-1.0841	0.294588	0.694083	-5.39816	0.523831	31.7566	1.98011	0.0653807	0.313344	-4.40465	Sparc
Q5PPR2;Q8R3S6;Q6P1Y9	-0.30474	26.7006	-0.75914	0.458945	0.778666	-5.67922	-0.290118	26.7006	-0.728291	0.477091	0.75011	-5.91392	Exoc1
Q5RKN9;P47753	-0.159065	30.192	-1.37196	0.189244	0.610454	-5.07976	-0.0298734	30.192	-0.259649	0.798487	0.924026	-6.14517	Capza1
Q5RKZ7;Q5RKZ7-3;Q5RKZ7-2;G3UYX9;G3UWH1;G3UZD4	-0.273263	27.1617	-1.02865	0.319133	0.713976	-5.45228	-0.00939085	27.1617	-0.0356231	0.972029	0.989286	-6.17878	Mocs1
Q5SRX1-2;Q5SRX1;Q5SRX1-3;Q5SRX1-4;Q5SXA5;Q5SXA4;Q5SRX1-5;F6RBX1;F6ZDJ1	0.0712505	28.7551	0.472865	0.642776	0.874539	-5.84989	0.213411	28.7551	1.42726	0.172969	0.478312	-5.20619	Tom1l2
Q5SUH7;Q5SUH6;Q99KN9;Q99KN9-2	-0.138761	28.9001	-0.93171	0.365506	0.733379	-5.54095	-0.347671	28.9001	-2.35244	0.0319598	0.23351	-3.77982	Clint1
Q5SUT0;Q61545;Q5SUS9;Q5SUS8	0.0427838	27.701	0.290857	0.774944	0.928874	-5.91827	0.255924	27.701	1.75326	0.0989323	0.37237	-4.7546	Ewsr1
Q5SVD0	-0.12687	25.8379	-0.469277	0.645282	0.875747	-5.85155	-0.326057	25.8379	-1.21535	0.24208	0.551292	-5.46167	Fam101b
Q5SVG5;Q5SVG4;O35643;Q5SWR0	-0.308279	31.9082	-2.38403	0.0300257	0.396975	-3.5738	-0.165651	31.9082	-1.29092	0.215301	0.525215	-5.37431	Ap1b1
Q5SVR0-2;Q5SVR0;Q3UYK3-2;Q3UYK3	-0.248742	28.2503	-1.79871	0.0911934	0.510033	-4.50679	0.0267097	28.2503	0.194634	0.84816	0.942014	-6.16016	Tbc1d9b
Q5SW19;Q5SW19-3;Q5SW19-2	-0.408383	29.7995	-2.42401	0.027736	0.38636	-3.50549	-0.233	29.7995	-1.39367	0.182711	0.489579	-5.24883	Cluh
Q5SWT3	-0.651951	28.0774	-2.55153	0.021487	0.351938	-3.28459	-0.521798	28.0774	-2.05791	0.0564892	0.297242	-4.27885	Slc25a35
Q5SWU9;Q5SWU9-2	-0.104717	34.776	-0.376637	0.711453	0.907895	-5.89003	-1.04743	34.776	-3.79636	0.00161658	0.0678735	-1.05045	Acaca
Q5SYD0;Q5SYD0-2	-0.116043	29.0105	-0.552075	0.588622	0.846445	-5.81025	0.278983	29.0105	1.3375	0.199995	0.5073	-5.31836	Myo1d
Q5U3K5	0.034034	25.8616	0.243932	0.810423	0.942595	-5.93068	0.170013	25.8616	1.22793	0.237453	0.548043	-5.44743	Rabl6
Q5U458;E9Q8B3;A2A8D1	-0.0010381	26.1819	-0.00566504	0.995551	0.99987	-5.96017	-0.166578	26.1819	-0.916053	0.373409	0.670966	-5.76348	Dnajc11
Q5U5V2;Q5U5V2-2	0.199893	26.1888	0.548715	0.590871	0.847736	-5.81206	-0.133748	26.1888	-0.369975	0.716313	0.882738	-6.11003	Agphd1
Q5UE59;E9Q7C9;Q7TNF4;Q8CD76;O88447;F6UYN4;D3Z710;Q91W40	0.0317019	29.217	0.171767	0.865802	0.950963	-5.94554	0.0572553	29.217	0.312612	0.758664	0.904593	-6.12981	Klc1
Q5XG73-2;Q5XG73-3;Q5XG73;E9QNH7	-0.523361	27.4712	-2.17878	0.0448451	0.44108	-3.91642	-0.462251	27.4712	-1.93922	0.0705458	0.325034	-4.46965	Acbd5
Q5XJF6;P53026;D6RE43;D3YXT2	-0.202838	31.0787	-1.18951	0.251808	0.671371	-5.28865	0.0271202	31.0787	0.160269	0.874701	0.953147	-6.16635	Rpl10a
Q5XJY5	-0.295908	30.5613	-2.46135	0.0257473	0.376918	-3.44127	-0.140607	30.5613	-1.17859	0.256008	0.564885	-5.50262	Arcn1
Q60575-2;Q60575;Q60575-3;A2AH75;F6XNB6	0.290598	25.4304	0.883517	0.390203	0.743918	-5.58213	-0.129189	25.4304	-0.395808	0.69754	0.875523	-6.10005	Kif1b
Q60590	-0.285956	32.8054	-0.868385	0.398182	0.744598	-5.59466	-0.404928	32.8054	-1.23916	0.233378	0.545219	-5.43461	Orm1
Q60597;Q60597-3;Q60597-2;Q60597-4;E9Q7L0;Q5SVY0;Q5SVY1	0.0419917	33.2477	0.319867	0.75326	0.923568	-5.90952	-0.0872291	33.2477	-0.669584	0.51279	0.773306	-5.9544	Ogdh
Q60598;Q921L6	0.294661	30.7569	1.19171	0.25097	0.671371	-5.28628	0.338859	30.7569	1.38103	0.186493	0.493519	-5.26467	Cttn
Q60605-2;Q60605;Q8CI43	0.238762	33.6867	1.13218	0.274451	0.684264	-5.34927	0.560974	33.6867	2.68059	0.0165434	0.176128	-3.1898	Myl6
Q60634;Q60634-3;Q60634-2;Q5SS83	-0.154238	31.0123	-1.10708	0.284828	0.691068	-5.37501	0.0591767	31.0123	0.428032	0.674405	0.865434	-6.08668	Flot2
Q60648	-0.0702963	29.5365	-0.303191	0.7657	0.927829	-5.91465	0.0193869	29.5365	0.0842616	0.933907	0.976149	-6.17581	Gm2a
Q60668-3;Q60668;F6ZV59;Q60668-4;G5E8G0;Q60668-2;G3X9W0;F6SHF3;E9Q5B6;F7A465;Q9D3U4	0.102699	30.541	0.683357	0.50428	0.800353	-5.7317	0.279589	30.541	1.87474	0.0794373	0.346534	-4.57048	Hnrnpd
Q60676;G5E819;F7BX26	0.0139525	28.2126	0.11319	0.911306	0.967009	-5.95382	-0.0603012	28.2126	-0.492967	0.628817	0.838716	-6.05664	Ppp5c
Q60692	-0.0868642	30.6424	-0.375367	0.712379	0.908299	-5.8905	0.0547286	30.6424	0.238323	0.814694	0.928339	-6.15055	Psmb6
Q60709;Q06335-2;Q06335	-0.232622	28.1501	-1.35152	0.195564	0.622096	-5.10433	-0.0357159	28.1501	-0.209107	0.837037	0.934884	-6.15719	Aplp2
Q60710;F8WJE0;F6TVP2;E9Q0K6;E9PYG9;E0CXZ5	0.125045	30.8194	0.843418	0.411582	0.75027	-5.61489	0.216915	30.8194	1.47437	0.160029	0.461727	-5.14511	Samhd1
Q60714	0.0764376	31.9495	0.474991	0.641293	0.87292	-5.84891	-0.0596153	31.9495	-0.373313	0.713877	0.882585	-6.10877	Slc27a1
Q60737;A2ANR6;Q6NSS6	-0.0249235	29.8017	-0.204963	0.840218	0.944881	-5.93934	0.12256	29.8017	1.01567	0.325089	0.626837	-5.67119	Csnk2a1
Q60739-2;Q60739;F6TCF9	0.0300875	28.8154	0.182993	0.857131	0.947389	-5.94357	-0.145529	28.8154	-0.891939	0.385808	0.678521	-5.78455	Bag1
Q60749;Q9WU01-2;Q9R226;Q9WU01	-0.223337	28.3104	-1.16173	0.262595	0.678001	-5.31834	-0.119018	28.3104	-0.623872	0.541615	0.793783	-5.98371	Khdrbs1
Q60759;D3Z4I2	0.140408	29.9659	0.851547	0.407187	0.74789	-5.60836	-0.302175	29.9659	-1.84677	0.0835963	0.351482	-4.61357	Gcdh
Q60770;Q60770-2;E9Q6R9;A2AEC9	0.034813	28.9014	0.254788	0.802173	0.942063	-5.928	0.123752	28.9014	0.912696	0.375119	0.671652	-5.76644	Stxbp3
Q60772	0.325299	28.1806	0.84871	0.408718	0.748855	-5.61065	-0.56604	28.1806	-1.4882	0.156385	0.457044	-5.1269	Cdkn2c
Q60790;D3YZE9;G3X918;P58069	-0.290779	27.852	-1.67702	0.113208	0.532998	-4.68107	-0.338151	27.852	-1.96527	0.0672142	0.317282	-4.42833	Rasa3
Q60817;P70670	0.231629	31.1073	0.812936	0.428335	0.760109	-5.63887	-0.239511	31.1073	-0.847085	0.409596	0.69859	-5.82238	Naca
Q60823;F8WHG5;D3Z3N2;D3YXM7;D3Z490;D3Z5X2;D3YZJ5;D3Z0M3;Q9WUA6-2;Q9WUA6	-0.390484	31.0316	-3.31477	0.00444309	0.223703	-1.89809	-0.0251235	31.0316	-0.214916	0.832582	0.933722	-6.15594	Akt2
Q60854;F8WIV2;K7E6F1;E9Q108;E9Q0P9;E9Q3Y1;E9Q6X2;E9PYY0;E9PZQ9;E9Q4R2;E9Q5Q5;Q3UWK8	0.0448478	32.347	0.367167	0.718366	0.910139	-5.89349	0.38726	32.347	3.19493	0.00571023	0.107058	-2.21826	Serpinb6;Serpinb6a
Q60864	0.220422	31.5532	1.19114	0.251187	0.671371	-5.2869	-0.276093	31.5532	-1.50348	0.152439	0.452713	-5.10662	Stip1
Q60865;F6YLI0;A2BH47;F6YP03	0.446677	28.8333	1.61048	0.127087	0.547182	-4.77287	0.209317	28.8333	0.760507	0.458151	0.738642	-5.89035	Caprin1
Q60866;Q60866-2;A2AUR3;A2AUR5	0.152587	26.7079	0.587132	0.565411	0.836887	-5.79083	0.0973181	26.7079	0.377354	0.710931	0.880467	-6.10724	Pter
Q60875-5;H3BJU7;Q60875-4;H3BJX8;H3BJ45;H3BJ40;H3BKH9;Q60875;Q60875-2;Q60875-3;H3BL15;H3BJM4;H3BJ48;H3BLJ1;H3BIX8;H3BLF9;H3BJ59	-0.393322	26.2599	-1.70767	0.107267	0.52767	-4.63792	0.0955069	26.2599	0.417858	0.681674	0.866185	-6.09101	Arhgef2
Q60876	0.231274	30.3128	1.03152	0.317828	0.713694	-5.44954	0.535312	30.3128	2.406	0.0287463	0.221428	-3.68569	Eif4ebp1
Q60902-4;Q60902;Q60902-3;Q60902-2	0.016958	29.3125	0.105788	0.917082	0.967389	-5.95463	0.0531966	29.3125	0.334411	0.742467	0.897469	-6.12268	Eps15l1
Q60930;G3UX26;D3YZT5;D3YUN8	-0.16561	31.8872	-1.18708	0.252737	0.671371	-5.29127	-0.286773	31.8872	-2.07143	0.0550615	0.294359	-4.25671	Vdac2
Q60931;J3QPE8;J3QMG3	-0.0483025	31.6472	-0.344282	0.735174	0.919292	-5.90152	-0.0749841	31.6472	-0.538581	0.597683	0.825519	-6.03309	Vdac3;Vdac3-ps1
Q60932-2;Q60932;F2Z471	-0.0933432	32.6767	-0.657456	0.520351	0.8079	-5.74845	-0.285821	32.6767	-2.02868	0.0596915	0.303543	-4.32643	Vdac1
Q60936;E0CYD3;E0CYT4;E0CYG7;E0CZ05;E0CXT4;E0CXR6;E0CYC1;E0CXR1;F7B1B6;Q60936-2;E0CXI5;F6T0A8	0.218219	26.2723	0.634163	0.535049	0.817939	-5.76299	-1.1085	26.2723	-3.24624	0.005129	0.100589	-2.11938	Adck3
Q60960;G3UXF0;G3UWJ8;G3UXT6;G3UZK5;G3UXW7	-0.0468217	26.7435	-0.163111	0.872499	0.953187	-5.94698	-0.105783	26.7435	-0.371355	0.715306	0.882585	-6.10951	Kpna1
Q60967	0.122004	26.6638	0.513614	0.614629	0.855773	-5.83024	-0.193964	26.6638	-0.822852	0.422838	0.713749	-5.84208	Papss1
Q60972	0.172819	30.6726	0.914306	0.374298	0.734004	-5.55605	0.236724	30.6726	1.26206	0.225239	0.534159	-5.40818	Rbbp4
Q60994;E9PWU4	0.479389	33.6228	1.93421	0.0712031	0.486671	-4.30379	0.693841	33.6228	2.82106	0.0124088	0.158348	-2.92895	Adipoq
Q61001	0.399974	30.1113	1.6882	0.111008	0.530312	-4.66538	0.311096	30.1113	1.3232	0.2046	0.511671	-5.33571	Lama5
Q61009;D3Z2V4;F7C5U2	-0.442111	27.5049	-1.98539	0.0647401	0.47674	-4.22485	-0.542569	27.5049	-2.45531	0.0260596	0.209956	-3.59822	Scarb1
Q61016;G3X9Q2;D3Z483	0.243833	25.9803	0.800686	0.435189	0.765368	-5.64828	-0.319273	25.9803	-1.0565	0.306628	0.609372	-5.63096	Gng7
Q61024;D3Z0C2;D3YYR0;D3Z028	-0.0480525	30.4975	-0.406977	0.689485	0.900601	-5.87833	-0.192246	30.4975	-1.64078	0.120596	0.412266	-4.91778	Asns
Q61029;Q61029-2;Q61029-4;Q61033-2;Q61033	0.179102	29.6513	1.22903	0.237053	0.662281	-5.24544	-0.0137117	29.6513	-0.0948182	0.925651	0.973421	-6.17485	Tmpo
Q61035	-0.049135	29.8612	-0.371169	0.715441	0.909245	-5.89204	-0.0315744	29.8612	-0.240355	0.813146	0.928339	-6.15006	Hars
Q61074	-0.0305006	27.4738	-0.208532	0.837478	0.944881	-5.93861	0.0201321	27.4738	0.138704	0.891436	0.962118	-6.16963	Ppm1g
Q61081	-0.154283	29.8974	-1.61666	0.125739	0.547182	-4.76445	0.0225558	29.8974	0.238175	0.814807	0.928339	-6.15059	Cdc37
Q61129	0.353749	31.2184	1.98514	0.0647701	0.47674	-4.22523	0.113179	31.2184	0.640029	0.531326	0.785267	-5.97357	Cfi
Q61133	0.449908	29.6466	2.6325	0.0182422	0.323149	-3.14217	0.00851812	29.6466	0.0502256	0.960572	0.985305	-6.17814	Gstt2
Q61151;REV__D3Z4M1	-0.262243	25.841	-1.8931	0.0768084	0.4924	-4.36632	-0.120303	25.841	-0.875152	0.3946	0.684718	-5.79891	Ppp2r5e
Q61160	0.0203288	26.4504	0.0459849	0.963899	0.986399	-5.95914	-0.0146011	26.4504	-0.0332834	0.973865	0.990375	-6.17886	Fadd
Q61166	-0.292961	30.4802	-2.45198	0.026233	0.376918	-3.45741	0.0850086	30.4802	0.716982	0.48385	0.753977	-5.92196	Mapre1
Q61171;D3Z4A4	0.472247	34.6273	1.91516	0.0737527	0.488912	-4.33286	0.464567	34.6273	1.89855	0.0760433	0.338415	-4.53349	Prdx2
Q61176	-0.373909	28.4824	-0.584614	0.567062	0.8373	-5.79226	-3.21526	28.4824	-5.06591	0.000119052	0.0272996	1.36979	Arg1
Q61187;D3Z0S9	-0.512225	27.0063	-3.21881	0.00543207	0.238132	-2.07622	-0.199163	27.0063	-1.26119	0.225544	0.534457	-5.40919	Tsg101
Q61191;B1AUX2;F6SJS2	0.118961	26.2742	0.965263	0.348956	0.723703	-5.51113	0.164323	26.2742	1.34362	0.198052	0.504991	-5.3109	Hcfc1
Q61206	-0.0470838	30.0532	-0.233108	0.81867	0.944881	-5.93323	-0.195794	30.0532	-0.976837	0.34337	0.645933	-5.70816	Pafah1b2
Q61210-2;Q61210;E9PUF7;Q61210-5;Q61210-4;Q61210-3;F6ZN61	-0.437643	28.2664	-2.1667	0.0459004	0.441385	-3.93612	-0.00164386	28.2664	-0.00820129	0.993559	0.996169	-6.17939	Arhgef1
Q61233;D3YZ25;D3YVW8;D3Z7D9;D3Z311	-0.260455	32.239	-1.38139	0.186384	0.610154	-5.06832	-0.109652	32.239	-0.586055	0.566117	0.808493	-6.00646	Lcp1
Q61235	-0.0796298	27.6139	-0.343342	0.735867	0.919292	-5.90184	-0.149039	27.6139	-0.647571	0.52656	0.781322	-5.96876	Sntb2
Q61239	-0.106338	29.0666	-0.636512	0.533557	0.817334	-5.76154	0.111015	29.0666	0.669634	0.512759	0.773306	-5.95437	Fnta
Q61247;Q5ND35;E9PXE0	0.109998	32.021	0.636041	0.533856	0.817372	-5.76183	0.0899764	32.021	0.524284	0.607358	0.829958	-6.04069	Serpinf2
Q61249;Q9QZ29	-0.37933	28.096	-2.13307	0.0489607	0.450478	-3.99068	-0.385287	28.096	-2.18328	0.0444577	0.268276	-4.07057	Igbp1
Q61285;P48410	-0.211014	32.5324	-1.38833	0.184303	0.606707	-5.05987	-0.0691672	32.5324	-0.458582	0.652779	0.851986	-6.07306	Abcd2
Q61292	0.092958	33.4896	0.674543	0.509716	0.801864	-5.73746	0.407613	33.4896	2.98063	0.00892383	0.134789	-2.62811	Lamb2
Q61334	0.1772	26.9539	0.798613	0.436355	0.765651	-5.64986	0.152345	26.9539	0.691891	0.499048	0.765286	-5.9394	Bcap29
Q61335	-0.201505	32.61	-1.73185	0.102774	0.520153	-4.60353	0.32781	32.61	2.83912	0.0119563	0.156287	-2.89514	Bcap31
Q61391	-0.236272	26.8641	-1.06347	0.303553	0.703422	-5.41858	-0.32736	26.8641	-1.48483	0.157267	0.458721	-5.13135	Mme
Q61411;Q61411-2	0.139218	29.5714	0.983353	0.340253	0.717808	-5.49467	0.161733	29.5714	1.15119	0.266776	0.574109	-5.53244	Hras1
Q61425	-0.253994	32.74	-2.09069	0.0530843	0.454843	-4.0588	-0.220636	32.74	-1.83012	0.0861615	0.35467	-4.63902	Hadh
Q61468	0.0286982	28.9222	0.154262	0.879356	0.956352	-5.94837	0.213286	28.9222	1.15533	0.26513	0.573706	-5.52798	Msln
Q61475;E9QAP4;Q61476;E9Q731	0.338143	26.7217	1.38896	0.184115	0.606707	-5.0591	0.742143	26.7217	3.07194	0.00738107	0.125017	-2.45417	Cd55;Daf2;Cd55b
Q61550	0.146927	26.2577	0.302304	0.766364	0.927829	-5.91491	-0.214728	26.2577	-0.445212	0.662206	0.857158	-6.07913	Rad21
Q61553;F7BDR1;D3Z1X1;D3YWW3;D3YZR7	0.254752	30.6198	1.50017	0.153287	0.575503	-4.91928	0.375129	30.6198	2.22608	0.040925	0.259018	-3.99801	Fscn1
Q61559	0.230225	28.9751	0.979938	0.341884	0.718595	-5.4978	0.159827	28.9751	0.685543	0.502937	0.76806	-5.94371	Fcgrt
Q61576;A2A4H9;F6W360	-0.410711	27.3608	-2.05087	0.0572456	0.463501	-4.12214	-0.0897428	27.3608	-0.451585	0.657705	0.8543	-6.07626	Fkbp10
Q61581;F8WH23;E9Q5D9	0.776098	26.7145	3.79212	0.00163105	0.19942	-1.00823	0.1262	26.7145	0.621384	0.543209	0.794393	-5.98525	Igfbp7
Q61584-2;Q61584-5;Q61584-6;Q61584-4;Q61584-7;Q61584-3;Q61584	-0.154576	27.3107	-0.6068	0.552604	0.830083	-5.77944	0.106194	27.3107	0.420088	0.680078	0.866185	-6.09007	Fxr1
Q61586	-0.124536	27.4644	-0.564323	0.580458	0.84413	-5.8036	-0.176119	27.4644	-0.804222	0.433203	0.72086	-5.85687	Gpam
Q61598;Q61598-2	-0.0918877	34.0986	-0.783522	0.444908	0.770543	-5.66125	0.0981046	34.0986	0.842986	0.411816	0.7015	-5.82575	Gdi2
Q61599;D3YWL7	0.220629	31.1566	0.842693	0.411976	0.75027	-5.61547	0.186346	31.1566	0.717239	0.483696	0.753977	-5.92178	Arhgdib
Q61646	-1.81595	33.1586	-5.09749	0.000111793	0.047608	1.3532	-1.62181	33.1586	-4.58764	0.000312868	0.0394314	0.475348	Hp
Q61655;Q8R3C7;Q8BZY3;Q9QY15;Q9QY15-2	-0.0235898	28.4555	-0.141566	0.889212	0.960619	-5.95024	-0.0442042	28.4555	-0.267322	0.792679	0.921781	-6.14312	Ddx19a;Ddx19b
Q61656;Q8BTS0;B1ARB9;B1ARC0;B1ARB8	-0.087837	30.6743	-0.586656	0.565723	0.836933	-5.7911	-0.00445347	30.6743	-0.0299738	0.976463	0.991007	-6.17897	Ddx5
Q61686;D3Z0U2	0.465438	27.7448	1.78496	0.0934777	0.510361	-4.52688	0.429774	27.7448	1.6609	0.116444	0.405303	-4.88914	Cbx5
Q61696;P17879	-0.00438872	30.1285	-0.0285488	0.977582	0.993919	-5.95978	-0.202619	30.1285	-1.32821	0.202975	0.509317	-5.32964	Hspa1a;Hspa1b
Q61699-2;E9Q0U7;Q61699;D3Z027;D3Z3I9	-0.361259	29.2723	-1.91147	0.0742573	0.488912	-4.33848	-0.196422	29.2723	-1.04731	0.310715	0.612998	-5.64013	Hsph1
Q61702;F8WJ05;CON__Q0VCM5	0.496874	30.7732	2.92357	0.0100435	0.28245	-2.61915	0.22175	30.7732	1.31483	0.207334	0.514674	-5.34579	Itih1
Q61703;G3X977;Q3UEG7;CON__Q9TRI1	0.643142	31.3099	3.15059	0.0062646	0.247585	-2.20246	0.294694	31.3099	1.45476	0.165313	0.470462	-5.17071	Itih2
Q61704;E9PVS1;CON__Q0V8M9;F6ZXJ7	-0.0849973	29.9786	-0.388746	0.702653	0.905306	-5.88546	-0.26788	29.9786	-1.23463	0.235014	0.546484	-5.43979	Itih3
Q61730-2;Q61730;E9Q6I2;Q3UVZ1;G3UY13	0.383837	30.1597	1.53079	0.145597	0.56358	-4.87939	0.629536	30.1597	2.53003	0.022437	0.198831	-3.46426	Il1rap
Q61735;Q61735-2;D3Z187	0.183252	29.981	0.916526	0.373169	0.734004	-5.55414	0.0958282	29.981	0.482977	0.635736	0.840785	-6.06153	Cd47
Q61738-3;Q61738;Q61738-2;Q61738-6	-0.00850903	30.9766	-0.0685857	0.94618	0.981065	-5.95785	-0.0659698	30.9766	-0.535841	0.599531	0.826556	-6.03456	Itga7
Q61739-2;Q61739;F6VSK8	0.0831258	30.9522	0.552574	0.588288	0.846445	-5.80999	0.105993	30.9522	0.71002	0.48804	0.757517	-5.92686	Itga6
Q61753;F6ZSB7	-0.064008	33.9872	-0.502202	0.622452	0.862502	-5.8359	0.10384	33.9872	0.821009	0.423856	0.714254	-5.84356	Phgdh
Q61768;E9QAK5;P33175	-0.126536	30.6192	-1.00428	0.330379	0.716878	-5.4753	0.237162	30.6192	1.8968	0.0762881	0.338415	-4.53622	Kif5b
Q61792;A2A6H0;A2A6G9;A2A6G7;A2A6G8;A2A6G6;A2A6G5;E9Q0N6;A2A6H1;A2A6G4;A2A6G0;Q9DC07	-0.0180536	31.3432	-0.12686	0.900652	0.962986	-5.9522	0.231835	31.3432	1.64164	0.120416	0.412124	-4.91656	Lasp1
Q61830	-0.167258	32.0797	-1.58173	0.13352	0.547182	-4.81174	-0.0694041	32.0797	-0.661405	0.517883	0.776312	-5.95979	Mrc1
Q61838;D3YW52;D3YUI3;Q6GQT1	0.582349	36.2956	2.97036	0.00911589	0.278351	-2.53378	0.350009	36.2956	1.79905	0.0911387	0.358183	-4.68614	A2m;Pzp
Q61878	1.37243	29.24	3.08327	0.00720895	0.247585	-2.32662	1.40049	29.24	3.17056	0.00600861	0.109921	-2.26514	Prg2
Q61879;Q3UH59;Q5SV64;Q8BXF2	-0.0107358	30.9622	-0.0706456	0.944566	0.980757	-5.95771	-0.0237465	30.9622	-0.157466	0.876872	0.954153	-6.16681	Myh10
Q61937;Q5SQB0;Q9DAY9;Q5SQB5;E9Q5T3	0.146415	31.5536	0.730114	0.476008	0.789198	-5.69992	-0.213778	31.5536	-1.07425	0.298845	0.604063	-5.61304	Npm1;Gm5611
Q61990;Q61990-3;E9Q7D8;P57722-2;P57722;G3UYM5;P57724	-0.115541	30.3403	-0.903817	0.379667	0.737647	-5.56502	-0.0890616	30.3403	-0.702057	0.492857	0.761908	-5.9324	Pcbp2
Q62000	0.0870203	32.0249	0.325556	0.749032	0.92229	-5.9077	-0.158795	32.0249	-0.598658	0.557887	0.803023	-5.99903	Ogn
Q62009-3;Q62009;Q62009-4;Q62009-5;Q62009-2;CON__Q2KJC7;F7C9H0	0.181687	30.8793	0.67486	0.50952	0.801864	-5.73726	0.912972	30.8793	3.41732	0.00358305	0.0892395	-1.78821	Postn
Q62048;Q62048-2;D3Z375	0.247467	31.443	1.02468	0.320947	0.713988	-5.45606	0.512005	31.443	2.1364	0.0486492	0.280509	-4.14921	Pea15;Pea15a
Q62059-4;E9QMK3;Q62059-3;E9QMK2;G3XA35;Q62059-2;E9PYH0;Q62059;Q8BS97;E0CZC0;F7B603	0.355096	29.3977	1.53191	0.145321	0.56358	-4.87791	0.686418	29.3977	2.9841	0.00885981	0.13475	-2.62152	Vcan
Q62084	-0.0950734	26.7671	-0.322936	0.750978	0.922742	-5.90854	-0.557927	26.7671	-1.90973	0.0744949	0.335699	-4.51602	Ppp1r14b
Q62086	-0.0425055	31.375	-0.369304	0.716804	0.910048	-5.89272	0.157227	31.375	1.37658	0.187837	0.494366	-5.27022	Pon2
Q62087;H3BL07;H3BKW4	-0.0168544	32.3152	-0.1349	0.894394	0.962195	-5.95115	0.0125722	32.3152	0.101402	0.920507	0.972715	-6.17419	Pon3
Q62093	0.265903	29.3432	0.723006	0.480243	0.791493	-5.70488	-0.278343	29.3432	-0.76267	0.456896	0.737017	-5.88874	Srsf2
Q62095;Q61496;Q3V086	0.0703004	27.1945	0.486649	0.633189	0.866703	-5.84342	0.0118909	27.1945	0.0829488	0.934934	0.976535	-6.17592	Ddx3y
Q62148;G3UYH1	-0.10588	26.48	-0.591444	0.56259	0.834784	-5.78836	-0.334429	26.48	-1.88252	0.0783139	0.344327	-4.55843	Aldh1a2
Q62159;H3BL56	0.219539	28.2833	0.886897	0.388435	0.743648	-5.57931	0.50666	28.2833	2.0626	0.05599	0.296458	-4.27117	Rhoc
Q62165	0.0480352	30.3693	0.343347	0.735863	0.919292	-5.90183	-0.0591222	30.3693	-0.425855	0.675958	0.865599	-6.08761	Dag1
Q62167;P16381	-0.116986	30.7571	-0.94319	0.359783	0.733083	-5.53085	-0.0993184	30.7571	-0.806923	0.431691	0.720128	-5.85475	Ddx3x;D1Pas1
Q62186;Q9D8L3	-0.526668	29.8761	-3.73144	0.00185247	0.19942	-1.12129	-0.49511	29.8761	-3.53491	0.00279899	0.0828358	-1.55965	Ssr4
Q62189;D3Z0S6;D6RI83;F8VQ88	0.294659	26.9927	1.32638	0.203567	0.6341	-5.13415	0.251717	26.9927	1.14183	0.270536	0.57742	-5.5425	Snrpa
Q62219-2;Q62219;Q62219-3;Q62219-7;Q62219-9;E9PYQ1;Q62219-5;Q62219-4;E9Q1D5;Q62219-10;E9Q1V4	-0.423356	26.5051	-2.64472	0.0177954	0.323149	-3.12056	-0.324615	26.5051	-2.04353	0.0580452	0.301451	-4.30231	Tgfb1i1
Q62261;Q62261-2;D3YWH8	-0.0469519	35.6381	-0.404672	0.691144	0.900601	-5.87925	0.257181	35.6381	2.23371	0.0403232	0.257544	-3.985	Sptbn1
Q62264	0.116482	31.5078	0.457272	0.6537	0.879368	-5.857	-0.495767	31.5078	-1.96124	0.0677201	0.317282	-4.43474	Thrsp
Q62318;Q62318-2	0.0669879	29.7249	0.515741	0.613177	0.85415	-5.82917	0.0679331	29.7249	0.527053	0.605479	0.829091	-6.03923	Trim28
Q62348	-0.0329599	30.1351	-0.180632	0.858953	0.947582	-5.94399	0.168215	30.1351	0.928993	0.366869	0.665603	-5.75197	Tsn
Q62351;Q8C872	-0.363942	28.6199	-1.00943	0.327978	0.716878	-5.47047	-0.535456	28.6199	-1.4966	0.154206	0.455592	-5.11577	Tfrc
Q62356	0.120409	26.4755	0.268152	0.792052	0.940305	-5.92454	0.626993	26.4755	1.40709	0.178769	0.484463	-5.2319	Fstl1
Q62376;Q62376-2	-0.141659	27.7176	-0.639558	0.531624	0.816052	-5.75966	0.0861479	27.7176	0.391938	0.70034	0.876626	-6.10158	Snrnp70
Q62393-2;E9PUA7;Q62393-3;D3Z637;D3Z125;D3Z7X7;Q62393;F8WHQ1;D3Z2U2	-0.167161	28.1546	-0.643335	0.529234	0.813639	-5.75732	-0.182694	28.1546	-0.708541	0.488932	0.758328	-5.92789	Tpd52
Q62418-3;Q62418-2;Q62418	0.306507	30.3877	1.14201	0.270461	0.680949	-5.33905	0.269128	30.3877	1.01048	0.327491	0.629432	-5.6762	Dbnl
Q62419;Q8BXU5;Q62420;A2ALV3;A2ALV1;F6ZL13	-0.0770009	26.6683	-0.327401	0.747662	0.921799	-5.90711	-0.260042	26.6683	-1.11421	0.281854	0.586736	-5.57177	Sh3gl1
Q62422	-0.238673	29.285	-1.07126	0.300145	0.69901	-5.41091	-0.401583	29.285	-1.81637	0.0883345	0.355498	-4.65994	Ostf1
Q62425	-0.319703	31.1734	-1.46378	0.162865	0.580083	-4.96591	-0.459575	31.1734	-2.12043	0.050159	0.284761	-4.17581	Ndufa4
Q62426	-0.0997816	31.0038	-0.743735	0.467953	0.78369	-5.6903	-0.258595	31.0038	-1.94234	0.0701394	0.324164	-4.46472	Cstb
Q62433;E9Q514;E9Q5I8;E9Q3F9;E9PVF3;E9Q0J8;E9PZC7;E9Q7G8;E9Q147;E9Q7V2;F6VLR8	0.360171	30.9347	1.73784	0.101686	0.519049	-4.59496	0.206904	30.9347	1.00602	0.329564	0.631382	-5.68049	Ndrg1
Q62446	0.0622141	28.6302	0.307301	0.762627	0.927829	-5.91341	0.431785	28.6302	2.14922	0.0474686	0.275128	-4.1278	Fkbp3
Q62465	0.0928013	31.7757	0.712021	0.486833	0.793764	-5.71245	0.208979	31.7757	1.61577	0.125933	0.420614	-4.95305	Vat1
Q62523	0.978688	29.419	2.5545	0.0213587	0.351769	-3.27938	0.278802	29.419	0.733322	0.474103	0.748089	-5.9103	Zyx
Q63739	-0.344382	27.7058	-1.76719	0.096502	0.514032	-4.55269	0.0392263	27.7058	0.202842	0.841848	0.938851	-6.1585	Ptp4a1
Q63810-2;Q63810;Q63811	0.28678	28.9644	1.2155	0.242025	0.668653	-5.26036	0.307706	28.9644	1.31426	0.20752	0.514674	-5.34647	Ppp3r1
Q63829	0.0182693	27.1937	0.0576358	0.954761	0.983482	-5.95854	-0.21368	27.1937	-0.679315	0.506769	0.770754	-5.94791	Commd3
Q63844;D3Z3G6;D3Z6D8;E9PXX5;E9Q3I6;Q6P5G0;Q61532	-0.0931302	31.3012	-0.735293	0.472936	0.788413	-5.69628	0.1831	31.3012	1.45678	0.164763	0.470007	-5.16809	Mapk3
Q63850	0.361694	29.0078	1.02558	0.320534	0.713976	-5.4552	0.418323	29.0078	1.19531	0.2496	0.559443	-5.48413	Nup62
Q63918	0.109176	34.6111	0.859172	0.403093	0.745884	-5.60219	0.588493	34.6111	4.66694	0.000266111	0.0394314	0.625486	Sdpr
Q64008;Q0PD20;B1AQD3;B1AQD4;F7BE32	-0.025135	27.9806	-0.171372	0.866107	0.950963	-5.94561	-0.0179858	27.9806	-0.123575	0.90321	0.967435	-6.17165	Rab34
Q64010;Q64010-2;Q5ND50;F7D232;Q3TQV3	0.278013	30.3413	0.991234	0.33651	0.716878	-5.48742	-0.000819733	30.3413	-0.00294524	0.997687	0.999027	-6.17942	Crk
Q640N1-2;Q640N1;Q9D2L5	0.37255	27.2936	1.6457	0.119568	0.540292	-4.72458	0.557303	27.2936	2.48083	0.0247642	0.20689	-3.55265	Aebp1
Q64133	-0.105948	29.5786	-0.762232	0.45715	0.777834	-5.67697	0.00558026	29.5786	0.0404563	0.968236	0.988125	-6.17859	Maoa
Q64152-2;Q64152	-0.149984	27.9289	-0.581982	0.56879	0.837729	-5.79376	-0.250709	27.9289	-0.980326	0.341699	0.644686	-5.70489	Btf3
Q64191	0.0181162	27.3681	0.054247	0.957418	0.983482	-5.95873	0.342059	27.3681	1.03216	0.317539	0.619898	-5.6551	Aga
Q64310;E0CXD9;F7CH13	-0.240329	29.0473	-1.45642	0.164862	0.582362	-4.97524	-0.113901	29.0473	-0.695574	0.4968	0.764505	-5.93687	Surf4
Q64314	0.170138	29.3736	0.577187	0.571946	0.83815	-5.79646	0.452344	29.3736	1.5464	0.141801	0.438951	-5.04887	Cd34
Q64324;F8WGM5	0.276323	26.9986	1.51443	0.149663	0.566893	-4.90076	0.0581695	26.9986	0.321268	0.752218	0.901986	-6.12704	Stxbp2
Q64339	0.278961	29.8037	1.00931	0.328033	0.716878	-5.47058	0.229781	29.8037	0.837786	0.414645	0.705109	-5.83	Isg15
Q64374	0.995508	29.4749	1.1937	0.25021	0.671371	-5.28413	-1.18259	29.4749	-1.42897	0.172485	0.477861	-5.204	Rgn
Q64378;B8JJC2	-0.251734	28.3596	-1.58671	0.132387	0.547182	-4.80504	-0.432512	28.3596	-2.74721	0.0144393	0.167684	-3.06662	Fkbp5
Q64433	-0.133283	31.5409	-0.732174	0.474784	0.788924	-5.69848	-0.740445	31.5409	-4.09892	0.000858664	0.0522383	-0.46254	Hspe1
Q64435;D3YZE6;D3Z7G0;B2RT14;P70691;G3UZC9	0.110839	30.2345	0.602683	0.555272	0.830957	-5.78185	0.106419	30.2345	0.583116	0.568046	0.809438	-6.00817	Ugt1a6
Q64442	0.169933	30.4591	0.691128	0.499515	0.797971	-5.72655	-0.127371	30.4591	-0.522023	0.608896	0.829958	-6.04187	Sord
Q64444;F6ST32	0.206493	29.699	0.855069	0.405293	0.746711	-5.60552	-0.288436	29.699	-1.2036	0.246467	0.557675	-5.47487	Ca4;Car4
Q64462;F6X6A4	-0.135791	29.4487	-0.697645	0.495538	0.796742	-5.72219	-0.218254	29.4487	-1.12996	0.275356	0.579686	-5.55515	Cyp4b1
Q64471;D3Z3X5;D3Z5W7	0.179569	31.1029	1.03183	0.31769	0.713694	-5.44925	0.0589975	31.1029	0.341622	0.737136	0.893492	-6.12022	Gstt1
Q64511;Q01320;F6V2E8;F6XX57	0.138131	27.2642	0.551221	0.589193	0.846451	-5.81071	0.187823	27.2642	0.755299	0.461182	0.742386	-5.89423	Top2b
Q64514-2;Q64514	-0.0351727	29.3024	-0.185329	0.855329	0.946826	-5.94314	0.0338883	29.3024	0.179939	0.859488	0.944739	-6.16295	Tpp2
Q64520;E9Q7K1;Q564G0;G3UYV3	1.09541	26.5121	3.66908	0.00211159	0.19942	-1.2376	0.155452	26.5121	0.524702	0.607075	0.829958	-6.04047	Guk1
Q64521;A2AQR0	0.0317224	32.5791	0.163471	0.87222	0.953187	-5.94692	-0.656728	32.5791	-3.41035	0.00363585	0.0892395	-1.80174	Gpd2
Q64669	0.306639	27.5192	1.21131	0.243583	0.669104	-5.26496	-0.417216	27.5192	-1.66083	0.116458	0.405303	-4.88923	Nqo1
Q64674	-0.0486399	30.1168	-0.252137	0.804186	0.942063	-5.92866	-0.514683	30.1168	-2.68857	0.0162766	0.175352	-3.1751	Srm
Q64726	-0.0241204	29.8532	-0.106204	0.916757	0.967389	-5.95459	-0.5398	29.8532	-2.39513	0.0293727	0.223368	-3.70487	Azgp1
Q64727	-0.0607613	34.5661	-0.577094	0.572008	0.83815	-5.79651	0.102702	34.5661	0.982957	0.340442	0.643945	-5.70242	Vcl
Q64735-2;Q64735	0.283161	29.9948	2.48003	0.0248038	0.371558	-3.40899	0.116167	29.9948	1.02529	0.320671	0.622811	-5.66183	Cr1l
Q64737;Q64737-2;D6RCG1	-0.108203	29.7838	-0.766664	0.454585	0.77616	-5.67373	-0.0648352	29.7838	-0.462927	0.649729	0.851359	-6.07105	Gart
Q64FW2;H3BJ51;H3BKK1;F7CW61	-0.032035	27.8081	-0.121043	0.905183	0.965292	-5.95291	-0.621082	27.8081	-2.36484	0.0311871	0.229651	-3.75812	Retsat
Q66GT5;E9QMC5	-0.284377	27.2514	-1.51812	0.148739	0.565109	-4.89596	-0.23711	27.2514	-1.27555	0.22055	0.530209	-5.39243	Ptpmt1
Q68FD5;Q5SXR6;F6Z1R4	-0.11331	34.8101	-0.83675	0.41521	0.751918	-5.62021	0.0155281	34.8101	0.115553	0.909462	0.968599	-6.17263	Cltc
Q68FL6;E9QB02;F6W0G8	-0.0783698	28.7033	-0.467858	0.646275	0.875747	-5.8522	-0.099995	28.7033	-0.601563	0.555999	0.802067	-5.99729	Mars
Q69ZN7;E9Q390;Q69ZN7-4;Q69ZN7-2;Q69ZN7-3	-0.12934	29.5449	-0.885177	0.389334	0.743648	-5.58074	0.0214115	29.5449	0.147667	0.884474	0.959467	-6.16833	Myof
Q69ZX8	-0.181005	26.5037	-0.683976	0.5039	0.800353	-5.73129	0.149248	26.5037	0.568326	0.577802	0.814387	-6.01666	Ablim3
Q6A028	-0.187014	27.5417	-1.60116	0.129142	0.547182	-4.78552	-0.0776357	27.5417	-0.669825	0.51264	0.773306	-5.95424	Swap70
Q6A099;Q6DFZ1;H3BLN1;H3BIX5	-0.286228	26.7823	-1.12111	0.27899	0.68698	-5.36068	0.00667693	26.7823	0.0263543	0.979305	0.992012	-6.17907	Gbf1
Q6A0A9	-0.207036	29.464	-1.1707	0.259073	0.676039	-5.30881	-0.00696141	29.464	-0.0396675	0.968855	0.988168	-6.17862	FAM120A
Q6A4J8-3;Q6A4J8;F8VPX1;Q6A4J8-2;E9PXY8;G3UWR8	0.0601062	27.2907	0.208461	0.837533	0.944881	-5.93862	0.0307648	27.2907	0.107522	0.915729	0.971129	-6.17354	Usp7
Q6DFW4	0.0554852	27.3256	0.233694	0.818224	0.944881	-5.9331	0.0439528	27.3256	0.186549	0.854388	0.943682	-6.16172	Nop58
Q6GQT9	-0.225414	30.8266	-1.93347	0.0713002	0.486671	-4.30491	-0.10727	30.8266	-0.927194	0.367773	0.665603	-5.75358	Nomo1
Q6GT24;O08709;D3Z0Y2;Q8BG37	-0.0890972	34.6106	-0.5698	0.576826	0.842489	-5.80058	-0.461204	34.6106	-2.97227	0.00907984	0.135335	-2.64396	Prdx6
Q6GV12	0.000830247	29.668	0.00485132	0.99619	0.99987	-5.96018	-0.231308	29.668	-1.36201	0.1923	0.498474	-5.2883	Kdsr
Q6IRU2	0.15595	32.754	0.489024	0.631543	0.866372	-5.84229	0.874018	32.754	2.76187	0.0140123	0.166456	-3.03938	Tpm4
Q6IRU5-2;Q6IRU5;F7BHJ0;Q6IRU5-3	0.350057	30.5824	1.33621	0.200406	0.630968	-5.12253	0.444113	30.5824	1.70832	0.107145	0.389036	-4.82068	Cltb
Q6NS79;D3Z074;O08808;E9PXV7;E9PV41	-0.217397	27.744	-1.26891	0.22285	0.651814	-5.20067	0.12337	27.744	0.725645	0.478668	0.751005	-5.91581	Diap1;Diaph1
Q6NSR8;F6T2H5	-0.00627783	29.7686	-0.0347322	0.972728	0.990674	-5.95959	-0.0178131	29.7686	-0.0993113	0.92214	0.973062	-6.1744	Npepl1
Q6NXL1	-0.365883	28.1645	-1.83163	0.0859265	0.504226	-4.45831	-0.15377	28.1645	-0.775721	0.44937	0.730485	-5.8789	Sec24d
Q6NZB0;A2ALF3;F6TQL3;A2ALF0;F6QIL6;D3Z4I5;E9PZT4;F7CXJ2	0.252124	25.929	0.661871	0.517591	0.806225	-5.74563	0.277663	25.929	0.734536	0.473383	0.747434	-5.90942	Dnajc8
Q6NZC7;G3X928	-0.265127	28.7955	-1.78505	0.0934623	0.510361	-4.52675	-0.128204	28.7955	-0.869833	0.397414	0.686778	-5.80341	Sec23ip
Q6NZD2;Q9WV80;D3YWH1	-0.103876	29.9961	-0.775317	0.449601	0.773873	-5.66735	0.0987656	29.9961	0.742858	0.468469	0.745108	-5.90338	Snx1
Q6P069-2;Q6P069;F6T867	0.139023	31.0267	0.992125	0.336088	0.716878	-5.48659	0.102242	31.0267	0.735267	0.472951	0.747434	-5.9089	Sri
Q6P1B1	-0.118747	29.2222	-0.835379	0.415959	0.751918	-5.6213	-0.0369135	29.2222	-0.261688	0.796943	0.923489	-6.14463	Xpnpep1
Q6P1F6;Q925E7;F6RV17;Q6ZWR4-3;Q6ZWR4;Q6ZWR4-2;G3UXS9;G3UZP6	-0.144226	29.751	-1.26695	0.223532	0.652005	-5.2029	0.175101	29.751	1.55003	0.140932	0.437167	-5.04393	Ppp2r2a
Q6P2B1;Q6P2B1-2;Q6P2B1-3;E9Q0H8;E9PWA5;F6TDZ2	-1.0098	27.3236	-5.94164	2.17941e-05	0.029091	2.75749	-0.42388	27.3236	-2.51335	0.0232018	0.200477	-3.49431	Tnpo3
Q6P3A8;Q6P3A8-2	0.119443	29.7449	0.779086	0.447441	0.772335	-5.66455	-0.372139	29.7449	-2.44607	0.0265443	0.212973	-3.61466	Bckdhb
Q6P4T2	-0.23277	28.6079	-1.23396	0.235259	0.659441	-5.23997	-0.191804	28.6079	-1.02463	0.320969	0.62286	-5.66247	Snrnp200
Q6P542	-0.0239987	27.8995	-0.123976	0.902898	0.963673	-5.95255	-0.0734006	27.8995	-0.382109	0.707471	0.88015	-6.10542	Abcf1
Q6P5E4;G3UYG7;G3UZC1;G3UZU8;G3UY73;E9Q4X2;G3UY35;G3UXP5	-0.0344024	31.9332	-0.273522	0.787995	0.936614	-5.9231	-0.00754864	31.9332	-0.0604797	0.952532	0.982902	-6.17756	Uggt1
Q6P5F9;F6YA11;A2AKT6	-0.0750909	30.3289	-0.446582	0.661237	0.88415	-5.86174	0.151643	30.3289	0.908812	0.377104	0.673141	-5.76986	Xpo1
Q6P5H2;Q6P5H2-2	-0.0475095	29.2567	-0.198071	0.845515	0.945282	-5.94072	0.332853	29.2567	1.3984	0.181314	0.487812	-5.24287	Nes
Q6P6I8;E0CYM8;E9QPT7;P97797-2;E0CX65;P97797-3;P97797;A2ANC1;Q6F5F2	0.00169252	27.1182	0.0103802	0.991848	0.998837	-5.96014	-0.0997851	27.1182	-0.616704	0.546214	0.796607	-5.98812	Sirpa
Q6P6J9	0.0944979	27.0343	0.363843	0.720798	0.912101	-5.89469	0.0589917	27.0343	0.228886	0.821893	0.929811	-6.15279	Txndc15
Q6P8N8;Q9JHS4;F7BB92	-0.966959	26.8162	-4.9027	0.000165088	0.0546808	1.0134	-1.16888	26.8162	-5.9722	2.05778e-05	0.00972025	2.97848	Clpx
Q6P8X1;Q80ZJ7	-0.218608	29.5874	-1.77236	0.0956124	0.514032	-4.54519	0.190184	29.5874	1.55381	0.14003	0.437167	-5.03878	Snx6
Q6P9J9;Q6P9J9-2	-0.212806	28.0009	-1.33345	0.20129	0.632293	-5.1258	0.0383102	28.0009	0.241905	0.811966	0.928339	-6.14968	Ano6
Q6P9Q4	0.410846	26.6032	1.13641	0.27273	0.682171	-5.34488	0.41315	26.6032	1.15159	0.266617	0.574109	-5.53201	Fhod1
Q6P9Q6;Q6P9Q6-2;Q80YW9;Q80YW6;Q80YW7	0.00563951	28.5217	0.0415295	0.967394	0.988958	-5.95933	0.0909395	28.5217	0.674846	0.509529	0.772837	-5.95091	Fkbp15
Q6P9R2;D6RFV0;F7AVI9	0.186571	29.6627	1.66738	0.115134	0.534604	-4.69452	0.241222	29.6627	2.17242	0.0453982	0.270228	-4.08887	Oxsr1
Q6PA06;Q6PA06-2;E9QND8	-0.392383	29.4008	-1.88786	0.0775505	0.493976	-4.37423	-0.0957499	29.4008	-0.464232	0.648814	0.850533	-6.07044	Atl2
Q6PAV2-2;Q6PAV2;Q6PAV2-3	0.0373666	27.7452	0.148811	0.883585	0.958762	-5.94919	0.116062	27.7452	0.465779	0.64773	0.849487	-6.06972	Herc4
Q6PB66;F6V2A3	-0.285904	31.207	-1.60457	0.128388	0.547182	-4.7809	-0.335702	31.207	-1.89858	0.0760395	0.338415	-4.53345	Lrpprc
Q6PB93-2;Q6PB93;O08832	-0.86717	27.7864	-2.95952	0.00932309	0.279475	-2.55359	-0.695184	27.7864	-2.39086	0.0296223	0.223987	-3.71239	Galnt2
Q6PCP5-4;F7CTF8;Q6PCP5-3;E0CYI3;Q6PCP5;E0CYB9;F7BC60	-0.182047	26.9835	-0.868451	0.398147	0.744598	-5.5946	-0.191527	26.9835	-0.920723	0.37104	0.669067	-5.75934	Mff
Q6PD03	-0.326956	31.245	-2.03973	0.0584623	0.463501	-4.13974	0.0906047	31.245	0.569602	0.576957	0.814058	-6.01593	Ppp2r5a
Q6PD19;Q6PD19-2;Q6PD19-3	0.0427544	25.6778	0.159141	0.875574	0.955026	-5.94761	0.0812308	25.6778	0.304691	0.764578	0.9095	-6.13229
Q6PD26	-0.255422	28.3571	-2.05841	0.0564351	0.461747	-4.11019	-0.046702	28.3571	-0.379269	0.709537	0.880166	-6.10651	Pigs
Q6PDG5-2;Q3UID0;Q6PDG5	-0.130492	28.4644	-0.613961	0.54798	0.827394	-5.7752	-0.0441534	28.4644	-0.209342	0.836856	0.934884	-6.15714	Smarcc2
Q6PDI5-2;Q6PDI5;A2ALV7;A2ALV6;A2ALV8;A2ALW1;A2ALV9	-0.212585	28.7393	-1.01853	0.323772	0.715321	-5.4619	-0.224044	28.7393	-1.08171	0.295617	0.602348	-5.60543	Ecm29;AI314180
Q6PDL0	-0.0495727	28.7927	-0.366891	0.718567	0.910139	-5.89359	0.0541444	28.7927	0.403819	0.691759	0.871744	-6.09682	Dync1li2
Q6PDM2;H7BX95;Q6PDM2-3;Q6PDM2-2;F7AI47;F6QXN3	0.357875	30.4238	2.00734	0.0621336	0.473471	-4.19062	0.246205	30.4238	1.39163	0.183317	0.489727	-5.25139	Srsf1
Q6PDN3-3;Q6PDN3;B1B1A8;Q6PDN3-2	-0.078893	29.8611	-0.332772	0.743681	0.921439	-5.90536	0.291354	29.8611	1.23842	0.233647	0.54542	-5.43547	Mylk
Q6PFR5;E9QP00	0.0889937	25.7644	0.399162	0.695117	0.900601	-5.88143	-0.400684	25.7644	-1.81105	0.0891875	0.356445	-4.668	Tra2a
Q6PGF7	-0.00626769	27.9167	-0.0443065	0.965215	0.987408	-5.95921	0.154301	27.9167	1.09917	0.28816	0.592473	-5.58745	Exoc8
Q6PGH2	0.0820619	27.7867	0.262183	0.796568	0.94186	-5.92611	0.60792	27.7867	1.95725	0.0682247	0.317282	-4.44109	Hn1l
Q6PGL7;Q6PGL7-2	0.0950327	28.0025	0.451551	0.657729	0.882134	-5.85955	-0.146255	28.0025	-0.700298	0.493925	0.761908	-5.93362	Fam21
Q6PHN9	0.171033	28.2399	1.37151	0.18938	0.610454	-5.08029	0.251402	28.2399	2.03154	0.0593713	0.303386	-4.32179	Rab35
Q6PHU5;Q6PHU5-2;A2AEF0	0.0907745	30.2813	0.673941	0.510089	0.801864	-5.73786	0.0877751	30.2813	0.656699	0.520825	0.778609	-5.96286	Sort1
Q6PHZ2;Q6PHZ2-2;Q6PHZ2-4;Q6PHZ2-5;E9Q1T1;E9PXV3;E9Q1W0;E9Q1V9;Q8CCM0;F7A856;F6RWZ9;F6ZIE1;E9QAJ4;D6RDQ8;P11798;F8WIS9;E9PYZ8;F6WHR9	-0.203044	30.6767	-1.65742	0.117154	0.536624	-4.70837	0.0206329	30.6767	0.169722	0.867383	0.948568	-6.16477	Camk2d
Q6PIE5;D3YYN7;D3YVX6;Q9WV27	0.012199	31.7997	0.0870142	0.931753	0.975608	-5.95643	0.0786298	31.7997	0.565187	0.579884	0.815119	-6.01843	Atp1a2
Q6Q477;Q32ME1	-0.100431	32.032	-0.668138	0.513688	0.804257	-5.74161	0.138434	32.032	0.928072	0.367332	0.665603	-5.75279	Atp2b4
Q6Q899;A2AP29;Q6Q899-3;Q6Q899-2;Q6Q899-4	-0.269736	27.0303	-0.993493	0.335442	0.716878	-5.48533	0.0153944	27.0303	0.0571381	0.955152	0.982902	-6.17776	Ddx58
Q6QD59;B8JJI4;F7C279;F6QGF9	-0.817496	26.4854	-4.07084	0.000910423	0.150776	-0.4908	-0.318118	26.4854	-1.59633	0.130219	0.427043	-4.9802	Bnip1
Q6S9I0	0.172753	27.2688	0.769894	0.45272	0.774719	-5.67135	0.0215089	27.2688	0.0965963	0.924262	0.973062	-6.17467	Kng2
Q6WVG3	0.135345	29.9255	0.902704	0.38024	0.737647	-5.56597	0.100107	29.9255	0.672824	0.51078	0.773304	-5.95225	Kctd12
Q6X893;A2AMH5;Q6X893-2;A2AMH4;A2AMH3;A2AMH8	0.3757	28.0873	1.91081	0.0743477	0.488912	-4.33949	0.0370039	28.0873	0.189653	0.851996	0.943462	-6.16113	Slc44a1
Q6XLQ8;G3UYI3	0.0722295	29.0469	0.200346	0.843766	0.944881	-5.94027	0.658511	29.0469	1.84063	0.0845342	0.352777	-4.62297	Calu
Q6Y685-2;Q6Y685;F8VQ95	0.0489514	29.27	0.226056	0.824056	0.944881	-5.93484	0.389409	29.27	1.81215	0.0890095	0.356445	-4.66633	Tacc1
Q6ZPJ3	0.237174	27.8027	1.09708	0.289045	0.691068	-5.38513	0.227256	27.8027	1.05931	0.305383	0.608521	-5.62813	Ube2o
Q6ZQ38;D3YWC5;Q6ZQ73	-0.0534188	31.7929	-0.411985	0.685886	0.900231	-5.87632	0.162148	31.7929	1.26019	0.225897	0.534869	-5.41036	Cand1
Q6ZQI3;D3Z1M3	-0.142931	29.7337	-0.813587	0.427973	0.760109	-5.63837	-0.0133315	29.7337	-0.0764705	0.940005	0.978598	-6.17645	Mlec
Q6ZQM8;D3YZ96;Q62452;E9PXN7;D3Z748;D6RH94	0.126366	30.9977	0.782545	0.445465	0.770709	-5.66198	0.000133076	30.9977	0.000830455	0.999348	0.99956	-6.17942	Ugt1a7c
Q6ZWM4	0.237614	28.5632	0.79142	0.440419	0.768359	-5.65531	0.899077	28.5632	3.01765	0.00826359	0.131031	-2.55773	Naa38
Q6ZWN5;F7CJS8;D3YWH9;Q9CXW7;D3Z673;D3YUV6	-0.119077	31.4876	-0.653901	0.52258	0.809673	-5.7507	0.0908739	31.4876	0.502875	0.621989	0.835994	-6.0517	Rps9
Q6ZWQ5;Q3TGS7;Q3V2H3;O70493	-0.159594	28.1572	-0.793811	0.439065	0.766757	-5.65351	-0.276912	28.1572	-1.38796	0.184411	0.491687	-5.256	Snx12
Q6ZWQ7	0.132171	26.7826	0.405241	0.690735	0.900601	-5.87902	0.0940854	26.7826	0.290694	0.775067	0.912643	-6.13651	Spcs3
Q6ZWQ9;D3YV37	0.569102	32.3911	2.48942	0.0243418	0.370311	-3.39272	0.622617	32.3911	2.74453	0.0145188	0.167684	-3.07159	Myl12a
Q6ZWU9	-0.218485	29.5687	-1.1662	0.260837	0.678001	-5.3136	-0.0194289	29.5687	-0.104505	0.918084	0.971878	-6.17386	Rps27
Q6ZWV3;I7HLV2;P86048;B7FAU6	-0.0544012	31.0301	-0.331451	0.744659	0.921439	-5.90579	0.0990186	31.0301	0.607946	0.551862	0.798593	-5.99345	Rpl10;Rpl10l
Q6ZWV7;G3UWD7;F6XS56;E9Q091	0.380321	30.1186	1.20105	0.247426	0.669406	-5.27615	0.505741	30.1186	1.60945	0.127313	0.422698	-4.96191	Rpl35;Gm10269
Q6ZWX6	-0.208163	30.8766	-1.76203	0.097397	0.514032	-4.56016	0.140577	30.8766	1.19912	0.248157	0.557817	-5.47988	Eif2s1
Q6ZWY3;D6RH49;D3YYB0	0.0233525	26.8273	0.0852745	0.933114	0.976347	-5.95658	-0.147204	26.8273	-0.541679	0.595596	0.82465	-6.03142	Rps27l
Q6ZWZ2;Q8CFI2;D3YZJ6	-0.0591699	26.833	-0.198487	0.845195	0.945282	-5.94064	0.327005	26.833	1.10541	0.285532	0.591501	-5.58097	Ube2r2
Q6ZWZ6;P63323	-0.0932091	31.0289	-0.541264	0.595876	0.849501	-5.81601	-0.600695	31.0289	-3.51513	0.00291773	0.0828358	-1.59813	Rps12
Q70YN3;P00397	-0.502501	28.1772	-1.20995	0.244091	0.669104	-5.26645	-0.901496	28.1772	-2.18741	0.0441044	0.268276	-4.06359	mt-Co1;Mtco1
Q71FD5;F6X469	0.0783718	27.3307	0.217702	0.830448	0.944881	-5.93667	-0.223763	27.3307	-0.626365	0.54002	0.792935	-5.98216	Znrf2
Q71RI9-2;Q71RI9;D6RJ70	0.112477	28.0399	0.709765	0.488193	0.793964	-5.71399	-0.18285	28.0399	-1.16274	0.262198	0.571213	-5.51994	Ccbl2
Q76LS9-2;Q76LS9;Q76LS9-3	0.0740059	29.3665	0.468124	0.646089	0.875747	-5.85208	0.380385	29.3665	2.42468	0.0276989	0.217291	-3.65263	Fam63a
Q76MZ3;G3UWL2	-0.165203	33.2451	-1.48025	0.158469	0.580007	-4.9449	0.161099	33.2451	1.45462	0.165354	0.470462	-5.1709	Ppp2r1a
Q78IK2	-0.252378	28.702	-0.727745	0.477416	0.790216	-5.70158	-0.149222	28.702	-0.433608	0.670435	0.862939	-6.08426	Usmg5
Q78IK4;B1AV14	-0.0323158	29.8463	-0.299489	0.768471	0.927829	-5.91575	0.0279904	29.8463	0.261404	0.797158	0.923489	-6.1447	Apool
Q78IS1	-0.27787	27.4265	-1.68246	0.112132	0.532272	-4.67344	-0.288009	27.4265	-1.75731	0.0982213	0.37237	-4.7486	Tmed3
Q78JE5;Q3V492;D6REV6;D3Z2G9	-0.0454976	26.9667	-0.203195	0.841576	0.944881	-5.9397	0.222583	26.9667	1.00174	0.331566	0.633183	-5.6846	Fbxo22
Q78PG9	0.253883	26.5577	0.933225	0.364747	0.733379	-5.53962	-0.346451	26.5577	-1.28331	0.217887	0.527636	-5.3833	Ccdc25
Q78PY7;Q3TJ56;E9Q3E9	-0.366602	31.6322	-2.30862	0.034837	0.421413	-3.70132	-0.284427	31.6322	-1.80495	0.0901734	0.357456	-4.67722	Snd1
Q78YZ6-3;Q78YZ6-2;Q78YZ6	0.860896	27.6263	2.63087	0.0183029	0.323149	-3.14507	-0.268386	27.6263	-0.826503	0.420825	0.713178	-5.83915	Scoc
Q78ZA7	0.0426663	31.3055	0.184517	0.855955	0.946826	-5.94329	0.139579	31.3055	0.608287	0.551642	0.798593	-5.99325	Nap1l4
Q78ZM0;D3Z6Z0;O70492;D3Z789	-0.301857	27.8465	-1.93728	0.0707999	0.486671	-4.29909	-0.363257	27.8465	-2.34932	0.0321571	0.233805	-3.78528	Snx3
Q791T5-2;Q791T5;D3YXC2	-0.35054	26.355	-1.40246	0.180121	0.604663	-5.04256	-0.191188	26.355	-0.770812	0.452192	0.732998	-5.88262	Mtch1
Q791V5;Q9D050;A2AFW6	-0.235209	30.5823	-1.20355	0.246488	0.669104	-5.27344	-0.151962	30.5823	-0.783576	0.444877	0.728499	-5.8729	Mtch2
Q7JCA9;P00416	0.37499	27.1266	0.747643	0.465658	0.782043	-5.68751	-0.526493	27.1266	-1.0578	0.306051	0.608862	-5.62965	mt-Co3;Mtco3
Q7JCZ1;P00405	-0.309971	32.2604	-1.19725	0.248862	0.671359	-5.28028	-0.641589	32.2604	-2.49724	0.0239636	0.203807	-3.52325	mt-Co2;Mtco2
Q7M6Y3-2;Q7M6Y3-3;Q7M6Y3-5	-0.0398946	30.1596	-0.359355	0.724087	0.914009	-5.89629	-0.105959	30.1596	-0.961799	0.35064	0.649863	-5.72214
Q7M739;F6ZDS4;F6RX08	0.396147	29.8086	1.87555	0.0793198	0.496333	-4.39277	-0.123109	29.8086	-0.587355	0.565266	0.808223	-6.0057	Tpr
Q7TMB8;Q7TMB8-2;E9PZS0;G3UZI5	-0.0350354	30.1984	-0.211694	0.835052	0.944881	-5.93795	0.0809503	30.1984	0.492898	0.628864	0.838716	-6.05668	Cyfip1
Q7TMF3;F6RBR6	0.0157357	29.5128	0.10504	0.917666	0.967389	-5.95471	-0.332001	29.5128	-2.2333	0.0403552	0.257544	-3.9857	Ndufa12
Q7TMG8;O55126	-0.0604364	29.8735	-0.431319	0.672064	0.89041	-5.86831	-0.120557	29.8735	-0.867018	0.398908	0.688163	-5.80578	Gbas
Q7TMK9-2;Q7TMK9;G3UZI2;G3V018;G3UZ48;G3UXJ6;G3UWM1;G3XA76;G3UXU5	-0.12652	30.7932	-0.775267	0.44963	0.773873	-5.66739	0.118636	30.7932	0.732567	0.474551	0.748089	-5.91085	Syncrip
Q7TMM9	-0.316338	31.4461	-1.78985	0.0926586	0.510361	-4.51974	0.157587	31.4461	0.898512	0.382401	0.675605	-5.77885	Tubb2a
Q7TMR0;Q7TMR0-2	0.200782	27.3748	0.801433	0.434769	0.765257	-5.64771	0.0868644	27.3748	0.349399	0.731403	0.890209	-6.1175	Prcp
Q7TMY8-3;Q7TMY8;A2AFQ0;Q7TMY8-4;Q7TMY8-2;F6XP90	-0.499468	28.7494	-2.71756	0.0153416	0.319458	-2.99098	-0.446015	28.7494	-2.44545	0.0265769	0.212973	-3.61576	Huwe1
Q7TNC4-2;Q7TNC4-3;Q7TNC4-4;Q7TNC4;E9Q715;E9PX54;Q05CX5;D3Z765;Q9CYI4-2	-0.133049	27.5592	-0.764744	0.455695	0.777132	-5.67513	0.0196568	27.5592	0.113855	0.910787	0.968625	-6.17283	Luc7l2
Q7TNC9;Q3TZT4;E9QAS7	-0.548452	27.5843	-1.86616	0.0806934	0.496333	-4.40687	-0.0534073	27.5843	-0.183125	0.857029	0.944138	-6.16237	Inpp5a
Q7TNG5;D3YWS2;Q7TNG5-2;E9QK48;D6RGM3	-0.0406752	29.53	-0.273856	0.787743	0.936614	-5.92301	-0.293675	29.53	-1.99249	0.063886	0.31064	-4.38482	Eml2
Q7TNG8	0.50258	27.0826	1.52343	0.147415	0.565109	-4.88903	-1.07992	27.0826	-3.29873	0.004595	0.0951228	-2.01799	Ldhd
Q7TNP2;Q3TTF6;H3BKU1;G3UWS4;H3BLQ0;H3BLE7;H3BIV7;G3UXQ1;H3BJ83;H3BK50	-0.331092	30.0964	-2.78641	0.0133245	0.310316	-2.86754	0.00151978	30.0964	0.0128888	0.989878	0.995929	-6.17934	Ppp2r1b
Q7TNS2	0.0592631	27.4591	0.179923	0.8595	0.947582	-5.94412	-0.737136	27.4591	-2.25521	0.0386712	0.252805	-3.94822	Minos1
Q7TNV0;E9Q8Y1;D3YVJ6	-0.13653	28.7536	-0.77039	0.452435	0.774695	-5.67099	-0.0575988	28.7536	-0.327516	0.747577	0.8986	-6.12499	Dek
Q7TPV4	-0.591824	27.6347	-3.07124	0.00739185	0.247585	-2.34876	-0.534074	27.6347	-2.79293	0.0131474	0.165369	-2.98152	Mybbp1a
Q7TQ62;Q7TQ62-2;Q6P3D8;F6XS92	0.414929	27.8399	0.971029	0.346165	0.722244	-5.50592	0.13997	27.8399	0.330088	0.745669	0.898081	-6.12413	Podn
Q7TSH2;F7DF70	0.0377685	26.823	0.181366	0.858387	0.947582	-5.94386	0.109222	26.823	0.528536	0.604473	0.828528	-6.03845	Phkb
Q7TSV4	-0.025821	29.4212	-0.197556	0.845911	0.945282	-5.94082	-0.00114655	29.4212	-0.0088399	0.993058	0.996169	-6.17939	Pgm2
Q7TT50;Q80UW5	-0.346318	28.3954	-1.14601	0.268854	0.680298	-5.33488	0.27472	28.3954	0.916093	0.373389	0.670966	-5.76345	Cdc42bpb
Q80SU7;L7N451;L7N223;H3BL64	-0.240034	27.6943	-0.935731	0.363495	0.733379	-5.53743	-0.402571	27.6943	-1.58146	0.133582	0.430174	-5.00082	Gvin1
Q80SW1;D3Z2Q0;F7ATQ6	0.583879	28.5935	3.70809	0.00194554	0.19942	-1.16484	0.0700318	28.5935	0.448188	0.660102	0.855922	-6.0778	Ahcyl1
Q80SZ7;J3QPM9;D3Z7Q3	0.0488147	29.7037	0.230254	0.820849	0.944881	-5.93389	0.411869	29.7037	1.95773	0.0681633	0.317282	-4.44032	Gng5;Gm3150
Q80T06;Q91VK2;D3YY68	0.201517	33.0912	0.77374	0.450507	0.774695	-5.66852	0.208434	33.0912	0.806471	0.431943	0.720147	-5.8551	Eef1d
Q80TM9-4;Q80TM9-6;Q80TM9;F6PY46;Q80TM9-3;Q80TM9-2;F6ZL69;Q80TM9-5;F6UKP3;Q80TM9-7	0.260578	27.4728	1.31744	0.206478	0.637174	-5.14465	0.195213	27.4728	0.994577	0.33493	0.636752	-5.69143	Nisch
Q80U63;Q80U63-2	-0.504594	26.7472	-2.11555	0.0506283	0.450478	-4.01893	-0.566444	26.7472	-2.39318	0.0294864	0.223661	-3.7083	Mfn2
Q80UJ7	-0.307802	28.2647	-1.43533	0.170695	0.589409	-5.00178	-0.129748	28.2647	-0.6097	0.550729	0.798593	-5.99239	Rab3gap1
Q80UM7	-0.518378	26.8359	-1.717	0.105514	0.522926	-4.6247	-0.591176	26.8359	-1.97323	0.0662258	0.314923	-4.41565	Mogs
Q80UU9	-0.125946	30.4789	-0.86994	0.397357	0.744598	-5.59338	-0.105078	30.4789	-0.731399	0.475244	0.748785	-5.91169	Pgrmc2
Q80VP1;Q80VP1-2;D3Z4V3;D3Z550	0.0531132	28.6748	0.299634	0.768362	0.927829	-5.91571	0.170466	28.6748	0.969089	0.347102	0.64791	-5.71539	Epn1
Q80W22;F7AFM3	0.156337	29.2226	1.14554	0.269042	0.680298	-5.33537	0.342593	29.2226	2.52967	0.0224533	0.198831	-3.46491	Thnsl2
Q80W54;I7HIP5	-0.145978	28.2491	-0.939548	0.361592	0.733269	-5.53407	-0.163904	28.2491	-1.06306	0.303731	0.606852	-5.62436	Zmpste24
Q80WJ7;F6QHD1;F6ZSG0;E9PUX0;F6QFT1;F6ZQL0	-0.0438409	28.3297	-0.335497	0.741663	0.921439	-5.90446	0.05221	28.3297	0.402625	0.692619	0.871744	-6.0973	Mtdh
Q80WQ2	-0.144604	29.1465	-0.751462	0.463422	0.781561	-5.68477	0.210783	29.1465	1.10382	0.286199	0.591849	-5.58262	Vac14
Q80X50-2;Q80X50-3;Q80X50-4;Q80X50;Q80X50-5	0.680615	28.4468	3.03205	0.00801989	0.256968	-2.42078	-0.0263168	28.4468	-0.118142	0.907444	0.968176	-6.17232	Ubap2l
Q80X90	0.153475	32.4059	0.969964	0.34668	0.722244	-5.50688	0.0530104	32.4059	0.337612	0.7401	0.895587	-6.12159	Flnb
Q80X95;Q6NTA4;G3UYP1	-0.148024	29.0537	-0.547735	0.591528	0.847736	-5.81258	-0.321533	29.0537	-1.19895	0.24822	0.557817	-5.48007	Rraga;Rragb
Q80XL6;D3YTQ5;F6U473	0.24224	30.26	1.61147	0.126871	0.547182	-4.77152	0.153441	30.26	1.02862	0.31915	0.62182	-5.65858	Acad11
Q80Y14	0.356636	29.4346	1.85533	0.0823023	0.49652	-4.42305	0.231323	29.4346	1.2127	0.243065	0.55269	-5.46466	Glrx5
Q80Y55;B2KGE3	0.0960878	26.811	0.304489	0.764729	0.927829	-5.91426	0.382767	26.811	1.22229	0.239518	0.548827	-5.45383	Bsdc1
Q80Y98;Q80Y98-2;Q80Y98-3	-0.523363	29.1942	-2.94977	0.00951328	0.27966	-2.57139	-0.463413	29.1942	-2.63203	0.0182597	0.184765	-3.27895	Ddhd2
Q80YC5;E9Q698	-0.0770164	29.5969	-0.423591	0.677574	0.893343	-5.87155	-0.113778	29.5969	-0.630607	0.537313	0.790978	-5.97951	F12
Q80YQ1;P35441;CON__Q28194;E9PWF0;Q05895;Q03350	0.139837	29.6788	0.648754	0.525815	0.811381	-5.75394	0.336141	29.6788	1.57151	0.135872	0.431347	-5.01453	Thbs1
Q80ZP8;Q3TMX5;Q9CXI5;F6USD5;F6T4L3;E0CXA8;F7C1S6	-0.384299	28.2187	-1.56234	0.138012	0.553719	-4.83767	-0.731544	28.2187	-2.99699	0.00862585	0.133231	-2.59702	Manf
Q810B6;Q810B6-2	-0.175831	28.8732	-0.801254	0.434869	0.765257	-5.64785	0.0128911	28.8732	0.0591975	0.953537	0.982902	-6.17764	Ankfy1
Q8BFQ8	0.0264176	26.637	0.133744	0.895294	0.962195	-5.95131	-0.242918	26.637	-1.23931	0.233326	0.545219	-5.43445	Pddc1
Q8BFR4	0.510192	28.1817	2.10889	0.0512761	0.450478	-4.02964	0.267368	28.1817	1.11369	0.282066	0.586769	-5.57231	Gns
Q8BFR5;D3YVN7;Q8BFR5-2	-0.199133	31.3809	-1.48801	0.156434	0.577857	-4.93495	-0.357842	31.3809	-2.69457	0.0160786	0.174672	-3.16403	Tufm;Gm9755
Q8BFS6;Q8BFS6-2;Q8BFS6-4;Q8BFS6-5;D3Z7F7;Q8BFS6-3	0.500614	29.4986	1.82472	0.0870086	0.507512	-4.46852	0.634702	29.4986	2.33132	0.0333178	0.237042	-3.81669	Cpped1
Q8BFW7;Q8BFW7-4;Q8BFW7-5;Q8BFW7-3;Q8BFW7-2	0.671872	29.4915	3.13034	0.00653503	0.247585	-2.23984	0.0571104	29.4915	0.268137	0.792063	0.9216	-6.1429	Lpp
Q8BFY6	-0.0178951	28.9541	-0.126326	0.901068	0.962986	-5.95226	0.0480893	28.9541	0.342093	0.736789	0.893492	-6.12005	Pef1
Q8BFY9-2;Q8BFY9;Q3TKD0;J3QMX2	-0.234446	29.6542	-1.59263	0.131049	0.547182	-4.79706	0.156884	29.6542	1.07396	0.29897	0.604063	-5.61333	Tnpo1
Q8BFZ9	-0.0175219	31.1063	-0.110016	0.913782	0.967389	-5.95418	-0.227669	31.1063	-1.4405	0.169247	0.472893	-5.18917	Erlin2
Q8BG07-2;Q8BG07	0.495051	27.8212	1.74433	0.100519	0.519049	-4.58565	0.502288	27.8212	1.78348	0.0937253	0.363607	-4.70954	Pld4
Q8BG32;G3UYH2;G3UWW7;G3UXL5;G3UYI4;G3UYL3;G3UYL8;G3UX15;G3UX67;G3UWV7;G3UZ28;G3UZ33	-0.172126	31.448	-1.89779	0.0761491	0.490282	-4.35922	-0.0442211	31.448	-0.491325	0.629952	0.838716	-6.05745	Psmd11
Q8BG51;Q8BG51-2;Q8BG51-3;Q8BG51-4;F7ASU3	-0.384645	25.8959	-1.70766	0.107269	0.52767	-4.63794	-0.569545	25.8959	-2.54805	0.0216383	0.197864	-3.43173	Rhot1
Q8BG60-2;Q8BG60	0.276037	27.5829	1.5654	0.137295	0.552331	-4.83359	0.366332	27.5829	2.09349	0.052802	0.289378	-4.22041	Txnip
Q8BG67;Q8BG67-2;Q8BWC5;Q6ZQ18-2;Q6ZQ18	-0.134918	27.4542	-0.661778	0.51765	0.806225	-5.74569	-0.09451	27.4542	-0.467151	0.646769	0.848973	-6.06908	Efr3a
Q8BGA9	-0.273141	26.0121	-1.23624	0.234432	0.659441	-5.23743	-0.324576	26.0121	-1.48037	0.158438	0.460786	-5.13722	Oxa1l
Q8BGB7-2;Q8BGB7	0.27909	27.1347	0.947878	0.357465	0.730365	-5.5267	-0.166834	27.1347	-0.570989	0.576039	0.814058	-6.01514	Enoph1
Q8BGC0;Q8BGC0-2	0.193998	27.4081	0.987694	0.338188	0.717449	-5.49068	0.158265	27.4081	0.811986	0.428864	0.717866	-5.85075	Htatsf1
Q8BGC4	0.0295151	28.9174	0.222398	0.826853	0.944881	-5.93565	-0.209436	28.9174	-1.59029	0.131577	0.427733	-4.9886	Zadh2
Q8BGD9;REV__Q8BGD9	0.879985	29.2151	3.08055	0.0072499	0.247585	-2.33162	0.238603	29.2151	0.841717	0.412505	0.702272	-5.82679	Eif4b
Q8BGE6;D3YZP6	-0.349396	26.0666	-1.87488	0.0794172	0.496333	-4.39378	-0.165832	26.0666	-0.896729	0.383323	0.675605	-5.7804	Atg4b
Q8BGH2	0.228297	30.1362	1.54608	0.141878	0.561042	-4.85924	-0.113753	30.1362	-0.776306	0.449034	0.730485	-5.87845	Samm50
Q8BGJ5;Q922I7;Q8CB58;P17225;E9QMW9;F7DCW4;F7AXP1;E9Q0W3;E9Q279;F7C521;B2RU80	-0.159881	31.2259	-1.0529	0.308222	0.706103	-5.42891	-0.293957	31.2259	-1.9508	0.069047	0.320107	-4.45132	Ptbp1
Q8BGQ7	-0.184375	30.4845	-1.63958	0.120848	0.540912	-4.73303	-0.132331	30.4845	-1.18585	0.253208	0.561022	-5.49461	Aars
Q8BGS2;Q8BGS2-2	0.287914	28.4587	1.15387	0.265709	0.679896	-5.32663	0.274109	28.4587	1.10702	0.284855	0.590921	-5.57929	Bola2
Q8BGT5;D6RFQ8	-0.20605	29.6802	-1.31654	0.206772	0.637421	-5.1457	-0.428047	29.6802	-2.75607	0.0141798	0.167456	-3.05016	Gpt2
Q8BGU5-2;Q8BGU5	0.242543	26.6391	1.23518	0.234816	0.659441	-5.23861	0.0138727	26.6391	0.0711935	0.944137	0.980311	-6.17684	Ccny
Q8BH04	0.081339	27.9713	0.445557	0.661962	0.88415	-5.86218	0.0432205	27.9713	0.238578	0.814499	0.928339	-6.15049	Pck2
Q8BH24	-0.385777	26.9146	-1.2626	0.225051	0.653876	-5.20783	-0.326043	26.9146	-1.07533	0.298375	0.603839	-5.61194	Tm9sf4
Q8BH35;Q8BH35-2	-0.147754	29.9912	-0.749819	0.464383	0.781561	-5.68595	-0.415173	29.9912	-2.12316	0.0498972	0.284761	-4.17126	C8b
Q8BH40;O70439	0.0452686	28.3941	0.257944	0.79978	0.942063	-5.9272	0.147204	28.3941	0.845253	0.410587	0.699806	-5.82389	Stx7
Q8BH43;B1AUN0;Q8R5H6	-0.199756	27.548	-1.19144	0.251073	0.671371	-5.28658	0.0243539	27.548	0.146378	0.885474	0.959505	-6.16852	Wasf2
Q8BH58	0.205403	26.8219	1.13054	0.275117	0.684578	-5.35096	-0.0262083	26.8219	-0.145364	0.886262	0.959924	-6.16867	Tiprl
Q8BH59	-0.296728	26.922	-0.991863	0.336212	0.716878	-5.48684	-0.711416	26.922	-2.39637	0.0293006	0.223368	-3.70268	Slc25a12
Q8BH61	-0.0714114	32.7486	-0.676429	0.50855	0.801864	-5.73624	0.0442264	32.7486	0.422157	0.678599	0.866185	-6.08919	F13a1
Q8BH64;D3Z7U7	-0.0200967	36.4108	-0.170058	0.867123	0.951378	-5.94583	0.196257	36.4108	1.67354	0.1139	0.400394	-4.87102	Ehd2
Q8BH69	-0.108228	28.1746	-0.8207	0.424027	0.757808	-5.63284	-0.234643	28.1746	-1.79303	0.0921306	0.360422	-4.69519	Sephs1
Q8BH79-2;Q8BH79;Q8BH79-4;Q8BH79-3	-0.243981	29.4451	-1.58299	0.133233	0.547182	-4.81005	0.104621	29.4451	0.684033	0.503864	0.769083	-5.94474	Ano10
Q8BH82	-0.263398	30.8681	-1.80381	0.0903596	0.510033	-4.49932	0.217696	30.8681	1.50234	0.152732	0.452713	-5.10814	Napepld
Q8BH86;E9QMK9;Q8BH86-2;F7CUW7	0.25574	27.605	1.12565	0.277122	0.686467	-5.35601	-0.175875	27.605	-0.780091	0.446867	0.729124	-5.87557	9030617O03Rik
Q8BH93	0.37245	26.1639	1.69196	0.110276	0.530312	-4.66009	0.170934	26.1639	0.782508	0.445486	0.728733	-5.87372	Mapk1ip1l
Q8BH95;F6T930	-0.0293461	32.5836	-0.168818	0.868082	0.95173	-5.94604	-0.393818	32.5836	-2.28297	0.0366316	0.248179	-3.90048	Echs1
Q8BH97;D3Z3A9;D3Z7T1;D3YZP8	0.0755718	30.0804	0.300653	0.767599	0.927829	-5.9154	0.34133	30.0804	1.36841	0.190327	0.496053	-5.28037	Rcn3
Q8BHA3;Q8BHA3-2	0.0998792	27.0658	0.308105	0.762027	0.927829	-5.91316	-0.305015	27.0658	-0.94816	0.357326	0.656406	-5.73465	Dtd2
Q8BHC0	0.160654	26.6137	0.895162	0.384135	0.740798	-5.57236	0.243741	26.6137	1.3686	0.190269	0.496053	-5.28013	Lyve1
Q8BHC4;B0QZX9	-0.146384	26.8145	-0.723007	0.480242	0.791493	-5.70488	0.231661	26.8145	1.15303	0.266044	0.574109	-5.53046	Dcakd
Q8BHD7-2;Q8BHD7;G8JL74;G3UXA6;G3UZ01;G3UY95;G3UXZ8	0.0473542	27.5565	0.20912	0.837027	0.944881	-5.93849	0.0252054	27.5565	0.112168	0.912103	0.968988	-6.17302	Ptbp3
Q8BHG1;A2A9Q2;A6PWC3;Q3V3G9	-0.266834	28.9813	-1.30715	0.209865	0.639525	-5.15666	0.117788	28.9813	0.581466	0.56913	0.810279	-6.00913	Nrd1
Q8BHG2;Q8BHG2-3;A2A8E2;B7ZC72;B7ZC71;Q8BHG2-2;A2A8E4;D6REH4	-0.229603	28.1886	-1.08068	0.296057	0.694083	-5.40156	-0.362617	28.1886	-1.71992	0.104971	0.385366	-4.80374	0610037L13Rik
Q8BHK3-2;Q8BHK3	-1.22204	27.5777	-2.65812	0.0173172	0.322642	-3.0968	-0.67944	27.5777	-1.48928	0.156102	0.456697	-5.12546	Slc36a2
Q8BHL8	0.305702	28.1721	1.14648	0.268663	0.680298	-5.33438	0.46251	28.1721	1.74795	0.0998742	0.374497	-4.76248	Psmf1
Q8BHN3-2;Q8BHN3;Q8BHN3-3	-0.120012	32.9411	-1.24729	0.230462	0.656796	-5.22508	-0.101573	32.9411	-1.0638	0.303406	0.606852	-5.62361	Ganab
Q8BHT6;Q8BHT6-2	-0.189848	30.8491	-1.23378	0.235324	0.659441	-5.24017	-0.064608	30.8491	-0.423112	0.677916	0.866185	-6.08879	B3galtl
Q8BHZ0	-0.289855	27.5574	-1.33858	0.199653	0.630471	-5.11973	0.395723	27.5574	1.84159	0.0843875	0.352777	-4.62151	Fam49a
Q8BI84	0.00380788	28.9075	0.0254431	0.98002	0.994702	-5.95987	-0.05188	28.9075	-0.349321	0.73146	0.890209	-6.11753	Mia3
Q8BIJ6;E9PWN2;E9PWN3	-0.0961245	31.0412	-0.700429	0.493845	0.796246	-5.72032	-0.100049	31.0412	-0.734652	0.473315	0.747434	-5.90934	Iars2
Q8BIQ5;Q8BIQ5-2;A2AEK1;Q8C7E9;F6ZKC7;A2AEJ8;A2AEK3	0.260362	26.9157	0.86408	0.400472	0.744598	-5.59818	0.188248	26.9157	0.629569	0.537975	0.791328	-5.98016	Cstf2;Cstf2t
Q8BIW1	-0.118319	28.5405	-1.08	0.296354	0.694083	-5.40224	0.21554	28.5405	1.9826	0.0650782	0.313236	-4.40068	Prune
Q8BJ56-3;Q8BJ56;Q8BJ56-2;E9PZA4;E9Q323	0.165715	32.034	0.840227	0.413316	0.750819	-5.61744	0.298407	32.034	1.52469	0.147101	0.446587	-5.07822	Pnpla2
Q8BJ64	-0.260237	29.5494	-1.6168	0.125709	0.547182	-4.76426	-0.569006	29.5494	-3.56239	0.00264201	0.0828358	-1.50617	Chdh
Q8BJ71;Q8BJ71-2	-0.361583	28.0452	-2.06454	0.0557844	0.460646	-4.10047	0.033124	28.0452	0.190588	0.851276	0.943015	-6.16095	Nup93
Q8BJD1	-0.285263	31.1865	-1.85368	0.0825503	0.49652	-4.42552	0.552342	31.1865	3.61689	0.00235623	0.0807349	-1.40007	Itih5
Q8BJE2;Q8BJE2-2	0.0437753	28.5868	0.249713	0.806027	0.942261	-5.92926	-0.02757	28.5868	-0.158484	0.876083	0.954153	-6.16664	Btnl9
Q8BJS4-3;Q8BJS4-2;Q8BJS4	-0.1139	26.973	-0.720534	0.481721	0.791493	-5.70659	-0.116667	26.973	-0.743729	0.467957	0.744966	-5.90274	Sun2
Q8BJU0;Q8BJU0-2	0.164579	30.5383	1.30161	0.21171	0.639672	-5.16311	0.169847	30.5383	1.35363	0.194902	0.502382	-5.29862	Sgta
Q8BJW6;Q8BJW6-2;D3YZZ6;D6RFN2;D6RGA6	-0.115996	27.9725	-0.523008	0.608226	0.851955	-5.82549	-0.189193	27.9725	-0.85962	0.402853	0.692963	-5.81199	Eif2a
Q8BJY1;F7BA91	0.0523764	30.2367	0.442426	0.664177	0.88501	-5.86355	0.0624684	30.2367	0.531745	0.6023	0.828366	-6.03675	Psmd5
Q8BJZ4	-0.389792	26.0313	-1.51707	0.149002	0.565109	-4.89734	-0.599261	26.0313	-2.35031	0.0320947	0.233805	-3.78356	Mrps35
Q8BK64	-0.150983	29.6842	-1.04873	0.310078	0.707225	-5.43296	-0.184891	29.6842	-1.29417	0.214205	0.523647	-5.37046	Ahsa1
Q8BK72	-0.636329	27.2844	-2.90449	0.0104477	0.282541	-2.65388	-0.786547	27.2844	-3.61786	0.00235144	0.0807349	-1.39818	Mrps27
Q8BKC5;Q8BKC5-2;Q8BIV3	-0.111059	31.5655	-0.891184	0.386201	0.741681	-5.57571	0.156233	31.5655	1.26334	0.22479	0.533517	-5.40669	Ipo5
Q8BKE6;F2Z3Y7	-0.58542	28.7153	-2.95683	0.00937522	0.279475	-2.5585	0.0314606	28.7153	0.160126	0.874811	0.953147	-6.16638	Cyp20a1
Q8BKZ9;A2AWH8;A2AWH7	-0.146995	29.4773	-1.00527	0.329914	0.716878	-5.47437	-0.419677	29.4773	-2.89223	0.0107158	0.146531	-2.79531	Pdhx
Q8BL66;Q8CHD8-2;Q8CHD8;Q8CHD8-3	0.206225	31.1572	1.08348	0.294852	0.694083	-5.39877	0.246767	31.1572	1.30649	0.210086	0.518431	-5.35579	Eea1
Q8BL97-3;Q8BL97-4;Q8BL97-2;Q8BL97	0.121334	31.3237	0.576411	0.572458	0.83815	-5.79689	-0.279649	31.3237	-1.33876	0.199594	0.5073	-5.31683	Srsf7
Q8BLN5	-0.225198	26.7587	-0.771646	0.451711	0.774695	-5.67006	-0.0700674	26.7587	-0.24194	0.811939	0.928339	-6.14967	Lss
Q8BLY1-2;E9QKW2;Q8BLY1;D3Z3A3	0.0657876	26.5416	0.354031	0.727996	0.916032	-5.89816	0.0515898	26.5416	0.279768	0.783285	0.917572	-6.13967	Smoc1
Q8BM72;D3Z0Y0;Q8BM72-2	0.00463761	28.1576	0.019205	0.984918	0.996619	-5.96001	-0.0911569	28.1576	-0.380405	0.70871	0.88015	-6.10608	Hspa13
Q8BMD8	-0.127029	27.8321	-0.533127	0.601365	0.851955	-5.82027	0.177363	27.8321	0.75012	0.464207	0.743225	-5.89806	Slc25a24
Q8BMF4	-0.106158	32.5642	-0.772548	0.451192	0.774695	-5.6694	-0.305904	32.5642	-2.24335	0.0395743	0.256001	-3.96853	Dlat
Q8BMG7;E9QKE4;Q8BMG7-2	-0.121897	27.5664	-0.728092	0.47721	0.790216	-5.70134	0.19481	27.5664	1.17258	0.258342	0.567185	-5.50921	Rab3gap2
Q8BMJ2	-0.271293	28.5774	-1.19637	0.249197	0.671359	-5.28124	-0.197746	28.5774	-0.878763	0.392698	0.682983	-5.79584	Lars
Q8BMJ3;J3QNT6;Q60872;J3QPQ5;Q8BX20;Q3UTA4;Q3UT53;Q3TQZ4;M0QWL1;J3QQ02;J3QPI8;J3QP87;J3QNQ2;J3QMW5;E9Q5G6;D3Z367	-0.316136	27.6819	-1.14399	0.269664	0.680558	-5.33698	0.0802901	27.6819	0.292784	0.773497	0.912392	-6.13589	Eif1ax;Gm5039;Eif1a
Q8BMK4	-0.255994	30.2529	-1.66578	0.115457	0.535268	-4.69675	0.110074	30.2529	0.721785	0.480973	0.753036	-5.91856	Ckap4
Q8BML9;D3Z158;Q8R1V9;F6TDS3	-0.295809	29.7377	-1.78147	0.0940637	0.512622	-4.53196	-0.1155	29.7377	-0.70095	0.493529	0.761908	-5.93317	Qars
Q8BMP6	-0.266233	28.5697	-1.58167	0.133535	0.547182	-4.81182	-0.27144	28.5697	-1.62504	0.123932	0.418392	-4.94002	Acbd3
Q8BMS1	-0.0711115	33.2643	-0.46924	0.645308	0.875747	-5.85157	-0.1416	33.2643	-0.941575	0.360585	0.658827	-5.74064	Hadha
Q8BMS4	0.282017	26.4967	0.929662	0.366533	0.734004	-5.54274	-1.04143	26.4967	-3.45952	0.00327923	0.0892395	-1.70625	Coq3
Q8BND5-3;Q8BND5-2;Q8BND5;Q8BND5-4	-0.0617988	29.6046	-0.41931	0.680635	0.895503	-5.87332	0.0137071	29.6046	0.0937212	0.926509	0.973536	-6.17495	Qsox1
Q8BP40;Q8BP40-2	-0.320707	28.8865	-1.77757	0.0947246	0.514032	-4.53763	-0.609503	28.8865	-3.40432	0.00368214	0.0892395	-1.81343	Acp6
Q8BP47	-0.152212	29.8211	-1.09181	0.291285	0.69142	-5.39043	-0.0346068	29.8211	-0.250148	0.805696	0.926586	-6.14762	Nars
Q8BP48	-0.370916	27.9259	-2.08991	0.0531624	0.454843	-4.06004	-0.307974	27.9259	-1.74866	0.0997481	0.374495	-4.76143	Metap1
Q8BP56;Q8BP56-3;F6QM56;Q8BP56-2;E9Q4H7;E9QA85	0.394205	27.296	1.91751	0.0734347	0.488912	-4.32929	0.0332219	27.296	0.162846	0.872705	0.952245	-6.16593	Athl1
Q8BP92;D6RHL9	0.439186	31.3462	1.41933	0.175229	0.597673	-5.02171	0.517241	31.3462	1.68448	0.111735	0.396527	-4.85525	Rcn2
Q8BPB5;F6ZFS0	0.304897	30.2557	1.86898	0.0802785	0.496333	-4.40264	0.492046	30.2557	3.03944	0.00789756	0.128012	-2.51621	Efemp1
Q8BPG6;F6R8U9	0.0650311	26.0415	0.167745	0.868912	0.951939	-5.94622	-0.596358	26.0415	-1.55015	0.140903	0.437167	-5.04377	Sumf2
Q8BQ47;D3Z0T5	0.316249	28.857	0.949916	0.35646	0.729311	-5.52489	0.691529	28.857	2.09317	0.0528345	0.289378	-4.22094	Cnpy4
Q8BR63	0.477373	27.9498	2.28449	0.036523	0.421413	-3.74174	1.22699	27.9498	5.9171	2.28251e-05	0.00972025	2.88425	Fam177a1
Q8BR90;Q8BR90-2	0.181451	28.0474	0.953071	0.354908	0.72881	-5.52208	0.465555	28.0474	2.46419	0.0256017	0.209541	-3.58238
Q8BRF7;Q8BRF7-3;Q8BRF7-2	-0.26203	30.0932	-2.13273	0.0489926	0.450478	-3.99123	-0.186619	30.0932	-1.53065	0.145629	0.444341	-5.07019	Scfd1
Q8BSL7;A2A6T9	-0.0436489	25.6618	-0.188613	0.852798	0.94656	-5.94253	-0.0202602	25.6618	-0.0882224	0.930808	0.974602	-6.17546	Arf2
Q8BSM7;A2ATS4;G3X8X3	0.434602	27.3248	1.81125	0.0891541	0.509135	-4.48838	0.477645	27.3248	2.006	0.0622904	0.306632	-4.3631	Slc43a1
Q8BT60;Q9D6C8;Q1RLL3;Q3UYN2;Q9Z140;Q8BLR2;Q0VE82;Q9DC53;B2RS65;Q8JZW4	0.221555	29.4963	1.49857	0.153699	0.5756	-4.92135	-0.0102635	29.4963	-0.0699563	0.945106	0.980379	-6.17693	Cpne3
Q8BTI8-3;Q8BTI8;Q8BTI8-2	0.367584	29.1995	1.82229	0.0873931	0.507512	-4.47212	-0.15682	29.1995	-0.78343	0.44496	0.728499	-5.87301	Srrm2
Q8BTJ4-2;Q8BTJ4;A2A5N7;D3Z6V6	-0.00754085	27.3011	-0.0530475	0.958359	0.98377	-5.95879	-0.292814	27.3011	-2.07575	0.0546122	0.293332	-4.24962	Enpp4
Q8BTS3;Q2V6D6;A4UUI3	0.144629	28.4305	0.931857	0.365432	0.733379	-5.54082	0.189731	28.4305	1.23188	0.236014	0.547702	-5.44294	Gbp9
Q8BTS4	-0.0139014	26.2882	-0.0486229	0.961829	0.984958	-5.95901	-0.409628	26.2882	-1.44381	0.16833	0.472893	-5.18491	Nup54
Q8BTZ7	-0.235059	28.4745	-1.25634	0.227251	0.654938	-5.21491	0.160124	28.4745	0.862433	0.40135	0.691176	-5.80963	Gmppb
Q8BU14	-0.370736	27.7439	-2.45071	0.0262995	0.376918	-3.4596	-0.00179978	27.7439	-0.0119891	0.990584	0.995929	-6.17935	Sec62
Q8BU30;E9Q866;F6Q6R1	-0.726812	28.8434	-2.72338	0.0151602	0.319458	-2.98058	-0.361588	28.8434	-1.36533	0.191274	0.49668	-5.28419	Iars
Q8BU31	0.338229	28.3573	1.1282	0.276078	0.686011	-5.35339	-0.0335468	28.3573	-0.112762	0.91164	0.968907	-6.17295	Rap2c
Q8BU33;Q8BU33-3;Q8BU33-2	-0.028558	28.2966	-0.157745	0.876656	0.955158	-5.94783	-0.128716	28.2966	-0.71647	0.484158	0.754062	-5.92233	Ilvbl
Q8BU85	0.442861	27.1804	1.74012	0.101275	0.519049	-4.59169	0.119061	27.1804	0.471433	0.643776	0.846909	-6.06706	Msrb3
Q8BUE4;Q8BUE4-2	-0.221379	30.6152	-1.4506	0.166454	0.585831	-4.98259	0.0699889	30.6152	0.462144	0.650278	0.851656	-6.07141	Aifm2
Q8BUK6;F6W1A2	0.0367606	29.1755	0.241696	0.812124	0.944137	-5.93121	-0.171224	29.1755	-1.13446	0.273521	0.577897	-5.55037	Hook3
Q8BUU7;Q68FH4;B7ZCT3;B7ZCT4;B7ZCT5	0.125459	27.8207	0.712993	0.486248	0.79338	-5.71179	-0.343505	27.8207	-1.96722	0.0669709	0.316889	-4.42523	Galk2
Q8BUV3;A0JNY3	-0.0575189	29.0327	-0.468889	0.645554	0.875747	-5.85173	0.125152	29.0327	1.02809	0.319389	0.62188	-5.65909	Gphn
Q8BVA5;Q8BVA5-2;Q8BVA5-3;Q8BVA5-4	-0.1643	29.6984	-1.07758	0.297398	0.695874	-5.40464	0.191452	29.6984	1.26535	0.224088	0.533517	-5.40435
Q8BVE3	-0.276947	29.7381	-2.21045	0.0421838	0.437892	-3.86451	0.0709385	29.7381	0.570562	0.576322	0.814058	-6.01539	Atp6v1h
Q8BVF2	0.0256514	26.5915	0.190608	0.85126	0.94656	-5.94216	0.0157384	26.5915	0.11785	0.907672	0.968176	-6.17235	Pdcl3
Q8BVI4;D3YWR7;D3Z1A1;D3Z099	-0.0699422	31.1556	-0.493733	0.628287	0.864759	-5.84003	-0.0422085	31.1556	-0.300255	0.767897	0.909754	-6.13365	Qdpr
Q8BVQ5	0.00141248	26.8645	0.00449434	0.99647	0.99987	-5.96018	-0.129615	26.8645	-0.415601	0.683292	0.866763	-6.09196	Ppme1
Q8BW75;E9Q3X6;E9PVL9	-0.132797	31.3942	-0.990685	0.33677	0.716878	-5.48792	-0.388824	31.3942	-2.92306	0.0100542	0.141226	-2.73714	Maob
Q8BWF0	-0.0638676	29.6701	-0.32484	0.749564	0.922412	-5.90793	-0.186931	29.6701	-0.958095	0.352447	0.652169	-5.72556	Aldh5a1
Q8BWG8-2;Q8BWG8;J3QNU6;E0CY53;E0CYB1;F7DF62;P20443;J3QNF6	0.093253	28.7931	0.57557	0.573012	0.83815	-5.79736	0.470415	28.7931	2.92587	0.00999598	0.141226	-2.73184	Arrb1
Q8BWM0	-0.250256	29.2313	-1.86726	0.0805309	0.496333	-4.40522	-0.428295	29.2313	-3.22033	0.0054148	0.102183	-2.16934	Ptges2
Q8BWQ6;Q8BWQ6-3;D3YW20;D3YW19;I1E4X5;F6RR19;Q8BWQ6-2	-0.313275	26.3812	-0.932552	0.365084	0.733379	-5.54021	-0.158685	26.3812	-0.476015	0.640579	0.844567	-6.06488	9030624J02Rik
Q8BWR2;Q8BWR2-2;B1AV57;B1AV58	0.374533	27.3247	1.79969	0.0910327	0.510033	-4.50535	0.878346	27.3247	4.25316	0.000623135	0.0495251	-0.16453	Pithd1
Q8BWT1	-0.00655688	32.8991	-0.0574281	0.954924	0.983482	-5.95855	-0.188741	32.8991	-1.66583	0.115446	0.403925	-4.88208	Acaa2
Q8BWW3;Q9CYR6	0.0792847	28.3167	0.560317	0.583122	0.846328	-5.80579	0.032461	28.3167	0.231176	0.820145	0.929811	-6.15226	Pgm3
Q8BWY3	-0.338695	30.4413	-3.16956	0.00602119	0.246753	-2.16738	-0.0475583	30.4413	-0.448491	0.659889	0.855922	-6.07766	Etf1
Q8BX02;Q8BX02-2;Q6P9J5	-0.168678	30.3503	-1.30652	0.210073	0.639525	-5.15739	0.0169355	30.3503	0.132188	0.896504	0.964794	-6.17053	Kank2
Q8BX70;Q8BX70-3;Q8BX70-2	-0.17089	32.4821	-1.02522	0.320702	0.713976	-5.45556	-0.141354	32.4821	-0.854564	0.405564	0.69482	-5.81619	Vps13c
Q8BXC6;G3X955	0.141586	26.6714	0.412974	0.685176	0.900029	-5.87592	-0.125765	26.6714	-0.369659	0.716544	0.882738	-6.11014	Commd2
Q8BXK9	0.572881	27.4798	2.08782	0.0533747	0.454843	-4.06339	0.0650005	27.4798	0.238716	0.814394	0.928339	-6.15046	Clic5
Q8BXQ2;B7ZC19	-0.357077	26.3564	-1.08022	0.296257	0.694083	-5.40202	0.174787	26.3564	0.532842	0.601557	0.828288	-6.03617	Pigt
Q8BXZ1	-0.0742128	29.7427	-0.525894	0.606265	0.851955	-5.82401	0.039999	29.7427	0.285631	0.778871	0.914821	-6.13799	Tmx3
Q8BY07;Q8BGM4;D3Z271;F6RCZ2	-0.235567	27.0338	-0.95438	0.354266	0.728322	-5.52091	0.327267	27.0338	1.33612	0.200436	0.5073	-5.32004	Wbscr27
Q8BY89-2;Q8BY89	0.707859	26.1942	1.75177	0.0991955	0.516687	-4.57495	-0.0371832	26.1942	-0.0927289	0.927285	0.973739	-6.17505	Slc44a2
Q8BYA0;B1ATU0	-0.243494	28.9476	-1.86519	0.0808354	0.496333	-4.40831	0.276633	28.9476	2.13539	0.0487438	0.280512	-4.1509	Tbcd
Q8BYH7;I6L974	-0.174807	26.9569	-0.808523	0.430796	0.762518	-5.64228	0.209275	26.9569	0.975412	0.344054	0.645933	-5.7095	Tbc1d17
Q8BYK8;A2AP88	0.0417749	27.9189	0.0844032	0.933796	0.976718	-5.95665	-0.473151	27.9189	-0.963341	0.34989	0.649424	-5.72072	Zc3h6
Q8BYU6	-0.106067	28.4143	-0.668624	0.513386	0.804257	-5.7413	-0.0524388	28.4143	-0.333115	0.743427	0.897469	-6.12312	Tor1aip2
Q8BZB2	0.394325	25.9908	1.45787	0.164467	0.582362	-4.97341	0.757895	25.9908	2.82365	0.012343	0.158348	-2.92412	Ppcdc
Q8BZS9;Q8BZS9-2;D3Z4E3;D3Z255	-0.0935091	28.0325	-0.4298	0.673145	0.890655	-5.86895	0.334818	28.0325	1.55081	0.140744	0.437167	-5.04286	Dhx32
Q8BZW8	-0.423822	27.631	-2.36491	0.031183	0.403327	-3.60631	-0.227201	27.631	-1.27755	0.21986	0.529897	-5.39008	Nhlrc2
Q8C025;D6RCW3;Q8C025-3;D3Z6W4;Q8C025-2;F7DAN4;F6X1K1	-0.316277	27.9167	-1.27272	0.221528	0.650614	-5.19633	0.27925	27.9167	1.13239	0.274365	0.578191	-5.55258	Chpt1
Q8C052	-0.375686	27.0332	-1.56377	0.137676	0.553116	-4.83576	0.0959358	27.0332	0.402409	0.692775	0.871744	-6.09739	Map1s
Q8C0E2;Q8C0E2-2	0.0489584	29.4518	0.306894	0.762931	0.927829	-5.91353	0.291805	29.4518	1.84328	0.0841273	0.35248	-4.61891	Vps26b
Q8C0L0;A2ARI0	-0.334206	26.2972	-1.51937	0.148425	0.565109	-4.89433	-0.212491	26.2972	-0.973482	0.344983	0.645933	-5.7113	Tmx4
Q8C0L6;Q3TXR6;Q8C0L6-2	0.131039	28.0477	0.932598	0.365061	0.733379	-5.54017	-0.0629976	28.0477	-0.451809	0.657547	0.8543	-6.07616	Paox
Q8C0M9	0.102402	27.1176	0.375556	0.712241	0.908299	-5.89043	-0.0864361	27.1176	-0.319449	0.753571	0.902167	-6.12763	Asrgl1
Q8C0N2	-0.513416	30.5466	-3.52736	0.00284378	0.19942	-1.50204	-0.116338	30.5466	-0.805447	0.432517	0.7207	-5.85591	Agpat9
Q8C129	0.0924861	30.703	0.71554	0.484716	0.792385	-5.71004	0.294508	30.703	2.29611	0.0357019	0.244651	-3.8778	Lnpep
Q8C166;B7ZCP4;E9Q806;A3KGK7;B7ZCP7;B7ZCP6;B7ZCP5;B7ZCP8;F6R587	0.0868858	28.5605	0.710834	0.487549	0.793764	-5.71326	-0.128274	28.5605	-1.05754	0.306167	0.608862	-5.62991	Cpne1
Q8C1A5	-0.0538593	28.3781	-0.463046	0.649645	0.876683	-5.8544	-0.119515	28.3781	-1.03543	0.316055	0.618462	-5.65188	Thop1
Q8C1B7-3;Q8C1B7-2;Q8C1B7	0.0707589	30.2092	0.415014	0.683712	0.89905	-5.87509	-0.225812	30.2092	-1.33465	0.200907	0.5073	-5.32184	40787
Q8C1E7;D3Z0U3	-0.204336	30.6863	-0.914856	0.374019	0.734004	-5.55557	0.307046	30.6863	1.38532	0.185203	0.49186	-5.25931	Tmem120a
Q8C253;P16110	-0.439677	31.0284	-1.30136	0.211794	0.639672	-5.1634	0.114196	31.0284	0.340605	0.737887	0.8938	-6.12057	Lgals3
Q8C2Q3;E9QL13;Q8C2Q3-2;J3QN51;J3QPT3	0.0766489	27.1057	0.467444	0.646564	0.875747	-5.85239	-0.239863	27.1057	-1.47409	0.160102	0.461727	-5.14547	Rbm14
Q8C2Q8;Q91VR2	-0.100471	32.1345	-0.815587	0.426861	0.759414	-5.63682	-0.278205	32.1345	-2.27579	0.0371495	0.248221	-3.91286	Atp5c1
Q8C3V4;P42225	-0.326637	30.4433	-1.77676	0.0948624	0.514032	-4.53881	-0.102726	30.4433	-0.563096	0.581273	0.815119	-6.01961	Stat1
Q8C3X2;Q8C3X2-2	0.112297	28.4377	0.539922	0.596779	0.849976	-5.81672	-0.311873	28.4377	-1.51104	0.150518	0.452312	-5.09653	Ccdc90b
Q8C3X8	-0.258695	27.9613	-1.73546	0.102117	0.519938	-4.59837	-0.0144984	27.9613	-0.0980129	0.923155	0.973062	-6.17453	Lmf2
Q8C5L6;Q5ND44;D3Z3P9;P59644	0.179876	26.6512	1.04423	0.312093	0.710191	-5.43732	0.0838129	26.6512	0.49031	0.630654	0.838902	-6.05795	Inpp5k
Q8C5P7;D3YVM3;Q8C5P7-2	-0.0122228	29.5801	-0.0638653	0.949879	0.982508	-5.95816	-0.571791	29.5801	-3.0107	0.00838379	0.131957	-2.57096	Tdrp;2610019F03Rik
Q8C5R8	-0.463478	27.3518	-1.90111	0.0756866	0.488912	-4.3542	0.0558754	27.3518	0.230959	0.820311	0.929811	-6.15231	Prps1l1
Q8C650-2;Q8C650	-0.0395224	29.9088	-0.253272	0.803324	0.942063	-5.92838	0.21836	29.9088	1.41011	0.177888	0.484463	-5.22805	40422
Q8C6B0;H3BJI7;Q76I24;Q5I0W6;Q76I26;G3X9G9	0.457186	32.4492	3.12685	0.00658277	0.247585	-2.24628	0.168303	32.4492	1.15996	0.263292	0.571648	-5.52295	Mettl7a1
Q8C6K9;E9Q6A6;Q8C6K9-2	-0.0249349	31.7542	-0.131143	0.897317	0.962195	-5.95165	0.0645523	31.7542	0.342127	0.736764	0.893492	-6.12004	Col6a6
Q8C754;G3UY33;Q8C754-2	-0.126398	27.1669	-1.05072	0.309195	0.706414	-5.43104	-0.0167811	27.1669	-0.140574	0.889983	0.961246	-6.16937	Vps52
Q8C7J6;Q50H33-2;Q50H33	-0.248802	26.6288	-1.00016	0.332305	0.716878	-5.47914	-0.281766	26.6288	-1.14141	0.270703	0.57742	-5.54295	Kctd12b
Q8C7X2-2;Q8C7X2;Q8C7X2-3	-0.354362	30.2162	-1.85326	0.0826145	0.49652	-4.42616	-0.310959	30.2162	-1.63881	0.121009	0.412732	-4.92057	Emc1
Q8C838	-0.357942	30.2783	-2.75026	0.0143494	0.31922	-2.93247	0.155014	30.2783	1.20024	0.247733	0.557817	-5.47863	Tusc5
Q8C845;Q9D8Y0;Q9D4J1	0.0806106	29.1184	0.184477	0.855987	0.946826	-5.9433	-0.288865	29.1184	-0.666164	0.514916	0.774452	-5.95666	Efhd2
Q8C878;Q3TL72;Q8C878-2	-0.166584	28.3329	-1.04427	0.312073	0.710191	-5.43728	-0.340117	28.3329	-2.14856	0.0475286	0.275128	-4.1289	Uba3
Q8C8R3;Q8C8R3-2;Q8C8R3-4;Q8C8R3-5;Q8C8R3-3	0.191399	27.4736	0.874398	0.394999	0.744598	-5.5897	0.0663783	27.4736	0.305586	0.763909	0.90943	-6.13201	Ank2
Q8C8T8;H7BWY8;G3UWF3	0.238137	27.2856	0.686858	0.50213	0.800026	-5.72938	0.427808	27.2856	1.24344	0.23184	0.543757	-5.4297	Tsr2
Q8C8U0;Q8C8U0-3;Q8C8U0-2;F7CUU8;F6S1C4;O35711-2;O35711;G3X957;O35711-4	-0.0291044	29.0348	-0.213862	0.83339	0.944881	-5.93749	0.191278	29.0348	1.41637	0.17608	0.482884	-5.2201	Ppfibp1
Q8CAQ8-2;E9Q800;E9QAY6	-0.192699	32.4397	-1.60728	0.12779	0.547182	-4.77722	-0.434692	32.4397	-3.65367	0.00218103	0.0796955	-1.32841	Immt
Q8CAS9-3;Q8CAS9-2;Q8CAS9;H7BWY5;F6U1Y8	-0.469684	26.6423	-1.90305	0.0754174	0.488912	-4.35127	-0.241119	26.6423	-0.984489	0.339712	0.64338	-5.70098	Parp9
Q8CAY6;G3XA25	-0.0392786	32.135	-0.253488	0.80316	0.942063	-5.92832	-0.589537	32.135	-3.83398	0.00149399	0.0678735	-0.977207	Acat2
Q8CBA2;F8WH72	-0.0564519	27.331	-0.291857	0.774193	0.92872	-5.91798	0.0722789	27.331	0.376565	0.711506	0.880814	-6.10754	Slfn5
Q8CBM2;A2AL85;Q8BSY0;A2AL77;A2AL75;Q3TU40;A2AL81	0.0190353	32.018	0.144613	0.886845	0.960246	-5.9498	0.149466	32.018	1.14427	0.269553	0.576763	-5.53989	Asph
Q8CBW3-5;B7ZCU2;B7ZCU5;Q8CBW3-2;B7ZCU4;B7ZCU3;Q8CBW3-4;Q8CBW3-3;B7ZCU0;Q8CBW3;J3QNK8	-0.227921	27.8901	-0.994902	0.334777	0.716878	-5.48402	-0.272049	27.8901	-1.19669	0.249078	0.558691	-5.48259	Abi1
Q8CBY8-2;Q8CBY8	-0.169968	27.7151	-0.730367	0.475857	0.789198	-5.69975	-0.511617	27.7151	-2.21542	0.0417794	0.262752	-4.01615	Dctn4
Q8CC86	0.263989	26.6346	2.16949	0.0456548	0.441385	-3.93158	-0.0277931	26.6346	-0.230169	0.820914	0.929811	-6.15249	Naprt1
Q8CC88;Q8CC88-2;Q8CC88-3	-0.0728881	29.663	-0.45017	0.658703	0.882769	-5.86016	-0.244331	29.663	-1.52067	0.148101	0.449123	-5.08363	Vwa8
Q8CCJ3;Q8CCJ3-1;Q8CCJ3-2	-0.242676	27.7168	-1.2418	0.232428	0.658995	-5.23123	-0.202518	27.7168	-1.0443	0.31206	0.613218	-5.64311	Ufl1
Q8CCS6-2;Q8CCS6;G3UY42;D3YUB9;D3Z055;G3UWS5;D3Z5F7;G3UWY6;G3UX74	-0.341218	26.6737	-1.83492	0.085415	0.503206	-4.45343	-0.143132	26.6737	-0.77564	0.449416	0.730485	-5.87896	Pabpn1;Gm20521
Q8CDI9;P54310;E9Q4M2	-0.0899648	34.8837	-0.779882	0.446986	0.771997	-5.66396	0.0818983	34.8837	0.715432	0.484781	0.754639	-5.92306	Lipe
Q8CDN6	0.150756	29.7359	0.788447	0.442105	0.768359	-5.65755	-0.208796	29.7359	-1.10042	0.287633	0.59215	-5.58616	Txnl1
Q8CE80;P51125-2;P51125-6;P51125;P51125-7;P51125-3;P51125-5;P51125-4	1.46671	31.0536	3.68545	0.00204025	0.19942	-1.20707	1.4184	31.0536	3.59155	0.00248504	0.0828358	-1.44941	Cast
Q8CFB8;Q3ULW8;E9PX17;E9Q992	0.255667	28.5269	0.867546	0.398628	0.744598	-5.59534	0.436205	28.5269	1.49158	0.155505	0.456697	-5.12242	Parp3
Q8CFX1;A2A7A7;A2A7A8	0.219271	33.0959	1.5804	0.133824	0.547182	-4.81352	0.0560149	33.0959	0.406845	0.68958	0.871187	-6.09558	H6pd
Q8CFX3;E0CXD4	0.135702	27.4778	0.942704	0.360024	0.733083	-5.53128	0.1786	27.4778	1.25028	0.229398	0.541437	-5.42183	Pcdh1
Q8CFZ6;P43025	-0.454865	28.386	-1.64513	0.119687	0.540292	-4.72537	-0.410627	28.386	-1.49659	0.154207	0.455592	-5.11578	Clec3b
Q8CG14;E9Q6C2;Q8CFG8;E0CZE7	0.158355	29.6091	1.28184	0.218389	0.647134	-5.1859	0.271819	29.6091	2.21728	0.0416295	0.262363	-4.01299	C1sa;C1s
Q8CG16;Q8CFG9;Q3UZ09	-0.0689851	27.184	-0.331396	0.7447	0.921439	-5.90581	-0.612071	27.184	-2.96299	0.00925623	0.135381	-2.66156	C1ra;C1rb
Q8CG72;Q8CG72-2	-0.0550321	27.1966	-0.339564	0.738656	0.920541	-5.90311	-0.272992	27.1966	-1.69744	0.10922	0.392744	-4.83651	Adprhl2
Q8CG76	-0.126262	29.7665	-0.989757	0.337209	0.716878	-5.48878	-0.158321	29.7665	-1.25064	0.229271	0.541437	-5.42141	Akr7a2
Q8CGA0	0.0593753	28.6929	0.478086	0.639137	0.871577	-5.84746	0.239199	28.6929	1.94087	0.0703297	0.32454	-4.46703	Ppm1f
Q8CGA4	0.308803	26.4558	0.961355	0.350856	0.724736	-5.51465	0.595693	26.4558	1.8688	0.0803046	0.347259	-4.57967
Q8CGB6-2;Q8CGB6-4;Q8CGB6;Q8CGB6-3	0.219635	27.5855	0.936041	0.363339	0.733379	-5.53715	-0.172345	27.5855	-0.740168	0.470054	0.74613	-5.90534	Tenc1
Q8CGC7	-0.208486	31.4401	-1.20642	0.245411	0.669104	-5.27031	-0.0861615	31.4401	-0.502426	0.622298	0.835994	-6.05192	Eprs
Q8CGK3	-0.199182	31.1644	-1.3077	0.209685	0.639525	-5.15603	-0.342769	31.1644	-2.26775	0.0377373	0.249434	-3.9267	Lonp1
Q8CGN5;Q8CGN5-2;Q8CGN5-3;Q8CGN5-4	-0.0913896	36.5786	-0.906598	0.378239	0.737647	-5.56265	0.354934	36.5786	3.54816	0.00272217	0.0828358	-1.53387	Plin1
Q8CGP2;Q8CGP1;Q6ZWY9;Q64525;Q64478;Q64475;P10854;P10853;Q8CBB6;Q8CGP2-2;P70696;G3X9D5	0.257044	35.0356	1.16796	0.260147	0.677884	-5.31173	0.397926	35.0356	1.82204	0.0874318	0.35467	-4.65132	Hist1h2bp;Hist1h2bk;Hist1h2bc;Hist2h2bb;Hist1h2bh;Hist1h2bb;Hist1h2bm;Hist1h2bf;Gm13646;Hist1h2ba
Q8CGP6;Q8R1M2;Q8CGP7;Q8CGP5;Q8BFU2;P22752;Q8CGP4;F8WIX8;Q64523;Q6GSS7;G3UWL7	0.13317	35.1087	0.650623	0.524639	0.810863	-5.75276	0.0675692	35.1087	0.332667	0.743759	0.897469	-6.12327	Hist1h2ah;H2afj;Hist1h2ak;Hist1h2af;Hist3h2a;Hist1h2ab;Hist1h2aa;Hist1h2al;Hist2h2ac;Hist2h2aa1
Q8CGY8-2;Q8CGY8	-0.289281	27.0801	-1.30424	0.210832	0.639525	-5.16005	-0.143341	27.0801	-0.651245	0.524248	0.780536	-5.9664	Ogt
Q8CHH9;Q8CHH9-2;B7ZC46;B1AQY9;B1AQZ0;E0CYM4	0.163792	30.4032	0.793814	0.439064	0.766757	-5.6535	-0.243109	30.4032	-1.18731	0.252649	0.561022	-5.493	39692
Q8CHP8	-0.0121395	29.361	-0.108493	0.914971	0.967389	-5.95434	-0.00413066	29.361	-0.0372012	0.970791	0.989038	-6.17872	Pgp
Q8CHQ0	-0.0105927	26.8296	-0.054479	0.957236	0.983482	-5.95871	0.0941008	26.8296	0.487701	0.632459	0.839418	-6.05923	Fbxo4
Q8CHT0	-0.0202781	30.6362	-0.133337	0.895611	0.962195	-5.95136	-0.510454	30.6362	-3.38233	0.00385606	0.0909146	-1.85609	Aldh4a1
Q8CHU3-2;Q8CHU3;J3QNT7;Q5NCM6;Q5NCM5;F7CUV7;A8Y5D4;F7CD65	-0.303823	27.3203	-2.19409	0.0435393	0.44108	-3.89136	-0.269373	27.3203	-1.96031	0.0678372	0.317282	-4.43622	Epn2
Q8CI32;E0CX76;E0CYW3	-0.132762	27.4624	-0.658308	0.519818	0.8079	-5.7479	-0.493947	27.4624	-2.46816	0.0253996	0.209541	-3.5753	Bag5
Q8CI51;Q8CI51-2;Q9CRA2;Q8CI51-3;F8WJI6;E9Q8P5	-0.0249007	29.3392	-0.112134	0.91213	0.967292	-5.95394	0.106321	29.3392	0.482484	0.636079	0.840865	-6.06177	Pdlim5
Q8CI94	0.123339	33.7461	1.16148	0.262694	0.678001	-5.3186	0.192117	33.7461	1.82311	0.0872632	0.35467	-4.6497	Pygb
Q8CI95;G5E8A0;Q8R2T7	0.0583502	27.0795	0.338014	0.739802	0.920767	-5.90363	0.150775	27.0795	0.880155	0.391966	0.682736	-5.79466	Osbpl11
Q8CIB5;A6X941	0.105324	31.9098	0.638095	0.532552	0.817055	-5.76057	0.23964	31.9098	1.46303	0.163067	0.467407	-5.15995	Fermt2
Q8CIE6;F8WHL2;F6XJN3;D6RH55	-0.366773	31.8685	-2.21527	0.041792	0.437892	-3.85658	-0.0935537	31.8685	-0.569413	0.577083	0.814058	-6.01604	Copa
Q8CIF4	0.0637279	27.5715	0.371277	0.715362	0.909245	-5.892	-0.31953	27.5715	-1.87593	0.0792637	0.346534	-4.56863	Btd
Q8CIG8;F6QQQ6	0.168983	27.4654	1.03544	0.316054	0.713694	-5.44579	0.216119	27.4654	1.33447	0.200963	0.5073	-5.32205	Prmt5
Q8CIN4;Q61036-2;Q61036;G5E884;O88643;A3KGC3;A3KGC4;A3KGC5	-0.120015	30.4561	-0.752449	0.462845	0.781561	-5.68406	-0.327228	30.4561	-2.06742	0.0554808	0.295336	-4.26327	Pak2
Q8CIZ8;E9QPU1;Q8CIZ8-2;Q3TPE1;Q3TD35	0.147032	29.6446	0.836853	0.415154	0.751918	-5.62013	0.454351	29.6446	2.60596	0.0192505	0.188368	-3.32658	Vwf
Q8CJ53-4;Q8CJ53-3;Q8CJ53-2;Q8CJ53	-0.106427	26.9996	-0.464874	0.648364	0.875747	-5.85356	-0.155748	26.9996	-0.685558	0.502927	0.76806	-5.9437	Trip10
Q8JZK9	-1.05223	28.3003	-3.59599	0.00246196	0.19942	-1.37397	-0.165494	28.3003	-0.569934	0.576737	0.814058	-6.01574	Hmgcs1
Q8JZL3	0.280513	26.4634	1.12801	0.276153	0.686011	-5.35358	0.165146	26.4634	0.669214	0.513019	0.773306	-5.95465	Thtpa
Q8JZN1;A9XX86;F6QSC4	0.136048	28.3268	0.68569	0.502846	0.800236	-5.73016	0.0566024	28.3268	0.28748	0.777481	0.913908	-6.13745	Mgl2
Q8JZN5;F6W0S5;F6TBZ5	-0.123011	30.9826	-0.694817	0.497262	0.797971	-5.72409	-0.08851	30.9826	-0.503798	0.621355	0.835867	-6.05123	Acad9
Q8JZQ2	-0.265784	27.9845	-1.59617	0.130255	0.547182	-4.79228	-0.610693	27.9845	-3.69582	0.0019963	0.0768715	-1.24631	Afg3l2
Q8JZQ9	-0.0995315	30.982	-0.752414	0.462865	0.781561	-5.68408	0.169917	30.982	1.29441	0.214123	0.523647	-5.37018	Eif3b
Q8JZR0	0.0806448	26.8257	0.292917	0.773398	0.9285	-5.91767	-0.435669	26.8257	-1.59464	0.130599	0.427043	-4.98256	Acsl5
Q8JZU2;F6VVY4	-0.192332	32.409	-0.999294	0.332711	0.716878	-5.47994	-0.532904	32.409	-2.79016	0.0132224	0.165506	-2.98669	Slc25a1
Q8JZV7;F6UP77;F7CUP3	0.238463	26.4929	0.704914	0.491125	0.795616	-5.71729	-0.0246894	26.4929	-0.0735465	0.942294	0.979589	-6.17667	Amdhd2
Q8K010;E9Q484;E9PZB8	0.0883774	30.7623	0.744618	0.467434	0.78369	-5.68967	-0.212039	30.7623	-1.8003	0.0909325	0.358084	-4.68424	Oplah
Q8K0C4	-0.500264	26.9362	-1.75791	0.0981161	0.514032	-4.56611	-0.781619	26.9362	-2.76776	0.0138439	0.166456	-3.02841	Cyp51a1
Q8K0C9	0.455942	26.6903	1.39162	0.18332	0.606707	-5.05584	0.0587997	26.6903	0.180852	0.858783	0.944313	-6.16279	Gmds
Q8K0E8;CON__P02676	0.0550134	34.0147	0.252904	0.803604	0.942063	-5.92847	-0.345011	34.0147	-1.5983	0.129781	0.427043	-4.97747	Fgb
Q8K0G5	0.0686508	27.8105	0.363113	0.721333	0.912301	-5.89495	0.188909	27.8105	1.0069	0.329155	0.631004	-5.67965	Tssc1
Q8K0Q5;H3BJL1	-0.150301	26.6911	-0.990602	0.336809	0.716878	-5.488	0.272929	26.6911	1.81269	0.0889227	0.356445	-4.66551	Arhgap18
Q8K0T0;Q7M6W1;A3QM89	-0.297222	27.8614	-0.87857	0.3928	0.743997	-5.58625	0.166402	27.8614	0.495669	0.626951	0.838716	-6.0553	Rtn1
Q8K0U4	-0.332168	31.2845	-2.63883	0.0180095	0.323149	-3.13098	0.333271	31.2845	2.66801	0.0169723	0.178779	-3.21294	Hspa12a
Q8K157;F6XWR4	0.140423	29.2335	0.963546	0.34979	0.723703	-5.51268	-0.17161	29.2335	-1.18663	0.252912	0.561022	-5.49375	Galm
Q8K182;A2A997;A2A998	-0.21593	30.0483	-1.37354	0.188763	0.610454	-5.07784	-0.198285	30.0483	-1.27102	0.222115	0.531895	-5.39773	C8a
Q8K183;D3Z7R1	0.387723	32.0404	2.30668	0.0349697	0.421413	-3.70458	0.707444	32.0404	4.24126	0.000638696	0.0495251	-0.187454	Pdxk
Q8K1B8	-0.151351	28.3732	-0.552926	0.588052	0.846445	-5.8098	-0.0321688	28.3732	-0.118428	0.907221	0.968176	-6.17229	Fermt3
Q8K1J6;Q8K1J6-2	0.0371495	26.0383	0.301222	0.767173	0.927829	-5.91523	-0.0336353	26.0383	-0.274831	0.787007	0.920027	-6.14105	Trnt1
Q8K1M3;P12367	0.00406137	29.1469	0.0242924	0.980924	0.99528	-5.9599	-0.225316	29.1469	-1.35809	0.193514	0.499884	-5.29314	Prkar2a
Q8K1M6-3;E9PUD2;Q8K1M6-2;Q8K1M6;Q8K1M6-4;Q8K1M6-5	-0.0872772	30.2724	-0.616064	0.546626	0.826315	-5.77394	-0.218497	30.2724	-1.5542	0.139936	0.437167	-5.03824	Dnm1l
Q8K1R3;Q8K1R3-2	-0.11533	26.0382	-0.523474	0.607909	0.851955	-5.82525	-0.00795815	26.0382	-0.0364	0.971419	0.989286	-6.17875	Pnpt1
Q8K1T1	0.251597	26.4221	0.721562	0.481106	0.791493	-5.70588	0.0901958	26.4221	0.260671	0.797713	0.923489	-6.1449	Lrrc25
Q8K1Z0;F6SFF5	-0.225579	29.3155	-1.41824	0.175544	0.598054	-5.02308	-0.81393	29.3155	-5.15673	9.93832e-05	0.0246884	1.53639	Coq9
Q8K273	-0.323305	28.0004	-1.48844	0.156322	0.577857	-4.9344	-0.0502442	28.0004	-0.2331	0.818677	0.929705	-6.1518	Mmgt1
Q8K274	0.221821	28.8317	1.31561	0.207077	0.637702	-5.14679	0.257491	28.8317	1.53895	0.143603	0.441368	-5.05898	Fn3krp
Q8K297	-0.217762	27.3095	-1.53757	0.143938	0.563295	-4.87048	-0.167837	27.3095	-1.1942	0.250021	0.559681	-5.48536	Colgalt1
Q8K2B3	0.0905436	33.1285	0.641737	0.530245	0.814773	-5.75831	-0.14301	33.1285	-1.02141	0.322444	0.623755	-5.66561	Sdha
Q8K2C7-2;Q8K2C7	0.123406	27.5218	0.451411	0.657827	0.882134	-5.85961	0.264154	27.5218	0.973713	0.344872	0.645933	-5.71108	Os9
Q8K2C9	-0.174459	28.5717	-0.946077	0.358354	0.731681	-5.5283	-0.115585	28.5717	-0.631642	0.536653	0.790531	-5.97886	ptplad1
Q8K2H2;A2AP24;F6VDQ9	0.633603	26.5598	2.11634	0.0505521	0.450478	-4.01766	0.41083	26.5598	1.38282	0.185952	0.493169	-5.26243	Otud6b
Q8K2I1;D3YWJ4	0.0542627	26.1792	0.191344	0.850693	0.94656	-5.94202	0.152018	26.1792	0.540189	0.5966	0.82522	-6.03223	Fntb
Q8K2I3;D3YVR1	-0.0392199	30.1711	-0.185195	0.855433	0.946826	-5.94316	-0.0850427	30.1711	-0.404666	0.691149	0.871537	-6.09647	Fmo2
Q8K2I4;D6RGR1	-0.43038	26.6091	-2.37378	0.0306408	0.400615	-3.59124	-0.346229	26.6091	-1.92438	0.0725092	0.328495	-4.49304	Manba
Q8K2L8;Q8C0C3	-0.231126	28.2939	-1.02534	0.320645	0.713976	-5.45544	0.19034	28.2939	0.850917	0.407527	0.696713	-5.81922	Trappc12
Q8K2Q0	-0.323727	28.1238	-1.81728	0.0881889	0.507512	-4.47951	-0.0414855	28.1238	-0.23468	0.817471	0.929044	-6.15143	Commd9
Q8K310	-0.130941	28.937	-0.890341	0.386639	0.741681	-5.57642	-0.206153	28.937	-1.41257	0.177177	0.484463	-5.22494	Matr3
Q8K354	0.310258	27.9518	1.14904	0.267638	0.680298	-5.3317	-0.182618	27.9518	-0.681542	0.505396	0.769507	-5.94642	Cbr3
Q8K370	0.149145	29.5055	0.700371	0.493881	0.796246	-5.72036	-0.294339	29.5055	-1.39285	0.182956	0.489579	-5.24986	Acad10
Q8K3C3;B1AS04;B1AS03	0.047439	28.8571	0.204975	0.840209	0.944881	-5.93934	-0.488544	28.8571	-2.12719	0.0495149	0.283854	-4.16457	Lzic
Q8K3H0	0.169127	29.1894	1.39037	0.183694	0.606707	-5.05738	0.3097	29.1894	2.56563	0.020885	0.195802	-3.3999	Appl1
Q8K3J1	-0.0715577	29.9975	-0.518456	0.611325	0.852234	-5.8278	-0.627366	29.9975	-4.58051	0.000317462	0.0394314	0.461824	Ndufs8
Q8K3K7;A2AI22	-0.583222	32.255	-3.23213	0.00528279	0.235045	-2.05153	-0.100537	32.255	-0.561459	0.582361	0.815415	-6.02053	Agpat2
Q8K3K8	-0.285608	28.5661	-0.670709	0.512092	0.803446	-5.73995	0.763676	28.5661	1.80722	0.0898063	0.357279	-4.6738	Optn
Q8K3W0;Q8K3W0-1;Q8K3W0-6;Q8K3W0-5;D3Z7P0;Q8K3W0-4;E9Q0U3;E9Q8Q1	-0.000208442	27.4732	-0.00130939	0.998972	0.99987	-5.96019	-0.068955	27.4732	-0.436501	0.668379	0.861409	-6.08299	Bre
Q8K411-2;Q8K411;Q8K411-3	-0.0569674	29.6178	-0.351994	0.729494	0.916402	-5.89887	-0.25309	29.6178	-1.57587	0.134864	0.431347	-5.00853	Pitrm1
Q8K482	0.497894	27.5398	1.95454	0.0685694	0.484373	-4.27257	1.199	27.5398	4.74312	0.000227923	0.0394314	0.769068	Emilin2
Q8K4F5;D3YYK0	-0.119692	28.0099	-0.718321	0.483047	0.791493	-5.70812	-0.115761	28.0099	-0.700089	0.494052	0.761908	-5.93377	Abhd11
Q8K4Z3	0.0443285	30.0834	0.325962	0.748731	0.92229	-5.90757	-0.127636	30.0834	-0.945786	0.358498	0.656843	-5.73682	Apoa1bp
Q8K4Z5	-0.28082	27.6319	-1.72492	0.104044	0.522926	-4.61342	-0.412361	27.6319	-2.55245	0.0214475	0.197113	-3.42378	Sf3a1
Q8K5B2;D3Z6A4;D3Z1G3	0.142007	29.2258	0.689837	0.500304	0.797971	-5.72741	0.279055	29.2258	1.36604	0.191056	0.496545	-5.28331	Mcfd2
Q8N7N5;Q8N7N5-2	0.102252	27.5126	0.795514	0.438103	0.76627	-5.65222	0.0533814	27.5126	0.418508	0.681209	0.866185	-6.09074	Dcaf8
Q8QZR5	-0.391124	32.474	-2.01756	0.0609531	0.472305	-4.17461	0.0537642	32.474	0.279475	0.783506	0.917572	-6.13975	Gpt
Q8QZS1;E0CX19	0.0273558	32.3011	0.210965	0.835611	0.944881	-5.9381	-0.181148	32.3011	-1.40777	0.178568	0.484463	-5.23102	Hibch
Q8QZT1	-0.257305	33.014	-1.51328	0.149952	0.567243	-4.90226	-0.744636	33.014	-4.41321	0.000447603	0.0430421	0.14288	Acat1
Q8QZY1	-0.279737	30.3224	-1.64262	0.120211	0.540755	-4.72885	-0.133777	30.3224	-0.791599	0.440317	0.727485	-5.86672	Eif3l
Q8R010;Q8R3V2	-0.193124	28.038	-1.49334	0.155048	0.577857	-4.92809	0.0537838	28.038	0.419095	0.680789	0.866185	-6.09049	Aimp2
Q8R016;E9PY26;E9Q6V3;E9PZH4;E9QA53;E9PYU0	0.00329969	30.8469	0.0227845	0.982107	0.995484	-5.95993	0.376572	30.8469	2.6203	0.0186993	0.187056	-3.3004	Blmh
Q8R048;A2A7K5;Q9EQS3	-0.12361	28.269	-0.402888	0.69243	0.900601	-5.87996	-0.243659	28.269	-0.800296	0.435408	0.72269	-5.85995	Mycbp
Q8R050-2;Q8R050;Q149F3;F7CE88	-0.00211386	30.4994	-0.0173877	0.986345	0.997273	-5.96004	0.176944	30.4994	1.46669	0.162081	0.466375	-5.15517	Gspt1;Gspt2
Q8R059;B1AV53;B1AV54	-0.325412	29.9686	-2.22167	0.0412767	0.436332	-3.84603	-0.305923	29.9686	-2.10472	0.0516848	0.287449	-4.20185	Gale
Q8R081;G5E924;G3UY38;G3UY56;G3UYY3	-0.0256922	30.9876	-0.186965	0.854068	0.94656	-5.94284	-0.00777769	30.9876	-0.0570355	0.955232	0.982902	-6.17777	Hnrnpl
Q8R086	0.0620728	28.0175	0.300144	0.76798	0.927829	-5.91555	-0.780263	28.0175	-3.80196	0.00159772	0.0678735	-1.03955	Suox
Q8R0F8	0.440897	26.6131	2.2712	0.0374838	0.421413	-3.76391	0.102313	26.6131	0.531115	0.602726	0.828366	-6.03709	Fahd1
Q8R0H9;A2A9W5;A2A9W7;Q8BMI3	-0.0440821	28.3523	-0.311387	0.759577	0.927829	-5.91216	0.124758	28.3523	0.888065	0.387825	0.679334	-5.78788	Gga1
Q8R0N6;Q8R0N6-2	-0.0797695	31.6496	-0.651664	0.523985	0.810863	-5.75211	-0.256354	31.6496	-2.11039	0.051129	0.284889	-4.19246	Adhfe1
Q8R0P4;D3Z442;D3YZD8;Q8R0P4-2;D3Z1Q3;D3YWY5;D3YX09;Q8CF11;D3YY39	0.427121	27.6852	2.35306	0.0319211	0.403327	-3.6264	0.0876369	27.6852	0.486526	0.633274	0.839418	-6.05981	Aamdc
Q8R0W0	-0.350993	27.4151	-1.49537	0.154522	0.577584	-4.92547	-0.363639	27.4151	-1.5612	0.138281	0.436206	-5.02868	Eppk1
Q8R0X7;D6REF7;D3YZT4;D3YY13;D3Z1Z3	-0.196291	29.6036	-1.65818	0.116997	0.536624	-4.70731	-0.0851655	29.6036	-0.724992	0.479058	0.751221	-5.91628	Sgpl1
Q8R0Y6;D3Z6B9;Q8K009	-0.071395	33.8107	-0.399133	0.695138	0.900601	-5.88144	-0.317907	33.8107	-1.79096	0.092474	0.361291	-4.69831	Aldh1l1
Q8R121;Q8R121-2;CON__ENSEMBL:ENSBTAP00000013050	-0.0930079	29.2362	-0.486577	0.633238	0.866703	-5.84346	0.0246658	29.2362	0.130036	0.898179	0.96555	-6.17082	Serpina10
Q8R123;Q8R123-2;F8WGX4;E0CZ66	-0.0944546	27.7835	-0.584988	0.566817	0.8373	-5.79205	-0.170671	27.7835	-1.06517	0.302805	0.606628	-5.62223	Flad1
Q8R127;J3QNN5;F6S0R8	-0.0657015	27.3268	-0.283491	0.780482	0.933661	-5.92036	-0.0997508	27.3268	-0.433727	0.67035	0.862939	-6.08421	Sccpdh
Q8R146;Q8R146-2	0.729153	31.5221	3.37048	0.00395315	0.214261	-1.79445	0.900073	31.5221	4.19265	0.000706514	0.0495251	-0.28125	Apeh
[truncated: 983 more rows]

## Sheet: B=Tissue directional analysis
Protein (Uniprot ID)	Up_14_Up_5	Down_14_Down_5	Up_14_Down_5	Down_14_Up_5	Down_14_No_5	No_14_Up_5	No_14_Down_5	Up_14_No_5	GeneName
A1BN54;Q7TPR4;D3YY95	0.212008	0.639111	0.335442	0.54811	0.646663	0.363181	0.525174	0.200897	Actn1
A1L3P4;B0QZV3;D3Z0Q9	0.121526	0.860173	0.811942	0.25906	0.680257	0.0494137	0.885889	0.515146	Slc9a6
A2A547;P84099	0.715349	0.198068	0.247097	0.686872	0.464332	0.760219	0.117188	0.527682	Rpl19
A2A6U3;Q80UG5-3;Q80UG5;Q80UG5-2;A2A6U5;A8Y5D3	0.640779	0.414122	0.0940102	0.813311	0.707684	0.797185	0.128285	0.307992	40057
A2AAN2;Q8BMA6	0.312277	0.547234	0.249588	0.595312	0.61963	0.47694	0.394121	0.215931	Srp68
A2ABY3;Q922E4	0.945559	0.0586562	0.891971	0.350834	0.0244772	0.83627	0.535253	0.952762	Pcyt2
A2ACG7;Q9DBG6	0.893634	0.0427233	0.571327	0.650121	0.214234	0.857752	0.148107	0.835865	Rpn2
A2ADY9;Q9DAF3	0.416538	0.545832	0.734501	0.136545	0.285324	0.185606	0.705952	0.64408	Ddi2
A2AF33;A2AF31;Q8C0W0	0.0235755	0.955803	0.53613	0.845128	0.949371	0.359188	0.89634	0.0553466	Tmsb15b1;Tmsb15b2;Tmsb15l
A2AFJ1;Q60973;A2AFI9;F6ZLC6;F6U539	0.155941	0.714834	0.367945	0.573469	0.706145	0.329082	0.602902	0.170508	Rbbp7
A2AHQ7;Q8BWJ3;Q6PE66;A2AHQ8	0.715697	0.185546	0.272115	0.663917	0.433351	0.749389	0.125901	0.545334	Phka2
A2AJ72;Q3TIX6;F7AM43;A2AJ71	0.956343	0.0317309	0.874935	0.46766	0.036916	0.883356	0.436893	0.955312	Fubp3
A2AJI1;A2AJI0-2;A8Y5P4;A2AJI0;F6WF36	0.722561	0.431349	0.0639971	0.875048	0.773174	0.865049	0.090835	0.332236	Map7d1
A2AJY2;O35206;A2AJY7;A2AJY5	0.161472	0.848138	0.20071	0.834747	0.888976	0.582045	0.629104	0.0444852	Col15a1
A2AKD6;Q9JJW0	0.64739	0.201622	0.532167	0.356674	0.207686	0.544675	0.341504	0.643287	Pxmp4
A2AKD7;Q61234	0.469144	0.405914	0.210057	0.626282	0.558972	0.595315	0.253176	0.301067	Snta1
A2AKH7;Q9D1G5;Q8JZX5;B0R031	0.263366	0.647489	0.681317	0.21019	0.441058	0.141699	0.722612	0.510279	Lrrc57
A2AKI5;P43406;F6W6Q6	0.204985	0.642987	0.530955	0.354983	0.540353	0.209535	0.639887	0.343634	Itgav
A2AKN8;E9PVW0	0.969083	0.0197305	0.541715	0.885433	0.403525	0.965655	0.0407759	0.917189	Mup8;Mup13
A2AMC3;Q91ZW2;Q3UXG7;E9Q686;E9PZ15	0.469523	0.34456	0.349867	0.464713	0.405035	0.490233	0.321214	0.41226	Pofut1
A2AMQ5;Q99L43;F6S4G2;Q6PBC0	0.146583	0.73054	0.368216	0.587619	0.722532	0.330377	0.615561	0.160477	Cds2
A2AN08-3;A2AN08;A2AN08-5;A2AN08-2;F6SSP6;A2AN08-4	0.837165	0.222889	0.140062	0.863975	0.663429	0.896906	0.0415696	0.565219	Ubr4
A2APT9	0.900139	0.043165	0.521578	0.706582	0.267733	0.877932	0.110592	0.82789	Klhdc7a
A2AQ53;Q61554	0.000260041	0.999118	0.909592	0.970591	0.998408	0.271323	0.997348	0.074966	Fbn1
A2AQZ2;Q9DB26;A2AQZ7;D6RIQ3;D6RI61;A2AQZ5;F7CAL7	0.964446	0.127477	0.958438	0.192587	0.00654266	0.815542	0.760134	0.978184	Phyhd1
A2ARZ7;P35285	0.765596	0.116673	0.431851	0.564917	0.2761	0.73519	0.172765	0.675885	Rab22a
A2AU61;Q64012-2;A2AU62;Q64012;A2AU60	0.454936	0.751416	0.0512559	0.899097	0.889187	0.806678	0.33406	0.0812956	Raly
A2AUK7;Q9Z2H5-3;Q9Z2H5-2;A2AUK8;Q9Z2H5;A2AUK5;A2AUK6;E9PV14	0.364404	0.446401	0.360577	0.449971	0.465097	0.408714	0.403457	0.344107	Epb4.1l1;Epb41l1
A2AVJ7;Q99PL5;Q99PL5-10;Q99PL5-9;Q99PL5-8;Q99PL5-7;Q99PL5-6;Q99PL5-5;Q99PL5-4;Q99PL5-3;Q99PL5-2;Q99PL5-12;Q99PL5-11	2.97693e-05	0.999913	0.992097	0.959761	0.999677	0.0623375	0.99983	0.302377	Rrbp1
A2AWA9;A2AWA9-2;A6H6A9-3;A2AWA7;A2AWB0;A2AWA9-3	0.715096	0.175801	0.640542	0.29677	0.136046	0.560908	0.404349	0.737948	Rabgap1
A2BFF8;O88487;Q3TPJ8;A2BFF5;A2BFF9	0.434066	0.382008	0.483551	0.328131	0.332801	0.370966	0.444549	0.479421	Dync1i2
A2BIN1	0.855348	0.0613229	0.567282	0.570484	0.191406	0.802853	0.188824	0.801786	Mup10
A2CEK7	0.912069	0.0393118	0.515189	0.739108	0.289309	0.895022	0.0951135	0.838508	Mup14
A2CF65;P49300;F8WHB7;J3QPR7;B1AU01;A2CF63	0.636847	0.225186	0.585815	0.296847	0.18235	0.497936	0.40391	0.665481	Clec10a
A2RTH5	0.961657	0.016119	0.827096	0.612015	0.0758961	0.917619	0.294512	0.95077	Lcmt1
A3KGU5;E9Q447	0.169352	0.760257	0.254861	0.715582	0.796871	0.464457	0.573636	0.096301	Sptan1
A3KMP2;A3KMP2-2;D6RH59	0.254504	0.65659	0.681961	0.214165	0.45198	0.137952	0.727564	0.504461	Ttc38
A4QPC5;P21844	0.00127274	0.994872	0.863958	0.905004	0.990549	0.194371	0.988616	0.120083	Cma1
A6H584;E9Q1B5	0.219507	0.649245	0.289654	0.600629	0.680512	0.410844	0.502696	0.171495	Col6a5
A6H6E2	0.134916	0.875013	0.224301	0.847968	0.905826	0.573833	0.678365	0.0374413	Mmrn2
A8DUK4;E9Q223	0.0020884	0.993542	0.807778	0.919337	0.989769	0.264202	0.983753	0.0796395	Hbb-b1
B0R091;P61022;B0R092	0.989677	0.00830401	0.942209	0.637713	0.0288675	0.965558	0.441956	0.98801	Chp1
B1ASW5;Q5NCF2;B1ASW6	0.341925	0.477299	0.327848	0.489742	0.511584	0.421016	0.401981	0.302415	Trappc1
B1AT92;Q60631;Q60631-2;B1AT95	0.85261	0.0674612	0.476173	0.648697	0.269795	0.826534	0.130402	0.76777	Grb2
B1ATZ0;B1ATZ1;Q99LI8;Q3UMA3;B1ATY9;F6VV02	0.0555905	0.953731	0.354105	0.906087	0.960337	0.554368	0.851216	0.0206951	Hgs
B1AU25;Q9Z0X1	0.987844	0.00751821	0.927153	0.659108	0.0388017	0.96361	0.39342	0.985073	Aifm1
B1AUB8;Q02780-2;B1AUB9;B1AUC0;Q02780-3;Q02780-7;Q02780-4;Q02780;Q02780-5;B1AUB6;Q02780-6;F7CDR2;P70255-7;P70255-6;A2ADI3;P97863-3;A2BG76;P97863-2;I7HIP8;A2BG75;A2BG77;P97863	0.369356	0.538632	0.674154	0.181293	0.327313	0.197775	0.663476	0.572353	Nfia
B1AUN3;Q3UKV0;B1AUN2	0.79519	0.0973315	0.572752	0.46297	0.169738	0.713588	0.255669	0.758729	Eif2b3
B1AWE0;Q6PFA2;B1AWE1;O08585;B1AWD8;B1AWD9	0.0367061	0.907357	0.680358	0.57617	0.850059	0.134533	0.876751	0.223853	Clta
B1AXP6;B1AXP6-2;B1AXP6-3;B1AXP6-4	0.788354	0.102693	0.444916	0.580503	0.269775	0.757107	0.163788	0.70015	Tomm5
B1AYL1	0.28508	0.555802	0.547213	0.29591	0.435942	0.232433	0.595899	0.421568	Scn7a
B2RQS1;Q9ERG2;P58404-2;P58404	0.63343	0.315907	0.727711	0.161909	0.136906	0.384635	0.583334	0.741848	Strn3
B2RSH2	0.00841141	0.980091	0.879369	0.674302	0.951906	0.0650815	0.973409	0.308639	Gnai1
B2RWE3;B1AR13	0.424247	0.440523	0.222145	0.609114	0.567434	0.55787	0.290313	0.278024	Cisd3
B2RX47	0.264897	0.577162	0.544445	0.306797	0.459602	0.224511	0.607104	0.404113	4930433I11Rik
B7FAU9;Q8BTM8;B7FAV1;F6XC15;J3JS91;Q8BTM8-2;F6Z2C0	0.253174	0.622248	0.255147	0.620871	0.676225	0.453887	0.456475	0.172393	Flna
B7ZNH7;Q80X19-2;Q80X19;K3W4R4;F7D5Y4	0.247331	0.577437	0.439172	0.409103	0.526948	0.288504	0.545322	0.311087	Col14a1
B7ZNL3	0.034242	0.915419	0.712067	0.563377	0.854728	0.116598	0.890968	0.246076	Tpm1
B8JJN0;F6VQX8;P04186;B8JJM5;F6XQ00;B8JJM6;H3BK95;F6W2T4;B8JJM3;F6ZCY7;F6WZA2;CON__Q3KUS7	0.194435	0.648002	0.484268	0.405027	0.573866	0.237824	0.61803	0.298048	Gm20547;Cfb
B9EHJ3;P39447	0.0893466	0.904179	0.84786	0.295994	0.754367	0.0362569	0.919561	0.519574	Tjp1
D3YTN4;Q99JY3;D3YWB5;D6RGS2;D3Z7Q4;D3Z3F3;D3Z7N6	0.103209	0.874624	0.287494	0.812766	0.893372	0.493838	0.712546	0.0484558	Gimap4
D3YTP0;Q8CI59;Q8CI59-2;E9QN92	0.394171	0.42041	0.477574	0.332874	0.364575	0.345382	0.466344	0.448693	Steap3
D3YTQ9;P62843	0.53344	0.411579	0.716816	0.147937	0.194871	0.288537	0.628009	0.688453	Rps15
D3YU12;Q8K2T1;Q8K2T1-3;Q8K2T1-2;G5E8S7	0.204183	0.635073	0.481355	0.399302	0.561298	0.242699	0.607915	0.30495	Nmral1
D3YU17;Q8VCM8;F6S731	0.959553	0.0998109	0.237783	0.943831	0.698509	0.972285	0.00947705	0.823783	Ncln
D3YUM1;Q91YT0;D3Z1U9;D3Z0K1;D3YXX5;D6RG60	0.803294	0.236805	0.839228	0.141871	0.054286	0.526949	0.642739	0.872589	Ndufv1
D3YVW2;Q8BXA1;F6RUD1	0.221205	0.773475	0.170882	0.795824	0.839835	0.585364	0.522326	0.0702935	Golim4
D3YW48;O88456;Q9D7J7	0.675936	0.172698	0.465121	0.444999	0.246716	0.615919	0.262056	0.626626	Capns1
D3YWF6;Q7TQI3;D3Z7K0	0.0602246	0.923244	0.369072	0.844555	0.928739	0.4658	0.808529	0.0397623	Otub1
D3YWT0;Q9R0P6;D3Z569;D3YTS1	0.564159	0.260144	0.464637	0.377994	0.275771	0.498067	0.340719	0.551905	Sec11a
D3YXF5;CON__Q29RQ1	0.192047	0.816924	0.8217	0.17956	0.576492	0.0536542	0.870152	0.591783	C7
D3YYK8;E9Q6X0;Q8R001-2;Q8R001;Q3TG90	0.488762	0.478939	0.130414	0.738185	0.677385	0.682023	0.225822	0.233384	Mapre2
D3YZ54;Q9QXE0;E9PWM4;D6RDE9;E9Q0K0;E9Q7H7;E9Q9L4	0.632389	0.376846	0.780945	0.117104	0.132051	0.332778	0.661985	0.773311	Hacl1
D3YZP9	0.282407	0.585629	0.249828	0.609444	0.649511	0.466623	0.42374	0.192131	Ccdc6
D3Z061;Q8C7R4	0.806601	0.112625	0.34343	0.690199	0.378493	0.811802	0.101484	0.668383	Uba6
D3Z0B8;D3Z2L7;Q3UT23;Q9QZ73;D3YUG2	0.286205	0.539293	0.49445	0.339617	0.45482	0.26779	0.554	0.383396	Dcun1d1
D3Z0F5;O88545;F6QK86	0.952663	0.0170014	0.767638	0.648917	0.112681	0.912857	0.22816	0.933268	Cops6
D3Z0Q6;Q9Z1E4	0.711294	0.150318	0.517828	0.422369	0.205707	0.629506	0.27895	0.677283	Gys1
D3Z0V2;Q9ES28-8;Q9ES28-4;Q9ES28-3;Q9ES28-2;Q9ES28-7;Q9ES28;Q9ES28-6;Q9ES28-5	0.580836	0.346618	0.699629	0.169867	0.168806	0.349417	0.578684	0.700276	Arhgef7
D3Z0V9;Q9D666-2;Q9D666-4;Q9D666-3;Q9D666;F7BX07;Q3TSM1;D3Z5Q2;D3Z3N5;F6RMJ1;D3YUW9;F6XYA0	0.236831	0.599799	0.510027	0.350494	0.505752	0.234793	0.601289	0.355445	Sun1
D3Z1Z8;D3Z5N2;P54227	0.295191	0.528491	0.339214	0.491122	0.545111	0.387799	0.446797	0.274705	Stmn1
D3Z2Y6;Q9D708	0.963126	0.0166275	0.59774	0.840277	0.315673	0.95405	0.0673231	0.91729	S100a16
D3Z3A0;Q9DCL8;B1AR39;B1AR42;B1AR44;Q6NSU2	0.0293322	0.947525	0.503507	0.836463	0.941915	0.370917	0.878246	0.054321	Ppp1r2
D3Z3R1;Q6ZWZ4;D3YW41;P47964;D3YX71	0.260085	0.584085	0.30546	0.549004	0.613894	0.403793	0.463816	0.21941	Gm5745;Rpl36;Rpl36-ps3
D3Z481;Q3TTP7;Q6P9N1	0.257648	0.586477	0.30747	0.548003	0.614755	0.401119	0.467009	0.218958	Fam126a
D3Z4S3	0.00480042	0.986283	0.743285	0.885478	0.979746	0.268016	0.967869	0.0799451	Ptrhd1
D3Z598;Q8K4G1-2;E9QPS5;Q8K4G1-3;Q8K4G1;E9Q6B8;F6W6Z0	0.0793967	0.952215	0.284777	0.922432	0.963547	0.626726	0.826404	0.0147782	Ltbp4
D3Z5G7	0.224582	0.962843	0.972239	0.10419	0.752683	0.00556157	0.982193	0.849911	Ces1b
D3Z645;Q9QZ88;Q9QZ88-2;D3YYD5;D3YW98	0.146251	0.914214	0.187805	0.905698	0.942697	0.667915	0.712373	0.0200147	Vps29
D3Z6H3;Q9WUB4;D3Z4E5;F6XWI6	0.575899	0.352169	0.700101	0.168278	0.171436	0.343849	0.582305	0.698172	Dctn6
D3Z7P3-2;D3Z7P3;D3Z7P4;F6U529;D3Z7P5;F6RDM4;F7B327	0.930584	0.195849	0.13186	0.94021	0.763521	0.960911	0.0128953	0.700523	Gls
D3Z7S0;D3Z4J5;Q9D1H7-2;Q9D1H7	0.277493	0.540632	0.406548	0.426121	0.512573	0.326103	0.500129	0.311518	Get4
D3Z7X0;D3Z2B3;F6RGT6	0.522172	0.594304	0.844841	0.0677597	0.223772	0.165996	0.802686	0.777582	Acad12
D5MCW4;Q9CQ89;Q9CQ89-3	0.010724	0.96645	0.721031	0.774981	0.94733	0.190549	0.939801	0.133727	Cuta
E0CXC5;Q8K2A1;Q8K2A1-2	0.345829	0.678971	0.79866	0.115744	0.372201	0.107212	0.802745	0.662205	Gulp1
E0CXN5;P13707	0.302605	0.535789	0.544531	0.291789	0.418091	0.24324	0.582273	0.43248	Gpd1
E0CYA8;Q3TA38;E0CX33;Q3TA38-2	0.709296	0.152069	0.417269	0.520978	0.283335	0.677475	0.203767	0.625341	Tmem120b
E0CYE1;Q8BZW3;Q3UPY5;Q3UPY5-2;E0CY86;E0CYW9	0.906846	0.035871	0.650776	0.607828	0.157713	0.857846	0.194471	0.868845	Glb1l2
E0CYH4;Q8C6G8;F7DFQ2;F6UT94	0.794602	0.154891	0.249693	0.75055	0.48415	0.829508	0.0777515	0.603439	Wdr26
E0CZE0;Q8VBW6	0.321744	0.692209	0.125612	0.793052	0.804762	0.644387	0.396528	0.101238	Nae1
E0CZE8;E0CXR0;E0CX98;Q9D2C7	0.798041	0.121357	0.327597	0.693	0.392109	0.807933	0.100533	0.652181	Tmbim6
E9PUF5;Q9D659;E9Q251;D3Z7B7	0.231173	0.759614	0.168115	0.788752	0.830472	0.585147	0.505753	0.0758617	4632428N05Rik
E9PUM4;Q71LX4	0.0324693	0.975445	0.43542	0.933286	0.977545	0.553395	0.911172	0.0167583	Tln2
E9PV24;Q99K47;CON__P02672	0.687908	0.333004	0.797382	0.120025	0.102955	0.385767	0.654408	0.805531	Fga
E9PV38;Q6PDB7;D3YWM6	0.569669	0.263019	0.511581	0.334896	0.245061	0.473514	0.378007	0.583337	Ces2g
E9PV44;O35143	0.0148073	0.958439	0.784292	0.659018	0.921217	0.107571	0.941173	0.232944	Atpif1
E9PVA8;Q8BIX2	0.801719	0.101332	0.404405	0.633767	0.312635	0.787011	0.131586	0.693146	Gcn1l1
E9PVC5;E9Q770	0.711409	0.157334	0.371442	0.567103	0.325457	0.700978	0.174668	0.602159	Eif4g1
E9PVD2	0.983813	0.00452617	0.802143	0.824921	0.17162	0.971608	0.142537	0.969534	Itih4
E9PVP0;G3UYM0;G3UY59;G3UW37;Q9JMD3;G3UYN6;G3UY87;G3UZB9;G3V020	0.104906	0.872563	0.811435	0.285258	0.708944	0.0489715	0.891875	0.494448	Stard10
E9PVU0;E9Q174;E9Q175;E9Q3L1;Q64331	0.912614	0.0368967	0.540454	0.722258	0.264758	0.891274	0.107148	0.845885	Myo6
E9PW03;Q9WTK3;E9QA52;F6T7Y8	0.673054	0.19471	0.316592	0.589648	0.380298	0.688694	0.169994	0.539312	Gpaa1
E9PWB1;Q6PDH0;D3Z4N0;Q6PDH0-2;D3Z0X5;F6RUK9;E9Q307;E9PWW4;F6RYD0;F7AWU3;E9Q340;F7B296;D3YVB9;D3YVQ3	0.913404	0.0622192	0.373449	0.825047	0.443806	0.917963	0.0465379	0.796853	Phldb1
E9PWE8;Q3TT92;Q62188;D3YUS0;D3Z567	0.257759	0.566566	0.382517	0.461082	0.551336	0.336123	0.502664	0.277208	Dpysl3
E9PWE9;P48025	0.68907	0.177407	0.576305	0.342547	0.173301	0.567956	0.353258	0.691623	Syk
E9PWG2;E9PY51	0.681481	0.227586	0.231024	0.679376	0.482017	0.738926	0.129917	0.486482	Trappc8
E9PWK4;P01592	0.083788	0.983891	0.97523	0.257857	0.895863	0.00344008	0.98953	0.774329	Igj
E9PWQ3;D3YWD1	0.12496	0.807942	0.303225	0.723077	0.825367	0.424923	0.648562	0.0865419	Col6a3
E9PWY9;Q8C0C7;D6RIJ2	0.900375	0.0700782	0.359599	0.810166	0.440063	0.90637	0.0510128	0.775313	Farsa
E9PX53;Q8K2V1;E9QPR5;E0CXK8;F6V294;E0CYV2;F6TLH3;Q8K2V1-2	0.785527	0.285297	0.113152	0.851426	0.684419	0.872007	0.0591263	0.475117	Ppp4r1
E9PX84;Q3TRE6;P98078-3;P98078-2;E9QL31;P98078;Q9DCE6;E0CXT5;F6TQN9;E0CZ53	0.785978	0.240721	0.824579	0.145989	0.0615866	0.511991	0.628942	0.858771	Dab2
E9PXB7;Q8CFI0-3;Q8CFI0	0.886176	0.0517238	0.489691	0.700765	0.284049	0.866212	0.107832	0.804225	Nedd4l
E9PXE5;E9Q9X1;Q91ZU6;Q91ZU6-3;Q91ZU6-4;E9QL23;Q91ZU6-2;Q91ZU6-6;Q91ZU6-8	0.262439	0.748634	0.144621	0.802736	0.832839	0.619679	0.471859	0.0771768	Dst
E9PZ00;Q8BFQ1;K3W4L3;Q61207;J3QPG5	0.0977597	0.798618	0.440199	0.598209	0.771133	0.277272	0.706512	0.1532	Psap
E9PZ16;B1B0C7;Q05793	0.0917402	0.957132	0.254505	0.936926	0.969456	0.673579	0.825113	0.0110736	Hspg2
E9PZ88;F8WIE1;Q91W89;E9PYM7;E0CYW2;E0CZB0;E0CXM6;E0CYR8;E0CXI0;F6TFL1;F6U7S0	0.0502558	0.878537	0.632611	0.552421	0.81666	0.152364	0.84078	0.218454	Man2c1
E9PZF0;Q01768;Q5NC79	0.892915	0.341693	0.061602	0.94441	0.831529	0.952392	0.0238775	0.542588	Gm20390;Nme2
E9Q035;P47758	0.158695	0.720472	0.603569	0.341311	0.592305	0.153104	0.723727	0.356459	Gm20425
E9Q0G1;Q9CQJ6	0.175981	0.7065	0.310617	0.620657	0.72355	0.387912	0.562463	0.147091	Denr
E9Q0S6	0.109493	0.797042	0.374468	0.65337	0.791701	0.341062	0.67494	0.120446	Tns1
E9Q132;Q8BP67;F6RSK3	0.127407	0.756656	0.391067	0.592746	0.741296	0.312322	0.648739	0.155488	Rpl24
E9Q137;Q3TXY2	0.875128	0.220822	0.12852	0.898423	0.708322	0.925681	0.0282475	0.604575	Tex264
E9Q1S3;Q01405	0.829678	0.113018	0.309302	0.743383	0.430414	0.845045	0.0767017	0.673633	Sec23a
E9Q395	0.463757	0.559691	0.10241	0.785848	0.746917	0.706466	0.252466	0.177637	Cd1d1
E9Q3E1;J3QMK6;Q80VQ0	0.0346203	0.936758	0.485699	0.817268	0.93057	0.364122	0.859856	0.0592965	Aldh3b2
E9Q3L2;F6Y9T6;D6RJ66;F6WIX7;F6XSW4	0.532819	0.509392	0.0932219	0.798457	0.735616	0.745121	0.199184	0.217512	Pi4ka
E9Q3M0;Q62432-2;Q62432;A2CG44;E9Q5P9;Q8BUN5;Q9JIW5;F7BUP2;E9PXA8	0.561063	0.478763	0.0949494	0.797504	0.722163	0.755718	0.178224	0.242646	Smad2;Smad3;Smad9
E9Q3Q6;Q61490;E9Q4G8;F6QH25;Q5MPX5	0.735277	0.138908	0.39556	0.566539	0.304623	0.71592	0.172485	0.633902	Alcam
E9Q3X0;Q9EQK5;D3Z2N7	0.630565	0.237177	0.602385	0.277159	0.176956	0.479244	0.426776	0.670792	Mvp
E9Q411	0.612906	0.306828	0.186092	0.691864	0.548126	0.711309	0.154046	0.391137	Nbas
E9Q414;E9Q1Y3;F7A3M3;E9Q4G4;CON__ENSEMBL:ENSBTAP00000032840	0.578955	0.311931	0.650413	0.210957	0.181497	0.386343	0.518586	0.669801	Apob
E9Q448	0.00443722	0.984402	0.790896	0.839762	0.973631	0.190052	0.969273	0.127065	Tpm1
E9Q4K7;Q9EQW7;F8VQ75;A2AKI2	0.482574	0.477159	0.13536	0.730573	0.671048	0.673647	0.230376	0.234539	Kif13b
E9Q4Z2;D3Z0B3	0.981018	0.101044	0.974169	0.226493	0.0035174	0.876974	0.786854	0.988226	Acacb
E9Q509;G3X925;P53657;D3Z2C4	0.380777	0.426807	0.42041	0.387381	0.408599	0.375749	0.431634	0.399395	Pklr
E9Q512;H3BJG4;Q8BVJ9;H3BJH8;H3BJU5	0.629779	0.217253	0.340646	0.53708	0.359279	0.634986	0.209733	0.521496	Trip11
E9Q586;E9Q3M3;O08788;D3YX34;O08788-2;D3Z2M9;D3YYG9	0.664955	0.183656	0.395097	0.506292	0.304553	0.64088	0.219771	0.580414	Dctn1
E9Q5H2;E9PZF5;P97822-2;P97822;E9Q0X5	0.0288392	0.94196	0.811624	0.522302	0.875052	0.0664091	0.932996	0.336405	Anp32e
E9Q5I7;Q3UAM9;Q63961;F7BZW0	0.879514	0.0916314	0.313262	0.804555	0.468155	0.893209	0.0515805	0.730664	Eng
E9Q616;G5E8K8	0.391548	0.422934	0.33358	0.476911	0.467577	0.44645	0.366935	0.343981	Ahnak
E9Q6P2;G3X8U7;P48453-2;E0CZ78;P48453	0.0372699	0.913571	0.731132	0.531599	0.844538	0.101509	0.894166	0.274888	Ppp3cb
E9Q6P5	0.192204	0.714875	0.258983	0.67548	0.754481	0.449304	0.535658	0.121544	Ttc7b
E9Q6R7;A2A9Z1;A2A9Z2;Q05AA6;B1AV35	0.319731	0.626226	0.163127	0.723456	0.736039	0.582066	0.379819	0.141129	Utrn
E9Q705;Q8CEI1;E9PX89	0.177551	0.759879	0.727878	0.239954	0.563101	0.0920987	0.80219	0.483512	Bola3
E9Q7B0;Q60715-2;Q60715	0.31952	0.505786	0.507453	0.317566	0.415068	0.277106	0.540951	0.417691	P4ha1
E9Q7G0	0.029053	0.92207	0.680572	0.62381	0.876026	0.147608	0.889097	0.197662	Numa1
E9Q7G1;D3YZZ5	0.194729	0.736669	0.231845	0.716599	0.785323	0.488067	0.535709	0.101375	Tmed7
E9Q7H5;Q8BG05-2;J3QNY1;B2RXM2	0.127489	0.892033	0.865546	0.226181	0.702375	0.0312123	0.919597	0.589922	Gm8991;Gm9242;Gm6793
E9Q7M2	0.0880275	0.859794	0.348751	0.755117	0.866063	0.407736	0.724186	0.0717657	Tsc22d2
E9Q7N5;Q8R2Q4-3;Q8R2Q4-2;Q8R2Q4;Q8C1C2;E0CY79;E0CXH2	0.960628	0.0127046	0.727367	0.737829	0.167209	0.935994	0.156596	0.934391	Gfm2
E9Q7Q3;D3Z6I8;P21107;D3YVR0	0.0573229	0.907821	0.403224	0.799376	0.907723	0.401833	0.799961	0.057644	Tpm3
E9Q855;O35609;Q3UXS0	0.76623	0.18952	0.215257	0.753715	0.51867	0.817007	0.0825651	0.551318	Scamp3
E9Q8E3;Q59IW9;Q59IW5;Q59IW6	0.258134	0.58481	0.544641	0.309923	0.46748	0.221319	0.611824	0.39896	Abi3bp
E9Q8I9;E9Q8I9-2;E9Q8I9-3	0.43258	0.536734	0.131205	0.740627	0.705897	0.656807	0.271772	0.19142	Fry
E9Q912;E9Q6Q4	0.839389	0.474129	0.0342683	0.943377	0.865888	0.939729	0.0498569	0.39238	Rap1gds1
E9Q933;Q8BK08	0.300847	0.557439	0.59167	0.255944	0.406933	0.212228	0.623245	0.466248	Tmem11
E9Q9C7;E9Q9C1;Q8K4G5-2;E9Q9C0;E9Q9C2;Q8K4G5;E9QK41;Q8K4G5-4;E9Q9C4;E9Q9D1;E9Q9D2;E9Q9Q7;Q8K4G5-3;E9Q030	0.205493	0.653224	0.323938	0.568768	0.666138	0.373502	0.528563	0.185895	Ablim1
E9QA63;B1ARU4;Q9QXZ0;E9PVY8	0.204109	0.645105	0.352112	0.535221	0.643483	0.346132	0.540157	0.206501	Macf1
E9QAH1;E9PVZ8;E9Q028;Q9CTU9	0.248769	0.687047	0.195819	0.717698	0.76153	0.530938	0.46255	0.116503	Golgb1
E9QAI5;B2RQC6;B7ZN27;G3UWN2;E9QAT6	0.627642	0.208037	0.427456	0.448402	0.283508	0.584513	0.267648	0.572509	Cad
E9QAS4;Q6PDQ2;E9QAS5;E9PYU4;A2A8L1;E9PYL1;F6WR45;F7C528;E9Q614;B1AR17;F6V4V3	0.769684	0.206453	0.189983	0.777315	0.555617	0.829472	0.0754331	0.534852	Chd4
E9QAT4;A2AIX1;F7BPW6	0.63564	0.217	0.556039	0.325454	0.197651	0.516106	0.373699	0.648803	Sec16a
E9QKL6;P15092-2;P15092;D3Z2E7;E9Q3L4;G3UY50;O35368;E9PUG6;O35368-3;E9QAN9	0.363853	0.444735	0.382863	0.426659	0.448223	0.39174	0.418031	0.360119	Ifi204
E9QKT1;O08759	0.98079	0.0135756	0.583299	0.915128	0.422674	0.978295	0.0341902	0.942925	Ube3a
E9QKZ2;Q91YE6;E0CXB2;F6TLX3;E0CY46;F6UT58	0.844167	0.478061	0.0329965	0.94599	0.870428	0.942446	0.0485689	0.394793	Ipo9
E9QL80;Q91YX5;D3YVK0;D3YUD1	0.959635	0.396707	0.0383777	0.983553	0.923562	0.986409	0.00853017	0.644461	Lpgat1
E9QLQ3;Q61409;Q9Z0X4	0.898734	0.0977127	0.279986	0.848034	0.531319	0.916917	0.0360942	0.739693	Pde3b
E9QMY1;Q80VX2;O54901;E9PZI9;Q05D16	0.0540687	0.934968	0.861544	0.37996	0.82867	0.0349155	0.939631	0.477162	Cd200
E9QN99;Q8VCR7	0.854748	0.27337	0.901455	0.0996741	0.0338956	0.543027	0.740268	0.920358	Abhd14b
E9QNA7;Q62417-2;Q62417-7;E9Q6A3;Q62417-5;Q62417-6;Q62417-4	0.5121	0.708815	0.897943	0.0448633	0.274523	0.107892	0.876909	0.822907	Sorbs1
E9QNN1;O70133;O70133-2;O70133-3	0.552804	0.273281	0.488902	0.349841	0.26514	0.471462	0.369257	0.559209	Dhx9
E9QP56;P33622	0.525145	0.307128	0.304185	0.527578	0.423333	0.565458	0.256777	0.419405	Apoc3
E9QPE7	0.351831	0.563832	0.684635	0.178031	0.343942	0.181076	0.682717	0.570037	Myh11
F6QKK2;Q8VEH3	0.0805993	0.828454	0.623945	0.459182	0.739838	0.140877	0.801191	0.271988	Arl8a
F6QL70;P47915;D3Z1N9;F6YH22;F6VZG1	0.102419	0.782986	0.500712	0.520231	0.7285	0.221158	0.720231	0.205967	Gm17669;Rpl29;Gm10709
F6R6P2;O70258;E9PX46;O70258-2;F6WKE4;D3Z572;F8WGM3;F6ULV5	0.481285	0.415171	0.186535	0.658088	0.586862	0.623122	0.237879	0.288183	Sgce
F6RJ39;Q9JIX8-4;Q9JIX8;Q52KR6;Q9JIX8-3;B8JJ92;Q9JIX8-2;B8JJ91;B8JJ89	0.490184	0.466958	0.72808	0.137111	0.22462	0.242468	0.664314	0.675522	Acin1
F6RJV6;Q9JJK2	0.355778	0.460097	0.335979	0.477988	0.49278	0.422454	0.395527	0.319158	Lancl2
F6RPJ9;Q9JHR7	0.985878	0.00420272	0.778552	0.861615	0.217309	0.9772	0.107463	0.970192	Ide
F6SUV7;E9Q6Q8;E0CX53;Q8BYJ6;Q8BYJ6-2;Q8BYJ6-3;Q8BYJ6-4;H7BX82;Q8BYJ6-5;F6S7E8	0.912981	0.0403261	0.75012	0.502217	0.0883157	0.835931	0.303858	0.898409	Tbc1d4
F6T1N2;D3YWI4;E9Q1I6;F8WHT5;P19258;G3UVW1;D6RI47	0.770242	0.435898	0.90251	0.0530388	0.0716363	0.358709	0.804412	0.896526	Mpv17
F6TQW2;P01864;P01863;P01865	0.100302	0.787094	0.536723	0.489434	0.718546	0.194241	0.738371	0.231102	Ighg2c
F6UHR6;E9PXZ2;A2A8Z1;E9Q6C1;Q5FWX7;A2A8Z1-2	0.766619	0.188034	0.217176	0.752428	0.516165	0.816608	0.0828457	0.553136	Osbpl9
F6UK66;Q810U5-3;Q810U5;Q810U5-2	0.016887	0.958003	0.810511	0.616314	0.913627	0.0842343	0.945078	0.277861	Ccdc50
F6V084;Q8VBT0	0.70929	0.150915	0.507681	0.430853	0.212813	0.632438	0.271714	0.671001	Tmx1
F6V6T4;Q9R0Q3;Q8BPI2	0.973256	0.00852081	0.726349	0.809742	0.209764	0.958712	0.11692	0.948506	Tmed2
F6VRP8	0.156903	0.851302	0.834964	0.205233	0.636124	0.043914	0.890442	0.578275	Lgals3bp
F6Y616;D3Z3J6;Q8VE62;G3UYE5;G3UZS6;G3UZH8;G3UZ67	0.700434	0.396463	0.0825681	0.845376	0.729881	0.838986	0.0978482	0.344331	Paip1
F6ZFT1;F8WJ64;Q9CR21	0.0989111	0.816514	0.673126	0.380143	0.695301	0.110258	0.811293	0.344052	Ndufab1
F7CVJ5;E9PYB0;F7DBB3	0.578019	0.26635	0.551642	0.300368	0.220587	0.455686	0.410662	0.611784	Ahnak2
F7D1I5;G3UXY6;Q78HU7	0.00437008	0.986344	0.762329	0.87561	0.978923	0.243007	0.96952	0.0923204	Gypc
F8VPK5;P70336;P70336-2	0.193201	0.669514	0.329658	0.57428	0.678772	0.366674	0.544793	0.178766	Rock2
F8VPN4;F6XXE6;E0CYU6;E0CX86;F7CSZ6	0.830838	0.0755524	0.508136	0.583517	0.229284	0.788439	0.169406	0.760815	Agl
F8VPN7;E9QMR2;Q8BIK4-2;Q8BIK4;Q8BIK4-3	0.452726	0.356094	0.38703	0.423413	0.383809	0.45147	0.357451	0.426532	Dock9
F8VQ43;Q60675	0.202161	0.697788	0.259193	0.662858	0.739195	0.447138	0.521146	0.130945	Lama2
F8VQC1;E9Q740	0.707945	0.155181	0.39787	0.538614	0.300543	0.685117	0.192437	0.613979	Srp72
F8VQC7;Q61595-6;Q61595-9;Q61595-5;Q61595-15;Q61595;Q61595-2;Q61595-12;Q61595-16;Q61595-3;Q61595-14;Q61595-4;Q61595-8;Q61595-13;Q61595-10;Q61595-7;Q61595-11	0.375954	0.507567	0.203883	0.63938	0.625027	0.55049	0.324665	0.224609	Ktn1
F8VQJ3;P02468;F6SFQ3;F6TLW1;A2ATM9;Q9R0B6	0.0162864	0.960982	0.612291	0.824325	0.949777	0.2919	0.916779	0.0771823	Lamc1
F8WGT1;Q68FL4;E9PV16;Q68FL4-2;F8WI65;H3BKT5;D3YYM7;H3BL31;E9PX77;D3YX97	0.140659	0.724857	0.435591	0.517823	0.686431	0.268051	0.646403	0.204836	Ahcyl2
F8WHM5;Q61543;F6RSH1;E9PWD8	0.935577	0.0813115	0.291481	0.89525	0.57937	0.948618	0.0219428	0.79933	Glg1
F8WHP8;P56135	0.785353	0.148108	0.723646	0.272774	0.0889106	0.608912	0.451075	0.813458	Atp5j2
F8WI14;D3YV64;D3Z772;D3YZV0	0.178859	0.785535	0.216637	0.768251	0.832691	0.524012	0.571546	0.0739497	Ecm1
F8WI35;P84244;P84228;P68433;P02301;E0CZ27;E0CYR7;E0CYN1	0.0369163	0.926853	0.491628	0.789707	0.917616	0.337728	0.849021	0.07066	H3f3a;Hist1h3b;Hist1h3a;H3f3c
F8WIB1;P61211;E9Q006	0.942255	0.0383802	0.448907	0.847992	0.417386	0.940851	0.0443544	0.858186	Arl1
F8WID5	0.0563372	0.870375	0.651493	0.511634	0.796278	0.134668	0.840234	0.249182	Tpm1
F8WIG4;Q62384;F8WHU9	0.0508755	0.883666	0.68069	0.508808	0.807826	0.120195	0.858662	0.263037	Zfp259;Znf259
F8WJ99;D3Z4D7;Q9QZJ6;D3Z3L7;D3YW93	0.0016314	0.996204	0.807705	0.950403	0.994343	0.326894	0.988657	0.0547971	Mfap5
F8WJG3;P62996	0.310862	0.760733	0.844867	0.106022	0.43927	0.0690334	0.859658	0.69036	Tra2b
F8WJI3;Q8R3Q6;E9Q4B5	0.955617	0.0612058	0.91534	0.333224	0.0175772	0.848586	0.583099	0.963429	Ccdc58
F8WJK8;Q99L47;E9Q1V0;E9Q1X9	0.769471	0.114946	0.427857	0.573154	0.280516	0.741297	0.167511	0.677089	St13
G3UVV4;P17710-3;P17710-4;P17710	0.430566	0.501672	0.155462	0.702327	0.663334	0.627178	0.272027	0.217579	Hk1
G3UXT7;Q8CFQ9;P56959;G3UZD2;Q91VQ2	0.0120768	0.984009	0.925479	0.59486	0.950247	0.0313138	0.981935	0.434431	Fus
G3UXZ5;P97371;G3UXY0;G3X9K9;G3UWN9;G3UXR1	0.413812	0.393808	0.425734	0.381574	0.380961	0.395275	0.412367	0.426326	Psme1
G3UYD0;Q9ESZ8-5;Q9ESZ8-4;Q9ESZ8-3;Q3UHU8;Q9ESZ8-6;Q9ESZ8-2;Q9ESZ8;G3UYJ6;G3UX27;G3UWV2;Q99NI3	0.257815	0.566039	0.38646	0.456833	0.548427	0.333002	0.504819	0.280244	Gtf2i
G3UYJ7	0.116029	0.941846	0.926146	0.218463	0.778587	0.0136778	0.960177	0.677256	Gm20441
G3UYV7;P62858;J3QNN8	0.701606	0.174478	0.60328	0.324809	0.156641	0.567215	0.37217	0.712322	Rps28
G3UZ26;G3UYY1;G3UZZ9	0.723395	0.213991	0.723662	0.213503	0.102854	0.509629	0.510256	0.782143	Shmt1
G3UZ30;Q8K1L5;A5A4Y9	0.177996	0.684525	0.352305	0.563285	0.682377	0.343475	0.570233	0.181405	Ppp1r11
G3UZ34;O08810;A2AH85;G3UXK8;G3UZ25	0.402472	0.404797	0.420485	0.386553	0.392408	0.390749	0.416389	0.414761	Eftud2
G3UZ60;G3UWI9;G3UWX9;Q9Z172-2;Q9Z172;G3UZA7	0.590821	0.31497	0.195591	0.672463	0.537809	0.68894	0.169558	0.382042	Sumo3
G3UZY2;P97493;G3UX99;A2A439	0.150928	0.801516	0.756082	0.251011	0.611271	0.0747627	0.835281	0.485767	Txn2
G3X8P6;Q99MD6;D3Z0H7	0.377711	0.434703	0.46413	0.346112	0.384662	0.343177	0.466791	0.428032	Txnrd3
G3X8P9;O54754	0.0359505	0.949945	0.865336	0.450987	0.869871	0.0386755	0.949359	0.435662	Aox1
G3X8R0;Q60870	0.0884662	0.981237	0.249493	0.972125	0.987825	0.767533	0.884804	0.00393597	Reep5
G3X8R2;Q80VJ2	0.923301	0.0286028	0.68622	0.621779	0.144188	0.876741	0.201178	0.891445	Sra1
G3X8T9;Q91WP6;Q5I2A0;Q6P4P1;Q80X76;D3Z450;D3Z451;H7BWY0	0.998799	0.00749818	0.627846	0.992885	0.697024	0.998863	0.00415134	0.991004	Serpina3n
G3X8U3	0.348751	0.488001	0.54763	0.277648	0.372014	0.26788	0.555371	0.467029	2210016F16Rik
G3X8Y3;Q80UM3;Q9DBB4;E9PZ53	0.658445	0.287064	0.173254	0.726092	0.564075	0.752521	0.125859	0.417157	Naa15
G3X922	0.877976	0.0543552	0.496715	0.678822	0.2695	0.853985	0.119028	0.798489	Dnajc13
G3X924;Q91VC4	0.153322	0.74233	0.64533	0.317177	0.596505	0.12885	0.75572	0.385872	Plvap
G3X972	0.439005	0.383757	0.304794	0.509875	0.464019	0.500211	0.316127	0.356973	Sec24c
G3X982	0.6677	0.288898	0.739049	0.165296	0.11932	0.417442	0.576485	0.763965	Aox3
G3X9D6	0.990768	0.0179887	0.516724	0.965818	0.593776	0.991292	0.0108463	0.957963	Apon
G3X9L6;Q9DCX2;B1ASE2;D3Z1B2	0.997684	0.0118566	0.989219	0.56865	0.00445215	0.984077	0.692321	0.997898	Gm10250;Atp5h
G3X9N6;B9EJ86	0.597226	0.454192	0.0917951	0.807164	0.719662	0.776597	0.154868	0.267471	Osbpl8
G3X9T8;Q61147;G3X8Q5;E9PZD8;G3UXG1;G3UWP5;CON__ENSEMBL:ENSBTAP00000031900;G3UZ53	0.562427	0.359288	0.692008	0.171762	0.180466	0.336612	0.580129	0.686587	Cp
G3X9U9;Q9CQ92;D3YZ32	0.535983	0.338292	0.221913	0.623949	0.515638	0.630795	0.212113	0.362486	Fis1
G3X9V0;P97372;E0CZ90	0.0867293	0.864592	0.346646	0.763298	0.871524	0.414418	0.728466	0.0683386	Psme2
G3X9V2;P30999;E9Q8Z6;E9Q8Z8;E9Q8Z4;E9Q8Z9;D3Z2H2;E9Q901;P30999-2;E9Q904;P30999-3;E9Q8Z5;E9Q986;D3Z7H6;E9Q907;E9Q905;E9Q903;E9Q906;D3Z2H7	0.564667	0.329264	0.655046	0.202811	0.187556	0.367876	0.533366	0.665093	Ctnnd1
G3X9Y5;E9Q735;E9Q442;D3YXR7	0.483269	0.335072	0.334587	0.483698	0.4118	0.511522	0.30235	0.411144	Ube4a
G3XA17;F7CBP1;Q62448;Q62448-2;F7DAB1;F6TW20;F6UU81	0.873363	0.107992	0.277305	0.816967	0.504997	0.894159	0.047009	0.705884	Eif4g2
G3XA18;Q9D7V9;H3BL13	0.180395	0.671456	0.386297	0.519883	0.652149	0.311852	0.580154	0.209825	Naaa
G5E829	0.356249	0.547938	0.669317	0.186987	0.340085	0.193327	0.665195	0.560923	Atp2b1
G5E850;P56395;E0CY88	0.0204842	0.951293	0.802478	0.589132	0.900414	0.0819255	0.938262	0.288015	Cyb5;Cyb5a
G5E895;D3Z494	0.625637	0.374026	0.121962	0.772767	0.653556	0.765434	0.136023	0.33315	Akr1b10
G5E897	0.496721	0.448677	0.145322	0.716327	0.646714	0.670473	0.220122	0.256977	Kdelc2
G5E898;Q9R269	0.397046	0.466945	0.607499	0.224725	0.312523	0.259727	0.581652	0.54044	Ppl
G5E8J3;Q8K1X1	0.511745	0.302291	0.401362	0.421687	0.342324	0.490286	0.327292	0.477002	Wdr11
G5E8M9;P35330;B1ARJ2	0.18923	0.6567	0.499429	0.395953	0.574893	0.22589	0.631874	0.304677	Icam2
G5E8Q8	0.485478	0.340731	0.51573	0.305597	0.284143	0.391503	0.438725	0.533474	Gpr116
G5E8R1;G5E8R0;E9Q455	0.0041385	0.985811	0.784368	0.857017	0.976724	0.20897	0.970582	0.112934	Tpm1
G5E8R3;E9QPD7;Q05920	0.980875	0.0178042	0.927717	0.535477	0.024822	0.937248	0.478156	0.98003	Pcx;Pc
G5E8S8;Q8BVD5;Q8BVD5-2;Q8BVD5-5;Q8BVD5-4;Q8BVD5-3	0.469512	0.340479	0.424796	0.388313	0.346781	0.439107	0.37339	0.463808	Mpp7
G5E8V9;A2RSX9;E9Q3G5;E9QAY5	0.828629	0.0850888	0.424428	0.653702	0.30544	0.811934	0.122315	0.725812	Arfip1
H3BJ71;H3BKL6;H3BL19;H3BJI6;H3BK44;E9PY90;Q8R311;H3BK48;E9Q3S2;H3BKH2;H3BJS0;H3BJY7;H3BJS5;H3BJ35	0.544131	0.398361	0.714576	0.150987	0.188226	0.300336	0.619303	0.692073	Ctage5
H3BJ97;Q99JR5;H3BKM8	0.60226	0.227533	0.441528	0.419419	0.279158	0.550288	0.295833	0.563395	Tinagl1
H3BJC9;H3BKG1;Q8CFH6;F8VPT7;Q60670;F6U6U5;Q6P4S6;F6S7W6;E9PU87	0.6475	0.193709	0.420996	0.467966	0.284938	0.608824	0.249263	0.582657	Sik2
H3BK73;Q8R1J9;P0C7W3;Q8R1J9-2	0.550939	0.323815	0.225346	0.624311	0.506467	0.639191	0.203874	0.376928	Tor2a
H3BLA9;H3BK32;Q6P7W0-2;Q6P7W0;F6Z9A1	0.464898	0.352505	0.330728	0.484411	0.424701	0.500117	0.312675	0.395154	Senp6
H7BWX9;D3Z794;P61957;G3UZX6	0.322501	0.524138	0.26686	0.568664	0.59009	0.464293	0.390416	0.238571	Sumo2;Sumo3
H7BWY2;Q9JKC8;D6RI63;D3YWU3;D3YXV9	0.350977	0.483279	0.282413	0.541282	0.548444	0.464008	0.372239	0.27347	Ap3m1
H7BWY4;Q811D0-2;Q811D0;E9Q9H0;Q811D0-3;D3Z3B8;F6UDT8;D3YWU0;D3YUZ8;Q91XM9-3;Q91XM9-6;Q91XM9-8;Q91XM9;Q91XM9-2;E9Q2L2;Q91XM9-4;Q91XM9-7;A2BEF2;Q52KF7;A2BEE9;P70175	0.346719	0.470195	0.480591	0.335102	0.40214	0.311636	0.501056	0.417898	Dlg1
H7BX88;P47934;F7BF80;B7ZDD7;A2AWJ5;B7ZDD8;A2AWE5	0.934507	0.0529159	0.858422	0.385438	0.0362126	0.829657	0.469987	0.938609	Crat
H9KUX8;O88738-3;O88738-2;O88738;J3QP64	0.670631	0.180636	0.517007	0.388574	0.211802	0.58085	0.309864	0.650134	Birc6
J3QMC5;A2ANY6	0.254999	0.572715	0.48154	0.365233	0.495843	0.261723	0.567543	0.349119	Mdn1
J3QP68;P28656;E9PW66	0.198633	0.761249	0.205916	0.757701	0.816479	0.530052	0.539294	0.0826945	Gm4204;Nap1l1
J3QQ16	0.469074	0.655198	0.0680701	0.852945	0.828901	0.765474	0.276759	0.126243	Col6a3
K3W4Q8;P18572-2;P18572;J3QP71	0.153101	0.704698	0.445087	0.489461	0.65889	0.260028	0.636448	0.226052	Bsg
K9J7B2	0.0597646	0.904803	0.396426	0.79764	0.905425	0.404943	0.793997	0.0577748	Ugt1a6b
M0QWP1;A2ASQ1-3;A2ASQ1-2;A2ASQ1	0.104015	0.794526	0.619655	0.410119	0.689555	0.139563	0.77684	0.304324	Agrn
O08528;E9Q5B5;E9Q9M6	0.638841	0.309628	0.727312	0.164214	0.134415	0.391541	0.5792	0.744115	Hk2
O08529	0.276842	0.641275	0.197985	0.691229	0.724945	0.527868	0.425347	0.141463	Capn2
O08539-2;Q6P1B9;O08539;Q7TQF7	0.366173	0.455682	0.504843	0.310866	0.37376	0.307657	0.507574	0.448603	Bin1
O08547;E9Q6R3;D6RES2	0.787752	0.12451	0.333701	0.67664	0.380986	0.795416	0.108905	0.645897	Sec22b
O08553	0.120957	0.763389	0.584574	0.407986	0.662641	0.160251	0.74213	0.297592	Dpysl2
O08573-2;B1AQR8;O08573;G3X9T7	0.82915	0.0830761	0.644428	0.436473	0.128013	0.731267	0.293935	0.808972	Lgals9
O08579;Q3THM8;B7FAU5;I7HJS1	0.809802	0.165417	0.787101	0.219483	0.0636824	0.598826	0.531663	0.852204	Emd
O08582	0.25727	0.81357	0.860666	0.122215	0.517845	0.0488499	0.886715	0.67984	Gtpbp1
O08583;O08583-2;Q9JJW6-2;Q9JJW6;G3X9I4	0.631643	0.365544	0.124514	0.771445	0.648095	0.767126	0.132797	0.34144	Alyref;Refbp2;Alyref2
O08677;O08677-3;D3Z2B2	0.00526804	0.987193	0.902855	0.719429	0.967372	0.0632718	0.982198	0.308403	Kng1
O08738	0.0929816	0.845548	0.733263	0.351863	0.710618	0.0811997	0.850374	0.392758	Casp6
O08739;F6XQD0;D3Z4N3;D3YU73;Q3V1D3;F8VPY9	0.943391	0.0202637	0.734069	0.64587	0.128085	0.902158	0.210733	0.918974	Ampd3
O08749	0.805033	0.218605	0.828672	0.157488	0.0553541	0.543964	0.618878	0.868348	Dld
O08784;H3BL37;Q05CS0;H3BIX0;H3BK88	0.025417	0.988826	0.9656	0.462608	0.946981	0.0089214	0.990132	0.62571	Tcof1
O08795;O08795-2	0.0292888	0.921605	0.621922	0.680833	0.888753	0.198797	0.875138	0.146901	Prkcsh
O08797;Q8VHQ1;Q8BMT0;Q80UK5;O08806;F6V5V4	0.0784479	0.869255	0.37117	0.754158	0.871274	0.391279	0.743931	0.0730514	Serpinb9
O08800	0.0128288	0.960951	0.761108	0.703605	0.9311	0.134288	0.939878	0.192713	Serpinb8
O08804;F7B9A0	0.836586	0.0733501	0.604104	0.496103	0.156279	0.761095	0.24242	0.799951	Serpinb6b
O08807;B1AZS9	0.0527294	0.890241	0.467949	0.724886	0.87587	0.310139	0.801386	0.094083	Prdx4
O08915;D3YW40	0.91225	0.108083	0.879493	0.248427	0.0262792	0.743616	0.589011	0.933204	Aip
O08917;G3UYU4;G3UZZ5;G3UWW8;G3XA73	0.423727	0.436493	0.228462	0.600949	0.559543	0.551963	0.292855	0.283229	Flot1
O08997	0.0281602	0.924598	0.619022	0.692702	0.894022	0.205536	0.877371	0.140174	Atox1
O09005	0.848119	0.0656418	0.534087	0.589012	0.215262	0.803384	0.171183	0.784525	Degs1
O09012-2;D3Z600;O09012	0.0848329	0.907517	0.305017	0.848412	0.921414	0.513721	0.762818	0.036213	Pex5
O09044;Q9D3L3;B0R030;B0R029;E9Q8A1;P60879	0.250015	0.576369	0.465678	0.382411	0.509471	0.270597	0.560497	0.333163	Snap23
O09061	0.773621	0.115996	0.600013	0.403824	0.150816	0.669003	0.303977	0.755302	Psmb1
O09106;D3YYI8;O88895;Q3UM33	0.293144	0.554881	0.276883	0.567566	0.607442	0.442685	0.421144	0.223496	Hdac1;Gm10093
O09110-2;O09110;A2AGS2;P70236	0.348296	0.739755	0.0927447	0.84848	0.854324	0.712023	0.398971	0.0782799	Map2k3
O09111	0.803516	0.423683	0.915816	0.0507141	0.0578203	0.391827	0.816341	0.913732	Ndufb11
O09117-2;D6RFU9;O09117	0.0335028	0.914448	0.692923	0.583856	0.858939	0.130441	0.885591	0.225162	Sypl;Sypl1
O09131;D3Z1Q9	0.429772	0.381691	0.35065	0.458904	0.42714	0.459958	0.349498	0.384423	Gsto1
O09159	0.326314	0.487041	0.449457	0.367841	0.437251	0.320844	0.491819	0.380768	Man2b1
O09164	0.218086	0.894682	0.124668	0.914816	0.939213	0.731525	0.630409	0.0222647	Sod3
O09172;H3BJA3;F6VNW5	0.0378626	0.913348	0.734764	0.525755	0.842739	0.0988457	0.89489	0.280439	Gclm
O35074;Q8BXC0	0.863451	0.0927507	0.328126	0.77359	0.434629	0.8743	0.063759	0.718911	Ptgis
O35083;G3UWV6	0.778556	0.105044	0.511876	0.503311	0.211683	0.718024	0.21834	0.721695	Agpat1
O35114	0.573386	0.255666	0.489732	0.357569	0.256412	0.491316	0.35578	0.572815	Scarb2
O35127	0.0382359	0.908813	0.711951	0.541556	0.842266	0.112011	0.885829	0.258687	Grcc10
O35129;F6QPR1;F6Q8V7	0.991951	0.00271331	0.912013	0.787478	0.077515	0.979966	0.269825	0.987597	Phb2
O35215;G3UZN1	0.816913	0.388198	0.913023	0.0588608	0.0502693	0.4266	0.8014	0.915551	Ddt
O35226;O35226-2;O35226-5;O35226-4;O35226-3;F7AI87	0.308217	0.5668	0.230106	0.624143	0.647741	0.495911	0.393192	0.195783	Psmd4
O35239	0.897492	0.110883	0.252667	0.859405	0.563227	0.919988	0.0325552	0.724498	Ptpn9
O35286	0.371916	0.443074	0.477027	0.334864	0.382461	0.330405	0.480986	0.433046	Dhx15
O35295	0.163919	0.94707	0.155953	0.948056	0.969036	0.760731	0.753318	0.00957232	Purb
O35309;B7ZD13;B7ZD12	0.227437	0.659449	0.640345	0.256502	0.487336	0.151383	0.70704	0.449386	Nmi
O35326;Q9D8S5	0.669179	0.240899	0.222225	0.680766	0.493411	0.733333	0.133679	0.469132	Srsf5
O35343;D3YTN1	0.338876	0.75404	0.0930996	0.854244	0.86253	0.713797	0.414239	0.0719827	Kpna4
O35344	0.729701	0.299419	0.124819	0.811338	0.649822	0.829818	0.0835131	0.431208	Kpna3
O35350	0.556195	0.416409	0.13064	0.744463	0.651745	0.717255	0.178502	0.286568	Capn1
O35379;E9Q1I5	0.458522	0.350346	0.415618	0.39554	0.359422	0.436445	0.374002	0.450147	Abcc1
O35381;D3YYE1;D3Z7M9;F6UFG6;Q64G17;E9Q148	0.00613757	0.97991	0.754228	0.832384	0.968075	0.208878	0.959986	0.115086	Anp32a
O35382;Q8C391;Q9CXE1	0.202477	0.634999	0.431261	0.4493	0.590014	0.279037	0.579783	0.265363	Exoc4
O35452;E9Q2T3;A2ACU7;Q8CH40;Q3ULU4	0.490808	0.370797	0.231328	0.602602	0.520733	0.592127	0.245575	0.336257	Tnxb
O35459;F7B227	0.973212	0.00865769	0.813892	0.720377	0.112452	0.94772	0.21648	0.959186	Ech1
O35465-2;O35465;F6WP10	0.509799	0.321076	0.300992	0.526619	0.432683	0.55544	0.265232	0.405822	Fkbp8
O35551-2;O35551-3;O35551;J3QJV7;O35551-6;O35551-5;O35551-4;Q3U983	0.295566	0.564749	0.255098	0.595299	0.629544	0.465248	0.411837	0.207271	Rabep1
O35566	0.0562681	0.931223	0.375357	0.856385	0.936248	0.474338	0.821805	0.0362915	Cd151
O35593	0.905367	0.0363567	0.632543	0.622552	0.1716	0.860326	0.180128	0.862907	Psmd14
O35598;E9PYF2;D3Z1E6	0.092872	0.80142	0.477735	0.567472	0.761043	0.244676	0.724857	0.174319	Adam10
O35639	0.28127	0.642516	0.698769	0.19155	0.420643	0.138978	0.729741	0.537132	Anxa3
O35664-3;O35664-2;O35664;H3BJ04;F7BJH9;F6XX07;H3BKB3	0.0621027	0.859736	0.64191	0.499148	0.782394	0.137253	0.82944	0.253083	Ifnar2
O35678;E9Q3B9;D3YYS6;Q3UFN1;O35678-2	0.249502	0.883615	0.106345	0.915884	0.936131	0.749661	0.593282	0.0250339	Mgll
O35682	0.263069	0.58869	0.287243	0.570428	0.62889	0.422367	0.454284	0.207256	Myadm
O35685	0.997203	0.00113726	0.956268	0.83254	0.0572883	0.99155	0.318561	0.995681	Nudc
O35737;Q8C2Q7;D3Z6Y3	0.709205	0.161229	0.577178	0.358866	0.169217	0.59334	0.337638	0.704402	Hnrnph1
O35841	0.53587	0.312781	0.572068	0.266962	0.230987	0.399277	0.460033	0.599036	Api5
O35855;O88374;D3Z7C8;D3Z3D7	0.418643	0.753272	0.887546	0.0614408	0.358648	0.0767564	0.882207	0.78189	Bcat2
O35857;F7C189	0.901703	0.0418807	0.703942	0.529733	0.113322	0.831798	0.261585	0.878404	Timm44
O35864	0.111208	0.791157	0.380159	0.641476	0.783343	0.33293	0.672493	0.126928	Cops5
O35887;G3V004;G3UWV3;G3UXA8;G3UWR0;G3UY49;G3UXA3	0.0247743	0.946257	0.552007	0.807744	0.935368	0.314869	0.886838	0.0727161	Calu
O35900;O35901	0.951305	0.106342	0.934814	0.230103	0.0115187	0.802844	0.685202	0.966491	Lsm2
O35945	0.817911	0.110331	0.333364	0.711537	0.395604	0.826519	0.0911037	0.674141	Aldh1a7
O35955	0.360121	0.459212	0.494265	0.320884	0.383808	0.310861	0.502898	0.436991	Psmb10
O35969;O35969-2	0.939719	0.0337498	0.485716	0.824675	0.370824	0.934169	0.056533	0.863721	Gamt
O54724	0.240459	0.931177	0.100782	0.950461	0.965125	0.805648	0.671548	0.0123617	Ptrf
O54734	0.731792	0.173653	0.671001	0.278405	0.119385	0.563435	0.428419	0.76149	Ddost
O54774	0.468945	0.360771	0.290471	0.529645	0.462389	0.532117	0.287452	0.367927	Ap3d1
O54794	0.177218	0.671163	0.41847	0.487788	0.6353	0.283968	0.598071	0.231127	Aqp7
O54824-2;O54824	0.13498	0.759378	0.633766	0.34869	0.62887	0.132523	0.760689	0.355732	Il16
O54833	0.642418	0.224179	0.596737	0.289385	0.175455	0.497143	0.411676	0.674532	Csnk2a2
O54865	0.0644049	0.85045	0.591633	0.535851	0.78708	0.170127	0.806057	0.214967	Gucy1b3
O54931-2;A2API8;O54931;F7AA26;O54931-5;O54931-3;O54931-4;A2APJ1;A2API9	0.026942	0.966369	0.896251	0.484369	0.902919	0.0312644	0.965635	0.455827	Akap2;Gm20459
O54941	0.68754	0.2003	0.276704	0.638793	0.42532	0.721668	0.143506	0.524718	Smarce1
O54950	0.348994	0.567113	0.178247	0.685305	0.684763	0.56887	0.346757	0.179109	Prkag1
O54962	0.0416216	0.922909	0.795406	0.465576	0.837282	0.0651574	0.916284	0.358467	Banf1
O54984	0.842531	0.081529	0.687142	0.408317	0.104819	0.732058	0.33006	0.832644	Asna1
O54998;H3BJI5	0.0722678	0.901699	0.349966	0.817406	0.90921	0.452906	0.773293	0.0480137	Fkbp7
O55003	0.982839	0.00491415	0.78675	0.829712	0.185309	0.970952	0.131384	0.966904	Bnip3
O55013	0.161443	0.800241	0.233137	0.768366	0.839778	0.508443	0.598204	0.070989	Trappc3
O55022	0.669455	0.394641	0.82254	0.0931233	0.11261	0.332174	0.707425	0.813701	Pgrmc1
O55026;O55026-2	0.125987	0.909983	0.889029	0.218542	0.724239	0.0239503	0.935311	0.622843	Entpd2
O55028;D3Z7R0	0.608516	0.297451	0.673154	0.201058	0.160855	0.401199	0.526954	0.698319	Bckdk
O55029	0.789225	0.258533	0.130268	0.839368	0.656077	0.86727	0.0587351	0.499077	Copb2
O55042-2;O55042	0.293104	0.711545	0.78955	0.137516	0.42825	0.0931614	0.810677	0.625069	Snca
O55060;D3Z217;D3YWK6;D3Z380;D6RIK3;D3Z0R1	0.771429	0.135609	0.324229	0.667332	0.385682	0.782099	0.114724	0.626007	Tpmt
O55106;F8WH41;F6Z700	0.670054	0.211788	0.27541	0.628159	0.426485	0.706574	0.153	0.509493	Strn
O55131;E9Q9F5;E9Q1G8	0.0704308	0.838892	0.573483	0.533064	0.776583	0.179512	0.790951	0.211749	39326
O55135;A6PWZ2;D6RG53;D6RJJ3;B1AZQ4	0.00816481	0.979189	0.869065	0.685688	0.95178	0.0729406	0.971425	0.288936	Eif6
O55142	0.456867	0.42867	0.19703	0.642489	0.583507	0.599326	0.25826	0.279657	Rpl35a
O55143;O55143-2;J3KMM5	0.779209	0.159905	0.254485	0.732599	0.471496	0.814075	0.0866222	0.591396	Atp2a2
O55222;F6Q5Z1;D3YZA5	0.105692	0.900426	0.261127	0.859107	0.92126	0.556615	0.732873	0.0325468	Ilk
O55229;F6RRT7	0.19001	0.656644	0.389622	0.505692	0.635157	0.310234	0.571183	0.221823	Chkb
O55234	0.444178	0.373739	0.322565	0.490566	0.443782	0.490721	0.322387	0.374159	Psmb5
O55239;D3YX59	0.555968	0.31421	0.234132	0.615808	0.493644	0.636829	0.204079	0.388182	Nnmt
O55242;O55242-2	0.693393	0.340975	0.112823	0.807655	0.668139	0.813653	0.0999156	0.381716	Sigmar1
O70152;A2BDX2;F8WII3	0.672205	0.185598	0.552431	0.353847	0.190121	0.561683	0.34228	0.669285	Dpm1
O70165	0.290618	0.802273	0.867772	0.104536	0.483193	0.0523921	0.886305	0.705923	Fcn1
O70194	0.94581	0.025484	0.5454	0.810086	0.320867	0.935491	0.0706451	0.884907	Eif3d
O70250	0.57221	0.506213	0.822689	0.0799086	0.175429	0.227622	0.753431	0.778289	Pgam2
O70251;G3UX43;G3UZ47;M0QWK5;M0QWH8	0.0315554	0.920309	0.577812	0.714142	0.895342	0.238851	0.863322	0.118972	Eef1b
O70252;D3YX62;D3YXN4;D3Z4A2	0.632222	0.245448	0.256791	0.624417	0.450762	0.683659	0.167212	0.465625	Hmox2
O70309;Q6PE70;O70309-2;G5E8F8	0.783089	0.104074	0.462103	0.557708	0.25323	0.74417	0.178723	0.703556	Itgb5
O70310	0.795008	0.099063	0.588576	0.445549	0.159101	0.70587	0.271189	0.764883	Nmt1
O70318	0.243396	0.959714	0.0937117	0.97196	0.981295	0.855972	0.733188	0.00620454	Epb41l2
O70325-2;O70325;Q76LV0;Q91XR9	0.0125359	0.967533	0.650527	0.829888	0.956112	0.273004	0.931211	0.0833806	Gpx4
O70370;Q3UD32	0.0312138	0.916537	0.650669	0.637424	0.874073	0.16714	0.877246	0.17868	Ctss
O70378;M0QWY0;M0QWP2;M0QWI7;M0QWC9;M0QWS0;M0QWE2	0.988448	0.0158157	0.54112	0.95413	0.539472	0.988433	0.0159813	0.954327	Emc8
O70400	0.646968	0.266489	0.685044	0.206413	0.140825	0.437413	0.515577	0.724382	Pdlim1
O70404	0.210107	0.818088	0.159704	0.836614	0.877223	0.622069	0.560809	0.0505495	Vamp8
O70423;O70423-2;A2A4I8;A2A4I9;Q812C9	0.049695	0.891352	0.711433	0.489631	0.809408	0.103051	0.872882	0.289487	Aoc3
O70435;E0CX62;E0CZ34;F8WH02;E0CYL6	0.297175	0.580488	0.230961	0.628277	0.657615	0.491532	0.404543	0.187725	Psma3
O70475;D3Z3F7;D3YXP9;F6ZQT4	0.93644	0.141913	0.184229	0.929864	0.707426	0.959274	0.0133524	0.749474	Ugdh
O70503;O70503-2	0.866383	0.0631431	0.461396	0.684874	0.294124	0.847674	0.11111	0.775314	Hsd17b12
O70591;F8WJ30	0.196333	0.741875	0.726932	0.224619	0.535154	0.0967242	0.792781	0.49893	Pfdn2
O70622-2;O70622	0.72081	0.768127	0.0111554	0.96516	0.945068	0.938319	0.186728	0.137338	Rtn2
O88207;Q61245-2;Q61245	8.09869e-06	0.999969	0.994445	0.977552	0.999885	0.0756897	0.999932	0.269241	Col5a1
O88271	0.408292	0.49697	0.669962	0.178868	0.292664	0.225047	0.6393	0.591534	Cfdp1
O88322	0.11882	0.813584	0.72181	0.313182	0.65948	0.0866907	0.827991	0.416287	Nid2
O88325	0.221741	0.609554	0.429301	0.435715	0.56492	0.286324	0.561154	0.281481	Naglu
O88342	0.348522	0.56766	0.178283	0.685419	0.685105	0.568677	0.347227	0.178782	Wdr1
O88428	0.636603	0.220919	0.572333	0.309959	0.18898	0.506619	0.389749	0.658118	Papss2
O88441	0.18601	0.694034	0.618008	0.303218	0.547583	0.151124	0.715067	0.395242	Mtx2
O88492;O88492-2	0.38303	0.730142	0.0798485	0.858723	0.857167	0.737691	0.368893	0.0837969	Plin4
O88531;B1B0P8;B1B0P9	0.688948	0.164415	0.491325	0.429336	0.226211	0.616802	0.273576	0.649088	Ppt1
O88543;F6YCA7;D3Z036	0.274713	0.731099	0.142797	0.794548	0.821398	0.619024	0.452676	0.0847707	Cops3
O88544;D3YV99;F6QTS1;D3Z1R9;D6RG47	0.321819	0.630798	0.158244	0.730879	0.742482	0.58952	0.378653	0.137643	Cops4
O88569;O88569-2;O88569-3	0.503043	0.663527	0.872834	0.0559621	0.25914	0.127332	0.845693	0.79571	Hnrnpa2b1
O88587-2;O88587;D3Z227	0.65261	0.33513	0.766191	0.135055	0.122352	0.37209	0.62739	0.772809	Comt
O88653	0.75737	0.258	0.808209	0.14426	0.0733345	0.480292	0.622505	0.839179	Lamtor3
O88685;A2AGN7;B7ZCF1;F6Q2E3	0.88264	0.242557	0.912854	0.110993	0.0253968	0.597129	0.74156	0.934472	Psmc3
O88696	0.868846	0.189032	0.877367	0.158605	0.0322231	0.623284	0.65834	0.914579	Clpp
O88712-2;O88712;O88712-3	0.460946	0.47685	0.708128	0.150364	0.247314	0.235133	0.654987	0.647001	Ctbp1
O88746;Q3UDC3;O88746-2	0.65791	0.244763	0.668889	0.227543	0.141612	0.463944	0.486379	0.721261	Tom1
O88792	0.00298855	0.988804	0.855405	0.824528	0.977734	0.134655	0.980006	0.178523	F11r
O88844;D3YVY3	0.931256	0.0420324	0.446038	0.824348	0.395679	0.928555	0.0523665	0.842473	Idh1
O88851	0.653936	0.462915	0.849182	0.0704654	0.126076	0.280182	0.759744	0.825871	Rbbp9
O88947;Q3U3V1;D3Z521;D3Z215	0.055282	0.869994	0.529967	0.634832	0.834852	0.232165	0.801944	0.146426	F10
O88952;Q8JZS0;Q3TUM0;O88951	0.607045	0.271581	0.628552	0.240985	0.175673	0.433489	0.473638	0.67218	Lin7c
O88958;D3Z0R5	0.14549	0.781882	0.28271	0.712282	0.806836	0.437568	0.611641	0.09385	Gnpda1
O88968	0.502467	0.370298	0.622134	0.217036	0.232406	0.332628	0.534498	0.611196	Tcn2
O88983;Q9D0J1	0.165762	0.686179	0.439973	0.478458	0.640613	0.265102	0.620485	0.235718	Stx8
O89017	0.866974	0.055973	0.615327	0.544787	0.159505	0.804108	0.216977	0.826501	Lgmn
O89020;O89020-3;O89020-2;CON__REFSEQ:XP_585019	5.40475e-05	0.999798	0.985601	0.951611	0.999338	0.0770897	0.999598	0.266207	Afm
O89023	0.861473	0.140471	0.834045	0.223825	0.0427119	0.660909	0.561759	0.894612	Tpp1
O89051	0.851297	0.189001	0.858524	0.166104	0.0389807	0.606478	0.633531	0.899973	Itm2b
O89053;G3UYK8;D3YW57;G3UX53;D3YXM2	0.149818	0.709475	0.490699	0.448254	0.641524	0.224842	0.662794	0.257363	Coro1a
O89079;D3Z315;F6YFR7;E9Q6I5;F6XIG5	0.528366	0.287909	0.404411	0.423897	0.33273	0.502907	0.318254	0.490368	Cope
O89086;Q8BG13	0.247301	0.740305	0.781353	0.162599	0.48154	0.0835575	0.818484	0.588748	Rbm3
O89103	0.125458	0.75349	0.415924	0.566284	0.727703	0.288349	0.658604	0.171829	Cd93
O89110	0.926275	0.0347011	0.512766	0.775596	0.314336	0.913972	0.0794091	0.85374	Casp8
O89112;B2KGR2	0.025184	0.959247	0.512515	0.865682	0.955496	0.396921	0.896825	0.0446552	Lancl1
P00329	0.073994	0.931606	0.881036	0.314342	0.80161	0.0264231	0.942829	0.544744	Adh1
P00493	0.04911	0.992868	0.34665	0.98477	0.994959	0.774436	0.9464	0.00243159	Hprt1
P00687;D3YYQ5;G3UXY7;CON__Q3MHH8	0.0407222	0.93534	0.833176	0.446661	0.848072	0.0492947	0.933182	0.403686	Amy1
P00920	0.0225866	0.938972	0.624091	0.735732	0.915443	0.223909	0.893139	0.120842	Ca2
P01027;P01027-2;H3BKW9	0.140307	0.907841	0.894871	0.198529	0.708999	0.0228573	0.936417	0.645414	C3
P01029;CON__P01030;CON__ENSEMBL:ENSBTAP00000007350	0.697389	0.175449	0.330379	0.59459	0.366054	0.705602	0.161934	0.567211	C4b
P01631;F6XWB2	0.0149078	0.956182	0.680139	0.758216	0.934879	0.20454	0.922103	0.127275
P01633;P01634	0.00938639	0.983714	0.911771	0.638307	0.954145	0.0429084	0.980119	0.379744	Igk-V19-17
P01645;P01644;P01647;P01646	0.0568071	0.869989	0.507806	0.653979	0.840709	0.252441	0.794655	0.132775
P01654;P01655;P03977;P01656	0.137161	0.749471	0.36205	0.61175	0.745082	0.339652	0.627704	0.14514
P01723;P01727;P01728;P01729;P01726	0.0939948	0.911488	0.865749	0.278724	0.756899	0.0304143	0.928592	0.551086
P01754;P01751;P01753;P06328;P01748;P01749;P06329;P01755;P03980	0.0245126	0.939726	0.582153	0.768843	0.922667	0.268037	0.885277	0.0951841	Ighv1-62-3;Gm16709
P01783	0.0298171	0.933016	0.775934	0.540796	0.868377	0.0839544	0.918973	0.297553
P01831	0.029476	0.920357	0.647143	0.653097	0.881247	0.174469	0.879859	0.16924	Thy1
P01837	0.00279104	0.989793	0.872476	0.816687	0.978531	0.118134	0.982428	0.199464
P01843	0.302984	0.66668	0.751868	0.153003	0.404072	0.117556	0.770664	0.596386
P01867-2;P01867	0.0111301	0.971406	0.659416	0.842824	0.961274	0.279166	0.937621	0.0794003	Igh-3
P01868;P01869	0.00346168	0.989031	0.779056	0.888886	0.982824	0.245655	0.974795	0.0900905	Ighg1
P01872;P01873	0.168726	0.709858	0.607405	0.327562	0.575568	0.152948	0.71919	0.369857	Igh-6
P01878	0.37318	0.965392	0.984839	0.0435568	0.676628	0.00668282	0.988029	0.92318
P01887	0.937245	0.163819	0.937929	0.159124	0.0120728	0.73482	0.739402	0.962275	B2m
P01898;E9PX63;O19441;A7VMS6;E9Q0G4;G3UXE9;K7N5P0;G3UZL7;G3UY84;Q05A75	0.0151371	0.976735	0.901842	0.574233	0.934617	0.0383785	0.973564	0.406479	H2-Q10
P01899;Q8HWB2;P01900;P01896;P01895-2;P01895;P14427;G3UX20;G3UZP7	0.182612	0.674996	0.548972	0.359485	0.567175	0.191515	0.669263	0.336689	H2-D1
P01901;Q3TH01;G3UXW2;P04223;P04223-2;P14428;P03991;P14426;G3XA74	0.382844	0.424693	0.387087	0.420576	0.430287	0.400983	0.4069	0.377032	H2-K1
P02089;CON__Q3SX09	0.0152146	0.981085	0.562561	0.921872	0.979384	0.448848	0.941006	0.0293766	Hbb-b2
P02463	0.0122335	0.965043	0.802211	0.676021	0.93173	0.103822	0.949883	0.235221	Col4a1
P02469;E9QN70;E9PYT5	0.011428	0.968912	0.668109	0.825843	0.956747	0.258535	0.935475	0.0898765	Lamb1
P03888	0.911133	0.0515068	0.791957	0.427786	0.0624879	0.811917	0.379905	0.907799	Mtnd1
P03953-2;P03953	0.0719174	0.92721	0.87017	0.324384	0.798597	0.0299044	0.937668	0.524446	Cfd
P03987-2;P03987	0.135207	0.762205	0.642454	0.342107	0.627731	0.127808	0.766114	0.363455
P04117;P24526;O08716	0.153572	0.744177	0.650463	0.313329	0.595826	0.126151	0.759082	0.390549	Fabp4
P04247	0.460436	0.568355	0.790099	0.100314	0.256458	0.172136	0.75341	0.708399	Mb
P04441-2;P04441	0.0995445	0.841828	0.33447	0.740599	0.850808	0.409643	0.698685	0.0777126	Cd74
P04919-2;P04919	0.00225738	0.992306	0.813459	0.902456	0.987345	0.235254	0.98205	0.0947201	Slc4a1
P04925	0.146639	0.875347	0.206212	0.857909	0.909621	0.598081	0.667334	0.0349223	Prnp
P04938;P02762;A2AKN9;A2BIM8;A9C497;A9C496	0.979276	0.00688047	0.726189	0.847069	0.239783	0.969025	0.0963416	0.956232	Mup8;Mup6;Mup2;Mup9
P04944;P04941;P04940;P04943;P04942;L7N239	0.0187018	0.999331	0.499929	0.997489	0.999498	0.838291	0.990999	0.00077199
P05064;A6ZI44;D3YWI1;Q9CPQ9;A6ZI46;D3Z510;D3YV98;A6ZI47;P05063	0.504633	0.504066	0.108134	0.773475	0.714579	0.714826	0.216548	0.216988	Aldoa;Aldoart1
P05132-2;P05132	0.467294	0.631419	0.075298	0.837704	0.81025	0.751115	0.269219	0.137947	Prkaca
P05201;F7ALS6	0.412376	0.746816	0.881513	0.064864	0.358751	0.0788486	0.876494	0.773096	Got1
P05202	0.301004	0.677261	0.761345	0.148715	0.408933	0.111452	0.780617	0.603638	Got2
P05622;E9QPE2;E9QN12	0.399152	0.700313	0.846661	0.081482	0.342416	0.0980709	0.839751	0.732256	Pdgfrb
P05977-2;E9PWG4	0.221554	0.910154	0.92923	0.117896	0.649482	0.0178064	0.950159	0.757222	Myl1
P06151;G5E8N5;D3Z736;D3YZQ9;D3YVR7;D3YZE4;P00342	0.692566	0.163324	0.510779	0.412706	0.212419	0.610491	0.28746	0.661332	Ldha
P06330;P01757;P01756	0.0686447	0.842858	0.524985	0.588152	0.799077	0.220382	0.776936	0.16986
P06683;H3BKN4	0.999335	0.000418103	0.877543	0.983818	0.384461	0.998977	0.0385004	0.997436	C9
P06684;CON__Q1A7A4	0.616818	0.271273	0.64518	0.229831	0.165713	0.432304	0.486564	0.686769	C5
P06728	0.512536	0.306896	0.348308	0.476537	0.385962	0.525812	0.29098	0.441729	Apoa4
P06745;F6SAC3;CON__Q3ZBD7	0.515567	0.312262	0.313731	0.514331	0.417413	0.551357	0.268396	0.419379	Gpi;Gm1840
P06797	0.557105	0.508051	0.814081	0.084475	0.184412	0.223039	0.747254	0.766243	Ctsl1
P06800-3;P06800-2;P06800	0.135071	0.760691	0.637806	0.345635	0.628342	0.130318	0.763215	0.359298	Ptprc
P06801	0.747121	0.205448	0.746379	0.206908	0.0895833	0.526476	0.524614	0.804499	Me1
P06909;E9Q8I0;D6RGQ0;E9Q8H9	0.0581284	0.864362	0.627474	0.525672	0.79554	0.149298	0.8283	0.232107	Cfh
P07091;D3YUT9	0.466981	0.360894	0.295064	0.524145	0.45859	0.527324	0.291212	0.370017	S100a4
P07309	0.0716202	0.932985	0.88111	0.320122	0.805871	0.0265552	0.943543	0.540932	Ttr
P07310	0.640027	0.641489	0.914376	0.0321779	0.174051	0.172782	0.873103	0.872747	Ckm
P07356;B0V2N7;B0V2N5;B0V2N8;REV__F6WNG1;REV__Q8BND4	0.0426841	0.932724	0.439491	0.830766	0.930976	0.405943	0.842637	0.0494755	Anxa2
P07724	0.000103749	0.999458	0.965099	0.950169	0.998607	0.125493	0.998807	0.185245	Alb
P07758	0.453142	0.38104	0.276452	0.543678	0.485718	0.531476	0.291512	0.345305	Serpina1a
P07759	0.339836	0.469731	0.40977	0.40322	0.449429	0.357231	0.453861	0.362008	Serpina3k
P07901;B7ZC50;A2A6A2;B7ZC49;REV__Q8BL66	0.217675	0.710424	0.219143	0.709592	0.768827	0.5005	0.502393	0.110996	Hsp90aa1
P08003	0.54602	0.39794	0.71619	0.150049	0.186872	0.3008	0.620316	0.694021	Pdia4
P08030	0.965872	0.023888	0.50971	0.886457	0.425444	0.96362	0.0369339	0.90664	Aprt
P08032;REV__Q6P6L0-3;REV__E0CYM1;REV__Q6P6L0;REV__E0CYH7	0.000628057	0.997146	0.907827	0.915973	0.994093	0.163102	0.993818	0.145108	Spta1
P08074;F6YNX9	0.529496	0.29617	0.500226	0.330932	0.269072	0.441736	0.395208	0.551355	Cbr2
P08101-2;P08101-3;E9Q415;P08101;P08508	0.70742	0.163604	0.353052	0.58119	0.343331	0.705217	0.167264	0.588596	Fcgr2b;Fcgr2
P08113;F7C312	0.818377	0.110415	0.33239	0.712839	0.396963	0.827277	0.0904921	0.674105	Hsp90b1
P08121	0.0207204	0.942257	0.644203	0.731225	0.917424	0.210179	0.900638	0.12896	Col3a1
P08122;D3YV27	0.0267454	0.949216	0.832036	0.522501	0.884583	0.0584923	0.942224	0.354707	Col4a2
P08207	0.165094	0.739202	0.667568	0.289195	0.576805	0.119348	0.763989	0.417127	S100a10
P08226;G3UWN5;G3UZM8;E9Q327	0.521731	0.29831	0.352946	0.474487	0.377989	0.530454	0.287737	0.451459	Apoe
P08228	0.00723255	0.978276	0.843178	0.722344	0.954473	0.0972005	0.967618	0.238831	Sod1
P08249	0.846501	0.0672623	0.603451	0.515474	0.159868	0.776589	0.230438	0.80704	Mdh2
P08607;E9PUZ8;F6QLW4	0.00986936	0.968393	0.770154	0.739161	0.94447	0.144045	0.948642	0.177175	C4bpa;C4bp
P08752;P50149;A2AE32;P20612;Q3V3I2;A2AE31;F6QPU5	0.081087	0.839432	0.674372	0.418666	0.733382	0.111673	0.826256	0.317503	Gnai2
P09055	0.402756	0.656214	0.0938723	0.817675	0.805745	0.706575	0.321402	0.119682	Itgb1
P09103;E9Q8G8	0.193004	0.64853	0.420326	0.469349	0.610272	0.285317	0.583002	0.248076	P4hb
P09405	0.00655682	0.991823	0.948505	0.664592	0.972104	0.0289786	0.990272	0.438964	Ncl
P09411;P09041	0.758388	0.117697	0.510439	0.479776	0.210545	0.692583	0.234255	0.706413	Pgk1
P09470;F6QCP8;P09470-2	0.320718	0.526738	0.570329	0.266049	0.391725	0.236494	0.592637	0.46428	Ace
P09528	0.164885	0.724524	0.633937	0.312365	0.578515	0.137233	0.740239	0.388072	Fth1
P09581	0.0406498	0.901043	0.685723	0.550677	0.837037	0.126052	0.873134	0.240736	Csf1r
P09671	0.520055	0.35647	0.628107	0.215116	0.220031	0.344341	0.530263	0.624668	Sod2
P09813	0.0320423	0.920669	0.567332	0.723255	0.897738	0.249625	0.861128	0.112358	Apoa2
P0C0A3;B1AZ42;B1AZ41	0.335326	0.594875	0.703592	0.170322	0.361217	0.160575	0.709455	0.575153	Chmp6
P0CW02;P0CW03	0.372073	0.867441	0.936427	0.0555728	0.489298	0.0326636	0.941888	0.828419	Ly6c1
P10107;A2BH40-4;A2BH40-2	0.112029	0.983643	0.207989	0.979273	0.990384	0.815232	0.879957	0.00266328	Anxa1
P10126;D3YZ68;D3Z3I8;P62631	0.366604	0.492074	0.23616	0.596984	0.58925	0.514052	0.341335	0.246603	Eef1a1
P10493	0.242854	0.585904	0.472809	0.379945	0.514623	0.262599	0.570924	0.332514	Nid1
P10518	0.54877	0.283197	0.518667	0.320046	0.25009	0.448047	0.398964	0.57458	Alad
P10605	0.877745	0.062393	0.724942	0.434697	0.090148	0.777155	0.331364	0.867528	Ctsb
P10630;P10630-2;Q8BTU6;E9Q561;D6RJ60;D6RJ11	0.12015	0.755074	0.46727	0.518899	0.707834	0.244022	0.68435	0.20412	Eif4a2
P10639	0.062984	0.912921	0.825423	0.370993	0.795371	0.0462707	0.917789	0.445805	Txn
P10649;A2AE89	0.037286	0.944206	0.851079	0.452351	0.861807	0.0436095	0.94275	0.418515	Gstm1
P10711;E9PYD5;P10711-2;B7ZCS4;F6XMY4;Q9QVN7	0.78794	0.129085	0.318728	0.689154	0.397829	0.800614	0.103045	0.637993	Tcea1
P10810	0.725767	0.795923	0.97084	0.0092547	0.200701	0.124245	0.954546	0.945522	Cd14
P10833	0.23881	0.725586	0.755896	0.180288	0.483814	0.093753	0.799148	0.558546	Rras
P10852;G3UWA6	0.379421	0.455897	0.274261	0.546531	0.53505	0.48665	0.3456	0.288503	Slc3a2
P10922	0.061539	0.859514	0.507755	0.634047	0.826764	0.245044	0.785175	0.142655	H1f0
P11031	0.378199	0.687781	0.826429	0.094783	0.351496	0.102964	0.82279	0.703699	Sub1
P11087;P11087-2;CON__Q862S4	0.000972634	0.995808	0.887761	0.903191	0.991705	0.169619	0.991057	0.139694	Col1a1
P11152	0.898705	0.0453792	0.503766	0.716706	0.283655	0.879572	0.102965	0.821219	Lpl
P11276	0.793528	0.0968626	0.484195	0.55044	0.236974	0.748614	0.185211	0.721317	Fn1
P11352	0.0807122	0.884509	0.795471	0.341544	0.748932	0.0556238	0.893051	0.440764	Gpx1
P11404;J3QN79	0.803018	0.0939993	0.59191	0.45372	0.157829	0.716017	0.266421	0.771689	Fabp3;Fabp3-ps1
P11438	0.915131	0.105505	0.251616	0.881818	0.589528	0.935232	0.025553	0.74955	Lamp1
P11499;E9Q3D6;E9Q0C3;E9PX27;D3Z1R1	0.665647	0.305458	0.151464	0.75309	0.598939	0.770898	0.117832	0.401551	Hsp90ab1
P11588;A9R9W0;A2CEL1;A2CEL0	0.917573	0.0707733	0.337398	0.849099	0.491935	0.926852	0.0368791	0.789525	Mup1;Mup15
P11589	0.128985	0.74813	0.412561	0.563694	0.723023	0.290586	0.652701	0.173599	Mup2
P11609;E9QLX1;P11610	0.529394	0.335476	0.234618	0.607202	0.501382	0.616826	0.221202	0.368269	Cd1d1;Cd1d2
P11680	0.00800811	0.990547	0.946245	0.640345	0.96762	0.0272879	0.989069	0.45037	Cfp
P11688	0.142055	0.869938	0.216105	0.847097	0.903256	0.579693	0.66668	0.0382545	Itga5
P11881-8;P11881-7;P11881-6;P11881-5;P11881-4;P11881-2;P11881-3;P11881;B2KF92;P70227	0.0515513	0.877027	0.640768	0.53968	0.811346	0.145458	0.842022	0.228677	Itpr1
P11983;P11983-2;F2Z483	0.536093	0.329978	0.23456	0.609138	0.499189	0.62176	0.216857	0.373321	Tcp1
P12023;P12023-2;P12023-3	0.679578	0.366731	0.103536	0.813137	0.685893	0.811644	0.106764	0.356492	App
P12265;Q99KJ6;D3YY48	0.0574395	0.8946	0.426593	0.761003	0.888904	0.358466	0.792424	0.0743802	Gusb
P12382	0.68193	0.174367	0.533863	0.380331	0.199206	0.58456	0.316741	0.666001	Pfkl
P12710	0.727663	0.536397	0.913577	0.0368671	0.10395	0.270105	0.845817	0.893323	Fabp1
P12787	0.274893	0.564539	0.539962	0.305916	0.449622	0.232103	0.596872	0.40846	Cox5a
P12815	0.483078	0.335733	0.486077	0.332334	0.301126	0.409384	0.413978	0.512932	Pdcd6
P12970;L7N202;D3YXT4;D3YVE6;F6U2H0;D3YU93;F6VBB8;F6YI27;F6ZVW4;F6TIC7;F6SSI5	0.554871	0.277191	0.324382	0.516435	0.392709	0.577018	0.248585	0.455527	Rpl7a;Gm5619;Rpl7a-ps10;Rpl7a-ps5;Rpl7a-ps3;Gm4978;Gm17415;Gm5459
P13020-2;A6PWS5	0.422367	0.520159	0.148718	0.713812	0.680095	0.631383	0.278997	0.203928
P13020;CON__Q3SX14	0.167307	0.690419	0.390782	0.53048	0.669764	0.306931	0.596843	0.199918	Gsn
P13439;D6RJ62	0.697841	0.157467	0.476583	0.451894	0.235988	0.635045	0.254868	0.647686	Umps
P13516	0.993877	0.0435667	0.366648	0.985969	0.772089	0.995586	0.00238297	0.953185	Scd1
P13634;D3YYQ4	0.016322	0.95362	0.659724	0.763358	0.933388	0.219289	0.915812	0.118028	Ca1
P14069	0.581207	0.303101	0.221019	0.639763	0.504449	0.664722	0.183621	0.396781	S100a6
P14094	0.359441	0.488868	0.575693	0.253565	0.353421	0.256073	0.573778	0.494191	Atp1b1
P14106	0.605838	0.253963	0.587774	0.27864	0.192567	0.461122	0.428631	0.648633	C1qb
P14115	0.480384	0.331363	0.377069	0.438453	0.376542	0.480187	0.331586	0.438954	Rpl27a
P14131	0.418535	0.407628	0.293343	0.521943	0.488072	0.495134	0.324942	0.333032	Rps16
P14142;J3QK17	0.306421	0.521681	0.513471	0.316217	0.425619	0.265734	0.554628	0.412515	Slc2a4
P14148;F6XI62	0.389646	0.418501	0.375478	0.432189	0.434032	0.413979	0.394258	0.373545	Rpl7
P14152;B1ATQ3	0.602444	0.234941	0.350124	0.511813	0.355202	0.603964	0.232854	0.507438	Mdh1
P14206;D3YTT7	0.962723	0.0318055	0.456773	0.895103	0.471702	0.963142	0.029466	0.891428	Rpsa;Rpsa-ps10
P14211	0.580679	0.403348	0.755957	0.125808	0.162782	0.300465	0.654344	0.735608	Calr
P14438;P14434;G3UWR9;P14437;P14436;P14435;P23150;P04228;P01910	0.000825222	0.997867	0.960868	0.852243	0.993499	0.0595968	0.996603	0.31134	H2-Aa
P14483;P06346;P06343;P06344;P01921;P06345;P06342;P18469	0.000123935	0.999369	0.945491	0.963419	0.998639	0.189781	0.998378	0.122042	H2-Ab1
P14576;E9PXC0;P14576-2	0.846921	0.221346	0.137705	0.872519	0.673312	0.904334	0.0379918	0.575247	Srp54;Srp54c
P14602-3;P14602-2;P14602;D3YZ06	0.87541	0.112283	0.825723	0.266119	0.0439868	0.70259	0.520935	0.898167	Hspb1
P14685;F7B7L8	0.722386	0.19002	0.254759	0.685046	0.455725	0.763034	0.116039	0.539278	Psmd3
P14733	0.258681	0.809734	0.858025	0.122562	0.513736	0.0502967	0.884043	0.677507	Lmnb1
P14824	0.143208	0.892341	0.202093	0.87723	0.923848	0.621594	0.688094	0.0283872	Anxa6
P14847	0.33585	0.556816	0.653134	0.202378	0.361339	0.192281	0.659829	0.536068	Crp
P14869;E9Q070;D3YVM5	0.674253	0.225714	0.241941	0.664045	0.467605	0.727272	0.137622	0.488724	Rplp0;Gm8730
P14873	0.160594	0.693095	0.460089	0.464275	0.638089	0.248794	0.635927	0.245595	Map1b
P14901;H3BKP1	0.986457	0.00386958	0.792881	0.856663	0.202598	0.977404	0.117086	0.972158	Hmox1
P15089	0.0094461	0.970804	0.71641	0.802963	0.955428	0.211147	0.944273	0.116894	Cpa3
P15105;D3YVK1;D3Z121	0.674253	0.399315	0.828729	0.0893774	0.110464	0.330797	0.715216	0.819349	Glul
P15306	0.0491556	0.906222	0.452151	0.767608	0.898243	0.346491	0.813758	0.0744324	Thbd
P15327;D3Z223;D3YUE8;D3YYH3	0.00151108	0.995484	0.824665	0.93546	0.992806	0.277453	0.987939	0.0732308	Bpgm
P15379-2;Q3U8S1;A2APM5;P15379-3;A2APM3;P15379-6;A2APM4;P15379-11;P15379-5;E9QKM8;Q80X37;P15379-10;P15379-9;P15379-4;A2APM1;P15379-8;P15379-7;P15379;A2APM2;P15379-12;P15379-13	0.183298	0.742909	0.245874	0.709006	0.784947	0.471187	0.55147	0.102416	Cd44
P15532;Q5NC80	0.584871	0.404922	0.122676	0.76112	0.659296	0.740777	0.160098	0.300002	Nme1
P15626;D3YX76;F6Y363;O35660	0.646946	0.230253	0.267739	0.621463	0.436368	0.690219	0.163175	0.485428	Gstm2
P15864;Q07133;I7HFT9	0.0642875	0.882524	0.41341	0.747877	0.877447	0.358719	0.774561	0.0785002	Hist1h1c
P16015	0.0503744	0.901277	0.455623	0.755353	0.891704	0.336139	0.809295	0.0797684	Ca3
P16045	0.00962068	0.989709	0.615617	0.946833	0.988497	0.46922	0.963869	0.0244925	Lgals1
P16054;D3YWQ8;P23298	0.549813	0.353752	0.188035	0.668515	0.558813	0.665658	0.192429	0.342552	Prkce;Prkch
P16125;D3Z7F0	0.261312	0.87515	0.913021	0.101402	0.574467	0.0275111	0.932197	0.751062	Ldhb
P16254;A2AUM6	0.601348	0.263015	0.265482	0.599555	0.444685	0.652688	0.189318	0.447932	Srp14
P16301	0.0510692	0.908948	0.783764	0.434487	0.811422	0.0662432	0.904264	0.369343	Lcat
P16332	0.885532	0.0628422	0.75201	0.415111	0.0769569	0.778437	0.360174	0.880565	Mut
P16406;F7B9G4;F6YHW2	0.3283	0.725291	0.826123	0.108219	0.406168	0.084657	0.836349	0.679704	Enpep
P16460;J3QNG0	0.693869	0.449123	0.866119	0.0648959	0.105492	0.30613	0.770651	0.8503	Ass1;Gm5424
P16546-2	0.0480049	0.975499	0.363159	0.946899	0.980052	0.629149	0.897298	0.0106551
P16675;G3X8T3;A2A5J9;A2A5J8;A2A5J6	0.799869	0.100286	0.416594	0.620813	0.300008	0.780784	0.139177	0.697079	Ctsa
P16858;M0QWZ0;F8WJL5;D3YYI5;D3YU05;D3Z0Z9;F6QXU4;F6UT49;Q64467	0.460543	0.382502	0.565314	0.258759	0.278034	0.33654	0.501778	0.550191	Gapdh;Gm7293
P17047;P17047-3;P17047-2	0.550245	0.30286	0.263413	0.580797	0.459528	0.612639	0.220127	0.40733	Lamp2
P17156	0.0175063	0.953618	0.7852	0.629525	0.910558	0.0990153	0.937125	0.251048	Hspa2
P17182;Q6PHC1;B0QZL1;B1ARR7;B1ARR6	0.461728	0.588207	0.805616	0.0918764	0.260113	0.16067	0.772061	0.721557	Eno1
P17426-2;P17426;F6TPX8	0.617971	0.269447	0.231462	0.643968	0.484285	0.686704	0.165642	0.434547	Ap2a1
P17427;E9PWD0	0.496589	0.333524	0.297807	0.526814	0.441624	0.547423	0.272392	0.393776	Ap2a2
P17439	0.138344	0.756233	0.342306	0.636246	0.759876	0.361712	0.622701	0.131549	Gba
P17563;D6RHN2	0.0129586	0.975656	0.88594	0.607277	0.937114	0.0494756	0.970582	0.361688	Selenbp1
P17742;F8VPN3	0.841287	0.0720615	0.62339	0.48326	0.144217	0.760324	0.256426	0.810016	Ppia
P17751;H7BXC3	0.502179	0.502179	0.110265	0.770011	0.711201	0.711201	0.217989	0.217989	Tpi1
P17918;J3QQ26	0.999622	9.91824e-05	0.939243	0.979661	0.259129	0.999267	0.0804107	0.998829	Pcna;Pcna-ps2
P18242;F6Y6L6;F8WIR1	0.999343	0.000170005	0.92614	0.972279	0.251383	0.998749	0.0842391	0.998067	Ctsd
P18654;B1AXN9;E9PWV3;P18653;Q505N6;F6RQA2;F6Q8A4;B1AXP0;G3UZI3;B1AXN5;Q9WUT3;B1AXN8;Q7TPS0-2;A2CEE6;Q7TPS0-3;A2CEE5;Q7TPS0;E9PUP0;A2CEE7;E9QK39;F6UG16;B2GVN8;B1AXN7;A2CEE8;B1B0X1;Q8C0P0-2;E9Q6Q5;Q8C0P0;E9Q8S5;Q3U214;Q9R1L5;B1AST8;Q60592;B1AST7;E9QLW6;E9Q1Q1	0.58753	0.422018	0.111488	0.777068	0.680493	0.752379	0.158573	0.28769	Rps6ka3
P18760;F8WGL3	0.452867	0.438682	0.651184	0.190469	0.259569	0.270346	0.595182	0.603036	Cfl1
P19096	0.848638	0.187051	0.854329	0.16939	0.040288	0.605839	0.626792	0.897161	Fasn
P19157;P46425;F6RWR5	0.767436	0.247241	0.810395	0.148804	0.06961	0.495238	0.618005	0.844364	Gstp1;Gstp2
P19221;H7BX99	0.0555355	0.868811	0.53535	0.627642	0.831739	0.226517	0.802646	0.151164	F2
P19253;E9Q5A0;D3YY61	0.281509	0.565817	0.284466	0.563524	0.611474	0.431101	0.435016	0.220252	Rpl13a
P19324	0.99408	0.0254411	0.456727	0.981717	0.70111	0.995105	0.0045046	0.96305	Serpinh1
P19536;Q9D881	0.18803	0.65481	0.43132	0.462804	0.610946	0.275543	0.593607	0.25161	Cox5b
P19783;M0QWX7;D6RG40	0.991578	0.00838757	0.953473	0.630601	0.0229648	0.969219	0.477443	0.990534	Cox4i1
P19973-2;P19973;A2A6J4;A2A6J7	0.00446387	0.984024	0.826943	0.802039	0.969786	0.141166	0.972036	0.173079	Lsp1
P20029	0.767322	0.176026	0.737457	0.235902	0.0873146	0.567361	0.491234	0.81021	Hspa5
P20060	0.441872	0.385419	0.524574	0.292069	0.307353	0.349262	0.47532	0.511806	Hexb
P20065-2;P20065;CON__P21752;Q9D2R9;A2AEH9	0.0125773	0.974293	0.618198	0.875766	0.968135	0.341417	0.936395	0.0556805	Tmsb4x
P20108	0.927835	0.0651323	0.862571	0.345823	0.0329658	0.807155	0.501037	0.935973	Prdx3
P20152;A2AKJ2;P03995-2;P03995;Q9ERE2;D3YZ35;E9Q1Y9;CON__Q61726;P97861;CON__O43790;CON__Q6NT21;CON__P78385;Q6IMF0;P46660;CON__Q14533;Q9Z2T6;CON__P78386;P08553;P08551	0.167225	0.870958	0.181495	0.866843	0.911201	0.627662	0.644209	0.033665	Vim
P20918;CON__P06868	0.58536	0.264064	0.291193	0.564698	0.418776	0.623658	0.211289	0.454621	Plg
P21107-2;D3Z2H9;Q8K0Z5;E9Q5J9	0.0241605	0.939124	0.591017	0.760835	0.920579	0.257661	0.886457	0.10075	Tpm3-rs7;Tpm3
P21126	0.249003	0.687628	0.195076	0.718775	0.762373	0.532052	0.462417	0.11601	Ubl4a
P21278	0.246729	0.669494	0.689985	0.21332	0.462162	0.130703	0.738345	0.505547	Gna11
P21279;O70443	0.342779	0.548825	0.651532	0.201782	0.354566	0.1971	0.654656	0.539193	Gnaq
P21447;P06795	0.415943	0.391752	0.426476	0.380919	0.379007	0.396323	0.411444	0.428317	Abcb1a;Abcb1b
P21460;A2APX3	0.644237	0.273746	0.199351	0.691201	0.52573	0.726398	0.14023	0.42902	Cst3
P21550;Q5SX59;Q5SX60;Q5SX61;J3QPZ9	0.758789	0.665097	0.953531	0.0161896	0.121982	0.213499	0.916638	0.932531	Eno3
P21614;CON__Q3MHN5;CON__ENSEMBL:ENSBTAP00000018229	0.0848458	0.913025	0.858591	0.300173	0.768443	0.0328819	0.927206	0.527922	Gc
P21619;P21619-2	0.861205	0.311844	0.91818	0.0789479	0.0323018	0.522664	0.780571	0.930563	Lmnb2
P21956-2;P21956	0.116459	0.803351	0.335425	0.692774	0.810908	0.385798	0.661252	0.100364	Mfge8
P21981;G3UXE8;Q9D7I9	0.0464589	0.932431	0.839702	0.419004	0.836545	0.0446504	0.932894	0.427994	Tgm2
P22315;Q544X6	0.144204	0.746785	0.629351	0.339641	0.613183	0.136115	0.751217	0.362411	Fech
P22599	0.173978	0.757048	0.249184	0.717686	0.796161	0.470722	0.566811	0.0962134	Serpina1b
P22892;Q8CBB7	0.848537	0.0778472	0.414285	0.691653	0.328041	0.838022	0.103146	0.740263	Ap1g1
P22907-2;P22907	0.835881	0.0906515	0.700922	0.377865	0.0966931	0.712625	0.357633	0.833282	Hmbs
P23116	0.619294	0.227118	0.541184	0.330536	0.21072	0.507123	0.370938	0.630795	Eif3a
P23506;P23506-2;F7D432;E9PWE0;E0CYV0;F6V9F1;F6TXE3;E0CYF2	0.615353	0.3483	0.740372	0.145505	0.144149	0.352072	0.612635	0.74113	Pcmt1
P23591	0.526718	0.479195	0.109806	0.771494	0.702161	0.722923	0.199653	0.236527	Tsta3
P23780	0.245872	0.63535	0.251789	0.631321	0.689115	0.456605	0.464352	0.163364	Glb1
P23953;F6XTA4	0.00798384	0.996433	0.979872	0.624891	0.981893	0.0104048	0.996333	0.589244	Ces1c
P24270;A2AL20;Q8BI29-2;Q8BI29	0.0156132	0.953447	0.733745	0.694247	0.921523	0.145011	0.928209	0.183586	Cat
P24369	0.737473	0.211173	0.206301	0.740013	0.52313	0.796867	0.0940641	0.516898	Ppib
P24472;F6SC55	0.55873	0.40979	0.740865	0.133591	0.177023	0.292129	0.645601	0.716021	Gsta4
P24527	0.16427	0.767954	0.257063	0.720427	0.802995	0.464149	0.582326	0.0930464	Lta4h
P24547;E0CYE2	0.334406	0.539803	0.223007	0.623722	0.632747	0.512955	0.366361	0.210068	Impdh2
P24549	0.0970017	0.820873	0.679254	0.37963	0.699118	0.107185	0.816255	0.346882	Aldh1a1
P24638;B7ZCF5;B7ZCF4	0.114066	0.769897	0.568365	0.433533	0.680097	0.170638	0.739557	0.275469	Acp2
P24668	0.235231	0.698359	0.204384	0.715986	0.766115	0.519592	0.479777	0.113	M6pr
P25444;D3YVC1;D3YWJ3;L7N240;D3Z659;J3QMG5;E9Q1N8;F6YTZ4;J3QM94;L7N453;D3Z536	0.455367	0.449719	0.17718	0.669501	0.613957	0.616994	0.254854	0.259156	Rps2;Gm6139;Rps2-ps6;Gm5786;Gm18025;Gm6576;Gm5070;Gm8225
P25911-2;P25911	0.337847	0.471898	0.410207	0.403186	0.450896	0.355723	0.455639	0.360848	Lyn
P25962;P25962-2	0.0862634	0.869504	0.773473	0.341679	0.731731	0.0641026	0.877643	0.42473	Adrb3
P26039;A2AIM2;F6S1V7;F6SX70	0.183341	0.722132	0.268847	0.671933	0.756683	0.438265	0.5487	0.121155	Tln1
P26040	0.0441145	0.911578	0.474711	0.76482	0.901114	0.330384	0.826577	0.0783133	Ezr
P26041	0.19844	0.647012	0.376662	0.511931	0.632266	0.322981	0.556496	0.220018	Msn
P26043;Q7TSG6	0.110533	0.792582	0.379962	0.64335	0.784978	0.333663	0.673649	0.125896	Rdx
P26231;Q65CL1	0.267642	0.597121	0.262214	0.601077	0.651162	0.44934	0.442194	0.190444	Ctnna1
P26262;P04187;Q91Y47	0.0745241	0.865942	0.394215	0.733467	0.862668	0.363065	0.7497	0.0830551	Klkb1
P26350;J3QPK6	0.501415	0.317321	0.478423	0.343588	0.29553	0.430515	0.39508	0.519838	Ptma
P26443;F7CFA5	0.554315	0.273773	0.341057	0.498674	0.376883	0.566045	0.258764	0.466601	Glud1
P26450;Q80UI5;B1AUG0;Q64143;O08908	0.992617	0.00216915	0.815395	0.90492	0.236862	0.987852	0.0937339	0.98265	Pik3r1
P26516	0.217268	0.616367	0.408282	0.460755	0.583979	0.301233	0.553419	0.261555	Psmd7
P26638;Q8C483;A2AFS0;A2AFS1	0.334949	0.47876	0.457794	0.358122	0.424647	0.320139	0.491784	0.393123	Sars
P26645	0.194296	0.646142	0.431143	0.456886	0.601815	0.277073	0.587451	0.257528	Marcks
P26883;F6X9I3	0.635605	0.354737	0.766291	0.129782	0.131002	0.351206	0.638031	0.76565	Fkbp1a
P27005	0.74602	0.160905	0.290391	0.672462	0.41725	0.769975	0.116006	0.583549	S100a8
P27046;F6QMB7	0.996595	0.000764678	0.908104	0.901478	0.147248	0.992763	0.161032	0.993011	Man2a1
P27048;P63163	0.111654	0.815787	0.709897	0.332184	0.67148	0.0919179	0.824679	0.395759	Snrpb;Snrpn
P27546-2;P27546;E9QPW8;P27546-3;F7CK47;E9PZ43;P27546-4;E9PWC0;Q78TF3;F6XPV7;F6V4Z1	0.000325992	0.999345	0.891212	0.981796	0.998942	0.351928	0.997631	0.0467031	Map4
P27601;Q9D034	0.117358	0.77263	0.398755	0.603447	0.756093	0.308601	0.66572	0.148763	Gna13
P27612;F7D1R5	0.319197	0.551614	0.231676	0.617201	0.635266	0.498045	0.382788	0.205856	Plaa
P27659;Q9CQ09;E9PWZ3	0.313145	0.505988	0.344787	0.478386	0.522761	0.391965	0.434614	0.293188	Rpl3
P27773	0.870002	0.0785447	0.756324	0.369599	0.072087	0.744096	0.393736	0.872407	Pdia3
P28063;G3UZW8	0.375626	0.431863	0.413568	0.394485	0.417141	0.37715	0.430404	0.390846	Psmb8
P28076;G3UYK5	0.0728519	0.880095	0.767106	0.377301	0.758299	0.068164	0.881765	0.395446	Psmb9
P28271;Q811J3	0.661161	0.187873	0.382465	0.516051	0.316161	0.643528	0.21428	0.570325	Aco1
P28352;F6QA74;D3Z124	0.556794	0.279306	0.531106	0.311285	0.239997	0.447728	0.405227	0.586934	Apex1
P28474;Q64437	0.18137	0.815429	0.810695	0.193392	0.585792	0.0564325	0.864753	0.570999	Adh5
P28653	0.522182	0.677605	0.0482578	0.887312	0.860479	0.815473	0.253715	0.124076	Bgn
P28654	0.257807	0.565385	0.449649	0.393249	0.508688	0.285371	0.543646	0.327639	Dcn
P28658	0.610103	0.388144	0.12059	0.770089	0.658376	0.757254	0.144896	0.318296	Atxn10
P28660;A2AS98;P28660-2	0.708878	0.155444	0.391878	0.545238	0.30605	0.688912	0.188171	0.611445	Nckap1
P28661-5;P28661-4;P28661-3;P28661-2;P28661;Q5ND13;Q5ND09;P28661-6;Q5ND18	0.0469552	0.915855	0.791504	0.445466	0.822987	0.0644112	0.910699	0.368181	38231
P28665;P28666	0.695131	0.427931	0.0717954	0.857304	0.754139	0.844854	0.10271	0.320538	Mug1
P28798;Q3U9N4;H3BJE0;H3BJ90;H3BLC9	0.0115509	0.964167	0.766791	0.716209	0.936549	0.136197	0.943886	0.188641	Grn
P28843	0.0185525	0.955843	0.812891	0.598649	0.907847	0.0793547	0.943724	0.290585	Dpp4
P29341;Q9D4E6;F6ZAX1;A2A5N3;Q8C7D3	0.647131	0.211123	0.318585	0.570169	0.379584	0.663227	0.186894	0.520409	Pabpc1
P29351;P29351-2;P29351-3;G3UXM2;G3UYY5	0.954639	0.0169499	0.634832	0.785562	0.248147	0.938058	0.100228	0.91269	Ptpn6
P29387	0.0317915	0.937014	0.50855	0.805755	0.928262	0.339993	0.865664	0.0667194	Gnb4
P29416	0.0205015	0.946918	0.772926	0.611359	0.899405	0.10011	0.929297	0.253505	Hexa
P29595	0.547511	0.299748	0.566861	0.275116	0.227355	0.414279	0.44693	0.602702	Nedd8
P29699;CON__P12763	0.0194264	0.943888	0.677566	0.708226	0.914539	0.180674	0.908742	0.151894	Ahsg
P29758	0.839026	0.085994	0.693705	0.393143	0.100789	0.722315	0.343511	0.832696	Oat
P29788;Q8BP99;CON__Q3ZBS7	0.00439873	0.992724	0.943226	0.714793	0.977143	0.0391011	0.990591	0.387557	Vtn
P30115;P13745;D3Z6A6;D3YZV3;P10648;E9Q6L7	0.678542	0.571447	0.905107	0.0378497	0.134248	0.225721	0.84664	0.874481	Gsta3
P30412	0.570236	0.469877	0.0952239	0.79809	0.718874	0.759769	0.17187	0.250483	Ppic
P30416;F6S2D5;D6RDE2;F7CAT1	0.885635	0.0550082	0.718628	0.464083	0.0962897	0.795365	0.309146	0.870944	Fkbp4
P30681	0.29902	0.845923	0.0883042	0.903818	0.918789	0.755204	0.515452	0.0369297	Hmgb2
P31001	0.76978	0.194846	0.764955	0.205029	0.0785549	0.546992	0.534116	0.823814	Des
P31230;Q3UZG4	0.288334	0.550915	0.297683	0.543447	0.590721	0.421194	0.433613	0.236502	Aimp1
P31324;H3BK84	0.809378	0.200705	0.173778	0.819904	0.596307	0.866173	0.0558246	0.563218	Prkar2b
P31428	0.0973874	0.902851	0.854675	0.277494	0.744146	0.0339184	0.92101	0.539944	Dpep1
P31532	0.998469	0.00467071	0.685151	0.988618	0.611581	0.998377	0.0085661	0.991053	Saa4
P31725	0.933862	0.0241985	0.631533	0.7121	0.20765	0.906223	0.134428	0.88938	S100a9
P31786;F6WUQ1;Q4VWZ5;M0QWU8	0.253519	0.698899	0.738711	0.181546	0.460461	0.10701	0.778097	0.552959	Dbi
P31938	0.83061	0.148624	0.231544	0.798178	0.527926	0.866504	0.057005	0.629674	Map2k1
P31996-2;P31996	0.460352	0.447989	0.174235	0.673679	0.615942	0.622544	0.250559	0.259979	Cd68
P32020;P32020-2;A2APS4;A2APS5	0.715065	0.286004	0.787403	0.141412	0.0919909	0.435831	0.618861	0.810968	Scp2
P32067;A2AR07;D6RI87;F6SXM5	0.680466	0.309986	0.139759	0.77249	0.618931	0.788252	0.108559	0.402097	Ssb
P32261;CON__P41361	0.030764	0.944323	0.830014	0.499024	0.872926	0.0561698	0.938415	0.367475	Serpinc1
P32848	0.298738	0.772355	0.847736	0.109297	0.455899	0.064289	0.865355	0.687322	Pvalb
P32883-2;P32883;B2KGV5;E9Q8V2;E9PVD5	0.434666	0.37856	0.468919	0.341649	0.34046	0.381376	0.431971	0.46999	Kras
P32921-2;P32921	0.349345	0.459865	0.388919	0.42254	0.455743	0.378266	0.432817	0.353837	Wars
P33267	0.850163	0.819667	0.987942	0.00324978	0.135508	0.177894	0.976238	0.978579	Cyp2f2
P34022;H7BX22	0.230684	0.649477	0.627556	0.263225	0.484182	0.159819	0.69485	0.441618	Ranbp1
P34884	0.553357	0.543494	0.833165	0.0733292	0.193036	0.200875	0.775775	0.779352	Mif
P34914;P34914-2	0.200575	0.661057	0.574956	0.323008	0.534022	0.180569	0.674047	0.373957	Ephx2
P34928	0.981721	0.149083	0.161666	0.981146	0.845597	0.990275	0.00250848	0.854078	Apoc1
P35123	0.781119	0.166675	0.745863	0.240096	0.0817417	0.583674	0.490805	0.820771	Usp4
P35235;P35235-2	0.546186	0.299323	0.278639	0.562513	0.443395	0.599316	0.229911	0.41596	Ptpn11
P35276;D3YWL1;D3YW33	0.831908	0.0769175	0.61119	0.47977	0.150141	0.750898	0.254766	0.799076	Rab3d
P35278;Q8C266;A2A5F5	0.352946	0.499743	0.584496	0.247901	0.356916	0.246255	0.585731	0.496265	Rab5c
P35279-2;P35279;D3YV69;Q8BHD0	0.822572	0.0825702	0.606868	0.468381	0.151031	0.738465	0.26078	0.790922	Rab6a
P35282	0.435905	0.401378	0.552369	0.267925	0.299868	0.325667	0.504869	0.526561	Rab21
P35283;A2CG35	0.807068	0.130582	0.732452	0.289678	0.0827806	0.640135	0.440579	0.828595	Rab12
P35293	0.132806	0.739364	0.423984	0.543671	0.708205	0.279185	0.651573	0.186825	Rab18
P35486	0.265238	0.580431	0.554941	0.298276	0.455997	0.217979	0.615129	0.412292	Pdha1
P35505;D3Z2R9	0.900241	0.0388049	0.611283	0.629594	0.185093	0.857707	0.169588	0.852824	Fah
P35550;Q80WS3	0.700626	0.202851	0.254437	0.669396	0.453301	0.743936	0.127656	0.520189	Fbl
P35564	0.465552	0.467134	0.154115	0.702522	0.646164	0.645361	0.243993	0.242782	Canx
P35585;D3YZ71;Q9WVP1;Q9WVP1-2	0.78353	0.10234	0.531123	0.490354	0.197863	0.716207	0.229604	0.733462	Ap1m1
P35700;B1AXW5;B1AXW6;B1AXW4	0.814627	0.165825	0.794308	0.215482	0.0607742	0.601205	0.539758	0.857463	Prdx1
P35762	0.6653	0.224937	0.646457	0.253988	0.147087	0.490277	0.452383	0.713397	Cd81
P35802	0.00497414	0.98642	0.890421	0.735275	0.967421	0.0746397	0.98033	0.279932	Gpm6a
P35821	0.643189	0.19784	0.40527	0.480742	0.298575	0.612931	0.241259	0.570572	Ptpn1
P35922-3;E9QAT0;P35922-2;Q6AXB7;P35922;E9QAS8;P35922-5;P35922-4;P35922-6;P35922-9;P35922-8;D3Z6U8;P35922-7;E9QNF5;E9QAS9;P35922-11;P35922-10;P35922-12	0.73288	0.353347	0.0923747	0.846039	0.711796	0.850527	0.0814038	0.391469	Fmr1
P35979;F8VQK7;D3YX33	0.76797	0.123154	0.380666	0.614443	0.325156	0.757742	0.142473	0.652851	Rpl12
P35980;G3UZK4;G3UZJ6;G3UYV6;G3UX28	0.294458	0.523163	0.372354	0.454804	0.519042	0.36062	0.465633	0.299415	Rpl18
P36993-2;P36993-4;P36993;P36993-3;P36993-5;Q99NF7	0.188447	0.670483	0.558818	0.346071	0.555667	0.186906	0.671477	0.350012	Ppm1b
P37040;Q05DV1;E9Q997;E9PVT9;F6R7H8	0.127577	0.76387	0.619617	0.36989	0.643891	0.139768	0.757376	0.334946	Por
P37804	0.53244	0.347296	0.633173	0.213395	0.211371	0.352315	0.528249	0.634571	Tagln
P37889-2;P37889	0.94451	0.389699	0.0413582	0.976506	0.905036	0.980114	0.0119995	0.607249	Fbln2
P38060;D3YVU9;Q3TPS7;Q8JZS7	0.972424	0.0958278	0.96097	0.239228	0.00594674	0.855755	0.739032	0.981787	Hmgcl
P38647	0.902194	0.075605	0.824382	0.337965	0.0451208	0.769241	0.467426	0.911515	Hspa9
P39039;P39039-2	0.272022	0.551765	0.362724	0.475129	0.550213	0.358061	0.479334	0.27398	Mbl1
P39054-2;Q3T9X3;P39054;F8WIV5;Q3TCR7;G3X9G4;G3UZZ3;G3UXX2;G3UY64;D6RH60	0.629598	0.207678	0.405146	0.471992	0.301053	0.599107	0.250395	0.560859	Dnm2
P39061-1;P39061;E9QPX1;P39061-2;D3Z5C2	0.254029	0.661543	0.210268	0.688686	0.733664	0.509763	0.452897	0.134053	Col18a1
P39654	0.0807023	0.828086	0.622772	0.459882	0.739797	0.141572	0.800516	0.271156	Alox12l
P40124;B1ARS0;D3YTR7;Q9CYT6	0.405562	0.641387	0.0978664	0.808339	0.794196	0.699483	0.31425	0.127541	Cap1
P40142;E0CY51	0.563825	0.522335	0.827067	0.0769933	0.182924	0.215796	0.763098	0.778481	Tkt
P40237;A2AIJ2;A2AIJ1	0.111732	0.887881	0.845229	0.257751	0.714155	0.0372288	0.910782	0.545101	Cd82
P40240	0.0021337	0.993622	0.922093	0.803675	0.98368	0.0760029	0.990024	0.272197	Cd9
P40336;P40336-2	0.935837	0.0941963	0.261631	0.90547	0.614544	0.95159	0.0188763	0.787581	Vps26a
P40630-2;P40630;D3Z0F3	0.240935	0.715192	0.745241	0.184766	0.478151	0.0997269	0.788996	0.550134	Tfam
P40936	0.331865	0.799376	0.883378	0.0840632	0.450661	0.0538754	0.893645	0.743495	Inmt
P41105;F6Z0X0	0.199327	0.666773	0.31473	0.58708	0.683678	0.382446	0.533175	0.1729	Rpl28
P41216;D3Z041;D3Z457;D3YVF6;F6WNZ2	0.67048	0.179812	0.509617	0.395928	0.216583	0.584935	0.30334	0.646214	Acsl1
P41241	0.831463	0.233398	0.133629	0.864261	0.670276	0.894925	0.0431049	0.551702	Csk
P41317	0.0727834	0.991612	0.985893	0.279019	0.93025	0.00182348	0.994651	0.812142	Mbl2
P41731	0.117299	0.823308	0.738921	0.30517	0.664953	0.0788765	0.839888	0.431271	Cd63
P42125	0.853261	0.230234	0.882752	0.128442	0.0352656	0.574192	0.6921	0.911181	Eci1
P42208;E9Q3V6;F6WYM0;D3YYB1;D3Z3C0;D3Z1S1;F6UKN5;D3YZU7;G3UYQ0;D3YV76	0.323708	0.526559	0.260133	0.576983	0.596617	0.471225	0.386927	0.233892	37500
P42227-2;P42227-3;P42227;B7ZC18	0.744642	0.148628	0.328221	0.637571	0.374232	0.753599	0.132268	0.604896	Stat3
P42230;B2C3G8;A2A5D3;A2A5D4	0.762886	0.223196	0.17472	0.785296	0.576049	0.830224	0.075567	0.514985	Stat5a
P42567;H3BK65;F6W2Q5;Q5JC28;P42567-2;H3BJB8;H3BLE4	0.16132	0.697171	0.403466	0.523755	0.670824	0.295444	0.608891	0.203276	Eps15
P42669;Q8R4E6-2;Q8R4E6	0.0649482	0.864209	0.454569	0.686343	0.84665	0.299138	0.770769	0.10959	Pura
P42703-2;P42703	0.571583	0.555731	0.849984	0.0642107	0.185443	0.198176	0.793542	0.798939	Lifr
P42932;H3BL49;H3BJB6;H3BLL1;H3BKG2;H3BKR8	0.61044	0.231762	0.337606	0.52898	0.365548	0.618592	0.220349	0.505171	Cct8
P43024;Q9DCW5	0.872852	0.0611776	0.455976	0.700661	0.305027	0.856941	0.103225	0.779718	Cox6a1
P43274	0.0465763	0.884143	0.600077	0.600077	0.835801	0.181706	0.835801	0.181706	Hist1h1e
P43275	0.0179753	0.974228	0.547943	0.900972	0.971649	0.422249	0.926692	0.0356909	Hist1h1a
P43276	0.0150062	0.9622	0.629406	0.819345	0.949992	0.27708	0.921103	0.0832268	Hist1h1b
P43883;B1AXR5;B1AXR3	0.931013	0.0250084	0.643852	0.69153	0.191503	0.899385	0.148522	0.889182	Plin2
P45376;D3YVJ7	0.208064	0.678592	0.271642	0.637556	0.716094	0.431021	0.513846	0.146542	Akr1b1
P45377	0.92489	0.0377896	0.489623	0.78616	0.336289	0.915437	0.0717854	0.846149	Akr1b8
P45591	0.78935	0.189831	0.78553	0.198528	0.0684332	0.561787	0.550903	0.842109	Cfl2
P45878	0.558191	0.362802	0.69098	0.171693	0.183086	0.333184	0.581373	0.683857	Fkbp2
P45952;D6RFD7;D3Z2A5	0.733248	0.154181	0.33095	0.624572	0.369166	0.741033	0.140354	0.596851	Acadm
P46061	0.0163587	0.951313	0.700207	0.718531	0.92353	0.173079	0.920347	0.155356	Rangap1
P46412;D3Z2Y7;D3Z7Y0;P21765;F2Z3Y2	0.0904787	0.824014	0.663018	0.405074	0.713361	0.116352	0.812294	0.322316	Gpx3
P46414	0.0657059	0.877918	0.738748	0.415194	0.770287	0.0824411	0.871798	0.352032	Cdkn1b
P46460;G3UX86;G3UX98	0.436131	0.373276	0.441087	0.36804	0.356174	0.401484	0.408714	0.452171	Nsf
P46467;Q8BPY9	0.843633	0.0782507	0.424556	0.676092	0.314255	0.829585	0.111325	0.739718	Vps4b
P46471;Q8BVQ9	0.414171	0.46152	0.208768	0.627337	0.59173	0.564569	0.294113	0.258253	Psmc2
P46638;G3UY29;E9Q3P9;F8WGS1;P62492;G3UZD3;G3UZL4;E9Q6B3;D3YYB3;Q9WTL2	0.526337	0.352572	0.213181	0.631919	0.530636	0.63048	0.215254	0.347438	Rab11b;Rab11a
P46656	0.0856763	0.827151	0.650997	0.425099	0.724757	0.123735	0.809993	0.303987	Fdx1
P46664	0.831626	0.0771833	0.612064	0.478289	0.149479	0.750084	0.255971	0.799185	Adss
P46735-2;E9QNH6;E9Q580;P46735;Q7TQD7;D3YV80	0.688409	0.169154	0.386953	0.532576	0.310463	0.669512	0.198917	0.593188	Myo1b
P46737;P46737-2;A3KGA8;E9Q0P6	0.365928	0.454356	0.498952	0.316027	0.376668	0.311483	0.502851	0.444297	Brcc3
P46935	0.958101	0.118824	0.207159	0.948308	0.727568	0.972971	0.0085809	0.807114	Nedd4
P46938;P46938-2;G3UYW7;G3UYV4;G3UYA6;G3UY62	0.00565439	0.980332	0.806952	0.78896	0.964052	0.146753	0.965886	0.168516	Yap1
P46978;D3YZN5	0.632015	0.204678	0.432314	0.446317	0.278825	0.5863	0.268214	0.578324	Stt3a
P47199;D3YUG9;D3YWU6;D3Z4Q4;D3Z2X0	0.674963	0.677308	0.935304	0.0229379	0.169077	0.166938	0.900351	0.899868	Cryz
P47738;D3YYF3	0.778369	0.613938	0.948941	0.0197277	0.0982526	0.255614	0.902238	0.93198	Aldh2
P47740;B1AV77;B1ATI0;P47739	0.294062	0.521349	0.399266	0.426764	0.500024	0.339678	0.482209	0.319286	Aldh3a2
P47754;D6RCW7	0.431007	0.465095	0.186083	0.657547	0.614047	0.595353	0.275392	0.249469	Capza2
P47757-2;A2AMW0;P47757-4;P47757;F7CAZ6;F6QJN8;F6YHZ8	0.278379	0.628558	0.20735	0.675055	0.709568	0.515618	0.423011	0.151363	Capzb
P47791-2;P47791	0.0565978	0.864502	0.567354	0.588845	0.816199	0.196263	0.809313	0.178801	Gsr
P47802;F7C846;G3XA66;D3Z3F4;D3YVW0;G3XA75;G3UXX9;G3UYJ5;G3UXB5	0.306368	0.62753	0.71008	0.175298	0.392959	0.143085	0.728903	0.562767	Mtx1
P47809;M0QW52;B1ATL6;M0QWR0;M0QWG5	0.36104	0.577915	0.158809	0.712435	0.706754	0.597128	0.3357	0.168314	Map2k4
P47811;P47811-4;P47811-3;P47811-2;B2KF35;B2KF34	0.82262	0.144452	0.245096	0.780989	0.505088	0.855833	0.0634418	0.629592	Mapk14
P47856-2;P47856;D3YYD9;D3YYE0	0.598988	0.262187	0.271069	0.592473	0.438585	0.647353	0.193263	0.450283	Gfpt1
P47857	0.12549	0.752724	0.562374	0.419199	0.659609	0.174341	0.725478	0.285238	Pfkm
P47911;E9PUX4	0.384512	0.45304	0.268973	0.552424	0.537166	0.494074	0.339249	0.288023	Rpl6;Gm5428
P47941	0.812992	0.340037	0.895527	0.077258	0.0491834	0.455991	0.761661	0.904493	Crkl
P47955;E9Q3T0	0.00712648	0.979179	0.717695	0.851641	0.96944	0.249654	0.955201	0.0910781	Rplp1;Gm10073
P47962;D3YYV8	0.777164	0.114001	0.404419	0.603605	0.30436	0.759088	0.148679	0.672232	Rpl5
P47963;D3YX54	0.407622	0.457941	0.221805	0.610394	0.57839	0.548853	0.303153	0.26514	Rpl13;Rpl13-ps3
P47968	0.90321	0.116939	0.873126	0.237607	0.0284168	0.724654	0.589549	0.927102	Rpia
P48024;G3UW42;J3QN87;J3QPZ8;D3YXK8	0.79791	0.196487	0.80273	0.184919	0.0622803	0.55996	0.574324	0.853596	Eif1;Gm6900
P48036	0.0115823	0.983833	0.602359	0.922762	0.981481	0.424055	0.950696	0.0332864	Anxa5
P48193;A2A841;P48193-2;A2A842;A2AD32;F6S4K9;F7CR30	0.000701851	0.997046	0.888424	0.928718	0.994405	0.201651	0.993016	0.114173	Epb41;Epb4.1
P48428	0.77293	0.114107	0.419297	0.585117	0.289187	0.748632	0.159976	0.675837	Tbca
P48678;P48678-2;P48678-3;D3YUF7	0.0363616	0.963364	0.905053	0.428888	0.886738	0.024559	0.965416	0.504935	Lmna
P48722;P48722-2;E0CY23;F6SMW7;F6TFH3	0.523711	0.324166	0.264075	0.571696	0.467662	0.591706	0.237556	0.38791	Hspa4l
P48758	0.239702	0.727184	0.758778	0.178268	0.483505	0.0925739	0.801322	0.561886	Cbr1
P48771	0.998042	0.00154813	0.974925	0.796926	0.0305597	0.992506	0.423839	0.997346	Cox7a2
P48774;E9PVM7;E9PV63;E9Q024;E9Q5L9	0.325687	0.786853	0.871997	0.0902496	0.445677	0.058485	0.883394	0.727467	Gstm5
P48962;Q3V132	0.290174	0.525598	0.410351	0.416999	0.496616	0.329403	0.492327	0.324468	Slc25a4
P49138;B1AVU1;Q9D2E1;Q922R0	0.0225217	0.942251	0.763561	0.601758	0.892192	0.102049	0.923664	0.253093	Mapkapk2
P49182;CON__ENSEMBL:ENSBTAP00000018574	0.296737	0.590924	0.645116	0.219631	0.403255	0.177293	0.673007	0.5043	Serpind1
P49222;Q3UV95	0.000484743	0.99799	0.898204	0.94465	0.996212	0.217843	0.994923	0.103252	Epb42;Epb4.2
P49290;P11247;REV__Q05BD6;REV__P47743	0.0470867	0.902594	0.744517	0.476176	0.817063	0.086856	0.889704	0.316436	Epx
P49312;Q5EBP8;J3QK72;P49312-2	0.264033	0.577437	0.542355	0.30889	0.461279	0.225454	0.606058	0.401866	Hnrnpa1;Gm7729
P49429;D3Z1U3;F6X9Z6	0.908581	0.0689557	0.826713	0.35363	0.0449551	0.783482	0.458766	0.9157	Hpd
P49442;E0CYQ4;E0CX64;H3BK26	0.217266	0.696918	0.687884	0.23247	0.500831	0.122136	0.751182	0.481135	Inpp1
P49443	0.200503	0.64294	0.382196	0.503662	0.625206	0.31856	0.556825	0.226202	Ppm1a
P49586;D3Z3T5;Q811Q9-2;Q811Q9	0.858082	0.0736677	0.415061	0.706043	0.334394	0.8489	0.0966267	0.749915	Pcyt1a;Pcyt1b
P49615;D3Z2T9;Q99J95-3;P11440;P97377-2;Q80YP0;Q99J95-2;Q64261;P97377;O35495-3;Q99J95;O35495-2;Q8K0D0-2;Q3V3A1-3;Q3V3A1;E3W997;Q04899;E9PVC7;Q04735-2;O35495;Q04735;Q8K0D0;Q14AX6-2;Q69ZA1-2;Q14AX6-3;Q14AX6;Q69ZA1	0.534097	0.288839	0.348035	0.483764	0.377557	0.544148	0.276403	0.456885	Cdk5
P49710;E9Q4E5	0.0724412	0.835336	0.572353	0.527847	0.771804	0.179127	0.787833	0.214551	Hcls1
P49722	0.483441	0.327658	0.391978	0.423878	0.363207	0.472621	0.339824	0.451259	Psma2
P49817;H3BKG0;H3BLK5;P49817-2;D3Z148;D3Z0J2;P51637	0.0566435	0.937049	0.367135	0.870514	0.942984	0.496275	0.827831	0.0314787	Cav1
P49935;D3Z437	0.626154	0.222538	0.546257	0.329469	0.205792	0.511563	0.370921	0.637757	Ctsh
P49962;D3YZX8	0.888108	0.0454588	0.643728	0.563891	0.149469	0.828693	0.215995	0.851554	Srp9
P50171;P50171-2;G3UX44	0.719985	0.26858	0.777916	0.153695	0.091457	0.453314	0.599181	0.807994	Hsd17b8;H2-Ke6
P50247;A2ALT5	0.584595	0.282912	0.608455	0.250333	0.192973	0.423337	0.466227	0.648366	Ahcy
P50285;Q3UNX7;D3Z0T2;Q8C9C1	0.964301	0.0125442	0.800628	0.673237	0.10377	0.930418	0.235764	0.948975	Fmo1
P50396;B7FAU8;D6RI86	0.260173	0.628152	0.235028	0.645157	0.692786	0.478476	0.445573	0.161068	Gdi1
P50427	0.197267	0.670246	0.314155	0.590063	0.687249	0.382962	0.535538	0.170506	Sts
P50428;F6QGM0	0.777812	0.194973	0.775818	0.19933	0.0736979	0.550583	0.545099	0.832478	Arsa
P50429;P50429-2	0.977609	0.0131324	0.598394	0.897336	0.383694	0.973604	0.0433572	0.939186	Arsb
P50516;P50516-2;D3Z1B9;D3YWH3;D3YZ23	0.968416	0.0698955	0.298611	0.945159	0.663919	0.976355	0.00971553	0.864759	Atp6v1a
P50518;Q9D593	0.582367	0.334192	0.181191	0.686445	0.560843	0.693032	0.170606	0.361779	Atp6v1e1
P50543	0.535347	0.377889	0.175513	0.680771	0.582288	0.666009	0.198504	0.319045	S100a11
P50544;B1AR28	0.959481	0.0481133	0.910798	0.377485	0.0203316	0.867816	0.547108	0.96441	Acadvl
P50580;D3YVH7	0.67253	0.200559	0.299946	0.605632	0.398425	0.696496	0.162372	0.528104	Pa2g4
P50608	0.407169	0.4637	0.619432	0.215045	0.301463	0.258695	0.587694	0.554903	Fmod
P50637	0.223889	0.809983	0.837511	0.150304	0.542806	0.0525854	0.874402	0.632454	Tspo
P51150	0.29301	0.524342	0.450693	0.376725	0.469382	0.301562	0.517226	0.356482	Rab7a
P51163;Q3TPL3;E9Q8N3;E9Q9B5;E9PYC9	0.857914	0.157559	0.844021	0.200551	0.0407055	0.641031	0.590014	0.896855	Uros
P51174	0.214554	0.661305	0.28218	0.615742	0.695269	0.418758	0.507129	0.160998	Acadl
P51410;D3Z629;G3UW34;D3YZT0	0.494601	0.326184	0.491633	0.329592	0.29165	0.415686	0.411094	0.523872	Rpl9;Rpl9-ps6
P51655	0.132646	0.858869	0.238857	0.822515	0.889123	0.53982	0.666984	0.0462595	Gpc4
P51660	0.586125	0.489027	0.0815852	0.821291	0.745592	0.782401	0.165059	0.241852	Hsd17b4
P51807	0.511172	0.460266	0.128571	0.74188	0.6712	0.695063	0.209281	0.248514	Dynlt1
P51855;Q3UEE2;A2AQN7;A2AQN9;H3BKH4	0.127001	0.745824	0.529643	0.445661	0.667145	0.196236	0.706223	0.261056	Gss
P51859;E0CXA0;E0CYW7	0.20313	0.718964	0.701206	0.234454	0.521659	0.111211	0.769014	0.481258	Hdgf
P51863	0.785306	0.226977	0.158876	0.813764	0.608236	0.853323	0.0634906	0.523739	Atp6v0d1
P51881	0.860105	0.0639133	0.478048	0.660313	0.273151	0.835573	0.124981	0.775311	Slc25a5
P51885;CON__Q05443	0.0869607	0.85235	0.73411	0.364077	0.723065	0.0811989	0.854662	0.384426	Lum
P51910	0.0126109	0.962902	0.78561	0.68488	0.930481	0.114977	0.945448	0.218482	Apod
P52196	0.799451	0.481655	0.928549	0.0376421	0.065562	0.351592	0.848495	0.92102	Tst
P52430;H3BK03;H3BLB8	0.0572298	0.865593	0.624594	0.531585	0.798584	0.151946	0.828332	0.227667	Pon1
P52480	0.575443	0.391848	0.740695	0.136337	0.166696	0.30883	0.636267	0.723435	Pkm
P52480-2	0.234084	0.64511	0.626059	0.26219	0.47992	0.161925	0.691645	0.443137
P52503;D3YW32	0.0151154	0.966984	0.851215	0.605752	0.923906	0.0641107	0.958802	0.321625	Ndufs6
P52623;A2AN37;F7CBX2	0.609141	0.262808	0.615104	0.25442	0.179867	0.445608	0.456628	0.66578	Uck1
P52633;D3YU28	0.743766	0.56956	0.0290988	0.928516	0.870002	0.908542	0.103588	0.259825	Stat6
P52760	0.906069	0.269863	0.938155	0.0897106	0.0187688	0.609832	0.795051	0.9528	Hrsp12
P52825;A2A8E8;A2A8E7;A2A8E9	0.930894	0.0250831	0.642444	0.692402	0.192643	0.899464	0.147621	0.88876	Cpt2
P53395	0.936207	0.201856	0.946657	0.125655	0.0114106	0.706595	0.77966	0.965092	Dbt
P53810;J3QQ30;J3QPW1;F8WGG5	0.245751	0.586655	0.35576	0.497907	0.586034	0.353761	0.499656	0.24658	Pitpna
P53811	0.426347	0.459069	0.197237	0.64231	0.600427	0.582062	0.281526	0.256694	Pitpnb
P53986	0.0988145	0.878886	0.814313	0.294507	0.721145	0.0478603	0.896067	0.489864	Slc16a1
P53994;Q3TEG7;G3UXQ7;G3V022	0.677942	0.171588	0.475991	0.435696	0.238499	0.612331	0.269231	0.633708	Rab2a;Rab2b
P54071;D6RIL6	0.351007	0.463531	0.344253	0.469656	0.489545	0.413166	0.403971	0.321842	Idh2
P54116	0.17615	0.672562	0.487346	0.420005	0.599924	0.231215	0.636006	0.282557	Stom
P54726;Q3TN85;F6YL88	0.0183704	0.951559	0.624731	0.780631	0.934581	0.250763	0.907283	0.099909	Rad23a
P54728	0.0445256	0.894056	0.535059	0.682073	0.866795	0.248141	0.825807	0.124491	Rad23b
P54729	0.3764	0.502462	0.632123	0.208962	0.325393	0.229677	0.617592	0.54548	Nub1
P54731	0.512919	0.666806	0.0526798	0.878551	0.850864	0.804272	0.254578	0.127489	Faf1
P54775	0.637032	0.340309	0.755244	0.139417	0.131252	0.363601	0.620755	0.759628	Psmc4
P54822;E9Q242;E9Q3T7;E9Q0A0	0.168871	0.70125	0.346626	0.58216	0.701906	0.34948	0.579971	0.167791	Adsl
P54823	0.566555	0.258082	0.379421	0.464234	0.338737	0.553225	0.27513	0.500668	Ddx6
P54869	0.753615	0.420266	0.888328	0.0608559	0.076764	0.357801	0.783316	0.882802	Hmgcs2
P54923	0.901509	0.0549352	0.42692	0.773798	0.367007	0.896852	0.0693594	0.800347	Adprh
P55002;Q99PM0	0.00862221	0.975499	0.841472	0.698526	0.948049	0.0906269	0.96478	0.252819	Mfap2
P55065;A2A5K2;A2A5K4;A2A5K3	0.48061	0.629175	0.0713105	0.843366	0.813471	0.761152	0.260019	0.140858	Pltp
P55096	0.990777	0.0036889	0.751307	0.916826	0.306132	0.986766	0.0631683	0.975734	Abcd3
P55258;Q8K386;Q3TYH2;Q9CZT8;P62823;A2A7Z6	0.0181639	0.966598	0.565618	0.867698	0.961055	0.365542	0.917129	0.0507092	Rab8a
P55264-2;P55264	0.847308	0.0672227	0.509298	0.610513	0.236305	0.810023	0.155043	0.775068	Adk
P55284	0.275321	0.545349	0.456375	0.378506	0.485225	0.288675	0.53457	0.346799	Cdh5
P55302;F6WMD1	0.9801	0.0057615	0.782265	0.811173	0.17549	0.96606	0.140642	0.963092	Lrpap1
P55772;Q8CDV7;D6RHQ2;F7B9M9;D6RFA9	0.0523872	0.886728	0.707824	0.481782	0.802245	0.103482	0.86861	0.292454	Entpd1
P56198;E9QMZ0;D3Z1A6	0.642604	0.220098	0.300188	0.58589	0.39968	0.668876	0.180471	0.504684	Cidec
P56212-2;P56212;E9Q827;E9Q4B9;E9PXD7	0.366381	0.748642	0.863459	0.0819025	0.391236	0.0751073	0.866062	0.735714	Arpp19
P56375	0.358847	0.47025	0.292467	0.527592	0.531598	0.459636	0.370421	0.287584	Acyp2
P56376;E9QJT5;Q8BMV3	0.765028	0.145315	0.677284	0.305094	0.110926	0.609357	0.405317	0.782692	Acyp1
P56380	0.783605	0.166081	0.748942	0.238979	0.0802551	0.585366	0.493272	0.823338	Nudt2
P56382	0.764641	0.333465	0.0926701	0.859405	0.716894	0.869038	0.0674807	0.424831	Atp5e
P56387	0.00122871	0.995928	0.842941	0.933721	0.993223	0.256782	0.989468	0.0824956	Dynlt3
P56391	0.998939	0.0128835	0.9952	0.555105	0.00194504	0.989811	0.770366	0.999109	Cox6b1
P56393	0.0808638	0.821737	0.579279	0.497124	0.749131	0.170048	0.780199	0.235012	Cox7b
P56394	0.0295591	0.933176	0.543166	0.774878	0.918866	0.295388	0.869113	0.0848235	Cox17
P56480	0.791448	0.308308	0.867602	0.0978656	0.056517	0.461802	0.714355	0.882546	Atp5b
P56528	0.00835258	0.992106	0.956364	0.62972	0.970393	0.0215663	0.991197	0.4869	Cd38
P56564;D3YY51;O35544	0.80007	0.178271	0.787673	0.207235	0.0654699	0.579644	0.54354	0.84794	Slc1a3
P56812;D3Z7Q5	0.11505	0.767161	0.56006	0.43896	0.680465	0.176024	0.734174	0.270061	Pdcd5
P57716	0.0155785	0.957458	0.646742	0.788768	0.941033	0.243281	0.918046	0.101919	Ncstn
P57746	0.964586	0.133581	0.184591	0.959975	0.768828	0.978681	0.00630007	0.811954	Atp6v1d
P57759;F8WJI4;F8WIM7;D6RG87	0.962679	0.0136382	0.804612	0.656365	0.0969729	0.925895	0.248916	0.948123	Erp29
P57780;E9Q2W9;D3Z0L8;D3Z761	0.366058	0.502562	0.222884	0.614997	0.606696	0.526691	0.337842	0.234434	Actn4
P57784;G5E883	0.579842	0.263593	0.304517	0.54806	0.405822	0.610806	0.221602	0.459987	Snrpa1
P58021;E9PZ69	0.558648	0.275126	0.32087	0.521666	0.395001	0.582466	0.244131	0.455833	Tm9sf2
P58044;G3XA48;H3BLF8;H3BLP1;H3BKD7	0.376496	0.43087	0.398617	0.409321	0.426778	0.388436	0.419334	0.380757	Idi1
P58242	0.102417	0.788815	0.580849	0.445184	0.700644	0.1636	0.757562	0.269665	Smpdl3b
P58252	0.907162	0.0628115	0.379431	0.811052	0.427364	0.910522	0.0517851	0.790993	Eef2
P58281;P58281-2;H7BX01;E0CXD1;F6U775	0.89509	0.0627817	0.779474	0.398008	0.0647185	0.783064	0.390088	0.894448	Opa1
P58389;A2AWE9;A2AWF0;B7ZDE0;D6RFC2;F6Z6I0	0.0533111	0.95996	0.356716	0.917247	0.966056	0.571427	0.863324	0.01782	Ppp2r4
P58871	0.282256	0.800745	0.110028	0.862496	0.883074	0.695484	0.488421	0.0531042	Tnks1bp1
P59017	0.829688	0.22322	0.142686	0.856875	0.654881	0.890888	0.044467	0.558604	Bcl2l13
P59108	0.670702	0.188522	0.559899	0.345135	0.186256	0.555265	0.350934	0.672163	Cpne2
P59235	0.0333878	0.912799	0.670188	0.604798	0.862604	0.147121	0.878717	0.203698	Nup43
P59266	0.277994	0.684975	0.165029	0.747875	0.776614	0.577403	0.432436	0.110454	Fitm2
P59325	0.329001	0.96805	0.0560731	0.983783	0.98802	0.911944	0.710383	0.00539574	Eif5
P59383	0.0822792	0.827003	0.450597	0.629185	0.802069	0.279325	0.735121	0.137223	Lrrn4
P59481;D3Z4P2;F6QN75;J3QNZ7	0.30655	0.50856	0.376366	0.446202	0.503957	0.363579	0.458133	0.311959	Lman2l
P59672;P59672-2;Q3UHP6	0.579322	0.249866	0.365154	0.484709	0.347271	0.573656	0.25731	0.500496	Anks1a;Anks1
P59999;E9PWA7	0.615638	0.441892	0.0904742	0.812472	0.718938	0.787205	0.143638	0.280917	Arpc4
P60122;D3YW60;Q05CB6	0.593734	0.241205	0.506025	0.351323	0.239237	0.501885	0.356088	0.595188	Ruvbl1
P60229	0.992359	0.0143153	0.549861	0.968113	0.58187	0.992542	0.0115415	0.965199	Eif3e
P60334	0.23476	0.91931	0.940081	0.10686	0.654619	0.0152812	0.957426	0.783113	Cdo1
P60335	0.903935	0.0467437	0.748086	0.475092	0.0852214	0.818194	0.319309	0.891567	Pcbp1
P60605;G3UZX2;G3UYT0;G3UZ92	0.771681	0.144216	0.689091	0.298773	0.104871	0.611691	0.414778	0.791459	Ube2g2
P60670;P60670-2	0.579816	0.24818	0.374784	0.475093	0.338679	0.568315	0.26323	0.507038	Nploc4
P60766;P60766-1;G3UZM2;D3Z3L1;F2Z463;D3YX61;Q9ER71-2;Q8R527;Q9ER71	0.0966767	0.824194	0.374293	0.68786	0.82145	0.35436	0.699804	0.102808	Cdc42
P60843	0.930368	0.0913464	0.271318	0.894661	0.59235	0.946017	0.0218705	0.782564	Eif4a1
P60867	0.611569	0.361514	0.137652	0.748805	0.626863	0.744592	0.145298	0.340064	Rps20
P60904;A2AUE1;G5E8T0	0.836789	0.0774509	0.452107	0.642923	0.283056	0.813609	0.130316	0.744386	Dnajc5
P61021;A2A5F6	0.190274	0.686063	0.610304	0.305051	0.542296	0.156678	0.706664	0.392892	Rab5b
P61027	0.204571	0.659792	0.312505	0.584537	0.678249	0.385125	0.526265	0.176053	Rab10
P61028;REV__G3UYR1;REV__G3UYX5	0.378365	0.429029	0.39438	0.413458	0.428365	0.392729	0.415081	0.379056	Rab8b
P61079	0.462473	0.604662	0.0856619	0.817546	0.786596	0.73182	0.264003	0.15157	Ube2d3
P61082;F7CDT0;F6WMC0;G5E919;F6YXS3	0.264375	0.692286	0.174168	0.742389	0.776989	0.563611	0.447729	0.108674	Ube2m
P61087;D3Z4U3;F8WIC2	0.473646	0.337957	0.442721	0.371611	0.332518	0.430463	0.384475	0.478497	Ube2k
P61089;Q9CQ37	0.823426	0.0919041	0.398842	0.66727	0.328343	0.813465	0.113898	0.710097	Ube2n
P61148;D3Z192;D3Z6H1;D6RCX9;D3Z6E2	0.622604	0.247209	0.266946	0.608672	0.439665	0.669724	0.177185	0.465577	Fgf1
P61161	0.661148	0.223609	0.262046	0.635804	0.442574	0.705598	0.15262	0.492764	Actr2
P61164	0.44014	0.383431	0.512596	0.302467	0.314062	0.356022	0.465688	0.502749	Actr1a
P61202;P61202-2;A2AQE4	0.481953	0.572469	0.0891988	0.807721	0.767489	0.731675	0.243039	0.171894	Cops2
P61222	0.467803	0.531296	0.113485	0.766141	0.721097	0.692965	0.245078	0.195866	Abce1
P61226	0.348505	0.934832	0.968077	0.0536464	0.610497	0.0131397	0.973934	0.877423	Rap2b
P61255;B1ARA3;B1ARA5;K4DI68	0.43039	0.610674	0.0975435	0.8014	0.77786	0.704536	0.287409	0.145544	Rpl26;mCG_9098
P61290;A2A4J1;A2A4J3	0.862783	0.459153	0.0345948	0.950225	0.872181	0.949009	0.0402443	0.427418	Psme3
P61358;A2A4Q0;E9PV49	0.488621	0.449394	0.150452	0.708447	0.641363	0.661058	0.226413	0.256464	Rpl27
P61458	0.0343427	0.938459	0.483985	0.822381	0.932827	0.369803	0.861649	0.0571791	Pcbd1
P61514	0.176491	0.701559	0.318239	0.609495	0.715297	0.379214	0.563149	0.153547	Rpl37a
P61620	0.415781	0.428829	0.25343	0.569623	0.533777	0.525733	0.308456	0.298671	Sec61a1
P61750;E9Q798;F6UFB9	0.633374	0.375251	0.117622	0.780592	0.660888	0.773494	0.131515	0.334288	Arf4
P61759;Q3TIR6	0.366522	0.495863	0.6039	0.230994	0.339786	0.242005	0.595838	0.51897	Vbp1
P61804	0.587347	0.277025	0.257779	0.601498	0.456608	0.645901	0.194468	0.431256	Dad1
P61922;P61922-2;Q3TUE8;F7C9G3;F6RN86	0.169682	0.680572	0.475805	0.438012	0.615447	0.2383	0.635406	0.267134	Abat
P61924	0.898874	0.0458466	0.498615	0.720838	0.288997	0.880798	0.100311	0.81986	Copz1
P61953	0.275941	0.546449	0.470117	0.36555	0.477452	0.279346	0.543723	0.357454	Gng11
P61961;F6XUP5;H7BWZ1;D3YW97	0.945931	0.130118	0.195925	0.936901	0.711901	0.965033	0.0113318	0.775014	Ufm1
P61967;D3Z268;D3Z0D6;D3YXN0	0.358275	0.451279	0.435584	0.374979	0.417102	0.350216	0.458708	0.394101	Ap1s1
P61971	0.493466	0.343775	0.548318	0.278036	0.264361	0.376356	0.464143	0.559117	Nutf2
P61979-2;P61979;H3BLL4;D3YWG1;H3BK96;H3BLP7;Q8BT23;H3BJ43	0.30211	0.737826	0.820396	0.119719	0.433138	0.0795064	0.837885	0.660365	Hnrnpk;Gm7964
P61982	0.098819	0.789699	0.54056	0.489069	0.720401	0.191813	0.741835	0.231986	Ywhag
P62071	0.513745	0.485625	0.766035	0.112887	0.208726	0.230509	0.700922	0.713371	Rras2
P62073	0.591206	0.244432	0.344635	0.511622	0.362985	0.596811	0.236853	0.495676	Timm10
P62075	0.89711	0.131027	0.875146	0.217591	0.0283612	0.704524	0.607091	0.925123	Timm13
P62077	0.372033	0.511016	0.638635	0.204999	0.328327	0.22265	0.626418	0.547575	Timm8b
P62082;J3QJZ3;F6SVV1	0.683451	0.167372	0.449801	0.466412	0.257558	0.632489	0.244882	0.623763	Rps7;Gm6472;Gm9493
P62137	0.0160247	0.962553	0.831905	0.609576	0.918414	0.0732705	0.952262	0.300368	Ppp1ca
P62141	0.00978404	0.968876	0.779402	0.731907	0.944043	0.135787	0.950382	0.186741	Ppp1cb
P62192	0.675444	0.216695	0.649332	0.257552	0.142748	0.501246	0.448024	0.72036	Psmc1
P62196;Q8K1K2	0.859887	0.0760045	0.398878	0.720684	0.352861	0.854796	0.0889015	0.745324	Psmc5
P62204;Q3UKW2;Q9D6P8;G3UZ90	0.0545042	0.870961	0.536071	0.631364	0.834529	0.227391	0.804779	0.149425	Calm1;Calml3
P62242	0.0760311	0.845286	0.434125	0.671051	0.828964	0.30576	0.745076	0.114604	Rps8
P62245;F8WJ41;D3Z712;D3YVB4	0.801913	0.132251	0.291505	0.725598	0.435793	0.823087	0.0860554	0.636091	Rps15a
P62257;E9Q3U1;J3KMU3;D3Z2I4	0.131518	0.82418	0.269611	0.765382	0.850482	0.474914	0.646099	0.068559	Ube2h;Gm2058
P62259;D6REF3;F6WA09	0.265268	0.590393	0.580435	0.27859	0.44926	0.202031	0.635589	0.431687	Ywhae
P62264;D3YVF4;D3Z7I1	0.932222	0.135835	0.193772	0.922495	0.688421	0.955283	0.0150447	0.747224	Rps14
P62267	0.412081	0.437331	0.245318	0.579842	0.545823	0.530438	0.308007	0.289036	Rps23
P62270;F6YVP7;G3UZW2;F5H8M6	0.619496	0.35241	0.139973	0.748483	0.621667	0.747887	0.141059	0.349357	Rps18;Gm10260;Rps18-ps3
P62274	0.0775655	0.826788	0.510297	0.574886	0.782311	0.225763	0.75832	0.17458	Rps29
P62281	0.459409	0.458369	0.16599	0.685327	0.629589	0.630133	0.249976	0.250769	Rps11
P62301	0.27479	0.55242	0.343518	0.495343	0.562846	0.375211	0.466911	0.261503	Rps13
P62305;E9Q0W8;E9Q4F4	0.605042	0.228765	0.376219	0.486637	0.330901	0.591318	0.247457	0.525875	Snrpe
P62307	0.531938	0.437545	0.740616	0.130781	0.194676	0.267475	0.659242	0.703704	Snrpf
P62309	0.833579	0.106716	0.73841	0.322846	0.0787082	0.684524	0.417219	0.845372	Snrpg
P62311	0.0752248	0.830653	0.518043	0.57385	0.784825	0.220796	0.76438	0.176487	Lsm3
P62315	0.206233	0.724985	0.715291	0.223824	0.519074	0.104947	0.778859	0.496444	Snrpd1
P62317;D3Z5N9	0.728634	0.155981	0.617739	0.333858	0.144506	0.594695	0.365346	0.735171	Snrpd2;Gm5449
P62320	0.796949	0.133323	0.294742	0.717875	0.429577	0.817287	0.0897263	0.63311	Snrpd3
P62331	0.872586	0.0526892	0.563027	0.609976	0.204951	0.829271	0.166511	0.814762	Arf6
P62334	0.339071	0.500979	0.27374	0.554879	0.567782	0.465654	0.378566	0.257199	Psmc6
P62342	0.969363	0.117352	0.205031	0.962146	0.762188	0.980963	0.00572615	0.834169	Selt
P62500-2;D3YW86;P62500-3;D3Z0V7;P62500;E9QLZ1;H3BLI9;H3BJV9	0.0188671	0.94551	0.672849	0.719105	0.918094	0.188271	0.909495	0.144586	Tsc22d1
P62627;A2AVR9	0.553735	0.427057	0.751606	0.125238	0.179965	0.277994	0.662577	0.720921	Dynlrb1
P62702;Q3V1Z5;D3Z2E6	0.90566	0.146625	0.191096	0.895687	0.6522	0.935832	0.0229433	0.700857	Rps4x;Rps4y2
P62717;F6YJW4	0.699648	0.175391	0.325744	0.600822	0.371059	0.709973	0.158283	0.566206	Rpl18a
P62737;P63268;D3YZY0;D3Z2K3	0.893134	0.0721766	0.361129	0.797615	0.428782	0.898572	0.0556388	0.767077	Acta2;Actg2
P62743	0.758286	0.154875	0.289127	0.684611	0.421938	0.782131	0.108766	0.593725	Ap2s1
P62746	0.339697	0.83984	0.912497	0.0716931	0.480897	0.0399742	0.921542	0.783446	Rhob
P62748;P84075;A2A7R5;E9PV73;D3Z1M0	0.331152	0.480638	0.376863	0.438719	0.480531	0.376578	0.438989	0.331272	Hpcal1
P62751;D3YWP3;D3YU45;D3Z1D6;D3YU46;D3YTY6;D3YW68	0.561502	0.291177	0.269481	0.578177	0.449204	0.617582	0.215791	0.420511	Rpl23a;Rpl23a-ps3;Gm3940;Gm10335;Gm10923
P62754	0.368415	0.475277	0.259803	0.566049	0.559519	0.493186	0.348364	0.268193	Rps6
P62774	0.043182	0.892602	0.571204	0.647751	0.856272	0.213406	0.834889	0.149256	Mtpn
P62806	0.054656	0.887129	0.462408	0.72272	0.873133	0.312424	0.796351	0.0942989	Hist1h4a
P62814;Q91YH6	0.905823	0.080805	0.8398	0.317989	0.0393109	0.765938	0.495929	0.917985	Atp6v1b2
P62821	0.013066	0.979237	0.594456	0.9054	0.975889	0.3988	0.941481	0.0394902	Rab1A
P62827;Q14AA6;Q61820	0.0366322	0.907709	0.574704	0.682519	0.877578	0.225626	0.850011	0.133134	Ran;1700009N14Rik
P62830;A2A6F8	0.682889	0.26278	0.182303	0.729025	0.55064	0.765533	0.115258	0.446899	Rpl23
P62835	0.0256703	0.967722	0.897841	0.491647	0.906533	0.0313512	0.966779	0.453595	Rap1a
P62849-2;P62849-3;P62849	0.969629	0.0178042	0.561364	0.880106	0.383754	0.965214	0.0452466	0.921124	Rps24
P62852	0.671202	0.188162	0.34528	0.560121	0.350769	0.672583	0.186019	0.555737	Rps25
P62855	0.11879	0.802184	0.329519	0.696137	0.811552	0.391852	0.657089	0.098842	Rps26
P62869	0.871637	0.134958	0.843275	0.226341	0.039054	0.675259	0.567843	0.902607	Tceb2
P62874;H3BKR2;H3BLF7	0.0779619	0.856212	0.716597	0.396664	0.740713	0.0905542	0.851168	0.352225	Gnb1
P62878	0.0178779	0.948045	0.727132	0.675481	0.912592	0.141439	0.921928	0.190705	Rbx1
P62880;E9QKR0;D3YZX3;D3Z1M1;D3Z1T4;E9PWM7;Q61011	0.255395	0.706917	0.750547	0.174193	0.460995	0.101459	0.787939	0.565007	Gnb2
P62889	0.288872	0.645794	0.18037	0.71245	0.738955	0.553616	0.413117	0.134295	Rpl30
P62900	0.430282	0.38977	0.312541	0.500556	0.461597	0.488345	0.326626	0.35649	Rpl31
P62908;D3YV43	0.875017	0.0802825	0.35547	0.772911	0.414552	0.880603	0.0647995	0.743795	Rps3
P62911;A2AD25;P17932;F6WJV0	0.0331375	0.920201	0.553674	0.732178	0.899447	0.262459	0.857253	0.10539	Rpl32;Gm4987
P62918	0.480149	0.362856	0.262118	0.564119	0.488181	0.56119	0.26588	0.353865	Rpl8
P62960;A2BGG7;Q9Z2C8-2;B2RUF0;Q9Z2C8	0.497115	0.415989	0.17146	0.679897	0.603012	0.645972	0.223382	0.285316	Ybx1
P62983	0.0112775	0.965694	0.703799	0.78501	0.948007	0.206857	0.936504	0.121819	Rps27a
P63001;Q3TLP8;P60764;A2AC13	0.0514317	0.874618	0.576698	0.601283	0.828261	0.194711	0.820741	0.174545	Rac1;Rac3
P63005;P63005-2;Q5SW16	0.138964	0.734622	0.397736	0.563835	0.714265	0.302513	0.634519	0.174194	Pafah1b1
P63011;D3YZP5	0.426131	0.390907	0.488572	0.323104	0.335571	0.361437	0.454081	0.477571	Rab3a
P63017;Q504P4;D3Z5E2;D3YW43	0.303376	0.518072	0.341936	0.484914	0.534619	0.389429	0.44124	0.283315	Hspa8
P63024;Q62442-2;Q62442;D3YTU0	0.130291	0.741203	0.439212	0.530946	0.703651	0.2661	0.660504	0.195348	Vamp3
P63028;D3YU75	0.546304	0.282138	0.332199	0.504858	0.387947	0.564732	0.258734	0.454744	Tpt1
P63030;D3Z786;D3YWY6;D3Z5S0;E9Q0V4	0.952793	0.0231955	0.548841	0.829624	0.336009	0.944353	0.0633256	0.89467	Mpc1
P63037;B1AXY1;B1AXY0;B1AXX9	0.62403	0.279999	0.209441	0.670674	0.513173	0.704808	0.154587	0.421113	Dnaja1
P63038;P63038-2;D3Z2F2;D3Z7J9	0.993268	0.0107548	0.96743	0.590685	0.0139438	0.970681	0.552634	0.993071	Hspd1
P63073	0.968307	0.0236812	0.506632	0.894836	0.439475	0.966654	0.033716	0.910131	Eif4e
P63085;F6VEI7	0.359157	0.792003	0.0742008	0.888891	0.894466	0.761261	0.425793	0.0576288	Mapk1
P63094;Q6R0H7;P63094-3;P63094-2;Q6R0H7-4;Q8CGK7;Q66L47;A2A610	0.129192	0.774936	0.657657	0.339847	0.637652	0.119092	0.780091	0.369668	Gnas
P63101;D3YXN6;D3YXF4	0.516022	0.302069	0.465344	0.360001	0.296086	0.452251	0.37416	0.521017	Ywhaz
P63158;D3YZ18;D3YVC6	0.144052	0.777636	0.291407	0.701029	0.799796	0.425547	0.612846	0.0990203	Hmgb1
P63166	0.0378027	0.976468	0.406253	0.941466	0.979543	0.589863	0.908099	0.0133365	Sumo1
P63168;Q80ZS7	0.399049	0.43045	0.285268	0.531686	0.509308	0.489163	0.335497	0.312149	Dynll1;BC048507
P63242;Q8BGY2;J3QPS8	0.290488	0.530866	0.476396	0.354013	0.458668	0.28231	0.537528	0.373412	Eif5a
P63254	0.126196	0.793889	0.318711	0.695567	0.806589	0.400331	0.64353	0.0996466	Crip1
P63260;G3UZ07;B1ATY1;G3UYG0;E9Q606;F8WGM8;Q8BFZ3;F6WX90;E9Q3M9	0.40531	0.40159	0.39786	0.409017	0.406078	0.4087	0.398181	0.400819	Actg1
P63276	0.253529	0.686024	0.190761	0.722189	0.763396	0.538247	0.457239	0.115724	Rps17
P63280;G3UYP0;Q8CFZ0;G3UZL6	0.876633	0.0540928	0.5058	0.668786	0.259671	0.85004	0.125289	0.800173	Ube2i
P63321	0.0835489	0.815368	0.515394	0.551968	0.765245	0.217404	0.751151	0.188592	Rala
P63325;Q3UW83;J3QNI7	0.633378	0.213188	0.34759	0.53227	0.352002	0.634606	0.21141	0.528587	Rps10;Rps10-ps1
P63328-2;P63328;P48455	0.133484	0.753886	0.36767	0.611145	0.747543	0.334868	0.634365	0.145111	Ppp3ca
P63330	0.317219	0.638812	0.157278	0.735171	0.748636	0.590421	0.384438	0.133078	Ppp2ca
P67778;Q5SQG5	0.908129	0.0372675	0.695888	0.559822	0.123305	0.846479	0.240187	0.881271	Phb
P67871;G3UXG7;G3UZJ5;G3UZA4;G3UXU2;G3UZX4;G3UWU5	0.264578	0.759001	0.138135	0.814621	0.843092	0.633129	0.475515	0.071923	Csnk2b
P67984	0.716562	0.175735	0.29468	0.643667	0.406925	0.740254	0.134333	0.560815	Rpl22
P68033	0.514397	0.391511	0.671019	0.179992	0.213397	0.30721	0.582816	0.649038	Actc1
P68037;D3YZS3	0.724851	0.139123	0.479116	0.474808	0.232987	0.665811	0.236295	0.667904	Ube2l3
P68040	0.752615	0.131493	0.597743	0.380954	0.152776	0.640255	0.32137	0.740903	Gnb2l1
P68181-2;P68181-3;P68181;P68181-4	0.701869	0.158871	0.532211	0.398955	0.197237	0.609965	0.299463	0.678051	Prkacb
P68254-2;P68254;F6YY69;F6VW30;D3YW45	0.124797	0.904888	0.223218	0.881318	0.930563	0.609921	0.71918	0.0261986	Ywhaq
P68368	0.486812	0.533857	0.782979	0.10278	0.232389	0.195765	0.734205	0.71426	Tuba4a
P68369;P05214	0.80378	0.717939	0.00931084	0.971152	0.94489	0.955875	0.117017	0.210775	Tuba1a;Tuba3a
P68372;Q9D6F9;J3QNR5	0.517608	0.74014	0.0386724	0.913202	0.896103	0.840387	0.288462	0.0950824	Tubb4b;Tubb4a;Tubb4b-ps1
P68510	0.678504	0.175037	0.391238	0.520446	0.306967	0.656995	0.208201	0.5882	Ywhah
P70122;F6TN03;D6REV5	0.397797	0.693042	0.0841833	0.841033	0.833725	0.726227	0.339968	0.101365	Sbds
P70158	0.726926	0.173497	0.285299	0.660742	0.419369	0.754053	0.124703	0.563662	Smpdl3a
P70168	0.374035	0.552594	0.165509	0.697421	0.685156	0.592763	0.322461	0.185287	Kpnb1
P70180	0.745156	0.70811	0.013611	0.958523	0.929166	0.935021	0.144475	0.181602	Npr3
P70195	0.497851	0.344942	0.562142	0.266775	0.255985	0.370757	0.474861	0.570491	Psmb7
P70202	0.118403	0.75892	0.533566	0.456704	0.682348	0.193825	0.717028	0.25331	Lxn
P70245;A2AC29	0.00204437	0.993547	0.917943	0.810852	0.983919	0.08191	0.989689	0.259372	Ebp
P70261	0.235685	0.602724	0.345422	0.51678	0.606949	0.359591	0.504594	0.229867	Pald1
P70266-2;A2AFM8	0.813706	0.182237	0.809318	0.1933	0.0571269	0.583812	0.570183	0.863405
P70274;E0CZC5;E0CX80;E0CZ76;E0CY03	0.014622	0.956728	0.684622	0.756995	0.935191	0.201283	0.923441	0.129458	Sepp1
P70288;Q8BQ10	0.847091	0.0746157	0.438294	0.670577	0.30281	0.830006	0.115236	0.7484	Hdac2
P70290;B7ZCL8;A2AN84;B7ZCL9;B7ZCM0;B7ZCM1;D6RFD5	0.0480376	0.881238	0.602353	0.590896	0.830642	0.177843	0.834034	0.187306	Mpp1
P70296;D3Z1V4;D6RHS6;Q8VIN1-2;Q8VIN1;E9QLE5	0.200263	0.825471	0.837715	0.166229	0.575135	0.0485198	0.880698	0.616356	Pebp1
P70302;F6WBP9;P83093;I1E4X8	0.710785	0.160725	0.580507	0.356803	0.167108	0.593415	0.339796	0.706964	Stim1
P70303;P70303-3;P70303-2;A2AEQ5	0.188695	0.723267	0.256386	0.684228	0.76311	0.453831	0.541185	0.116127	Ctps2
P70313;E9Q9X4;Q9Z0J4-4;Q9Z0J4-3;Q9Z0J4-2;Q9Z0J4;Q9Z0J4-5;F8WGF2	0.851065	0.0730543	0.677958	0.437037	0.111588	0.751652	0.306769	0.835113	Nos3
P70333;J3QPH6	0.482866	0.328423	0.387037	0.428778	0.367344	0.475473	0.336751	0.447504	Hnrnph2
P70335-2;P70335	0.0737586	0.88023	0.373311	0.769817	0.882677	0.400023	0.756882	0.0668685	Rock1
P70349;B0R1E3	0.838647	0.273591	0.889063	0.103884	0.0392862	0.526911	0.723778	0.909168	Hint1
P70362;E9Q475;E9Q646;E9Q0Y6	0.704313	0.222582	0.217197	0.707401	0.502397	0.764698	0.113566	0.495442	Ufd1l
P70372	0.872508	0.163879	0.184808	0.866497	0.62448	0.911695	0.0334735	0.648727	Elavl1
P70387;Q5SZ87;Q5SZ91	0.43161	0.738654	0.060417	0.884203	0.875799	0.782837	0.34121	0.0840172	Hfe
P70389	0.216237	0.66343	0.274937	0.624334	0.70091	0.427133	0.503796	0.156633	Igfals
P70404	0.561503	0.332436	0.201974	0.655043	0.535374	0.66344	0.189245	0.364639	Idh3g
P70441;P70441-2	0.429356	0.596267	0.789578	0.10383	0.284395	0.153683	0.764276	0.694168	Slc9a3r1
P70444	0.270614	0.554802	0.483306	0.356007	0.477021	0.267681	0.557111	0.363004	Bid
P70445	0.0357178	0.940085	0.470475	0.833002	0.936203	0.388356	0.860524	0.05176	Eif4ebp2
P70452;D6RJ29	0.133486	0.792746	0.70967	0.299577	0.631831	0.0935893	0.811658	0.421974	Stx4
P70460	0.469461	0.343287	0.455394	0.358697	0.326896	0.418474	0.397454	0.484068	Vasp
P70663	0.720566	0.178213	0.658034	0.282622	0.127221	0.55646	0.421513	0.749269	Sparcl1
P70677	0.107064	0.784273	0.426149	0.592533	0.759226	0.285806	0.688321	0.155727	Casp3
P70694;D3Z3P8;Q9CZU0;Q8VC77;E0CYR9;G3XA14;Q8K023-2;Q3UXL1;Q91WR5;Q8K023	0.841477	0.282486	0.894701	0.0980429	0.0382885	0.52303	0.735487	0.912852	Akr1c6
P70697	0.47388	0.387528	0.602678	0.229232	0.256492	0.321685	0.531211	0.582477	Urod
P70699;F6VEG4;F6R5R5;A2AFL5;A2AFL3	0.220373	0.902174	0.92208	0.120874	0.638835	0.0200418	0.944675	0.74452	Gaa
P80313	0.837288	0.0749399	0.472809	0.625968	0.263872	0.808069	0.14146	0.752871	Cct7
P80314	0.923217	0.0342026	0.757974	0.528061	0.0892782	0.854111	0.29318	0.907703	Cct2
P80315;G5E839;G3UYW5;G3UXF3;G3UXG2	0.826677	0.0969096	0.368504	0.695645	0.361982	0.825796	0.0988983	0.699513	Cct4
P80316;E0CZA1	0.777881	0.105466	0.501448	0.512858	0.219696	0.721618	0.210829	0.716718	Cct5
P80317;E9QPA6	0.763778	0.114347	0.482037	0.514569	0.23309	0.712108	0.207902	0.697625	Cct6a
P80318;E9Q133;Q3U0I3;F6Q609;F6ZVG8	0.879896	0.109	0.269614	0.829274	0.52136	0.901568	0.0426332	0.710026	Cct3
P81117	0.40035	0.420151	0.310209	0.502723	0.483194	0.470149	0.347283	0.332678	Nucb2
P82198	0.0891156	0.854677	0.352251	0.745575	0.859902	0.399464	0.720288	0.07588	Tgfbi
P82347;A2ACH6	0.49988	0.379228	0.208272	0.632538	0.547495	0.616445	0.231202	0.322799	Sgcd
P82349	0.235015	0.632016	0.27994	0.600333	0.670507	0.423416	0.482366	0.177345	Sgcb
P83741-4;P83741-5;P83741;P83741-2;P83741-3;P83741-6;F6U2S8;E9PZ38;Q80UE6;Q3UH66-6;E9Q6Q2;Q3UH66-2;E0CZE3;Q3UH66-7;E9QMI9;Q3UH66-4;E9QJQ9;E0CYT1;Q3UH66-3;Q3UH66;E9QMI8;Q3UH66-5;E9QM73	0.359278	0.676064	0.805428	0.10899	0.360723	0.108528	0.805647	0.675156	Wnk1
P83882	0.00708638	0.983216	0.690459	0.889854	0.977314	0.310919	0.958403	0.0634172	Rpl36a
P83917;Q7TPM0;Q9CYJ8	0.0193304	0.944883	0.727152	0.660871	0.906594	0.136357	0.919013	0.198804	Cbx1
P83940	0.0309155	0.951668	0.482075	0.857092	0.948796	0.406266	0.879424	0.0444127	Tceb1
P84078;P61205	0.633368	0.241521	0.618357	0.263225	0.16922	0.471321	0.442872	0.681008	Arf1;Arf3
P84084;D3YV25;E9Q2C2	0.935724	0.0247813	0.600618	0.742949	0.241342	0.914172	0.11122	0.884744	Arf5
P84089;G3UW85;Q9D9P6	0.00650012	0.982389	0.712953	0.874311	0.974927	0.276331	0.959302	0.0773531	Erh
P84096	0.362194	0.447325	0.372688	0.437449	0.457291	0.398245	0.412703	0.351429	Rhog
P84104-2;P84104;A2A4X6	0.571881	0.584255	0.86443	0.05659	0.192482	0.182429	0.814677	0.810712	Srsf3;Gm12355
P85094	0.656729	0.315373	0.752851	0.148199	0.121954	0.390279	0.604558	0.766838	Isoc2a
P97290;A2ATR8;CON__P50448	0.0731683	0.841841	0.469012	0.636652	0.814942	0.26993	0.755433	0.135488	Serping1
P97298;Q5ND37;B7ZC25;F6S1M4;E9PWS2;CON__Q95121	0.659896	0.31354	0.147928	0.754497	0.604931	0.769171	0.120252	0.392753	Serpinf1
P97300-1;P97300;H3BIX4;P97300-3;P97300-4;H3BKA7	0.0337631	0.958981	0.450196	0.887758	0.959446	0.465248	0.883832	0.0313105	Nptn
P97315	0.156137	0.70387	0.41135	0.521886	0.674317	0.288462	0.618148	0.203709	Csrp1
P97333	0.904445	0.0369884	0.604951	0.64692	0.194594	0.865821	0.158817	0.854908	Nrp1
P97351;D3Z6C3;D3Z7W7	0.652964	0.309299	0.155592	0.742974	0.592392	0.759514	0.12518	0.394816	Rps3a;Rps3a2;Rps3a3
P97352	0.868259	0.0597378	0.670309	0.484048	0.121064	0.78502	0.273561	0.844472	S100a13
P97363	0.0013123	0.995575	0.929535	0.840878	0.988766	0.0852954	0.992611	0.251288	Sptlc2
P97364	0.812662	0.497645	0.937407	0.0329384	0.0625583	0.352614	0.863575	0.930017	Sephs2
P97370	0.431414	0.414003	0.571379	0.252045	0.296173	0.309234	0.525831	0.536542	Atp1b3
P97379-2;P97379	0.839471	0.173072	0.190306	0.833426	0.590294	0.88471	0.046353	0.611075	G3bp2
P97384;D3Z7U0	0.348167	0.620032	0.745108	0.142896	0.353094	0.141136	0.74608	0.616512	Anxa11
P97390	0.506372	0.70467	0.0469069	0.89408	0.872974	0.817303	0.275866	0.10877	Vps45
P97429;D3Z0S1;F7ANV6	0.0291784	0.954337	0.860969	0.489937	0.885015	0.043866	0.951314	0.40571	Anxa4
P97447;A2AEX8;A2AEX6;A2AEY1;A2AEY2;P97447-2;A2AEX7;A2AEY0;A2AEX9	0.0458863	0.915369	0.4533	0.785973	0.908989	0.358961	0.824723	0.067373	Fhl1
P97449	0.182656	0.700701	0.62493	0.301297	0.551815	0.14635	0.72227	0.39781	Anpep
P97450;E9QAD6	0.11225	0.786711	0.630987	0.386189	0.671546	0.132779	0.776354	0.325243	Atp5j
P97457;F6ULR7	0.346166	0.990844	0.995748	0.0487777	0.815436	0.00137726	0.99712	0.959764	Mylpf
P97468;E9Q8N2	0.333778	0.592279	0.173794	0.69857	0.705186	0.570207	0.362556	0.162899	Cmklr1
P97478;Q3TYT1	0.996925	0.00271387	0.970173	0.749918	0.0270471	0.988238	0.444851	0.996083	Coq7
P97494	0.0112986	0.973573	0.860795	0.644345	0.938702	0.0674733	0.965537	0.307064	Gclc
P97742	0.901478	0.136431	0.207125	0.88452	0.626045	0.930218	0.0257536	0.704618	Cpt1a
P97765;A2A860	0.949868	0.0222069	0.570765	0.808468	0.303989	0.938245	0.0757696	0.895131	Wbp2
P97807-2;P97807;H3BKG7	0.972586	0.0167809	0.889272	0.5654	0.0421991	0.926459	0.393583	0.968746	Fh
P97819-2;P97819;G3UX52;G3UY97;G3UX73	0.718978	0.172419	0.299851	0.640841	0.40134	0.740289	0.135101	0.566121	Pla2g6
P97820;F8VPL5;E9PVG7;E0CZF8;E0CZD7;P83510-2;E0CXD6;Q9JM52-2;E0CY98;Q9JM52;P83510;E9PUL9;Q5SXG1;Q5SXG3;G3X9G2;Q9JM52-3;B9EKN8;B2RQ80;E0CYV5;F7AMS7	0.881185	0.10714	0.272672	0.829221	0.518995	0.902182	0.0426073	0.713217	Map4k4;Tnik;Mink1
P97821;D3Z220	0.127502	0.842378	0.790479	0.261609	0.661221	0.0580218	0.869236	0.497407	Ctsc
P97823;J3QK48;P97823-2;J3QP56;D3YUG4;D3Z111;D3Z269;J3QQ63	0.914313	0.0326417	0.608843	0.670877	0.201773	0.880166	0.147946	0.865042	Lypla1
P97825	0.0248445	0.932446	0.627923	0.710396	0.904635	0.208828	0.887172	0.134172	Hn1
P97855	0.415208	0.499562	0.170124	0.681978	0.648614	0.604097	0.285837	0.221414	G3bp1
P97872	0.485492	0.358533	0.566148	0.261182	0.261787	0.357087	0.48678	0.565679	Fmo5
P97873	0.0103699	0.975666	0.653161	0.866511	0.968047	0.307625	0.942857	0.0666758	Loxl1
P97927	0.0162644	0.957069	0.633762	0.79591	0.941875	0.256123	0.915414	0.0951115	Lama4
P98086	0.628275	0.394427	0.790417	0.108799	0.134364	0.318289	0.678694	0.777615	C1qa
P98192;Q05DV2	0.873862	0.145012	0.209397	0.854723	0.592376	0.907799	0.0358738	0.667457	Gnpat
P99024;G3UZR1	0.980522	0.0498432	0.352364	0.958825	0.667752	0.984772	0.00770462	0.907512	Tubb5
P99026	0.905242	0.0387842	0.693592	0.553665	0.123012	0.84197	0.242643	0.878434	Psmb4
P99027	0.0920491	0.810748	0.436229	0.618207	0.787009	0.285537	0.715047	0.141796	Rplp2
P99028	0.110138	0.771264	0.474481	0.531023	0.724608	0.240369	0.699883	0.196492	Uqcrh
P99029-2;P99029;G3UZJ4;H3BJQ7	0.815	0.0878831	0.609088	0.453363	0.148228	0.725909	0.271295	0.786479	Prdx5
Q00519;Q3TYQ9;Q5SGK3	0.271824	0.547701	0.400245	0.435185	0.522996	0.328285	0.500936	0.302203	Xdh
Q00560	0.0663132	0.949682	0.90812	0.322082	0.834339	0.0191496	0.95877	0.578357	Il6st
Q00612;A3KG36	0.752681	0.202691	0.20658	0.750737	0.526576	0.809191	0.0868662	0.531527	G6pdx
Q00623	0.0903377	0.808551	0.461792	0.592285	0.775671	0.261104	0.724011	0.158368	Apoa1
Q00724;H7BWY6	0.00718301	0.985921	0.911677	0.674392	0.961417	0.0489826	0.981924	0.354459	Rbp4
Q00896;D3YZL0	0.236186	0.605195	0.528756	0.335046	0.499617	0.22224	0.61523	0.369096	Serpina1c
Q00897	0.0786948	0.83144	0.463479	0.624815	0.803572	0.269478	0.74414	0.140911	Serpina1d
Q00898	0.23859	0.590161	0.389592	0.465164	0.569221	0.323171	0.523674	0.26625	Serpina1e
Q00915	0.750847	0.4145	0.884641	0.063289	0.077378	0.359846	0.777248	0.879661	Rbp1
Q00PI9	0.299198	0.586755	0.642378	0.220598	0.400785	0.18013	0.669204	0.503837	Hnrnpul2
Q01279;Q9WVF5;Q5SVE7;B2KGF7;P70424;Q61527-3;Q61527-2;Q61527	0.0780073	0.835285	0.453328	0.639538	0.811402	0.281057	0.743525	0.132168	Egfr
Q01339;I7HJR3;I7HPW5;CON__P17690	0.270696	0.606639	0.243061	0.626119	0.670589	0.471085	0.434812	0.176732	Apoh
Q01853	0.482971	0.344563	0.300625	0.520735	0.444967	0.535109	0.283153	0.385942	Vcp
Q02013	0.0054978	0.981788	0.840085	0.762539	0.963252	0.113966	0.970832	0.209539	Aqp1
Q02053;P31254	0.40027	0.409596	0.358591	0.449617	0.439932	0.433527	0.375679	0.368931	Uba1
Q02105	0.17831	0.676822	0.376582	0.533561	0.662588	0.320427	0.578563	0.200323	C1qc
Q02248;E9Q6A9;F7BAC9;F7CRC6;D3YUH4;F6QZ47;D3Z5Q1;E9PW26;D3Z7S6	0.115491	0.877383	0.257912	0.83257	0.901478	0.533248	0.700687	0.0416917	Ctnnb1
Q02257	0.286663	0.531644	0.378792	0.451049	0.522257	0.351805	0.475849	0.298056	Jup
Q02357;E9QNT8;Q02357-3;G8JL84;D3Z5M4;Q0VGY9;Q02357-4;Q02357-6;D3YTV8;Q02357-5;Q02357-2;G5E8J2;B7ZW98;G3UY11;F7D1P5;D6RJ51;G5E8K5-2;G5E8K5-3;G5E8K2;G5E8K3;G5E8K5;Q8C8R3-6;Q8C8R3-8;Q8C8R3-7	0.00415505	0.986917	0.766729	0.877711	0.979696	0.242097	0.970713	0.0926304	Ank1
Q02788;D3Z7D5	0.133965	0.807052	0.281523	0.738605	0.831035	0.450441	0.635433	0.0803666	Col6a2
Q02819;H3BK79;D3Z7D7;D3Z1N1	0.0711176	0.838588	0.5874	0.517873	0.770824	0.168953	0.795594	0.22442	Nucb1
Q03265;D3Z6F5;D6RJ16	0.868338	0.0598785	0.671806	0.482377	0.120106	0.784519	0.275231	0.844989	Atp5a1
Q03311	0.864582	0.129677	0.240139	0.827943	0.543262	0.893786	0.0440869	0.674704	Bche
Q03734	0.740485	0.301744	0.118923	0.822495	0.662298	0.840039	0.0782799	0.434828	Serpina3m
Q03958;G3UYF9	0.242842	0.610203	0.568022	0.299639	0.479405	0.20006	0.640168	0.404584	Pfdn6;H2-Ke2
Q04447	0.119996	0.756195	0.529963	0.457208	0.680506	0.196249	0.713541	0.252516	Ckb
Q04736;D3YZ57;P39688-2;P39688	0.137402	0.727515	0.485047	0.47155	0.666139	0.228479	0.672659	0.238849	Yes1
Q04857	0.122296	0.838523	0.27638	0.776429	0.862035	0.476147	0.665328	0.0632698	Col6a1
Q05117	0.357538	0.819636	0.905489	0.0689104	0.449677	0.0475766	0.911969	0.78096	Acp5
Q05186	0.0744475	0.834796	0.493117	0.603858	0.798564	0.244198	0.758455	0.155956	Rcn1
Q05421	0.892373	0.609414	0.977356	0.0124443	0.0470599	0.369183	0.94013	0.972757	Cyp2e1
Q05816;REV__Q9D2U9;REV__Q8CGP2;REV__Q8CGP1;REV__Q8CGP0;REV__Q6ZWY9;REV__Q64525;REV__Q64524;REV__Q64478;REV__Q64475;REV__P10854;REV__P10853;REV__P70696;REV__Q8CBB6;REV__Q8CGP2-2	0.120046	0.761022	0.424966	0.566144	0.732648	0.281438	0.668974	0.171888	Fabp5
Q05D44	0.287622	0.541101	0.326871	0.508572	0.563727	0.394878	0.447269	0.259031	Eif5b
Q06138;D3Z704;D3YV52	0.506464	0.308548	0.37447	0.447558	0.366086	0.50344	0.312094	0.455387	Cab39
Q06185;Q8BTB6	0.999675	0.000104058	0.983612	0.934731	0.0669827	0.998913	0.290234	0.999397	Atp5i;Atp5k
Q06770	1.82432e-05	0.999973	0.996997	0.964852	0.999875	0.0399342	0.99995	0.377863	Serpina6
Q06890;E9PUU2;E9PXG5;E9Q8Y5;E9Q9B8;E9Q2G2	0.425026	0.402239	0.525213	0.290658	0.318813	0.335729	0.486799	0.501508	Clu
Q07076	0.0425944	0.925737	0.808527	0.453093	0.837322	0.0588359	0.921279	0.377131	Anxa7
Q07113;F6SFP4	0.0781624	0.826663	0.49957	0.584763	0.785811	0.234889	0.754119	0.167352	Igf2r
Q07417;F6RAZ3	0.04396	0.892671	0.553459	0.6635	0.860653	0.229585	0.82985	0.137296	Acads
Q07456;CON__P00978	0.0566024	0.864545	0.565419	0.590818	0.816861	0.197896	0.808724	0.177259	Ambp
Q07646-2;Q07646;D3Z328;D3YV56;D3Z383;D3YZ83	0.950854	0.230845	0.1026	0.963844	0.830889	0.975858	0.00796576	0.718512	Mest
Q07797;E9Q5X5	0.273857	0.546425	0.384831	0.45033	0.531546	0.341155	0.490105	0.292262	Lgals3bp
Q07813	0.34829	0.460618	0.410861	0.400585	0.441354	0.36158	0.448356	0.369049	Bax
Q07968;CON__Q2TBQ1	0.461506	0.546449	0.773645	0.109481	0.251708	0.185709	0.732861	0.695892	F13b
Q08091-2;Q08091	0.478785	0.359238	0.272437	0.551897	0.47711	0.552514	0.271656	0.361098	Cnn1
Q08093;D3Z7R6	0.446284	0.36817	0.33834	0.473619	0.428049	0.480829	0.330243	0.38732	Cnn2
Q08481-3;Q08481;B1ARB3;Q08481-4;Q08481-2;B1ARA9	0.0820955	0.878063	0.344902	0.783921	0.885821	0.429768	0.742825	0.0601177	Pecam1
Q08619	0.919696	0.0375167	0.506833	0.763054	0.30937	0.906341	0.0836418	0.844663	Ifi205b
Q08857	0.201497	0.642635	0.509026	0.376635	0.553276	0.222889	0.627902	0.323587	Cd36
Q08879-2	0.102628	0.785074	0.5558	0.466808	0.707192	0.180264	0.744779	0.249647
Q08879;CON__ENSEMBL:ENSBTAP00000016046	0.874546	0.0619025	0.711081	0.446042	0.0974132	0.777912	0.316628	0.861239	Fbln1
Q11011;E9Q039;F6QYF8;E9Q6F4;F6V7K3;F7ANF4;F2Z3V5	0.575291	0.264601	0.312405	0.537685	0.398799	0.60205	0.22872	0.462152	Npepps
Q11136;G3UXC5	0.0465708	0.950735	0.393761	0.887822	0.954621	0.501524	0.856938	0.027659	Pepd
Q148V7;G3X9J4;Q148V7-2;E9QM90;Q148V7-3	0.657205	0.38468	0.102456	0.807024	0.688743	0.799387	0.118534	0.334785	Kiaa1468;2310035C23Rik
Q14C51	0.802041	0.0976552	0.614397	0.427141	0.143279	0.703645	0.290723	0.77973	Ptcd3
Q14DH7;Q14DH7-2;REV__F7DC70	0.984621	0.00603576	0.712032	0.888986	0.294692	0.978497	0.0691091	0.962614	Acss3
Q1ERP8-5;Q1ERP8;Q1ERP8-2;Q1ERP8-3;Q1ERP8-4	0.551346	0.488286	0.797043	0.0946968	0.185129	0.234461	0.725794	0.751514	Cd300lg
Q2TPA8;B1AX78;B1AX77	0.136001	0.776003	0.315798	0.679129	0.78968	0.39668	0.625416	0.108768	Hsdl2
Q2VLH6;Q2VLH6-2	0.101689	0.788784	0.452848	0.573716	0.754662	0.262795	0.704014	0.168354	Cd163
Q3B7Z2;Q3B7Z2-2;Q5QNQ6;Q5F209;Q8K0C7;Q5QNQ4	0.689854	0.168611	0.384354	0.536297	0.312819	0.672296	0.196376	0.592816	Osbp
[truncated: 1,745 more rows]

## Sheet: C=3T3-L1 protein DE analysis
GeneSymbol	Protein CI logFC	Protein CI t	Protein CI P.Value	Protein CI adj.P.Val	Protein CI B	Protein Dex logFC	Protein Dex t	Protein Dex P.Value	Protein Dex adj.P.Val	Protein Dex B	Protein TNF logFC	Protein TNF t	Protein TNF P.Value	Protein TNF adj.P.Val	Protein TNF B
[truncated: 20,552 more rows]

[truncated: 2 more sheets: D=3T3-L1 directional analysis, E=Tissue and 3T3-L1 pathway]
