# Supplementary material for: Mitochondrial CoQ deficiency is a common driver of mitochondrial oxidants and insulin resistance
Source: eLife. 2018 Feb 6;7:e32111. doi: 10.7554/eLife.32111 (PMC5800848; doi:10.7554/eLife.32111)
Supplement: Supplementary file 2. — (A-D) Differential expression and directional analyses of transcript data from adipose tissue (A, B) and 3T3-L1 adipocytes (C, D). Values in directional analysis sheets are p values. E, Pathway analysis of tissue and cell transcript data. [file elife-32111-supp2.xlsx]

## Sheet: A=Tissue mRNA DE analysis
mRNA
GeneSymbol	logFC	AveExpr	t	P.Value	adj.P.Val	B	logFC	AveExpr	t	P.Value	adj.P.Val	B
0610005C13Rik	-0.366906	7.356	-1.71165	0.116084	0.408472	-4.89612	-0.14673	7.356	-0.565618	0.583453	0.830993	-6.03659
0610006L08Rik	-0.0163519	7.11373	-0.178225	0.861914	0.956275	-6.23687	0.181435	7.11373	1.63405	0.131632	0.442821	-4.95752
0610007P14Rik	-0.0174632	9.40791	-0.370787	0.718115	0.901453	-6.18157	-0.0342437	9.40791	-0.600793	0.560633	0.818845	-6.01574
0610009B22Rik	0.185892	11.0715	3.97326	0.00235678	0.0683729	-1.27214	0.254632	11.0715	4.49721	0.000998289	0.083091	-0.443607
0610009L18Rik	0.390731	8.97	5.0107	0.000446065	0.0451237	0.307179	0.312961	8.97	3.3163	0.00723826	0.145503	-2.31285
0610009O20Rik	0.120439	9.68745	2.40633	0.0356682	0.226259	-3.84009	0.199391	9.68745	3.29181	0.00755321	0.147391	-2.35302
0610010F05Rik	0.22367	10.5988	2.00002	0.0718366	0.320936	-4.47568	0.455602	10.5988	3.36632	0.00663626	0.140921	-2.23092
0610011F06Rik	-0.0530975	10.533	-0.35534	0.72932	0.906646	-6.18741	-0.135909	10.533	-0.751554	0.468714	0.767851	-5.91332
0610012G03Rik	0.145666	11.5386	2.69729	0.0214175	0.177138	-3.36623	0.179263	11.5386	2.74285	0.0197687	0.205431	-3.25546
0610025J13Rik	0.028835	7.55591	0.504859	0.624011	0.857408	-6.12082	0.00456014	7.55591	0.0659737	0.948629	0.985588	-6.19976
0610030E20Rik	-0.0821066	10.8538	-1.02948	0.326223	0.66005	-5.72183	-0.122378	10.8538	-1.26791	0.232033	0.568314	-5.41829
0610033M10Rik	0.045317	7.93173	0.606472	0.556995	0.823497	-6.06302	0.0472561	7.93173	0.522577	0.61204	0.847952	-6.0605
0610037L13Rik	0.079529	10.3352	1.29152	0.224034	0.558739	-5.43894	0.252802	10.3352	3.39234	0.00634353	0.138865	-2.18834
0610038B21Rik	-0.0687412	8.31918	-0.792778	0.445327	0.753706	-5.93193	-0.0150889	8.31918	-0.143792	0.888368	0.964684	-6.1912
0610039K10Rik	0.0992975	6.12491	2.40278	0.0358896	0.226831	-3.84579	0.10568	6.12491	2.11306	0.0592527	0.318611	-4.26097
0610040A22Rik	-0.169908	5.79373	-1.51572	0.158893	0.474369	-5.16123	-0.210985	5.79373	-1.55525	0.149282	0.467689	-5.06292
0610040B10Rik	-0.0875986	7.93364	-1.3912	0.192735	0.521456	-5.31917	0.275155	7.93364	3.61089	0.00435327	0.121971	-1.83267
0610040F04Rik	-0.105293	9.29018	-1.79157	0.101821	0.382484	-4.78286	-0.157296	9.29018	-2.21154	0.0500223	0.29471	-4.10856
0610040J01Rik	-0.309539	7.75482	-2.68791	0.0217736	0.178632	-3.38166	-0.185191	7.75482	-1.32881	0.211867	0.545392	-5.34711
0610042E11Rik	-0.0334042	7.352	-0.478489	0.64204	0.865751	-6.13418	0.00277726	7.352	0.0328723	0.974389	0.992182	-6.20148
0710001A04Rik	-0.172164	6.79336	-2.35148	0.0392463	0.237343	-3.92804	-0.100745	6.79336	-1.13701	0.28064	0.61942	-5.56292
0710001D07Rik	0.0444606	8.19	0.959505	0.358727	0.687779	-5.78872	0.0898989	8.19	1.60313	0.138324	0.453346	-4.99924
1010001B22Rik	-0.0474074	7.72945	-0.878304	0.399293	0.720784	-5.86139	0.0316736	7.72945	0.484885	0.637645	0.861024	-6.07996
1010001I08Rik	0.0488657	5.34382	0.735457	0.478054	0.775797	-5.97562	0.0984724	5.34382	1.22465	0.247286	0.584887	-5.46739
1110001J03Rik	-0.0732208	10.8601	-1.12304	0.286266	0.62512	-5.62648	0.0351666	10.8601	0.445692	0.664805	0.873943	-6.09872
1110002L01Rik	0.00857287	7.51355	0.159036	0.876637	0.961103	-6.24027	0.0895608	7.51355	1.37287	0.1982	0.531035	-5.29415
1110003F02Rik	-0.141582	10.0917	-2.2762	0.0447289	0.252696	-4.04782	-0.119159	10.0917	-1.58296	0.14285	0.458301	-5.0262
1110004E09Rik	-0.166049	9.46655	-2.91485	0.0146094	0.145735	-3.00689	-0.159749	9.46655	-2.31719	0.0416579	0.275107	-3.94255
1110004F10Rik	-0.0459666	10.6394	-0.857045	0.41042	0.728988	-5.87951	0.0391136	10.6394	0.602603	0.559471	0.818158	-6.01464
1110004M10Rik	-0.0444384	8.49445	-0.685491	0.507781	0.796197	-6.0113	-0.105491	8.49445	-1.34462	0.206875	0.541262	-5.32824
1110006E14Rik	-0.140469	5.51782	-1.51978	0.157881	0.472738	-5.15593	-0.043066	5.51782	-0.385015	0.707857	0.894157	-6.12475
1110006O24Rik	0.128093	7.65627	1.61243	0.13628	0.440372	-5.03273	0.0315765	7.65627	0.328446	0.748986	0.910802	-6.14568
1110007C09Rik	0.0649541	9.46509	1.34358	0.207201	0.53993	-5.37717	0.0267466	9.46509	0.457161	0.656803	0.870332	-6.09338
1110008E08Rik	-0.0593239	7.288	-0.933464	0.371402	0.698458	-5.81262	0.0130733	7.288	0.169979	0.868234	0.957103	-6.1869
1110008F13Rik	-0.0249835	12.5894	-0.42014	0.682792	0.88545	-6.16129	0.0855079	12.5894	1.1882	0.260752	0.599402	-5.50777
1110008L16Rik	-0.0523007	8.79109	-1.06272	0.311575	0.648374	-5.68872	0.136908	8.79109	2.29869	0.0430177	0.278761	-3.97179
1110008P14Rik	0.0920836	11.3675	1.65417	0.127431	0.429093	-4.97583	0.224892	11.3675	3.33822	0.0069678	0.143533	-2.27692
1110012L19Rik	-0.00750785	9.627	-0.107254	0.916595	0.972827	-6.24753	0.0853923	9.627	1.008	0.335961	0.671761	-5.69341
1110014L15Rik	-0.134266	5.83782	-1.48429	0.166913	0.486342	-5.20192	-0.303678	5.83782	-2.77401	0.0187145	0.20239	-3.20442
1110015O18Rik	0.0237904	4.42091	0.401703	0.6959	0.891548	-6.16915	-0.0350538	4.42091	-0.489083	0.634767	0.85948	-6.07786
1110017D15Rik	-0.666251	8.077	-2.0317	0.068077	0.312555	-4.42769	-0.958889	8.077	-2.41619	0.0350592	0.257463	-3.78499
1110018N20Rik	-0.00112872	6.18718	-0.0172659	0.986546	0.994601	-6.25344	-0.00206504	6.18718	-0.0261019	0.979662	0.993761	-6.20169
1110019B22Rik	-0.0938266	7.87109	-0.984	0.347091	0.67783	-5.76575	-0.150552	7.87109	-1.30466	0.219684	0.553976	-5.37562
1110019D14Rik	0.0680282	7.88564	0.926616	0.374788	0.700506	-5.81881	0.143305	7.88564	1.61292	0.136173	0.449252	-4.98608
1110020A21Rik	0.0938274	8.76855	1.37016	0.199018	0.529941	-5.34496	0.138495	8.76855	1.67116	0.123978	0.429524	-4.90684
1110020C17Rik	-0.122186	8.22827	-2.11582	0.0589731	0.290358	-4.29878	-0.0693905	8.22827	-0.99289	0.342937	0.675933	-5.70786
1110028F11Rik	0.144906	6.40064	2.44236	0.0334929	0.22078	-3.78203	0.0155487	6.40064	0.216551	0.832678	0.943426	-6.17747
1110028F18Rik	0.0914139	7.28336	1.33296	0.210548	0.54403	-5.38991	-0.00661866	7.28336	-0.0797473	0.937927	0.981486	-6.19871
1110032A03Rik	0.0953373	11.5562	1.56085	0.147961	0.458632	-5.10187	0.232468	11.5562	3.14488	0.00975983	0.160673	-2.59446
1110032F04Rik	0.00660049	7.32264	0.0892342	0.930563	0.976076	-6.2494	0.00353592	7.32264	0.0395003	0.969227	0.991013	-6.20123
1110034G24Rik	-0.122564	8.82618	-1.56298	0.147463	0.457806	-5.09904	0.0221932	8.82618	0.233858	0.81956	0.937785	-6.1734
1110035E04Rik	-0.031564	6.81864	-0.597795	0.562558	0.826483	-6.06834	-0.0410171	6.81864	-0.641899	0.534604	0.804461	-5.98989
1110035H17Rik	0.0703055	7.21345	1.28724	0.225467	0.560057	-5.44395	0.084218	7.21345	1.27414	0.229898	0.566094	-5.41111
1110037F02Rik	-0.0929009	10.4304	-1.49705	0.163615	0.48065	-5.18546	0.0663652	10.4304	0.88369	0.396507	0.717616	-5.80687
1110038B12Rik	-0.0201354	10.1166	-0.252195	0.805724	0.938044	-6.22015	0.017844	10.1166	0.184677	0.856976	0.952335	-6.18417
1110038F14Rik	0.0632126	9.37409	0.904682	0.385778	0.709719	-5.83838	0.107368	9.37409	1.26972	0.231409	0.567457	-5.41621
1110046J04Rik	0.111542	6.34345	0.871231	0.402971	0.723563	-5.86746	0.365242	6.34345	2.35733	0.0388484	0.267285	-3.87888
1110050P16Rik	-0.179953	7.51355	-2.50171	0.0301895	0.209789	-3.68595	-0.053185	7.51355	-0.610955	0.554132	0.815898	-6.0095
1110051M20Rik	-0.110365	9.11827	-1.83838	0.0942261	0.366946	-4.71529	-0.104788	9.11827	-1.44231	0.178168	0.505033	-5.20832
1110054M08Rik	0.202409	9.92327	4.34272	0.00128123	0.0574169	-0.691633	0.22533	9.92327	3.99478	0.00227347	0.101635	-1.2188
1110057K04Rik	-0.0605176	11.3889	-0.785398	0.449457	0.756334	-5.93772	0.0998581	11.3889	1.07086	0.30806	0.6478	-5.63139
1110058L19Rik	0.162842	10.6816	1.94148	0.0793019	0.337289	-4.56353	0.406437	10.6816	4.00405	0.00223856	0.101261	-1.20419
1110059E24Rik	0.134099	10.0674	3.29082	0.00756625	0.110215	-2.38373	0.182216	10.0674	3.69492	0.00377108	0.118673	-1.69697
1110059G10Rik	0.0240303	10.6225	0.441677	0.667617	0.878286	-6.15168	0.103267	10.6225	1.56838	0.146203	0.462231	-5.04557
1110064A23Rik	-0.376877	8.90091	-4.05681	0.00205024	0.0655456	-1.1393	-0.481956	8.90091	-4.28681	0.00140342	0.0918334	-0.763877
1110065P20Rik	0.31273	10.4422	4.69081	0.000733593	0.0487722	-0.16247	0.228164	10.4422	2.82793	0.0170213	0.195609	-3.11596
1190002F15Rik	0.013031	5.43209	0.291357	0.776413	0.926808	-6.20901	0.00655738	5.43209	0.121149	0.905844	0.971055	-6.19435
1190002N15Rik	-0.517008	10.3967	-3.55931	0.00475591	0.0904252	-1.9417	-0.0863836	10.3967	-0.491409	0.633175	0.858939	-6.07669
1190003K10Rik	0.0438181	6.07782	0.763662	0.461765	0.765546	-5.95449	0.187182	6.07782	2.69559	0.0214815	0.212794	-3.33273
1190005I06Rik	-0.299527	10.2116	-3.00195	0.0125372	0.137535	-2.8625	-0.146862	10.2116	-1.21624	0.250341	0.587858	-5.47678
1200003I10Rik	0.00620153	5.07655	0.113415	0.911826	0.97151	-6.24682	0.0383392	5.07655	0.579371	0.574472	0.825913	-6.02858
1200007C13Rik	-0.0216923	7.67855	-0.256031	0.802838	0.937374	-6.21913	0.00220342	7.67855	0.0214895	0.983255	0.99446	-6.20181
1200014J11Rik	-0.0800054	9.30327	-1.57413	0.144874	0.453213	-5.0842	-0.0417151	9.30327	-0.678197	0.512212	0.791302	-5.96576
1300002E11Rik	0.0221454	8.452	0.222603	0.828085	0.945433	-6.22752	0.207362	8.452	1.72234	0.114078	0.415501	-4.83592
1300014J16Rik	-0.167	6.34145	-2.13022	0.0575348	0.286466	-4.2765	-0.134939	6.34145	-1.42229	0.183757	0.511497	-5.23335
1300017J02Rik	0.0674364	8.99482	0.186369	0.855682	0.954248	-6.23531	0.770463	8.99482	1.75944	0.107353	0.405466	-4.78378
130004C03	-0.251018	7.991	-1.55601	0.149102	0.46086	-5.10829	-0.375617	7.991	-1.92395	0.0816733	0.360713	-4.54592
1500002C15Rik	0.0209938	8.28445	0.277121	0.787028	0.931971	-6.21324	0.196473	8.28445	2.14301	0.0562858	0.311842	-4.21487
1500002F19Rik	-0.0360489	6.45745	-0.403169	0.694854	0.891248	-6.16854	-0.0300546	6.45745	-0.277747	0.786561	0.924975	-6.16168
1500002I01Rik	-0.00996076	5.67527	-0.12952	0.899377	0.96792	-6.24476	0.0594271	5.67527	0.638516	0.536719	0.805759	-5.99208
1500002K03Rik	0.0383652	5.74109	0.485562	0.63718	0.8628	-6.13066	0.0221463	5.74109	0.231606	0.821264	0.938686	-6.17395
1500004A13Rik	-0.0521386	7.438	-0.765573	0.460674	0.764951	-5.95303	0.012667	7.438	0.153689	0.880748	0.961393	-6.18966
1500004F05Rik	0.00231414	7.86691	0.0601543	0.953154	0.985116	-6.25169	-0.0938706	7.86691	-2.01627	0.0698842	0.339132	-4.40819
1500005C15Rik	-0.0833419	7.82118	-1.26537	0.232907	0.568375	-5.46933	-0.0178934	7.82118	-0.224486	0.826657	0.940622	-6.17565
1500009C09Rik	-0.0857768	7.17736	-1.43637	0.17981	0.505019	-5.2629	-0.00621313	7.17736	-0.0859707	0.933096	0.980269	-6.19817
1500009L16Rik	0.0642882	6.07627	0.821636	0.429417	0.741904	-5.90883	-0.0175212	6.07627	-0.185035	0.856702	0.952233	-6.1841
1500011B03Rik	0.747714	9.45164	3.66169	0.00399105	0.0842719	-1.77454	0.412374	9.45164	1.66871	0.124472	0.43068	-4.91021
1500011K16Rik	0.0848708	11.5183	0.872958	0.402071	0.722945	-5.86599	0.324225	11.5183	2.75565	0.0193287	0.203896	-3.2345
1500012F01Rik	-0.0175002	10.3115	-0.262958	0.797635	0.936267	-6.21725	-0.268312	10.3115	-3.33139	0.00705093	0.144096	-2.28811
1500015A07Rik	-0.0105389	8.52791	-0.202229	0.843575	0.949764	-6.23207	-0.0892868	8.52791	-1.41572	0.185624	0.513661	-5.24151
1500015O10Rik	-0.672505	7.91191	-3.51565	0.00512675	0.0935305	-2.01326	-0.838068	7.91191	-3.6202	0.00428442	0.121881	-1.8176
1500035N22Rik	0.0936262	8.46009	1.30864	0.21838	0.552749	-5.41883	0.121602	8.46009	1.40445	0.188866	0.518	-5.25547
1520401O13Rik	0.0329762	8.06527	0.624459	0.545561	0.818085	-6.05176	0.10113	8.06527	1.58243	0.142972	0.458301	-5.02691
1600002H07Rik	-0.102164	7.69073	-0.660617	0.522987	0.805488	-6.02821	0.233714	7.69073	1.24876	0.238687	0.576815	-5.44018
1600002K03Rik	0.100934	9.44445	1.76241	0.10683	0.39168	-4.8245	0.187589	9.44445	2.70657	0.0210708	0.211171	-3.3148
1600010M07Rik	-0.127131	8.68273	-1.9819	0.0740736	0.326379	-4.50299	-0.0871829	8.68273	-1.12307	0.286256	0.624968	-5.57762
1600012H06Rik	0.0884303	10.0408	1.19426	0.258472	0.597887	-5.5496	0.178531	10.0408	1.99231	0.0727809	0.344709	-4.44421
1600012P17Rik	0.00463519	8.99055	0.0802554	0.937533	0.979268	-6.2502	0.0149529	8.99055	0.213931	0.834669	0.944237	-6.17806
1600014C10Rik	-0.133461	12.4124	-1.42581	0.182765	0.508638	-5.27616	-0.0345307	12.4124	-0.304829	0.766411	0.918179	-6.15346
1600014C23Rik	0.0202486	8.83364	0.394531	0.701028	0.893922	-6.17212	0.0553014	8.83364	0.890357	0.393077	0.715291	-5.80111
1600014K23Rik	-0.0362471	7.09536	-0.546302	0.596194	0.844261	-6.09845	0.039538	7.09536	0.492398	0.632499	0.858578	-6.07619
1600015I10Rik	0.038368	7.408	0.62965	0.542286	0.817034	-6.04845	-0.00407544	7.408	-0.0552647	0.956958	0.987473	-6.20045
1600020E01Rik	0.0740199	9.96873	0.969519	0.353936	0.683847	-5.77939	-0.236183	9.96873	-2.55622	0.0274388	0.233934	-3.55949
1600022D10Rik	-0.0815407	6.02482	-1.77632	0.104413	0.386827	-4.80468	-0.0406359	6.02482	-0.731474	0.480383	0.776057	-5.92815
1600023N17Rik	0.196959	5.05882	1.9864	0.0735121	0.3252	-4.49622	0.16822	5.05882	1.40188	0.18961	0.519227	-5.25863
1600025M17Rik	0.0375043	7.32055	0.525461	0.610102	0.851342	-6.1099	0.045395	7.32055	0.525545	0.610046	0.847145	-6.05891
1600029O15Rik	-0.00352612	6.61791	-0.0575952	0.955145	0.985607	-6.25185	0.0659766	6.61791	0.890474	0.393017	0.715288	-5.80101
1700001C02Rik	0.0302662	8.51545	0.398031	0.698524	0.892772	-6.17068	0.0936903	8.51545	1.01811	0.331348	0.668804	-5.68363
1700001C19Rik	0.213316	7.88091	2.15871	0.0547876	0.279847	-4.23228	0.109431	7.88091	0.915069	0.380546	0.705864	-5.77942
1700001D01Rik	-0.0531784	6.45455	-0.784059	0.450209	0.756782	-5.93876	-0.0432622	6.45455	-0.527066	0.609025	0.846383	-6.05809
1700001G11Rik	-0.0255094	8.67236	-0.530039	0.607033	0.849254	-6.10742	0.049035	8.67236	0.841893	0.418478	0.731624	-5.84217
1700001G17Rik	0.00739783	8.25827	0.11266	0.91241	0.971716	-6.24691	0.0586617	8.25827	0.738183	0.476464	0.773402	-5.92324
1700001K19Rik	0.193664	7.37327	2.61596	0.0247075	0.190277	-3.49968	0.102148	7.37327	1.14013	0.279392	0.618521	-5.55961
1700001L05Rik	0.509712	7.37264	5.33813	0.000272144	0.0418155	0.770675	0.324879	7.37264	2.81144	0.0175223	0.198038	-3.14303
1700001L19Rik	-0.0198214	6.946	-0.376682	0.713858	0.899651	-6.17927	0.049995	6.946	0.785072	0.44964	0.755154	-5.88775
1700001O22Rik	0.256919	7.70364	3.40091	0.00625011	0.101856	-2.20195	0.163169	7.70364	1.78476	0.102971	0.398763	-4.74786
1700001P01Rik	-0.0289947	6.73091	-0.745834	0.47202	0.772406	-5.96793	-0.0347624	6.73091	-0.738885	0.476055	0.77304	-5.92272
1700003D09Rik	0.0281096	7.68791	0.570476	0.580272	0.836939	-6.08463	0.214187	7.68791	3.59185	0.00449762	0.124242	-1.86349
1700003E16Rik	-0.0883918	9.62764	-1.21616	0.25037	0.588942	-5.52525	-0.212018	9.62764	-2.41044	0.0354131	0.258561	-3.79419
1700003F12Rik	0.388008	8.19727	3.78942	0.00321166	0.0785751	-1.56732	0.0707734	8.19727	0.571143	0.579837	0.828972	-6.0334
1700003G18Rik	0.0176749	5.917	0.25485	0.803727	0.937509	-6.21945	0.0859974	5.917	1.0246	0.328415	0.665784	-5.67732
1700003H04Rik	-0.0704932	6.09645	-0.845859	0.416359	0.733124	-5.88889	0.0588238	6.09645	0.583239	0.571959	0.825203	-6.02629
1700003I16Rik	-0.0351148	6.95882	-0.557762	0.588618	0.841736	-6.09197	-0.00493352	6.95882	-0.0647528	0.949579	0.985979	-6.19985
1700003M02Rik	-0.207856	7.513	-1.34747	0.205986	0.538807	-5.37248	-0.40685	7.513	-2.17938	0.0528735	0.302386	-4.15859
1700003P14Rik	0.0129017	5.62327	0.172125	0.866589	0.957629	-6.23799	0.00782693	5.62327	0.0862838	0.932853	0.980202	-6.19814
1700006A11Rik	-0.0751877	6.36764	-0.783184	0.450701	0.757115	-5.93944	0.0661784	6.36764	0.569608	0.58084	0.829734	-6.03429
1700006E09Rik	0.0783434	4.78473	1.33705	0.209253	0.542322	-5.38501	-0.00200264	4.78473	-0.0282416	0.977995	0.993356	-6.20163
1700006F04Rik	0.023764	4.489	0.424335	0.679824	0.884057	-6.15945	0.0294693	4.489	0.434814	0.672437	0.877619	-6.10365
1700006J14Rik	-0.0264493	5.75264	-0.466811	0.650104	0.869226	-6.13987	-0.117068	5.75264	-1.7073	0.116911	0.419684	-4.85688
1700007B14Rik	0.136941	5.18973	1.65329	0.127613	0.429212	-4.97704	0.16485	5.18973	1.64455	0.129425	0.438973	-4.94325
1700007E05Rik	-0.0202949	4.77473	-0.366261	0.721391	0.903185	-6.1833	0.0101462	4.77473	0.151305	0.882583	0.961776	-6.19004
1700007F19Rik	0.0290486	6.60673	0.325621	0.751062	0.916826	-6.19796	0.0238182	6.60673	0.220616	0.829592	0.941678	-6.17655
1700007G11Rik	-0.394843	6.36064	-2.38022	0.0373298	0.23142	-3.88202	-0.351974	6.36064	-1.75326	0.108448	0.406861	-4.7925
1700007J10Rik	-0.0396653	5.99773	-0.637748	0.5372	0.813721	-6.04325	0.106313	5.99773	1.41243	0.186567	0.514934	-5.2456
1700007J24Rik	0.439573	6.673	2.39668	0.0362734	0.228047	-3.85559	-0.0219983	6.673	-0.0991088	0.922905	0.977796	-6.19689
1700007K09Rik	0.624762	8.37618	3.12691	0.0100715	0.125405	-2.65523	0.03847	8.37618	0.159098	0.876589	0.960213	-6.18877
1700007K13Rik	-1.22707	6.68745	-2.90989	0.0147373	0.145987	-3.01511	-1.36261	6.68745	-2.67006	0.0224673	0.215097	-3.37441
1700007L15Rik	0.141203	7.31718	1.95619	0.0773608	0.332699	-4.54156	0.228589	7.31718	2.61675	0.0246734	0.222812	-3.46125
1700008F19Rik	0.103797	7.45809	0.942256	0.367087	0.693866	-5.80461	0.208298	7.45809	1.56248	0.14758	0.464652	-5.05338
1700008H02Rik	-0.0378183	4.96845	-0.477986	0.642387	0.865922	-6.13442	0.0688922	4.96845	0.719491	0.487433	0.778839	-5.93684
1700008I05Rik	0.168321	6.59227	2.03551	0.0676373	0.311363	-4.4219	0.0157772	6.59227	0.157655	0.877698	0.960449	-6.18901
1700008J07Rik	0.189076	9.03573	2.58655	0.0260167	0.195978	-3.54778	0.0011566	9.03573	0.0130741	0.989812	0.996302	-6.20196
1700008K24Rik	0.193645	7.62645	1.94731	0.0785272	0.335095	-4.55483	0.0221238	7.62645	0.183836	0.857619	0.95264	-6.18433
1700008N17Rik	0.0507192	7.68173	0.822162	0.429131	0.741541	-5.9084	0.00765579	7.68173	0.102546	0.920242	0.976608	-6.19653
1700008O03Rik	-0.000379729	6.14573	-0.00429637	0.996652	0.99824	-6.25359	0.00397045	6.14573	0.0371201	0.971081	0.991539	-6.20133
1700008P02Rik	0.0832134	6.25645	0.949187	0.363711	0.690903	-5.79826	0.0382646	6.25645	0.360661	0.725453	0.901838	-6.13416
1700009J07Rik	0.79916	6.55864	3.77145	0.00331102	0.0792058	-1.59638	0.242821	6.55864	0.946896	0.364824	0.69319	-5.75074
1700009N14Rik	1.49548	7.71945	4.40817	0.00115224	0.0560829	-0.590756	0.407385	7.71945	0.992261	0.343229	0.675933	-5.70846
1700010B08Rik	0.0363947	7.59127	0.66507	0.520244	0.803831	-6.02522	-0.0181094	7.59127	-0.273449	0.789774	0.926442	-6.16292
1700010B09Rik	0.051013	5.99218	0.50671	0.622755	0.856956	-6.11985	0.127666	5.99218	1.04784	0.318068	0.656059	-5.65445
1700010B13Rik	0.0245037	4.89982	0.47624	0.64359	0.866386	-6.13528	0.122038	4.89982	1.95989	0.0768797	0.351444	-4.49264
1700010H22Rik	0.0305698	6.16482	0.416048	0.685692	0.88669	-6.16307	0.0599547	6.16482	0.674243	0.514624	0.792736	-5.96845
1700010I14Rik	0.11435	5.73509	1.41999	0.184411	0.510643	-5.28345	0.107808	5.73509	1.10622	0.293159	0.632786	-5.59519
1700010L04Rik	-0.0395928	7.14509	-0.400116	0.697034	0.892242	-6.16981	0.0315844	7.14509	0.263745	0.797044	0.929552	-6.16564
1700010N08Rik	-0.0221592	5.31191	-0.335699	0.743663	0.913742	-6.19448	-0.116475	5.31191	-1.45805	0.173875	0.500108	-5.18848
1700011A15Rik	0.118171	8.39109	2.15327	0.0553029	0.280889	-4.24075	0.0285	8.39109	0.429117	0.676448	0.879722	-6.10619
1700011B04Rik	-0.0164411	5.11391	-0.238443	0.816095	0.941764	-6.22369	-0.133881	5.11391	-1.6044	0.138043	0.452717	-4.99753
1700011E24Rik	0.0194864	5.16845	0.414692	0.686654	0.887436	-6.16365	0.00859763	5.16845	0.151187	0.882673	0.961824	-6.19006
1700011H14Rik	0.688151	9.04282	0.719316	0.487536	0.782071	-5.98739	-1.51134	9.04282	-1.30539	0.219444	0.553808	-5.37476
1700011I03Rik	0.163511	6.36891	2.53129	0.0286647	0.205741	-3.63788	0.120734	6.36891	1.54444	0.151859	0.471205	-5.07713
1700011L22Rik	0.146248	6.17036	2.50992	0.0297588	0.208121	-3.67263	0.127783	6.17036	1.8121	0.0984234	0.389742	-4.70878
1700011M02Rik	0.0103374	5.71991	0.161006	0.875123	0.960442	-6.23994	0.0752475	5.71991	0.968428	0.354456	0.684547	-5.73088
1700012A03Rik	1.59249	6.208	4.35132	0.00126344	0.0574169	-0.678332	0.372043	6.208	0.840005	0.41949	0.732396	-5.84373
1700012B07Rik	0.183875	6.90164	2.32998	0.040742	0.242401	-3.96237	0.0729789	6.90164	0.764131	0.461497	0.762603	-5.90384
1700012B09Rik	-0.404265	7.22209	-2.26399	0.0456851	0.25526	-4.06714	-0.448345	7.22209	-2.07474	0.0632644	0.325837	-4.31957
1700012D14Rik	-0.207421	7.79318	-2.00963	0.0706762	0.318424	-4.46116	-0.188829	7.79318	-1.51173	0.159892	0.481374	-5.11976
1700012E03Rik	0.0135511	8.28936	0.235748	0.818131	0.941975	-6.22436	0.115281	8.28936	1.65719	0.126811	0.434209	-4.92599
1700012I11Rik	0.123976	8.32791	2.09843	0.060755	0.294644	-4.3256	-0.00844141	8.32791	-0.118063	0.90823	0.971833	-6.19473
1700012O15Rik	-0.0230602	7.15018	-0.315241	0.758711	0.919595	-6.20144	-0.0898926	7.15018	-1.01542	0.332571	0.66954	-5.68624
1700012P22Rik	-0.0622939	7.67473	-1.3139	0.216664	0.550902	-5.4126	-0.0324985	7.67473	-0.566401	0.58294	0.830604	-6.03614
1700013D24Rik	0.0846258	7.50855	0.994763	0.342066	0.673578	-5.7555	-0.0418634	7.50855	-0.406625	0.692391	0.886572	-6.1159
1700013F07Rik	-0.377102	6.86218	-2.35902	0.0387342	0.235482	-3.91598	-0.602505	6.86218	-3.11442	0.0102941	0.163001	-2.64459
1700013G24Rik	0.180962	7.41218	2.4383	0.0337313	0.221237	-3.78858	0.0521313	7.41218	0.580419	0.57379	0.825852	-6.02796
1700013H16Rik	0.063236	4.41173	1.30788	0.218628	0.552865	-5.41972	0.024719	4.41173	0.422451	0.681157	0.881534	-6.10912
1700014B07Rik	0.15387	8.04309	2.0079	0.0708839	0.31867	-4.46378	0.138015	8.04309	1.48818	0.165901	0.489332	-5.1501
1700015C15Rik	0.105549	6.20364	1.23891	0.242168	0.579321	-5.49959	0.225528	6.20364	2.1874	0.052148	0.300057	-4.14613
1700015E13Rik	0.0264901	8.40473	0.453421	0.659407	0.873664	-6.14624	0.141065	8.40473	1.99517	0.0724288	0.344076	-4.43991
1700015F17Rik	0.117772	4.85273	2.16043	0.0546257	0.279502	-4.2296	0.037285	4.85273	0.565166	0.58375	0.831093	-6.03685
1700015G11Rik	0.21121	4.78791	2.80873	0.0176061	0.160897	-3.1825	0.126397	4.78791	1.38891	0.193411	0.524181	-5.27457
1700016A09Rik	0.0924174	8.23918	1.17303	0.266527	0.60614	-5.5729	0.076418	8.23918	0.801481	0.440489	0.749431	-5.87487
1700016C15Rik	0.0458624	5.51527	0.681365	0.510285	0.798152	-6.01414	-0.0623684	5.51527	-0.76565	0.46063	0.762436	-5.90268
1700016D06Rik	-0.0753108	5.28245	-1.26997	0.231324	0.566445	-5.46401	-0.142893	5.28245	-1.99108	0.072932	0.344922	-4.44604
1700016D18Rik	-0.0342925	8.40645	-0.49565	0.630279	0.86001	-6.12556	0.0116675	8.40645	0.139347	0.891794	0.965928	-6.19186
1700016G14Rik	0.041111	4.38164	1.09089	0.299552	0.636168	-5.65999	-0.0226357	4.38164	-0.496315	0.629825	0.857391	-6.0742
1700016H13Rik	0.884393	6.552	3.85772	0.00286151	0.074206	-1.45721	0.299032	6.552	1.07782	0.305084	0.644734	-5.62434
1700016K19Rik	-0.632802	6.438	-3.33239	0.00703875	0.106651	-2.31502	-0.902668	6.438	-3.92789	0.00254292	0.105101	-1.32458
1700016P04Rik	0.210515	4.98436	1.60907	0.137016	0.441437	-5.03729	-0.0174133	4.98436	-0.10998	0.914484	0.974326	-6.1957
1700017B05Rik	-0.150454	9.72255	-1.88088	0.0877841	0.354538	-4.6532	-0.322833	9.72255	-3.33487	0.00700847	0.143777	-2.28241
1700017D01Rik	0.0417055	5.30509	0.743079	0.473617	0.773247	-5.96998	0.0447648	5.30509	0.659055	0.52395	0.798728	-5.97864
1700017G19Rik	0.0325402	5.84473	0.831354	0.424146	0.739031	-5.90089	-0.00101397	5.84473	-0.0214058	0.98332	0.99446	-6.20181
1700017H01Rik	0.00403711	9.76982	0.0589216	0.954113	0.98533	-6.25177	-0.0941497	9.76982	-1.13544	0.281266	0.620011	-5.56458
1700017L05Rik	0.0923678	6.25427	1.84919	0.092547	0.364201	-4.69956	0.0490649	6.25427	0.811663	0.434872	0.744393	-5.86677
1700017N19Rik	0.145382	5.97855	2.20934	0.0502122	0.266897	-4.15319	0.0570571	5.97855	0.716483	0.489212	0.779679	-5.939
1700018A04Rik	-0.108621	7.47209	-1.4682	0.171153	0.493225	-5.22255	-0.120226	7.47209	-1.3428	0.207444	0.541667	-5.33042
1700018A14Rik	0.151668	7.81318	1.98064	0.0742312	0.326379	-4.50488	0.170466	7.81318	1.83947	0.0940561	0.383076	-4.66937
1700018B08Rik	0.10171	7.75882	2.04761	0.0662586	0.30837	-4.40346	0.0970344	7.75882	1.61418	0.135898	0.449119	-4.98438
1700018B24Rik	0.102334	7.71736	1.14633	0.276932	0.614572	-5.60175	0.0434522	7.71736	0.402203	0.695544	0.888035	-6.11775
1700018C11Rik	0.19027	6.90264	2.95294	0.0136638	0.141771	-2.94377	0.120187	6.90264	1.54129	0.152617	0.47225	-5.08126
1700018F24Rik	0.0138066	7.01045	0.238366	0.816153	0.941764	-6.22371	0.0664718	7.01045	0.94828	0.364151	0.692672	-5.74948
1700018G05Rik	0.0690077	5.77809	1.55128	0.150223	0.462617	-5.11454	0.0812251	5.77809	1.50878	0.160634	0.481857	-5.12358
1700018L02Rik	-0.0158349	8.424	-0.164507	0.872434	0.959589	-6.23934	-0.0930841	8.424	-0.799078	0.441821	0.750208	-5.87677
1700018M17Rik	0.0748083	7.81927	1.49731	0.163549	0.48065	-5.18513	0.0657215	7.81927	1.08696	0.301208	0.640407	-5.61503
1700018P08Rik	0.0249924	7.271	0.279863	0.784981	0.930968	-6.21244	0.0855885	7.271	0.791944	0.445793	0.752936	-5.88239
1700019A02Rik	1.12051	5.46582	3.76261	0.00336104	0.0795867	-1.61068	0.234034	5.46582	0.649374	0.529947	0.802034	-5.98502
1700019B03Rik	-0.0545405	5.98782	-0.740738	0.474977	0.773858	-5.97172	-0.0958796	5.98782	-1.076	0.305858	0.645545	-5.62618
1700019D03Rik	0.860385	7.49045	3.50524	0.0052195	0.0939817	-2.03034	0.178117	7.49045	0.599615	0.561388	0.819081	-6.01646
1700019G17Rik	0.0141992	7.47818	0.223796	0.82718	0.94514	-6.22724	0.0742403	7.47818	0.966877	0.355195	0.685169	-5.73232
1700019L03Rik	-0.351599	6.15573	-4.06057	0.00203744	0.0653236	-1.13333	-0.247531	6.15573	-2.36217	0.0385225	0.266536	-3.87118
1700019L13Rik	-0.13597	7.48555	-1.85626	0.0914641	0.361655	-4.68924	0.0808374	7.48555	0.911913	0.382131	0.706276	-5.78222
1700019M22Rik	0.417929	6.09264	5.263	0.000304405	0.0427948	0.665887	0.274146	6.09264	2.8527	0.016296	0.192348	-3.07528
1700019N19Rik	0.261518	6.34755	3.05148	0.011494	0.132977	-2.78034	0.0377729	6.34755	0.364193	0.72289	0.900635	-6.13283
1700019O17Rik	0.0486427	7.66064	1.31915	0.214964	0.549078	-5.40637	0.0729004	7.66064	1.63362	0.131723	0.442932	-4.95811
1700019P21Rik	0.0679215	4.65673	1.34373	0.207154	0.53993	-5.37699	0.0497893	4.65673	0.813923	0.433632	0.743436	-5.86495
1700020A23Rik	0.0734689	7.54982	0.987556	0.345425	0.676124	-5.76237	0.0457349	7.54982	0.507982	0.621893	0.853523	-6.0682
1700020D05Rik	0.206884	5.26045	3.73676	0.00351186	0.0810305	-1.65255	0.0165732	5.26045	0.247353	0.809371	0.934475	-6.17001
1700020G03Rik	0.0217919	7.463	0.310601	0.762139	0.921054	-6.20295	0.129567	7.463	1.52596	0.156352	0.476872	-5.10128
1700020I14Rik	0.0461804	11.1763	0.520934	0.613145	0.852179	-6.11234	-0.025202	11.1763	-0.23491	0.818764	0.937561	-6.17314
1700020L24Rik	0.0122513	8.05755	0.183062	0.858212	0.955037	-6.23595	-0.00589297	8.05755	-0.0727601	0.943355	0.983268	-6.19927
1700020M10Rik	-0.0151105	4.83845	-0.31586	0.758254	0.919309	-6.20123	-0.030391	4.83845	-0.524933	0.610457	0.847289	-6.05924
1700020N01Rik	0.123342	5.66755	1.67979	0.122256	0.419861	-4.94049	-0.00133541	5.66755	-0.0150281	0.98829	0.996062	-6.20193
1700021A07Rik	-0.0154771	8.37573	-0.213058	0.835333	0.9485	-6.22971	0.0263773	8.37573	0.300042	0.76996	0.919263	-6.15497
1700021F05Rik	0.013546	10.7267	0.147054	0.885855	0.963672	-6.2422	0.154901	10.7267	1.38952	0.193231	0.524051	-5.27383
1700021F07Rik	0.136924	6.27545	2.301	0.0428457	0.248432	-4.00849	0.0737023	6.27545	1.02344	0.32894	0.666394	-5.67846
1700021K19Rik	0.198215	9.54973	2.03741	0.0674185	0.310676	-4.419	0.075732	9.54973	0.643228	0.533774	0.803848	-5.98903
1700021N20Rik	0.137722	5.78882	2.10545	0.0600295	0.292823	-4.31478	0.00770733	5.78882	0.0973613	0.92426	0.977796	-6.19707
1700021P04Rik	0.00292001	7.60618	0.041379	0.967765	0.990019	-6.25269	0.038096	7.60618	0.446085	0.66453	0.873865	-6.09853
1700022A21Rik	0.199746	8.20355	2.78528	0.0183473	0.164113	-3.22123	0.294954	8.20355	3.3985	0.00627626	0.138419	-2.17827
1700022A22Rik	0.0498419	6.14591	0.707008	0.494844	0.78703	-5.99621	-0.0102051	6.14591	-0.119617	0.907029	0.971503	-6.19454
1700023A20Rik	-0.0178397	8.56845	-0.230351	0.822214	0.943658	-6.22568	-0.00865892	8.56845	-0.0923865	0.928118	0.979098	-6.19757
1700023B13Rik	-0.0101052	8.26245	-0.175542	0.863969	0.95678	-6.23737	0.0248351	8.26245	0.356489	0.728484	0.903205	-6.13571
1700023E05Rik	0.051059	8.60491	0.733246	0.479346	0.776378	-5.97725	0.0390197	8.60491	0.463025	0.652728	0.868866	-6.09061
1700023F02Rik	-0.0648073	5.65982	-1.14849	0.27608	0.613885	-5.59943	0.0239443	5.65982	0.350628	0.732751	0.904779	-6.13786
1700023F06Rik	0.036427	6.11691	0.428359	0.676983	0.882187	-6.15768	0.0336108	6.11691	0.326593	0.750348	0.911162	-6.14631
1700023G09Rik	-0.119467	7.788	-2.01481	0.070058	0.317269	-4.45332	-0.117771	7.788	-1.64122	0.13012	0.439909	-4.94778
1700023H06Rik	0.0545671	6.732	0.411705	0.688776	0.888334	-6.16493	-0.00495902	6.732	-0.0309168	0.975912	0.992575	-6.20155
1700023L04Rik	0.0102063	8.52582	0.17262	0.866209	0.957572	-6.2379	0.0391468	8.52582	0.547092	0.59567	0.839657	-6.0471
1700024J04Rik	-0.00343535	6.25627	-0.036248	0.97176	0.990967	-6.2529	-0.0507447	6.25627	-0.442431	0.667089	0.874965	-6.10021
1700024P04Rik	0.15393	6.14873	1.47108	0.170388	0.492045	-5.21887	0.0572258	6.14873	0.451903	0.660466	0.871837	-6.09584
1700024P12Rik	-0.0575275	10.5661	-0.827671	0.426139	0.740189	-5.90391	-0.0661805	10.5661	-0.786783	0.44868	0.754696	-5.88642
1700025F22Rik	0.125327	4.76882	2.54844	0.0278159	0.203132	-3.60997	0.0781703	4.76882	1.31345	0.216813	0.550951	-5.36529
1700025G04Rik	0.048097	9.46527	0.786797	0.448672	0.755994	-5.93662	-0.184876	9.46527	-2.49901	0.0303325	0.243178	-3.65195
1700025H01Rik	0.067521	6.88227	1.00345	0.338048	0.670503	-5.74716	0.0981786	6.88227	1.20564	0.254237	0.591259	-5.48856
1700025K04Rik	-0.18833	6.09355	-1.86601	0.0899907	0.358425	-4.675	-0.00646392	6.09355	-0.0529216	0.958781	0.988318	-6.20058
1700026D08Rik	-0.356486	7.80927	-2.61269	0.0248501	0.190701	-3.50505	-0.418571	7.80927	-2.53487	0.0284855	0.235842	-3.59405
1700026H06Rik	0.0429493	7.46491	0.453754	0.659175	0.873524	-6.14608	0.0557456	7.46491	0.486651	0.636434	0.860321	-6.07908
1700026J12Rik	-0.0573616	6.853	-0.802998	0.439649	0.748928	-5.92383	-0.0532264	6.853	-0.615692	0.551117	0.814471	-6.00656
1700026L06Rik	0.350993	8.15718	1.46107	0.173059	0.495626	-5.23163	-0.40615	8.15718	-1.39702	0.191028	0.521243	-5.26462
1700027F06Rik	0.0155979	8.09636	0.255319	0.803373	0.937487	-6.21932	0.214533	8.09636	2.90171	0.0149507	0.186016	-2.99472
1700027J07Rik	-0.0788598	7.12073	-1.01471	0.332895	0.665628	-5.73627	-0.0274558	7.12073	-0.29192	0.775994	0.921302	-6.15747
1700028E10Rik	-0.0332178	7.74036	-0.451701	0.660607	0.874167	-6.14704	-0.0369589	7.74036	-0.415281	0.686236	0.883583	-6.11222
1700028I16Rik	-0.0440646	7.28845	-0.643355	0.533695	0.811759	-6.0396	-0.01977	7.28845	-0.238512	0.816042	0.937482	-6.17225
1700028J19Rik	0.155444	8.12591	2.59721	0.0255348	0.193734	-3.53037	0.176574	8.12591	2.43782	0.0337594	0.25409	-3.75034
1700028N14Rik	-0.0915607	6.73709	-1.05445	0.315171	0.651504	-5.69703	-0.0816036	6.73709	-0.776547	0.454443	0.758143	-5.89435
1700028P14Rik	-0.281618	7.09182	-2.53587	0.0284358	0.205114	-3.63044	-0.397827	7.09182	-2.96007	0.0134937	0.178622	-2.8987
1700029F12Rik	0.0236921	7.57718	0.311649	0.761364	0.920725	-6.20261	0.0382051	7.57718	0.415266	0.686247	0.883583	-6.11223
1700029H14Rik	0.490175	6.49264	4.12105	0.00184301	0.0632141	-1.03775	0.258498	6.49264	1.79579	0.101113	0.395436	-4.73212
1700029I15Rik	0.153549	7.92809	1.44908	0.176309	0.500611	-5.24685	0.0624693	7.92809	0.487143	0.636096	0.86024	-6.07883
1700029J07Rik	-0.409471	7.12155	-1.60051	0.138906	0.444767	-5.04884	-0.644059	7.12155	-2.08019	0.0626784	0.325274	-4.31126
1700029M03Rik	0.0730723	4.91045	1.40295	0.189302	0.51701	-5.30466	0.0168651	4.91045	0.26756	0.794184	0.928622	-6.16458
1700029M20Rik	-0.0393696	7.50491	-0.364461	0.722696	0.903185	-6.18399	0.0217373	7.50491	0.166279	0.871073	0.958563	-6.18755
1700029P11Rik	0.0793296	7.04091	1.62702	0.133128	0.436591	-5.01295	0.103209	7.04091	1.74911	0.109189	0.4076	-4.79835
1700030C10Rik	0.120391	4.81809	2.28831	0.0437995	0.250813	-4.02863	0.0784915	4.81809	1.23278	0.244359	0.581869	-5.45826
1700030F18Rik	-0.053482	6.43173	-0.6427	0.534104	0.811906	-6.04003	0.0128942	6.43173	0.128038	0.900521	0.968943	-6.19345
1700030J22Rik	0.0188988	5.528	0.374913	0.715134	0.900218	-6.17997	-0.0216333	5.528	-0.354619	0.729845	0.903436	-6.1364
1700030K09Rik	-0.0118391	9.35291	-0.237295	0.816962	0.941764	-6.22398	0.0891517	9.35291	1.47653	0.168946	0.493516	-5.165
1700031C06Rik	-0.0105158	5.21718	-0.184912	0.856796	0.954681	-6.23559	0.0922488	5.21718	1.34037	0.208207	0.542704	-5.33332
1700031F05Rik	0.0186126	8.34218	0.254127	0.804271	0.937581	-6.21964	0.0212896	8.34218	0.240189	0.814776	0.936854	-6.17183
1700031F10Rik	0.0401187	5.86945	0.722104	0.48589	0.781312	-5.98538	0.00204885	5.86945	0.0304724	0.976258	0.992575	-6.20156
1700031L13Rik	0.0176217	4.78373	0.387452	0.706105	0.896026	-6.175	-0.0339551	4.78373	-0.616902	0.550348	0.814198	-6.0058
1700034E13Rik	0.317274	7.58427	2.96813	0.013304	0.140721	-2.91857	0.123632	7.58427	0.955702	0.360558	0.690077	-5.74266
1700034G24Rik	0.0743538	7.44609	1.52664	0.156184	0.470617	-5.14696	0.0123831	7.44609	0.21009	0.83759	0.945034	-6.17892
1700034H15Rik	-0.00410265	6.98436	-0.0822994	0.935945	0.97889	-6.25002	0.00397922	6.98436	0.065959	0.948641	0.985588	-6.19977
1700034I23Rik	0.962749	5.891	3.4077	0.00617705	0.101434	-2.19076	0.267259	5.891	0.78167	0.451553	0.756466	-5.89039
1700034J04Rik	-0.0708112	8.78591	-0.620692	0.547945	0.819232	-6.05414	-0.0724706	8.78591	-0.524902	0.610477	0.847289	-6.05925
1700034J05Rik	0.101555	5.05936	2.23585	0.0479649	0.260864	-4.11153	0.0433239	5.05936	0.788156	0.447911	0.754386	-5.88535
1700034O15Rik	0.176627	6.99655	2.02904	0.0683846	0.313216	-4.43172	0.0386255	6.99655	0.366649	0.721111	0.9	-6.1319
1700034P13Rik	0.025873	5.38355	0.377698	0.713125	0.899532	-6.17888	0.0974374	5.38355	1.17535	0.265637	0.604162	-5.52179
1700036A12Rik	0.110872	8.854	1.45038	0.175955	0.500319	-5.24521	0.103091	8.854	1.11435	0.289812	0.628891	-5.58674
1700037C18Rik	0.0361363	8.38973	0.75688	0.465649	0.768225	-5.95963	0.00629704	8.38973	0.108984	0.915256	0.97464	-6.19582
1700037H04Rik	-0.252481	11.9005	-2.09558	0.0610517	0.295128	-4.32998	0.142093	11.9005	0.974519	0.351561	0.682173	-5.72519
1700037N05Rik	-0.0396876	8.18273	-0.945401	0.365552	0.692547	-5.80173	-0.0575984	8.18273	-1.13374	0.281948	0.620472	-5.56638
1700039E15Rik	-0.13985	8.15245	-1.71567	0.115326	0.407344	-4.89048	0.0254511	8.15245	0.258	0.801358	0.931395	-6.1672
1700039M15Rik	-0.150172	7.11664	-1.9365	0.0799692	0.33862	-4.57094	0.0157734	7.11664	0.168072	0.869697	0.957726	-6.18723
1700040D17Rik	-0.0296237	5.66445	-0.543424	0.598105	0.845014	-6.10005	-0.0530292	5.66445	-0.803816	0.439197	0.748834	-5.87302
1700040F17Rik	0.00716561	5.87845	0.100997	0.921442	0.974181	-6.24822	-0.00719791	5.87845	-0.0838312	0.934756	0.980612	-6.19836
1700040G22Rik	0.0211828	8.34673	0.29116	0.77656	0.926881	-6.20907	0.0808639	8.34673	0.918431	0.378863	0.704618	-5.77643
1700040L02Rik	-0.453236	6.46518	-1.48618	0.166421	0.485796	-5.19949	-0.747359	6.46518	-2.02497	0.0688594	0.337034	-4.39507
1700042B14Rik	0.00309937	5.57082	0.0295857	0.976948	0.991929	-6.25313	-0.129002	5.57082	-1.01753	0.331613	0.668805	-5.6842
1700042D18Rik	-0.070497	6.93009	-1.54676	0.151301	0.463717	-5.12051	-0.0341477	6.93009	-0.619095	0.548957	0.813707	-6.00443
1700042G07Rik	0.125153	7.43664	1.72502	0.11358	0.404092	-4.87737	0.0913019	7.43664	1.03986	0.321595	0.658979	-5.66236
1700042O10Rik	0.108456	5.85664	1.7711	0.105315	0.388577	-4.81213	0.052038	5.85664	0.702184	0.497727	0.782741	-5.94915
1700045I11Rik	0.0872114	8.40727	1.14899	0.275884	0.613821	-5.5989	-0.0264986	8.40727	-0.288474	0.778559	0.921896	-6.15852
1700047M11Rik	0.0632977	7.08436	1.0677	0.30942	0.645977	-5.68368	0.135918	7.08436	1.89444	0.0858164	0.367187	-4.58934
1700048F04Rik	-0.0636445	8.11636	-0.608112	0.555947	0.822833	-6.06201	-0.175221	8.11636	-1.38341	0.195041	0.526698	-5.2813
1700048M11Rik	0.00365135	6.70718	0.053591	0.95826	0.986405	-6.25208	0.0223276	6.70718	0.270783	0.791769	0.927367	-6.16367
1700048O20Rik	-0.0437525	5.88373	-0.602304	0.559663	0.824867	-6.06558	0.117401	5.88373	1.33544	0.20976	0.544119	-5.33921
1700049G17Rik	-0.0292526	6.83418	-0.554729	0.590618	0.842353	-6.09369	-0.011984	6.83418	-0.187786	0.854599	0.95216	-6.18356
1700049J03Rik	0.0406528	8.139	0.528655	0.60796	0.849857	-6.10817	0.041421	8.139	0.445088	0.665228	0.873951	-6.09899
1700051A21Rik	0.0678766	9.07891	0.982097	0.347985	0.678725	-5.76755	-0.0485686	9.07891	-0.580675	0.573624	0.825796	-6.02781
1700052I22Rik	-0.00213798	5.46827	-0.024869	0.980622	0.992444	-6.25327	0.0687766	5.46827	0.661056	0.522716	0.797726	-5.97731
1700052K11Rik	0.0452008	8.50727	0.919198	0.37848	0.703284	-5.82547	0.224215	8.50727	3.76765	0.00333242	0.115786	-1.58008
1700052M09Rik	-0.113434	9.88382	-1.66808	0.124598	0.424113	-4.95668	-0.0884196	9.88382	-1.0744	0.306546	0.646273	-5.62781
1700052M18Rik	-0.0776063	8.263	-0.58302	0.572101	0.831909	-6.07724	-0.200049	8.263	-1.24184	0.241129	0.579395	-5.44803
1700052N19Rik	-0.066206	8.52609	-1.01069	0.334731	0.667114	-5.74017	-0.145358	8.52609	-1.83358	0.0949804	0.384973	-4.67787
1700054K19Rik	-0.063256	4.82964	-0.937515	0.369409	0.696479	-5.80894	0.140726	4.82964	1.72343	0.113874	0.415131	-4.83438
1700054O19Rik	0.0608081	7.95564	1.07357	0.306899	0.642964	-5.67772	0.113811	7.95564	1.66034	0.126167	0.433435	-4.92168
1700056E22Rik	0.137451	7.14718	1.91129	0.0834279	0.346202	-4.60836	0.281361	7.14718	3.23285	0.00837011	0.152501	-2.44982
1700056N10Rik	-0.164741	7.63209	-2.49047	0.0307895	0.211941	-3.70419	-0.404842	7.63209	-5.05718	0.000415462	0.0616907	0.375135
1700057D03Rik	0.0511739	5.43491	1.12411	0.285834	0.624703	-5.62536	0.0526633	5.43491	0.955894	0.360465	0.690033	-5.74249
1700057G04Rik	-0.0748208	6.77091	-1.15667	0.272865	0.611301	-5.59064	0.0552849	6.77091	0.706214	0.495318	0.781842	-5.94631
1700057H21Rik	0.00206314	6.58827	0.0345787	0.97306	0.990967	-6.25297	0.162199	6.58827	2.24632	0.0471042	0.287624	-4.05417
1700058M13Rik	-0.0286157	5.53982	-0.394673	0.700926	0.893902	-6.17206	-0.148798	5.53982	-1.69579	0.119121	0.423249	-4.87285
1700060J05Rik	0.0169808	5.33709	0.368892	0.719487	0.902232	-6.1823	-0.0558887	5.33709	-1.00324	0.338144	0.672625	-5.69798
1700061E18Rik	-0.031277	5.06627	-0.719573	0.487384	0.781994	-5.98721	-0.0140139	5.06627	-0.26641	0.795046	0.928983	-6.1649
1700061F12Rik	0.0220571	4.85064	0.360008	0.725927	0.904813	-6.18567	-0.0369691	4.85064	-0.498593	0.628273	0.856792	-6.07304
1700061G19Rik	0.00522159	7.36036	0.0679454	0.947097	0.98356	-6.25116	-0.0210916	7.36036	-0.226782	0.824917	0.93993	-6.1751
1700061I17Rik	-0.0842424	7.34818	-1.312	0.217283	0.551645	-5.41485	-0.12762	7.34818	-1.64234	0.129886	0.439385	-4.94626
1700061N14Rik	0.00721051	8.16436	0.0901436	0.929858	0.976023	-6.24931	0.0433055	8.16436	0.447357	0.663641	0.873582	-6.09795
1700063D05Rik	0.132233	6.01427	2.18015	0.0528037	0.274444	-4.19887	0.11612	6.01427	1.58197	0.143076	0.458341	-5.02752
1700063H04Rik	-0.118539	6.27945	-1.22291	0.247915	0.585973	-5.51768	0.0833739	6.27945	0.71073	0.492628	0.780976	-5.9431
1700063J08Rik	0.063818	7.00173	0.694668	0.502239	0.792239	-6.00492	0.104897	7.00173	0.943499	0.36648	0.694543	-5.75384
1700063K16Rik	-0.0541547	8.28282	-0.668502	0.518137	0.803208	-6.02291	-0.0249844	8.28282	-0.254846	0.803729	0.932235	-6.16804
1700064N11Rik	-0.0305455	7.75336	-0.503215	0.625128	0.857834	-6.12167	-0.119436	7.75336	-1.62586	0.133375	0.445649	-4.96861
1700065D16Rik	0.084489	4.92382	2.00977	0.0706586	0.318424	-4.46094	0.0333617	4.92382	0.655748	0.525994	0.799734	-5.98083
1700065I16Rik	0.119294	6.54455	2.10229	0.060355	0.293677	-4.31965	0.144824	6.54455	2.10891	0.0596749	0.319678	-4.26733
1700066B19Rik	-0.107129	7.47518	-1.46653	0.171598	0.493973	-5.22467	-0.108546	7.47518	-1.22783	0.246135	0.583733	-5.46381
1700066C05Rik	0.0722194	6.79791	1.08697	0.3012	0.637473	-5.66402	0.00163923	6.79791	0.0203867	0.984114	0.994761	-6.20183
1700066D14Rik	0.21198	8.38309	2.21527	0.0497011	0.265298	-4.14389	0.0949203	8.38309	0.819659	0.430495	0.740331	-5.86034
1700066J03Rik	0.0286484	7.34782	0.539786	0.600525	0.846702	-6.10207	0.0299554	7.34782	0.466379	0.650403	0.867253	-6.089
1700066M21Rik	0.13569	8.57545	1.58295	0.142853	0.450814	-5.07241	0.295108	8.57545	2.84474	0.0165257	0.193014	-3.08836
1700067K01Rik	-0.0212433	7.12027	-0.267949	0.793892	0.935046	-6.21586	0.0734389	7.12027	0.76542	0.460761	0.762532	-5.90286
1700067P10Rik	0.118943	7.25736	1.83734	0.0943895	0.367272	-4.7168	-0.0197003	7.25736	-0.251458	0.806279	0.933098	-6.16894
1700069L16Rik	0.118154	8.06055	1.7388	0.111048	0.399908	-4.85795	0.157274	8.06055	1.91249	0.0832595	0.363667	-4.56281
1700071A11Rik	0.154377	8.90927	2.47913	0.0314067	0.214228	-3.72256	0.238535	8.90927	3.16529	0.00941785	0.160127	-2.56089
1700071K01Rik	0.0941712	6.93	1.93245	0.0805154	0.339803	-4.57697	0.121316	6.93	2.05707	0.0651993	0.33094	-4.34645
1700072H12Rik	0.172048	6.21064	1.98009	0.0743004	0.326379	-4.50571	0.149836	6.21064	1.42493	0.183011	0.510242	-5.23006
1700073E17Rik	-0.0631743	7.39491	-1.29145	0.224058	0.558739	-5.43903	-0.0192362	7.39491	-0.324938	0.751565	0.91197	-6.14688
1700074P13Rik	0.357818	5.76418	3.48704	0.00538582	0.0948371	-2.06023	-0.0369523	5.76418	-0.297563	0.7718	0.919803	-6.15574
1700080E11Rik	0.179543	7.99591	2.08503	0.0621628	0.297587	-4.3462	0.0738954	7.99591	0.709093	0.493602	0.781347	-5.94427
1700080G18Rik	0.095883	8.99273	1.02341	0.328954	0.662765	-5.72778	-0.245027	8.99273	-2.16104	0.0545686	0.306837	-4.18701
1700080N15Rik	0.0332353	6.72091	0.583014	0.572105	0.831909	-6.07724	-0.00165754	6.72091	-0.0240263	0.981279	0.993929	-6.20175
1700080O16Rik	0.107987	6.90473	1.6436	0.129622	0.431561	-4.99032	0.070969	6.90473	0.89256	0.391949	0.714576	-5.7992
1700081H04Rik	0.0186483	6.53518	0.290712	0.776893	0.927028	-6.2092	0.0300575	6.53518	0.387186	0.706296	0.893812	-6.12388
1700082C02Rik	0.0597245	5.50573	1.0712	0.307915	0.643977	-5.68013	0.0906978	5.50573	1.34418	0.207013	0.54128	-5.32877
1700082M22Rik	0.0316268	6.19536	0.465449	0.651047	0.869642	-6.14053	-0.00593468	6.19536	-0.0721699	0.943813	0.983454	-6.19932
1700084C06Rik	-0.000664638	6.32436	-0.0103242	0.991955	0.996536	-6.25354	-0.0558438	6.32436	-0.716787	0.489033	0.779679	-5.93878
1700084F23Rik	0.0978584	7.75045	1.30164	0.220676	0.555579	-5.42707	0.251315	7.75045	2.7622	0.0191073	0.203301	-3.22377
1700084J12Rik	0.176804	5.89318	3.86773	0.00281364	0.074206	-1.44112	0.169588	5.89318	3.0655	0.0112149	0.168675	-2.72512
1700084K02Rik	0.0866482	6.72909	1.59733	0.139614	0.446088	-5.05312	-0.0477398	6.72909	-0.727206	0.482887	0.776415	-5.93126
1700085C21Rik	-0.0263436	6.62627	-0.527332	0.608847	0.850402	-6.10889	0.0747921	6.62627	1.2371	0.242813	0.5809	-5.45338
1700085D22Rik	0.00988578	6.36045	0.182649	0.858527	0.955131	-6.23603	0.0295432	6.36045	0.451032	0.661073	0.872084	-6.09625
1700086D15Rik	0.0364442	7.44264	0.653633	0.527304	0.807838	-6.03285	0.0611283	7.44264	0.905921	0.385152	0.709273	-5.78751
1700086L19Rik	0.0968606	6.27409	0.710003	0.49306	0.785707	-5.99408	-0.0783063	6.27409	-0.474299	0.644928	0.864502	-6.08517
1700086O06Rik	0.080835	6.26082	1.28382	0.226619	0.56115	-5.44794	-0.0121574	6.26082	-0.159546	0.876245	0.960207	-6.1887
1700086P04Rik	0.215598	8.14164	1.63479	0.131474	0.434123	-5.00235	0.0648301	8.14164	0.406197	0.692695	0.886695	-6.11608
1700088E04Rik	-0.237371	8.74027	-2.36263	0.0384913	0.234952	-3.9102	-0.201765	8.74027	-1.65942	0.126355	0.433725	-4.92294
1700092E16Rik	-0.0331154	7.32036	-0.442299	0.667181	0.878286	-6.15139	-0.0284257	7.32036	-0.313718	0.759836	0.915688	-6.1506
1700092E19Rik	0.0878193	5.09982	1.08519	0.301955	0.638282	-5.66585	-0.0918732	5.09982	-0.938093	0.369126	0.69683	-5.75876
1700093J21Rik	-0.0778346	8.42445	-1.23841	0.242347	0.579509	-5.50016	-0.0470699	8.42445	-0.61884	0.549118	0.813713	-6.00459
1700093K21Rik	0.122992	5.52536	1.89766	0.0853552	0.35046	-4.6285	0.0900686	5.52536	1.14831	0.276151	0.615792	-5.55091
1700094D03Rik	-0.445979	9.83382	-3.18187	0.00914884	0.11928	-2.56411	-0.462846	9.83382	-2.72865	0.0202686	0.207745	-3.2787
1700094J05Rik	0.0291078	6.16509	0.444766	0.665453	0.877527	-6.15026	0.0952966	6.16509	1.20321	0.255135	0.592117	-5.49125
1700095A13Rik	0.0656921	7.56718	0.955682	0.360567	0.689205	-5.79227	0.0796839	7.56718	0.957885	0.359506	0.689395	-5.74065
1700095A21Rik	0.142453	5.28973	1.7227	0.114011	0.405033	-4.88063	0.0364351	5.28973	0.364083	0.72297	0.900635	-6.13287
1700095J03Rik	0.0563853	5.95118	0.723882	0.484842	0.780391	-5.98409	-0.00865829	5.95118	-0.0918495	0.928534	0.979285	-6.19762
1700096K18Rik	-0.0270578	7.11764	-0.269697	0.792583	0.9346	-6.21537	0.0115868	7.11764	0.0954315	0.925756	0.978345	-6.19727
1700097M23Rik	-0.0329373	5.27591	-0.470313	0.647681	0.868009	-6.13818	-0.0013408	5.27591	-0.0158199	0.987673	0.995931	-6.20192
1700097N02Rik	-0.036961	7.26	-0.703268	0.497078	0.788491	-5.99887	0.0638047	7.26	1.00316	0.338181	0.672625	-5.69805
1700099I09Rik	0.0468875	5.01873	0.860249	0.408729	0.727436	-5.8768	-0.0138073	5.01873	-0.209323	0.838173	0.945034	-6.17908
1700100I10Rik	0.0455737	4.56445	0.833884	0.422781	0.738069	-5.89881	0.0580817	4.56445	0.878158	0.399368	0.719605	-5.81163
1700100M05Rik	-0.094649	9.10473	-1.30223	0.220484	0.555306	-5.42638	-0.134457	9.10473	-1.52861	0.1557	0.476307	-5.09783
1700101I19Rik	0.0210562	9.21382	0.329257	0.74839	0.915861	-6.19672	0.117425	9.21382	1.51725	0.158512	0.479161	-5.11261
1700102J08Rik	0.0403744	6.328	0.668428	0.518183	0.803218	-6.02296	-0.00307497	6.328	-0.042066	0.96723	0.990191	-6.20112
1700102P08Rik	0.0865367	5.72855	1.41508	0.185808	0.512392	-5.28957	0.0733512	5.72855	0.991132	0.343755	0.676503	-5.70953
1700104B16Rik	0.00502794	6.29845	0.06919	0.946129	0.983441	-6.25107	-0.00206332	6.29845	-0.0234619	0.981719	0.994078	-6.20176
1700105P06Rik	0.0139876	6.69891	0.234803	0.818845	0.942163	-6.2246	0.0192663	6.69891	0.26724	0.794423	0.928693	-6.16467
1700106J12Rik	-0.00552959	7.23727	-0.0614403	0.952154	0.985015	-6.25161	-0.0265213	7.23727	-0.2435	0.812277	0.935487	-6.171
1700106J16Rik	0.0546172	7.60164	0.811236	0.435107	0.746977	-5.91724	0.0312953	7.60164	0.384096	0.708517	0.894563	-6.12511
1700108F19Rik	0.0361458	5.98373	0.602504	0.559535	0.824867	-6.06546	0.07068	5.98373	0.973513	0.352038	0.682299	-5.72613
1700109H08Rik	0.000194975	7.25	0.00299902	0.997663	0.998674	-6.25359	0.0997401	7.25	1.26769	0.232108	0.568428	-5.41855
1700109K24Rik	-0.00222115	5.28527	-0.0391795	0.969477	0.990475	-6.25279	0.113896	5.28527	1.6601	0.126217	0.433536	-4.92202
1700110I01Rik	0.0698599	5.05418	1.10591	0.293287	0.630864	-5.64443	0.0713814	5.05418	0.933725	0.371273	0.698682	-5.76271
1700110K17Rik	0.124209	8.16364	1.55238	0.149961	0.4623	-5.11308	0.157183	8.16364	1.62328	0.133928	0.446707	-4.9721
1700111E14Rik	-0.0267078	6.01273	-0.42492	0.67941	0.883681	-6.1592	-0.10391	6.01273	-1.36606	0.200262	0.534228	-5.30241
1700111N16Rik	0.0501912	5.52827	0.645772	0.532188	0.81094	-6.03802	0.0150054	5.52827	0.15953	0.876257	0.960207	-6.1887
1700112E06Rik	0.0154378	10.3481	0.280225	0.78471	0.93082	-6.21234	0.00717043	10.3481	0.10755	0.916366	0.974878	-6.19598
1700113H08Rik	0.0711322	6.74536	1.01037	0.334875	0.667145	-5.74048	0.269275	6.74536	3.16048	0.00949722	0.160211	-2.56879
1700113P08Rik	-0.0496388	5.25	-1.06556	0.310344	0.646784	-5.68584	-0.0664778	5.25	-1.17917	0.264178	0.603042	-5.51764
1700116B05Rik	0.0589761	7.72373	1.31207	0.21726	0.551645	-5.41477	0.00667256	7.72373	0.122664	0.904673	0.970876	-6.19415
1700120B22Rik	0.0026741	6.25355	0.0551589	0.95704	0.98589	-6.25199	0.0874156	6.25355	1.48994	0.165445	0.488838	-5.14784
1700120C14Rik	-0.156405	8.66236	-1.74874	0.109254	0.396604	-4.84389	-0.0781639	8.66236	-0.722144	0.485867	0.77795	-5.93493
1700120E14Rik	-0.175163	6.74982	-2.43849	0.0337201	0.221237	-3.78827	-0.0732131	6.74982	-0.842189	0.41832	0.731624	-5.84192
1700120K04Rik	-0.0241807	8.28764	-0.431413	0.67483	0.881098	-6.15632	-0.088408	8.28764	-1.30334	0.220118	0.554383	-5.37717
1700121N20Rik	0.148152	8.15555	2.20951	0.050198	0.266897	-4.15294	0.0890623	8.15555	1.09755	0.296762	0.636716	-5.60415
1700122O11Rik	-0.107908	7.44509	-1.91285	0.0832098	0.345827	-4.60605	-0.0650523	7.44509	-0.952868	0.361927	0.691231	-5.74527
1700123I01Rik	-0.12141	7.29318	-2.13208	0.0573513	0.285971	-4.27362	-0.0183976	7.29318	-0.266965	0.79463	0.928882	-6.16474
1700123K08Rik	-0.0806632	6.53764	-1.13585	0.281102	0.61919	-5.61293	-0.0722096	6.53764	-0.840203	0.419384	0.732386	-5.84356
1700123L14Rik	0.38979	6.76	2.38966	0.0367202	0.229732	-3.86687	0.0819002	6.76	0.414891	0.686513	0.88364	-6.11239
1700123M08Rik	-0.0847312	5.97482	-1.33941	0.208509	0.541387	-5.38218	-0.0803657	5.97482	-1.04974	0.317231	0.655793	-5.65256
1700123O12Rik	0.0127997	7.49855	0.233695	0.819683	0.94258	-6.22487	0.112582	7.49855	1.69849	0.118601	0.422558	-4.86912
1700123O20Rik	0.109739	10.5012	1.51731	0.158496	0.473594	-5.15916	0.227081	10.5012	2.59439	0.0256615	0.226799	-3.4976
1700123O21Rik	-0.0382205	4.626	-0.831501	0.424066	0.739031	-5.90077	0.0687785	4.626	1.23641	0.243062	0.58099	-5.45417
1700125H20Rik	0.073065	7.89764	1.16544	0.269453	0.608678	-5.58116	0.114546	7.89764	1.50974	0.160393	0.48155	-5.12234
1700126A01Rik	-0.0557886	7.51745	-0.555971	0.589798	0.841816	-6.09299	0.00370732	7.51745	0.0305288	0.976214	0.992575	-6.20156
1700128E19Rik	-0.0122361	8.686	-0.210669	0.83715	0.948756	-6.23024	-0.0292958	8.686	-0.416778	0.685174	0.883448	-6.11158
1700128F08Rik	-0.0105092	8.61091	-0.1431	0.888901	0.965365	-6.24281	0.0460959	8.61091	0.518653	0.614681	0.849215	-6.06259
1700129C05Rik	0.212796	7.44809	1.85513	0.0916371	0.361856	-4.6909	0.148591	7.44809	1.0704	0.308258	0.647842	-5.63185
1700129O19Rik	-0.013743	7.23409	-0.201781	0.843916	0.949764	-6.23216	-0.0498744	7.23409	-0.605088	0.55788	0.817334	-6.01312
1810006J02Rik	-0.0142482	4.74218	-0.197923	0.846858	0.950152	-6.23297	-0.0163311	4.74218	-0.187454	0.854852	0.95216	-6.18362
1810007D17Rik	0.0266462	4.74982	0.427973	0.677255	0.882376	-6.15785	0.05367	4.74982	0.712286	0.491702	0.780764	-5.94199
1810008B01Rik	-0.0110537	6.90145	-0.161438	0.874791	0.960415	-6.23987	-0.0357712	6.90145	-0.431694	0.674632	0.878689	-6.10505
1810008I18Rik	0.0318784	7.40191	0.444505	0.665636	0.877712	-6.15038	0.275592	7.40191	3.17533	0.009254	0.159551	-2.54437
1810009N02Rik	-0.102212	9.52145	-2.16586	0.0541188	0.27835	-4.22116	-0.0549249	9.52145	-0.961703	0.357671	0.687215	-5.73712
1810010D01Rik	0.0539962	7.59145	0.804155	0.439009	0.748809	-5.92291	0.108017	7.59145	1.32926	0.211722	0.54537	-5.34657
1810010H24Rik	-0.0544844	7.73645	-0.356401	0.728548	0.906501	-6.18701	0.187275	7.73645	1.01226	0.334014	0.670657	-5.68931
1810010K12Rik	-0.117375	6.57764	-1.27789	0.228623	0.563615	-5.45483	-0.0416281	6.57764	-0.374497	0.715434	0.897688	-6.12889
1810011H11Rik	-0.00943473	7.259	-0.11545	0.910251	0.971231	-6.24657	-0.0323981	7.259	-0.327586	0.749617	0.910968	-6.14598
1810011O10Rik	-0.224004	12.2021	-2.09665	0.0609397	0.294833	-4.32833	-0.0556555	12.2021	-0.430449	0.675509	0.879218	-6.1056
1810012K16Rik	-0.0501975	7.22418	-0.611844	0.553566	0.821506	-6.05969	-0.0343893	7.22418	-0.346357	0.735867	0.906057	-6.13941
1810013D15Rik	-0.0242358	7.87336	-0.303565	0.767347	0.923335	-6.20521	-0.0601688	7.87336	-0.622745	0.546645	0.812253	-6.00214
1810013L24Rik	-0.0305772	11.2964	-0.413873	0.687236	0.88763	-6.164	0.0719891	11.2964	0.805153	0.438458	0.748246	-5.87196
1810014B01Rik	-0.104877	8.44891	-1.53412	0.154353	0.467885	-5.13715	0.147047	8.44891	1.77738	0.10423	0.400974	-4.75835
1810015A16Rik	-0.0494509	7.72355	-0.743575	0.473329	0.773031	-5.96961	0.160689	7.72355	1.99654	0.0722613	0.344025	-4.43786
1810018F18Rik	-0.134662	7.13991	-1.99297	0.0726997	0.322987	-4.48632	-0.0426651	7.13991	-0.521759	0.61259	0.848047	-6.06094
1810019D21Rik	0.487407	8.47573	2.9165	0.0145671	0.145735	-3.00415	0.178817	8.47573	0.884141	0.396275	0.717396	-5.80649
1810019N24Rik	0.00281322	6.512	0.0459624	0.964197	0.988812	-6.25248	0.0171344	6.512	0.231319	0.821481	0.938686	-6.17402
1810021B22Rik	0.0798101	9.32245	1.78424	0.10306	0.384565	-4.79336	0.151513	9.32245	2.79891	0.0179127	0.199336	-3.16359
1810021M19Rik	0.0295787	7.60227	0.379688	0.71169	0.898679	-6.17809	-0.0685016	7.60227	-0.726591	0.483248	0.776634	-5.93171
1810022K09Rik	0.107713	11.7396	2.4506	0.0330136	0.219124	-3.76871	0.190491	11.7396	3.58114	0.00458102	0.124283	-1.88086
1810026B05Rik	0.0213863	9.76482	0.197491	0.847188	0.950152	-6.23306	-0.0668425	9.76482	-0.510044	0.620496	0.852663	-6.06712
1810026J23Rik	0.0370458	10.6193	0.598625	0.562024	0.826111	-6.06784	0.105681	10.6193	1.4111	0.186949	0.515301	-5.24725
1810028F09Rik	0.076481	5.32009	0.903249	0.386504	0.710309	-5.83965	-0.10248	5.32009	-1.00008	0.339602	0.673587	-5.701
1810030O07Rik	-0.163109	9.59055	-2.48782	0.0309326	0.212251	-3.70848	-0.140672	9.59055	-1.77294	0.104996	0.401832	-4.76466
1810032O08Rik	-0.0516813	9.03173	-0.542367	0.598807	0.845369	-6.10064	-0.378399	9.03173	-3.28135	0.00769187	0.147705	-2.37017
1810034E14Rik	-0.0316601	7.03791	-0.638431	0.536772	0.813414	-6.0428	0.0732094	7.03791	1.21986	0.249021	0.586833	-5.47274
1810041L15Rik	0.085182	8.62155	1.10768	0.292557	0.630727	-5.64259	0.0975213	8.62155	1.04787	0.318055	0.656059	-5.65442
1810043G02Rik	-0.149833	9.30355	-1.71322	0.115788	0.408122	-4.89392	0.168193	9.30355	1.58911	0.141457	0.457072	-5.018
1810043H04Rik	-0.101045	11.5036	-2.30327	0.0426772	0.247762	-4.00489	0.0578869	11.5036	1.09031	0.299792	0.639247	-5.61159
1810044D09Rik	-0.0184695	10.5947	-0.2823	0.783161	0.930123	-6.21173	-0.00178978	10.5947	-0.0226046	0.982387	0.994348	-6.20178
1810046K07Rik	0.0322365	7.29136	0.458887	0.655602	0.871622	-6.14366	0.0248051	7.29136	0.29177	0.776105	0.921302	-6.15752
1810053B23Rik	0.0525133	6.08655	0.564596	0.584124	0.839848	-6.08804	0.0075274	6.08655	0.0668738	0.94793	0.985214	-6.1997
1810055G02Rik	0.151219	9.596	2.23094	0.0483734	0.261577	-4.11926	0.456108	9.596	5.56023	0.000196338	0.049444	1.0666
1810058I24Rik	0.126162	12.3141	1.5162	0.158774	0.474149	-5.16061	0.224321	12.3141	2.22761	0.0486529	0.291345	-4.08346
1810058N15Rik	0.10835	7.09136	1.6588	0.126483	0.427442	-4.96947	0.0739779	7.09136	0.935857	0.370224	0.697643	-5.76078
1810059H22Rik	-0.280929	7.67809	-4.70221	0.000720523	0.0487206	-0.145454	-0.415226	7.67809	-5.74292	0.000150883	0.0479178	1.30721
1810062G17Rik	0.297625	8.83982	4.19021	0.00164423	0.0604722	-0.929037	0.118071	8.83982	1.37358	0.197987	0.530668	-5.29329
1810062O18Rik	0.027526	8.04845	0.310543	0.762182	0.921054	-6.20297	0.101904	8.04845	0.949978	0.363327	0.692438	-5.74792
1810064F22Rik	-0.0601068	9.81564	-1.07651	0.305641	0.642017	-5.67472	-0.0718914	9.81564	-1.06393	0.311047	0.64965	-5.63837
1810065E05Rik	-0.0257219	7.07864	-0.493183	0.631963	0.860952	-6.12681	-0.0232764	7.07864	-0.368777	0.719569	0.899462	-6.13109
1810073G21Rik	-0.0309738	7.27636	-0.425337	0.679116	0.883579	-6.15901	-0.0762886	7.27636	-0.865648	0.405892	0.722875	-5.82229
1810073O08Rik	-0.171491	5.40736	-1.9457	0.0787398	0.335576	-4.55722	-0.250129	5.40736	-2.34498	0.0396922	0.269449	-3.89849
2010001A14Rik	0.0580802	7.97582	0.745781	0.47205	0.772406	-5.96797	-0.017987	7.97582	-0.190847	0.852259	0.950964	-6.18295
2010001E11Rik	-0.0331672	7.56745	-0.43849	0.669853	0.878846	-6.15313	-0.0404836	7.56745	-0.442255	0.667212	0.874965	-6.10029
2010001K21Rik	-0.940462	6.32873	-3.4759	0.00549029	0.0957017	-2.07853	-1.03087	6.32873	-3.14828	0.00970199	0.160508	-2.58887
2010002M09Rik	0.182906	8.00555	2.37485	0.0376808	0.232506	-3.89063	0.297323	8.00555	3.18992	0.00902117	0.156985	-2.52038
2010002M12Rik	-0.0605449	7.00664	-0.944071	0.366201	0.693075	-5.80295	0.0117921	7.00664	0.151937	0.882096	0.961653	-6.18994
2010003K10Rik	-0.0424933	5.76827	-0.711936	0.49191	0.785262	-5.9927	-0.0933113	5.76827	-1.29181	0.223939	0.55966	-5.39064
2010003K11Rik	0.430717	9.50982	2.64703	0.0233952	0.18473	-3.44877	0.409795	9.50982	2.08102	0.0625897	0.325274	-4.31
2010004M13Rik	0.130753	8.18264	1.44093	0.178547	0.503389	-5.25715	-0.0510538	8.18264	-0.464904	0.651425	0.868063	-6.08971
2010007E15Rik	-0.019367	6.26591	-0.324209	0.752101	0.917318	-6.19844	-0.0328974	6.26591	-0.455058	0.658266	0.87061	-6.09437
2010010I01Rik	0.123971	7.19391	1.72911	0.112823	0.402766	-4.87161	0.0990564	7.19391	1.14163	0.278795	0.617759	-5.55802
2010012O05Rik	0.280637	9.88118	2.96786	0.0133103	0.140721	-2.91902	0.211615	9.88118	1.84922	0.0925435	0.379799	-4.65526
2010106E10Rik	-2.30806	7.11564	-10.6542	5.50359e-07	0.00570805	6.09613	-2.56874	7.11564	-9.79796	1.23821e-06	0.0115115	5.36929
2010107E04Rik	0.039736	12.3118	0.737433	0.476901	0.77527	-5.97416	0.158316	12.3118	2.42776	0.0343579	0.256009	-3.76647
2010107G12Rik	0.613498	7.819	3.57135	0.00465865	0.0896422	-1.92201	0.428957	7.819	2.06336	0.0645042	0.328992	-4.3369
2010107G23Rik	0.0570134	8.04155	0.415968	0.685749	0.88669	-6.1631	0.180135	8.04155	1.08599	0.301618	0.640765	-5.61602
2010109A12Rik	0.307246	9.398	2.01513	0.0700192	0.317269	-4.45283	0.0495103	9.398	0.268321	0.793613	0.928355	-6.16437
2010109I03Rik	0.030647	7.26564	0.548159	0.594963	0.843591	-6.0974	0.00548015	7.26564	0.080994	0.936959	0.981296	-6.19861
2010109K09Rik	0.134486	7.03318	0.87669	0.40013	0.721606	-5.86278	0.0643274	7.03318	0.346503	0.73576	0.906057	-6.13935
2010111I01Rik	-0.0723644	10.7004	-1.30041	0.221085	0.556143	-5.42853	-0.0547675	10.7004	-0.813242	0.434006	0.743806	-5.8655
2010204K13Rik	-0.274413	6.58091	-2.53843	0.0283081	0.204526	-3.62626	-0.318722	6.58091	-2.43622	0.0338541	0.254481	-3.75291
2010300C02Rik	0.178751	8.63155	0.529234	0.607572	0.849765	-6.10786	-0.467734	8.63155	-1.1443	0.277736	0.616961	-5.55518
2010300F17Rik	0.0800001	6.57909	1.11813	0.288264	0.626976	-5.63165	-0.0191254	6.57909	-0.22088	0.829392	0.941678	-6.17648
2010308F09Rik	-0.0160482	7.28727	-0.171431	0.86712	0.95791	-6.23812	-0.0516754	7.28727	-0.456132	0.657519	0.870332	-6.09387
2010309G21Rik	0.0735022	8.40245	0.328766	0.74875	0.915928	-6.19689	-0.289247	8.40245	-1.06905	0.308839	0.648012	-5.63322
2010315B03Rik	-0.0335606	8.71073	-0.339742	0.740702	0.912276	-6.19306	-0.086019	8.71073	-0.719543	0.487402	0.778839	-5.9368
2010320M18Rik	0.238473	9.16436	3.67978	0.00386968	0.0830637	-1.74509	0.149127	9.16436	1.90144	0.0848166	0.365374	-4.57907
2010320O07Rik	0.146257	5.44618	1.91038	0.0835553	0.346331	-4.60971	0.265179	5.44618	2.8621	0.0160287	0.190535	-3.05983
2200002D01Rik	-0.301805	8.238	-3.38309	0.00644604	0.10278	-2.23133	-0.132133	8.238	-1.22389	0.24756	0.584889	-5.46824
2200002J24Rik	-0.00724602	8.861	-0.112798	0.912303	0.971716	-6.24689	-0.0248373	8.861	-0.319484	0.755581	0.913768	-6.1487
2210008F06Rik	-0.050732	5.43709	-1.00162	0.338893	0.671153	-5.74892	-0.0794762	5.43709	-1.29658	0.22235	0.557298	-5.38507
2210010C04Rik	0.0523799	8.70327	0.717987	0.488322	0.782787	-5.98835	0.111812	8.70327	1.26643	0.23254	0.568756	-5.41999
2210011C24Rik	-0.114254	5.96473	-1.04438	0.319595	0.654882	-5.70709	-0.1572	5.96473	-1.18735	0.261072	0.599913	-5.5087
2210011K15Rik	0.041653	7.09482	0.71945	0.487457	0.782005	-5.9873	0.129941	7.09482	1.85458	0.0917215	0.378758	-4.64748
2210013O21Rik	0.354919	10.9914	5.14885	0.000361446	0.0435674	0.50489	0.252666	10.9914	3.0288	0.0119603	0.172167	-2.78555
2210015D19Rik	-0.0835402	9.01018	-1.21725	0.249972	0.58869	-5.52403	-0.00426652	9.01018	-0.051369	0.959989	0.988554	-6.20066
2210016F16Rik	0.17506	11.4871	4.25742	0.0014725	0.0589764	-0.824012	0.296758	11.4871	5.96354	0.000110463	0.0479178	1.59034
2210016H18Rik	-0.713732	8.60282	-3.80469	0.00312968	0.0775615	-1.54266	-0.289631	8.60282	-1.27577	0.229344	0.565803	-5.40924
2210016L21Rik	-0.0499598	9.49609	-1.09708	0.296958	0.634247	-5.6536	0.0284768	9.49609	0.516713	0.615989	0.849743	-6.06362
2210017G18Rik	-0.0267984	8.50864	-0.651149	0.528844	0.809222	-6.03449	-0.147717	8.50864	-2.96582	0.0133582	0.178001	-2.88924
2210018M11Rik	-0.14249	8.17536	-2.13219	0.0573409	0.285971	-4.27346	-0.144098	8.17536	-1.78173	0.103487	0.399804	-4.75217
2210019G11Rik	0.203271	8.49391	2.30088	0.0428545	0.248432	-4.00868	0.197862	8.49391	1.85065	0.0923234	0.379597	-4.65318
2210019I11Rik	-0.060275	7.08882	-1.2851	0.226186	0.560634	-5.44644	-0.0609166	7.08882	-1.0732	0.30706	0.646895	-5.62903
2210039B01Rik	0.291837	6.58436	1.81021	0.0987325	0.377103	-4.75606	0.134012	6.58436	0.686871	0.506945	0.78851	-5.95981
2210402A03Rik	-0.115219	9.02855	-2.39995	0.036067	0.227328	-3.85034	-0.0792344	9.02855	-1.36376	0.200965	0.534823	-5.3052
2210406H18Rik	-0.022962	6.05373	-0.390594	0.70385	0.895538	-6.17372	-0.0478026	6.05373	-0.67191	0.51605	0.793626	-5.97003
2210406O10Rik	0.114042	8.17564	1.79071	0.101965	0.382748	-4.78409	0.14156	8.17564	1.83672	0.0944862	0.384299	-4.67334
2210407C18Rik	0.107741	7.56382	0.905808	0.385209	0.70938	-5.83739	-0.0450319	7.56382	-0.312838	0.760486	0.916017	-6.15089
2210408I21Rik	-0.0557338	7.08627	-0.676053	0.513519	0.799394	-6.01778	0.111413	7.08627	1.11671	0.288848	0.627879	-5.58428
2210408K08Rik	0.0515828	9.82836	0.45435	0.65876	0.873308	-6.1458	0.045797	9.82836	0.333323	0.745405	0.910128	-6.14401
2210409D07Rik	0.110638	7.97018	1.21896	0.249348	0.587891	-5.52211	-0.0285272	7.97018	-0.259711	0.800073	0.930942	-6.16674
2210409E12Rik	0.0754252	6.80927	1.59636	0.139828	0.446102	-5.05441	0.0212502	6.80927	0.37164	0.717499	0.898698	-6.12999
2210409O19Rik	0.056155	7.16009	0.79983	0.441404	0.750282	-5.92635	0.131926	7.16009	1.55268	0.149891	0.468616	-5.0663
2210411G17Rik	-0.0804233	5.45509	-1.08134	0.303586	0.639995	-5.66979	-0.0528455	5.45509	-0.587126	0.56944	0.824211	-6.02398
2210416J07Rik	-0.115278	6.53264	-1.22762	0.246211	0.583888	-5.51237	-0.116289	6.53264	-1.0233	0.329004	0.666407	-5.6786
2300002M23Rik	-0.231807	5.94682	-1.26497	0.233044	0.568576	-5.46979	-0.269512	5.94682	-1.21528	0.250694	0.587951	-5.47786
2300004M11Rik	0.0035221	8.16718	0.0726765	0.94342	0.98241	-6.25081	0.0134041	8.16718	0.228545	0.823581	0.939446	-6.17468
2300009A05Rik	-0.0632236	10.0675	-1.03246	0.324887	0.658918	-5.71889	-0.000697872	10.0675	-0.00941704	0.992662	0.996987	-6.202
2300010F08Rik	-0.0708876	5.51609	-0.633286	0.539999	0.815493	-6.04612	-0.0351385	5.51609	-0.259391	0.800313	0.93102	-6.16682
2310001H17Rik	-0.155435	7.87127	-1.7263	0.113343	0.403851	-4.87557	-0.262004	7.87127	-2.40446	0.0357845	0.259306	-3.80375
2310001K24Rik	-0.0551578	9.05118	-0.868947	0.404164	0.724637	-5.86941	0.0512086	9.05118	0.66661	0.519299	0.796143	-5.9736
2310002L09Rik	-0.0642908	8.07745	-0.588232	0.568725	0.829957	-6.07412	-0.0303868	8.07745	-0.229735	0.82268	0.939446	-6.1744
2310003H01Rik	0.034664	8.89664	0.610727	0.554278	0.821845	-6.06038	-0.0169158	8.89664	-0.246266	0.810191	0.9349	-6.17029
2310005A03Rik	0.111694	6.31464	2.26195	0.0458467	0.255448	-4.07036	0.147334	6.31464	2.46548	0.032166	0.249615	-3.70594
2310005E17Rik	0.0409135	5.19382	0.725666	0.483792	0.77944	-5.98279	-0.0517142	5.19382	-0.757918	0.465053	0.765281	-5.90854
2310007B03Rik	-0.449943	6.41055	-2.90539	0.0148543	0.146766	-3.02256	-0.686334	6.41055	-3.66205	0.00398856	0.119788	-1.74996
2310007H11Rik	-0.0465489	7.649	-0.568406	0.581627	0.83793	-6.08583	-0.036449	7.649	-0.367771	0.720297	0.899745	-6.13147
2310007J06Rik	-0.0399065	8.85518	-0.250283	0.807163	0.938561	-6.22066	-0.282592	8.85518	-1.4645	0.172139	0.498018	-5.1803
2310007L24Rik	-0.531536	8.009	-2.78865	0.0182389	0.163851	-3.21567	-0.543535	8.009	-2.3563	0.0389181	0.267399	-3.88052
2310008B10Rik	-0.0914409	8.50945	-0.882368	0.39719	0.718586	-5.85789	-0.112326	8.50945	-0.895639	0.390375	0.712822	-5.79652
2310009A05Rik	0.196005	11.3791	4.49608	0.00100009	0.0532572	-0.456248	0.265616	11.3791	5.03461	0.000430036	0.0616907	0.343119
2310009B15Rik	0.15607	8.64136	2.65067	0.0232463	0.184327	-3.44281	-0.0213243	8.64136	-0.299263	0.770538	0.919284	-6.15521
2310010G23Rik	0.0350559	8.938	0.466262	0.650484	0.869393	-6.14014	0.06015	8.938	0.661071	0.522707	0.797726	-5.9773
2310010J17Rik	-0.24321	10.1586	-4.02186	0.00217307	0.066515	-1.19476	-0.214496	10.1586	-2.93095	0.014202	0.182256	-2.94663
2310011E23Rik	-0.0020304	5.16855	-0.0321778	0.974929	0.991358	-6.25305	-0.00397597	5.16855	-0.0520668	0.959446	0.988501	-6.20063
2310011J03Rik	0.0504302	10.3877	0.803155	0.439562	0.748928	-5.92371	0.276235	10.3877	3.63521	0.00417577	0.120506	-1.79332
2310014L17Rik	-0.10285	7.593	-0.924833	0.375672	0.701339	-5.82042	-0.159774	7.593	-1.18716	0.261146	0.600007	-5.50891
2310015A10Rik	-0.0970739	8.65236	-1.62484	0.133595	0.436815	-5.01591	-0.245472	8.65236	-3.39509	0.00631341	0.138581	-2.18385
2310015D24Rik	0.0703462	6.86936	0.985092	0.346579	0.677257	-5.76471	0.079692	6.86936	0.922132	0.377016	0.703092	-5.77313
2310015K22Rik	0.0515535	6.60491	0.6473	0.531236	0.810848	-6.03702	-0.00340649	6.60491	-0.0353425	0.972465	0.991898	-6.20139
2310016D03Rik	0.0172496	6.722	0.196647	0.847831	0.950368	-6.23324	0.0274629	6.722	0.258701	0.800832	0.931284	-6.16701
2310016G11Rik	-0.156461	7.13745	-2.48818	0.030913	0.212251	-3.7079	0.0528506	7.13745	0.694495	0.502343	0.786467	-5.95453
2310022A10Rik	0.0755295	8.22009	1.22282	0.247948	0.585984	-5.51778	0.0445838	8.22009	0.596437	0.563431	0.820754	-6.01839
2310022B05Rik	-0.0968447	10.969	-1.43831	0.179274	0.504501	-5.26047	-0.136178	10.969	-1.67119	0.123973	0.429524	-4.90681
2310024H09Rik	-0.0143073	4.86318	-0.319767	0.755373	0.918123	-6.19993	0.0616838	4.86318	1.13918	0.279774	0.618695	-5.56063
2310026I22Rik	0.121412	6.98091	1.36454	0.200725	0.532581	-5.35181	-0.0028267	6.98091	-0.0262511	0.979546	0.993761	-6.20169
2310029O18Rik	-0.0932076	8.112	-1.44392	0.177723	0.502458	-5.25338	-0.0151694	8.112	-0.19418	0.849714	0.949196	-6.18228
2310030G06Rik	0.194943	8.64909	0.605742	0.557462	0.823606	-6.06347	-0.445356	8.64909	-1.14349	0.27806	0.617272	-5.55605
2310031A07Rik	-0.138112	6.38145	-2.02863	0.0684325	0.313216	-4.43235	-0.0674894	6.38145	-0.819126	0.430786	0.74069	-5.86077
2310033P09Rik	0.197205	9.723	3.21208	0.0086789	0.11584	-2.51406	0.21557	9.723	2.90134	0.0149605	0.186016	-2.99534
2310034C09Rik	-0.0794836	5.10373	-1.17233	0.266796	0.606283	-5.57367	-0.213655	5.10373	-2.60391	0.025236	0.225865	-3.48212
2310034G01Rik	-0.00223868	8.16918	-0.0165044	0.987139	0.994764	-6.25345	-0.128928	8.16918	-0.785413	0.449449	0.755154	-5.88748
2310034O05Rik	0.2454	6.569	2.72841	0.020277	0.172591	-3.31501	0.14082	6.569	1.29373	0.223298	0.558798	-5.3884
2310035C23Rik	0.153311	10.4178	1.555	0.14934	0.461389	-5.10962	0.0283131	10.4178	0.237294	0.816962	0.937552	-6.17255
2310035P21Rik	-0.300745	7.16991	-2.16087	0.0545852	0.279502	-4.22893	-0.205257	7.16991	-1.21862	0.249472	0.587245	-5.47413
2310036O22Rik	0.0799814	11.1537	1.65254	0.127767	0.429212	-4.97806	0.0473762	11.1537	0.808846	0.436421	0.746239	-5.86902
2310039F13Rik	0.00902973	6.98145	0.10806	0.915971	0.972542	-6.24744	-0.0264273	6.98145	-0.261328	0.798859	0.930552	-6.1663
2310039H08Rik	0.151826	11.3563	2.53387	0.0285353	0.205381	-3.63368	0.116578	11.3563	1.60767	0.137323	0.451496	-4.99314
2310040G07Rik	-0.0962312	8.15736	-1.64773	0.128762	0.430861	-4.98466	0.0717799	8.15736	1.01559	0.332497	0.66948	-5.68609
2310040G24Rik	-0.144918	6.54182	-1.96187	0.076623	0.331632	-4.53306	-0.0202359	6.54182	-0.226366	0.825232	0.940072	-6.1752
2310043L19Rik	0.00122211	6.89855	0.0186779	0.985446	0.99406	-6.25341	0.0801232	6.89855	1.01185	0.334199	0.670693	-5.6897
2310043M15Rik	-0.0688867	7.08355	-1.03774	0.322536	0.656656	-5.71368	0.00018433	7.08355	0.00229451	0.998212	0.999561	-6.20205
2310045N14Rik	0.0310554	8.09382	0.452017	0.660387	0.874167	-6.1469	0.149032	8.09382	1.79242	0.101677	0.396623	-4.73693
2310046K23Rik	0.0302759	6.12745	0.610524	0.554408	0.821845	-6.06051	0.0629957	6.12745	1.04968	0.317258	0.655793	-5.65262
2310047D07Rik	-0.0265467	8.59873	-0.265562	0.795681	0.935632	-6.21653	-0.11291	8.59873	-0.933321	0.371472	0.698844	-5.76307
2310047K21Rik	-0.0336023	5.64018	-0.537259	0.602209	0.847208	-6.10347	0.0860126	5.64018	1.13637	0.280895	0.619697	-5.5636
2310047M10Rik	0.123118	9.78664	2.27758	0.0446223	0.252598	-4.04564	-0.034032	9.78664	-0.520215	0.613629	0.848736	-6.06176
2310047N11Rik	0.0223952	6.10518	0.223638	0.8273	0.94514	-6.22728	-0.114469	6.10518	-0.94454	0.365972	0.694099	-5.75289
2310050C09Rik	0.0589187	6.99845	0.593859	0.565092	0.828155	-6.07073	0.0468093	6.99845	0.389857	0.704379	0.893021	-6.12281
2310050P20Rik	-0.0804562	7.05427	-0.984864	0.346685	0.677366	-5.76493	-0.0340705	7.05427	-0.344618	0.737137	0.906368	-6.14003
2310057B04Rik	0.0671064	7.72527	0.833928	0.422757	0.738069	-5.89878	0.115433	7.72527	1.18532	0.26184	0.60062	-5.51092
2310057M21Rik	0.11377	9.13936	2.04523	0.0665276	0.308661	-4.40709	0.0569148	9.13936	0.845436	0.416584	0.730695	-5.83923
2310057N15Rik	0.00272826	5.99373	0.0404007	0.968526	0.990247	-6.25274	-0.0738459	5.99373	-0.903591	0.386331	0.709867	-5.78956
2310058F05Rik	0.0203107	5.82909	0.281541	0.783728	0.930466	-6.21195	-0.0270285	5.82909	-0.309585	0.76289	0.917264	-6.15194
2310058N22Rik	0.029071	8.16309	0.439054	0.669457	0.87884	-6.15287	-0.129255	8.16309	-1.61305	0.136146	0.449252	-4.98591
2310061A09Rik	-0.165196	6.19009	-1.93802	0.0797638	0.338089	-4.56867	-0.0714626	6.19009	-0.692756	0.503391	0.787112	-5.95574
2310061G22Rik	-0.266836	7.13618	-3.29548	0.00750508	0.110084	-2.37601	-0.257723	7.13618	-2.63009	0.024102	0.221528	-3.43954
2310061I04Rik	0.165026	10.8946	2.54174	0.0281445	0.204067	-3.62088	0.223041	10.8946	2.83861	0.0167047	0.193304	-3.09843
2310061J03Rik	0.0063665	10.0407	0.108689	0.915484	0.972542	-6.24737	0.174873	10.0407	2.46688	0.0320874	0.249209	-3.70369
2310061N02Rik	0.0272895	8.89991	0.479051	0.641654	0.865426	-6.1339	0.0123309	8.89991	0.178865	0.861424	0.954362	-6.18527
2310065F04Rik	0.0202414	7.11318	0.303833	0.767149	0.923282	-6.20513	-0.014814	7.11318	-0.183742	0.857691	0.952669	-6.18435
2310066F23Rik	-0.0870813	7.54055	-1.23758	0.242643	0.579856	-5.50111	-0.0863608	7.54055	-1.01416	0.333145	0.669728	-5.68746
2310067B10Rik	0.058833	9.80491	0.931543	0.37235	0.698928	-5.81436	0.00265899	9.80491	0.0347889	0.972896	0.992061	-6.20141
2310067E19Rik	-0.303328	9.29664	-2.03993	0.0671299	0.309717	-4.41516	-0.189191	9.29664	-1.05135	0.316526	0.654933	-5.65096
2310067P03Rik	0.00298802	5.08173	0.0565978	0.955921	0.985766	-6.25191	0.00406157	5.08173	0.06357	0.950498	0.986105	-6.19993
2310068C19Rik	-0.13719	7.72245	-1.39541	0.191498	0.519612	-5.31398	-0.080897	7.72245	-0.679914	0.511167	0.790681	-5.96459
2310068G24Rik	0.0486705	8.06318	0.520749	0.61327	0.852179	-6.11244	-0.0660264	8.06318	-0.583745	0.571631	0.825089	-6.026
2310068J16Rik	0.513902	8.025	3.69331	0.00378147	0.0829166	-1.7231	0.342369	8.025	2.03316	0.0679078	0.335463	-4.3827
2310069B03Rik	0.0696357	8.04718	0.925893	0.375146	0.700734	-5.81946	0.0400387	8.04718	0.439898	0.668865	0.875642	-6.10136
2310075K07Rik	0.133207	7.54745	1.55711	0.148843	0.460401	-5.10683	0.0786544	7.54745	0.759727	0.464016	0.764742	-5.90717
2310075M01Rik	0.0471133	8.29164	0.341083	0.739721	0.911869	-6.19258	-0.206898	8.29164	-1.2377	0.242601	0.58089	-5.45271
2310079F09Rik	0.077146	8.78882	1.15001	0.275481	0.613292	-5.59781	0.0378604	8.78882	0.466352	0.650421	0.867253	-6.08902
2310079G19Rik	-0.0334983	7.71364	-0.566031	0.583183	0.83896	-6.08721	-0.0215483	7.71364	-0.300866	0.769348	0.919086	-6.15471
2410002F23Rik	0.100059	9.30173	0.783573	0.450482	0.756934	-5.93914	-0.0497214	9.30173	-0.321744	0.753916	0.91323	-6.14795
2410003I16Rik	-0.0168879	4.50236	-0.404136	0.694164	0.891135	-6.16814	-0.0456935	4.50236	-0.903544	0.386355	0.709867	-5.7896
2410004B18Rik	0.113952	10.2155	1.80006	0.100404	0.38005	-4.77068	0.158515	10.2155	2.06908	0.0638788	0.327276	-4.3282
2410004I01Rik	-0.000584889	6.32309	-0.00890411	0.993061	0.99681	-6.25355	-0.0140784	6.32309	-0.177098	0.862778	0.954922	-6.1856
2410004P03Rik	-0.395962	8.72573	-3.52777	0.00502097	0.092737	-1.99339	-0.370696	8.72573	-2.72902	0.0202552	0.207745	-3.27808
2410006F04Rik	0.0724775	5.744	1.15153	0.27488	0.612643	-5.59617	0.0012858	5.744	0.0168806	0.986846	0.995574	-6.2019
2410006H16Rik	-0.0811285	10.3056	-0.959514	0.358722	0.687779	-5.78872	-0.305243	10.3056	-2.98309	0.0129593	0.176735	-2.86082
2410007B07Rik	-0.074427	7.08173	-1.22051	0.248784	0.587224	-5.52037	-0.089818	7.08173	-1.21708	0.250036	0.587705	-5.47585
2410012E07Rik	-0.0445146	7.11418	-0.782569	0.451047	0.757256	-5.93992	-0.048363	7.11418	-0.702548	0.497509	0.78271	-5.94889
2410012M07Rik	0.010078	5.79482	0.139276	0.891849	0.96634	-6.24337	-0.00800118	5.79482	-0.0913692	0.928907	0.979395	-6.19767
2410015M20Rik	0.150208	12.5013	3.24907	0.00813676	0.113258	-2.45281	0.17565	12.5013	3.13947	0.00985266	0.161027	-2.60337
2410016O06Rik	0.0986093	8.87445	1.45524	0.174633	0.498096	-5.23904	0.00488604	8.87445	0.0595822	0.953599	0.987079	-6.20019
2410017I17Rik	-0.034866	7.881	-0.610143	0.554651	0.82197	-6.06075	0.00651415	7.881	0.0941954	0.926715	0.978909	-6.19739
2410018L13Rik	0.0244336	7.27055	0.33973	0.74071	0.912276	-6.19306	0.038855	7.27055	0.446412	0.664302	0.873786	-6.09838
2410021H03Rik	0.0164288	6.29845	0.224087	0.826959	0.94514	-6.22718	0.103285	6.29845	1.1641	0.269973	0.608746	-5.53397
2410022M11Rik	0.136785	9.557	1.89369	0.0859244	0.351552	-4.63436	0.0899554	9.557	1.02906	0.326412	0.6638	-5.67297
2410024F20Rik	0.047437	5.38491	0.857779	0.410032	0.728643	-5.87889	0.0986054	5.38491	1.47333	0.16979	0.494586	-5.16907
2410024N13Rik	0.0105336	4.55018	0.21939	0.830523	0.946371	-6.22827	0.075094	4.55018	1.29237	0.223752	0.559531	-5.38999
2410049M19Rik	0.0915988	6.35855	1.68062	0.122092	0.419646	-4.93934	0.0699936	6.35855	1.06116	0.312249	0.650626	-5.64116
2410087M07Rik	-0.0487537	6.74036	-0.765637	0.460638	0.764951	-5.95298	0.0725906	6.74036	0.941971	0.367226	0.695145	-5.75523
2410089E03Rik	-0.135962	8.85591	-1.19332	0.258824	0.597984	-5.55064	-0.0154716	8.85591	-0.112207	0.912761	0.973743	-6.19544
2410124H12Rik	0.0829519	6.75018	1.1481	0.276233	0.61394	-5.59985	0.046866	6.75018	0.535986	0.603058	0.843906	-6.05324
2410127L17Rik	0.0266646	11.0888	0.480996	0.640316	0.864639	-6.13293	0.122319	11.0888	1.82324	0.0966243	0.386762	-4.69278
2410131K14Rik	-0.0723703	8.54609	-1.09539	0.297661	0.634676	-5.65534	0.0827463	8.54609	1.03491	0.323797	0.660814	-5.66723
2410137M14Rik	-0.0393581	8.48609	-0.696521	0.501124	0.791624	-6.00362	-0.000749887	8.48609	-0.0109658	0.991455	0.996865	-6.20199
2500002B13Rik	-0.147198	7.63827	-1.25968	0.234873	0.571683	-5.47587	0.118162	7.63827	0.835565	0.421875	0.733734	-5.84738
2500004C02Rik	0.0933242	6.36027	1.28554	0.226039	0.560584	-5.44593	0.107851	6.36027	1.22761	0.246217	0.583755	-5.46407
2510002D24Rik	-0.11309	9.59673	-1.56427	0.14716	0.457446	-5.09732	0.0554107	9.59673	0.633325	0.539975	0.808162	-5.99542
2510003E04Rik	-0.134219	11.7921	-2.51008	0.0297502	0.208121	-3.67237	0.0304058	11.7921	0.469866	0.64799	0.865893	-6.08733
2510009E07Rik	-0.0401566	10.2828	-0.392762	0.702295	0.894548	-6.17284	0.142106	10.2828	1.14849	0.276078	0.615727	-5.55071
2510016G02Rik	-0.0515746	6.85109	-0.89265	0.391903	0.714633	-5.84895	-0.0143005	6.85109	-0.204522	0.841828	0.946401	-6.18012
2510017J16Rik	-0.136864	8.01745	-1.53492	0.154158	0.467507	-5.1361	-0.425208	8.01745	-3.94041	0.00249006	0.104928	-1.30474
2510019K15Rik	-0.0622946	8.98836	-1.13879	0.279927	0.617562	-5.60979	-0.109809	8.98836	-1.65873	0.126496	0.433725	-4.92388
2510022D24Rik	0.11624	8.75255	1.0925	0.298873	0.63573	-5.65833	0.138753	8.75255	1.07758	0.305184	0.644734	-5.62458
2510039O18Rik	0.0205119	11.8085	0.304151	0.766913	0.923137	-6.20502	0.137076	11.8085	1.67953	0.122309	0.427376	-4.89533
2510042H12Rik	-0.0887745	7.26609	-1.04907	0.317528	0.653162	-5.70241	-0.124893	7.26609	-1.21954	0.249139	0.586878	-5.47311
2600002B07Rik	-0.0244698	9.43436	-0.263293	0.797383	0.936267	-6.21716	-0.10146	9.43436	-0.902084	0.387095	0.710751	-5.79088
2600006K01Rik	0.0866625	7.93245	1.55159	0.150151	0.462597	-5.11414	0.0400174	7.93245	0.59202	0.566278	0.822801	-6.02105
2610001J05Rik	0.0407453	10.9596	0.546313	0.596187	0.844261	-6.09844	0.133138	10.9596	1.47506	0.169333	0.494159	-5.16687
2610002J02Rik	0.030948	10.6084	0.476897	0.643137	0.866103	-6.13496	0.159164	10.6084	2.02666	0.0686626	0.336468	-4.39253
2610005L07Rik	-0.070933	11.7524	-1.11547	0.289353	0.628091	-5.63444	-0.184305	11.7524	-2.39492	0.0363853	0.261535	-3.819
2610005M20Rik	0.0136702	5.19455	0.236069	0.817888	0.941975	-6.22428	-0.034067	5.19455	-0.486117	0.6368	0.860586	-6.07934
2610007B07Rik	-0.0162725	6.86818	-0.181538	0.859378	0.955565	-6.23624	0.0132781	6.86818	0.122403	0.904875	0.970876	-6.19419
2610008E11Rik	-0.171037	7.87064	-1.87089	0.0892615	0.357352	-4.66786	-0.175737	7.87064	-1.58842	0.141613	0.457134	-5.01893
2610008G14Rik	-0.00985043	7.27391	-0.0987544	0.92318	0.974888	-6.24845	0.0511918	7.27391	0.424077	0.680007	0.881277	-6.10841
2610011E03Rik	0.0250708	7.59791	0.178171	0.861955	0.956275	-6.23688	-0.0500292	7.59791	-0.293789	0.774604	0.921197	-6.1569
2610011I18Rik	-0.140233	7.335	-2.0245	0.0689144	0.314797	-4.43862	-0.115321	7.335	-1.37569	0.197352	0.52972	-5.29072
2610012C04Rik	0.0273058	7.07755	0.258999	0.800608	0.936681	-6.21833	0.184546	7.07755	1.44641	0.177041	0.503997	-5.20317
2610015P09Rik	0.0378437	7.99236	0.609822	0.554855	0.822097	-6.06095	-0.0308792	7.99236	-0.411166	0.689159	0.884947	-6.11398
2610019N06Rik	-0.136001	8.00945	-1.99217	0.0727981	0.323351	-4.48753	-0.175796	8.00945	-2.12782	0.057772	0.315434	-4.23827
2610020C07Rik	0.0041724	7.22445	0.0771579	0.939938	0.980643	-6.25046	-0.167632	7.22445	-2.5615	0.0271861	0.232563	-3.55095
2610020H08Rik	-0.517678	9.18473	-4.23198	0.00153519	0.0592684	-0.863698	-0.440864	9.18473	-2.97805	0.0130745	0.177045	-2.86911
2610020P09Rik	0.0423966	5.11091	0.575762	0.576821	0.835217	-6.08153	0.0755663	5.11091	0.847976	0.41523	0.729493	-5.83712
2610021J01Rik	-0.0205733	5.48464	-0.220063	0.830012	0.946246	-6.22811	-0.00977103	5.48464	-0.0863625	0.932792	0.980187	-6.19813
2610024D14Rik	-0.187234	5.42673	-1.99464	0.0724943	0.322762	-4.4838	-0.14558	5.42673	-1.28152	0.227395	0.564213	-5.40259
2610027F03Rik	0.0435974	8.04418	0.480078	0.640947	0.864726	-6.13339	0.0313205	8.04418	0.284985	0.781159	0.922983	-6.15956
2610027H17Rik	-0.0736773	7.17655	-0.396567	0.699571	0.893492	-6.17128	-0.360249	7.17655	-1.60224	0.138522	0.453674	-5.00044
2610027K06Rik	0.0419586	6.34045	0.481018	0.6403	0.864639	-6.13292	0.152649	6.34045	1.44603	0.177145	0.504187	-5.20364
2610028D06Rik	-0.0321649	7.02318	-0.330179	0.747712	0.915451	-6.1964	-0.0422298	7.02318	-0.358203	0.727238	0.902975	-6.13507
2610028E06Rik	-0.0320906	5.89845	-0.618298	0.549462	0.81961	-6.05565	0.0228971	5.89845	0.364539	0.722639	0.900635	-6.1327
2610028H24Rik	-0.0900547	7.79427	-0.823623	0.428336	0.74151	-5.90722	-0.0769202	7.79427	-0.581306	0.573214	0.825746	-6.02744
2610028L16Rik	-0.279472	8.33045	-3.29215	0.00754871	0.110115	-2.38152	-0.0898247	8.33045	-0.874339	0.401352	0.720449	-5.8149
2610030P05Rik	0.0298903	7.14764	0.409427	0.690396	0.889165	-6.1659	0.10472	7.14764	1.18527	0.261858	0.60062	-5.51097
2610034B18Rik	-0.0219384	9.51727	-0.443136	0.666595	0.878192	-6.15101	0.0320314	9.51727	0.534625	0.603966	0.84438	-6.05399
2610034E01Rik	0.163111	7.064	1.88998	0.0864599	0.352265	-4.63982	0.142063	7.064	1.36018	0.202059	0.535699	-5.30952
2610035D17Rik	-0.266566	8.63173	-3.90381	0.00264786	0.0722693	-1.3832	-0.229028	8.63173	-2.7715	0.0187972	0.202566	-3.20853
2610035F20Rik	-0.0111877	4.865	-0.183486	0.857887	0.954829	-6.23587	0.00188051	4.865	0.0254847	0.980143	0.993761	-6.20171
2610037D02Rik	-0.02522	7.83809	-0.404197	0.694121	0.891135	-6.16811	-0.0355697	7.83809	-0.471055	0.647168	0.865893	-6.08675
2610044O15Rik8	-0.279436	7.06127	-3.52026	0.00508622	0.093201	-2.0057	0.12799	7.06127	1.33233	0.210748	0.544727	-5.34292
2610100L16Rik	0.0392386	5.06964	0.540223	0.600234	0.846638	-6.10183	0.0274626	5.06964	0.312423	0.760792	0.916155	-6.15102
2610105M22Rik	-0.0101343	6.49536	-0.152761	0.881462	0.962426	-6.2413	0.114027	6.49536	1.42026	0.184334	0.511728	-5.23588
2610201A13Rik	0.0746266	7.14545	0.945901	0.365309	0.692484	-5.80128	0.0872408	7.14545	0.913723	0.381221	0.706112	-5.78061
2610202C22Rik	-0.0581926	7.94145	-0.861654	0.407989	0.727295	-5.87562	-0.212697	7.94145	-2.60236	0.0253046	0.225865	-3.48464
2610203C20Rik	-0.364186	8.88964	-4.8413	0.000579467	0.0474326	0.0605114	-0.353083	8.88964	-3.87846	0.00276324	0.107929	-1.40308
2610203C22Rik	0.0688905	7.31164	1.38769	0.193773	0.522751	-5.32349	0.0250705	7.31164	0.41729	0.684811	0.883321	-6.11136
2610206C17Rik	0.0288493	7.78909	0.561467	0.58618	0.840962	-6.08984	0.159427	7.78909	2.56386	0.0270737	0.231966	-3.54712
2610300M13Rik	-0.0643175	4.90873	-1.05933	0.313042	0.649603	-5.69212	-0.0516044	4.90873	-0.702317	0.497647	0.78271	-5.94905
2610301B20Rik	-0.246266	9.21682	-2.97672	0.0131048	0.139851	-2.90433	-0.0257422	9.21682	-0.257112	0.802025	0.931593	-6.16744
2610301H18Rik	0.0245171	6.64218	0.46158	0.653731	0.870806	-6.14238	0.0067889	6.64218	0.105613	0.917866	0.975373	-6.19619
2610303G11Rik	0.0443191	7.59455	0.720212	0.487007	0.781858	-5.98675	0.171935	7.59455	2.30875	0.042273	0.276092	-3.9559
2610305D13Rik	-0.118305	8.70264	-0.666662	0.519267	0.803454	-6.02415	-0.0964267	8.70264	-0.448996	0.662495	0.872905	-6.09719
2610305J24Rik	-0.123256	6.74591	-1.86577	0.0900274	0.358502	-4.67536	0.1516	6.74591	1.89623	0.0855592	0.366912	-4.58671
2610306M01Rik	0.187412	8.95827	2.75519	0.0193442	0.168078	-3.27087	0.18105	8.95827	2.19936	0.0510844	0.297807	-4.12754
2610307P16Rik	0.0403095	5.91591	0.680107	0.511049	0.798402	-6.01501	0.0264677	5.91591	0.369002	0.719407	0.899388	-6.131
2610311E24Rik	-0.0120626	7.85145	-0.238716	0.815888	0.941764	-6.22362	-0.0241108	7.85145	-0.394271	0.701215	0.891693	-6.12101
2610312I10Rik	-0.0576302	5.54264	-1.20889	0.253039	0.592148	-5.53338	-0.016408	5.54264	-0.284402	0.781593	0.923058	-6.15973
2610316D01Rik	0.0777973	8.90118	1.13298	0.282252	0.620339	-5.61597	0.196101	8.90118	2.35984	0.0386791	0.267262	-3.87489
2610317O13Rik	0.0375095	5.37609	0.74809	0.470714	0.771693	-5.96624	-0.103777	5.37609	-1.71024	0.116353	0.418927	-4.85279
2610318N02Rik	0.5575	6.81664	3.03909	0.0117464	0.134286	-2.80089	0.0238808	6.81664	0.10757	0.91635	0.974878	-6.19598
2610319H10Rik	-0.0338801	9.21427	-0.268717	0.793317	0.935046	-6.21564	-0.33284	9.21427	-2.18136	0.0526934	0.301985	-4.15551
2610507B11Rik	0.0849677	12.0661	1.48938	0.165592	0.484193	-5.19537	0.139017	12.0661	2.01355	0.0702073	0.339235	-4.41229
2610507I01Rik	-0.0597425	8.86155	-1.12936	0.283709	0.622223	-5.61981	0.0437781	8.86155	0.683833	0.508786	0.789774	-5.9619
2610524H06Rik	0.467576	8.15782	2.65131	0.0232201	0.18426	-3.44176	0.0447642	8.15782	0.20974	0.837856	0.945034	-6.17899
2610528A11Rik	0.09762	6.58864	1.37581	0.197315	0.527763	-5.33806	-0.00927914	6.58864	-0.108061	0.91597	0.974862	-6.19592
2610528J11Rik	-0.0547267	6.97791	-0.151372	0.882531	0.962808	-6.24152	-0.403444	6.97791	-0.922089	0.377037	0.703092	-5.77316
2700005E23Rik	0.0014584	6.84064	0.0183484	0.985703	0.994084	-6.25342	-0.0293762	6.84064	-0.305394	0.765993	0.918151	-6.15328
2700008E08Rik	-0.0322466	5.97355	-0.567386	0.582295	0.838263	-6.08643	0.00352282	5.97355	0.0512186	0.960106	0.988554	-6.20067
2700012I20Rik	0.134974	6.89691	2.12771	0.0577832	0.286736	-4.28039	0.198126	6.89691	2.58076	0.0262827	0.229427	-3.51972
2700022O18Rik	0.00769205	7.31545	0.0983645	0.923482	0.974888	-6.2485	0.0877723	7.31545	0.927463	0.374368	0.700868	-5.76835
2700029L08Rik	-0.0255781	7.48045	-0.401845	0.695799	0.891548	-6.16909	0.0610519	7.48045	0.792559	0.445449	0.752877	-5.8819
2700029M09Rik	0.0277368	10.6037	0.503938	0.624636	0.857646	-6.12129	0.0720562	10.6037	1.08177	0.303403	0.643046	-5.62032
2700038G22Rik	-0.0809139	8.88991	-1.38814	0.193639	0.522526	-5.32294	-0.138181	8.88991	-1.95886	0.0770134	0.351496	-4.49418
2700046A07Rik	-0.045022	7.25282	-0.845096	0.416766	0.733204	-5.88953	0.00037283	7.25282	0.00578274	0.995494	0.998081	-6.20203
2700046G09Rik	0.185747	9.66845	3.04368	0.0116523	0.133925	-2.79329	0.378546	9.66845	5.12552	0.000374444	0.0616436	0.471561
2700049A03Rik	-0.0622512	8.05891	-1.31105	0.217592	0.551842	-5.41597	-0.0676555	8.05891	-1.17738	0.264859	0.603651	-5.51958
2700057C20Rik	0.0177391	6.72736	0.203451	0.842644	0.94953	-6.23181	0.0064546	6.72736	0.0611703	0.952364	0.986766	-6.20009
2700060E02Rik	0.0851913	12.3048	1.94903	0.0782996	0.334466	-4.55226	0.178041	12.3048	3.36579	0.00664238	0.140921	-2.23179
2700062C07Rik	0.126723	9.23509	2.75064	0.0194996	0.168956	-3.27837	0.168309	9.23509	3.01876	0.0121728	0.172827	-2.80208
2700068H02Rik	0.0399669	5.38073	0.58752	0.569186	0.830049	-6.07455	0.0487106	5.38073	0.591681	0.566497	0.822946	-6.02126
2700078F05Rik	-0.0748854	5.86364	-0.979132	0.349381	0.680297	-5.77035	0.0103734	5.86364	0.112074	0.912863	0.973743	-6.19546
2700079J08Rik	0.162379	10.6264	1.32219	0.213987	0.548479	-5.40276	0.0714325	10.6264	0.48062	0.640575	0.862485	-6.08207
2700080J24Rik	-0.0544828	7.59573	-0.70057	0.498694	0.789528	-6.00077	0.0805891	7.59573	0.85627	0.410829	0.726313	-5.83019
2700081O15Rik	-0.208679	9.66636	-1.69224	0.119811	0.414759	-4.92321	-0.285676	9.66636	-1.91426	0.0830136	0.363281	-4.56022
2700089E24Rik	0.220816	11.9508	2.43508	0.0339214	0.221769	-3.79377	0.35672	11.9508	3.25053	0.00811611	0.151565	-2.42078
2700089I24Rik	-0.0874218	7.73091	-0.84881	0.414786	0.732061	-5.88643	-0.133348	7.73091	-1.06984	0.308501	0.647978	-5.63242
2700094K13Rik	0.0677947	10.4256	1.46115	0.173038	0.495626	-5.23153	0.0555268	10.4256	0.988882	0.344805	0.677208	-5.71167
2700097O09Rik	-0.0256989	9.42018	-0.46109	0.654071	0.870806	-6.14261	0.00516833	9.42018	0.0766237	0.940353	0.982319	-6.19897
2700099C18Rik	0.00106547	6.52073	0.0130645	0.989819	0.995613	-6.25351	0.10774	6.52073	1.09161	0.299246	0.63887	-5.61025
2810001A02Rik	-0.0357974	10.276	-0.414284	0.686944	0.88753	-6.16383	-0.0976289	10.276	-0.933615	0.371327	0.698682	-5.76281
2810001G20Rik	-0.083727	8.20855	-0.704049	0.496611	0.788096	-5.99831	-0.142236	8.20855	-0.988302	0.345076	0.677383	-5.71221
2810002D19Rik	-0.214926	7.80409	-2.13746	0.0568247	0.284466	-4.26529	-0.0145647	7.80409	-0.119689	0.906973	0.971503	-6.19453
2810004I08Rik	-0.123673	7.03282	-1.46773	0.171278	0.493447	-5.22314	-0.0945943	7.03282	-0.92764	0.37428	0.700868	-5.76819
2810004N23Rik	-0.410634	9.89764	-4.89734	0.000531184	0.0462956	0.142619	-0.0642739	9.89764	-0.633406	0.539924	0.808162	-5.99536
2810006K23Rik	-0.167036	6.00827	-2.51142	0.0296802	0.208106	-3.67018	-0.120318	6.00827	-1.49481	0.164191	0.487314	-5.14159
2810007J24Rik	-0.0532118	8.50191	-0.0619335	0.951771	0.985011	-6.25157	1.84954	8.50191	1.77879	0.10399	0.400715	-4.75635
2810013P06Rik	-0.286899	8.84391	-3.594	0.00448113	0.0880536	-1.88497	-0.338702	8.84391	-3.50598	0.00521284	0.129342	-2.00294
2810019C22Rik	0.064255	5.32382	1.12207	0.28666	0.625388	-5.62751	0.162065	5.32382	2.33855	0.0401391	0.270766	-3.9087
2810021J22Rik	0.473178	7.91682	2.162	0.0544792	0.279166	-4.22717	0.189116	7.91682	0.714006	0.490681	0.780297	-5.94077
2810025M15Rik	0.0358946	9.50473	0.411205	0.689131	0.888529	-6.16514	-0.137536	9.50473	-1.30194	0.22058	0.554773	-5.37881
2810029C07Rik	0.0107744	6.90127	0.11667	0.909308	0.971065	-6.24642	-0.0440678	6.90127	-0.394303	0.701192	0.891693	-6.121
2810030D12Rik	-0.00814073	5.39655	-0.129231	0.8996	0.96792	-6.24479	-0.0877532	5.39655	-1.15109	0.275056	0.614668	-5.54794
2810032G03Rik	0.0546278	6.51373	0.570309	0.580382	0.836962	-6.08473	0.25493	6.51373	2.19918	0.0511004	0.297807	-4.12782
2810037O22Rik	-0.210324	5.918	-2.72324	0.0204623	0.173244	-3.32353	-0.0796742	5.918	-0.852429	0.412864	0.728048	-5.83341
2810038L03Rik	0.0197541	7.956	0.252639	0.80539	0.937877	-6.22004	0.0536601	7.956	0.567071	0.582501	0.830381	-6.03576
2810039B14Rik	0.00853163	6.83527	0.110352	0.914197	0.972001	-6.24718	0.0280128	6.83527	0.299396	0.770439	0.919284	-6.15517
2810040C05Rik	-0.113063	5.70791	-0.671438	0.516338	0.801825	-6.02092	-0.250923	5.70791	-1.23131	0.244884	0.582368	-5.45991
2810043O03Rik	-0.00508726	7.18036	-0.0703984	0.94519	0.98318	-6.25098	-0.167844	7.18036	-1.91923	0.0823237	0.361635	-4.55289
2810047C21Rik1	0.0457699	6.66745	0.851346	0.413438	0.731074	-5.8843	0.180818	6.66745	2.77914	0.0185464	0.202221	-3.196
2810047J09Rik	0.0289419	5.69618	0.505886	0.623314	0.857176	-6.12028	0.0290401	5.69618	0.419437	0.68329	0.882398	-6.11043
2810049E08Rik	-0.0577468	5.11018	-0.793482	0.444935	0.753376	-5.93137	0.0182311	5.11018	0.206997	0.839943	0.945604	-6.17959
2810403A07Rik	-0.0485729	10.5537	-0.70017	0.498934	0.789734	-6.00105	-0.134812	10.5537	-1.60576	0.137744	0.452109	-4.99571
2810403D21Rik	-0.0744651	6.75527	-1.06468	0.310723	0.647057	-5.68673	0.0258779	6.75527	0.30573	0.765743	0.918151	-6.15318
2810403G07Rik	-0.0541869	8.86418	-0.946189	0.365168	0.692397	-5.80101	-0.00714935	8.86418	-0.103156	0.919769	0.97644	-6.19646
2810404F17Rik	-0.0171142	5.58709	-0.266725	0.79481	0.935144	-6.2162	-0.00985021	5.58709	-0.126852	0.901437	0.969036	-6.1936
2810404I24Rik	-0.102443	8.63564	-1.36353	0.201034	0.532778	-5.35304	-0.148818	8.63564	-1.63675	0.131061	0.441616	-4.95386
2810404M03Rik	0.0665775	6.27518	1.25941	0.234967	0.571683	-5.47618	-0.000755435	6.27518	-0.0118081	0.990799	0.99666	-6.20198
2810405F17Rik	0.205887	7.98673	2.01751	0.0697367	0.31667	-4.44921	0.0901721	7.98673	0.730135	0.481168	0.776099	-5.92913
2810408A11Rik	1.18365	7.40418	3.86294	0.00283645	0.074206	-1.44882	0.23961	7.40418	0.646165	0.531943	0.802919	-5.98712
2810408B13Rik	-0.154573	6.41491	-2.44129	0.0335556	0.22078	-3.78376	-0.143212	6.41491	-1.869	0.089543	0.375476	-4.62651
2810408I11Rik	0.106061	8.44	1.25023	0.238169	0.574726	-5.4867	0.0285353	8.44	0.277946	0.786412	0.924975	-6.16162
2810408M09Rik	0.0393607	8.77364	0.907074	0.384569	0.708884	-5.83627	0.0341695	8.77364	0.650671	0.529141	0.801634	-5.98417
2810410L24Rik	-0.271649	9.72173	-4.03684	0.00211948	0.066107	-1.17096	-0.355437	9.72173	-4.36454	0.00123661	0.0878456	-0.644786
2810410P21Rik	-0.00960539	7.72945	-0.162615	0.873887	0.960196	-6.23967	0.028113	7.72945	0.393275	0.701928	0.891944	-6.12142
2810414N06Rik	-0.0506557	9.13691	-0.533892	0.604456	0.848063	-6.10532	0.264946	9.13691	2.30741	0.0423713	0.276473	-3.95801
2810416A17Rik	0.110128	6.65955	1.14196	0.278665	0.616112	-5.60642	-0.118722	6.65955	-1.01725	0.331742	0.668869	-5.68448
2810417H13Rik	0.133366	9.16018	1.75094	0.108861	0.39616	-4.84079	0.00259112	9.16018	0.0281096	0.978098	0.993356	-6.20164
2810421E14Rik	0.0127119	6.88791	0.248453	0.808542	0.939442	-6.22114	-0.134441	6.88791	-2.17123	0.053621	0.304448	-4.17124
2810427A07Rik	0.0618042	9.43655	0.606345	0.557076	0.823497	-6.0631	-0.250213	9.43655	-2.02841	0.0684588	0.336028	-4.38988
2810428I15Rik	0.175969	10.8329	2.0039	0.0713653	0.319657	-4.46982	0.32152	10.8329	3.02546	0.0120305	0.172341	-2.79105
2810428J06Rik	0.00868737	5.85727	0.128852	0.899892	0.96792	-6.24485	0.206899	5.85727	2.53573	0.0284427	0.235739	-3.59266
2810429I04Rik	0.00273656	5.13345	0.0444484	0.965375	0.98906	-6.25255	0.0264936	5.13345	0.355579	0.729146	0.903205	-6.13605
2810430I11Rik	0.0467991	6.96955	0.600575	0.560772	0.825382	-6.06664	0.103435	6.96955	1.09683	0.297059	0.636823	-5.60489
2810433D01Rik	-0.0321588	4.66273	-0.607239	0.556505	0.823185	-6.06255	-0.0814836	4.66273	-1.27137	0.230845	0.566774	-5.41431
2810449G22Rik	-0.00343731	8.76773	-0.0809716	0.936976	0.979252	-6.25014	0.0982086	8.76773	1.91164	0.0833786	0.36388	-4.56407
2810454H06Rik	-0.0365769	7.87582	-0.749597	0.469843	0.771637	-5.96511	-0.0500399	7.87582	-0.847383	0.415546	0.729801	-5.83762
2810455B08Rik	-0.242399	8.377	-3.66674	0.00395676	0.0839214	-1.76631	-0.135224	8.377	-1.69022	0.120204	0.424335	-4.88056
2810455D13Rik	-0.279129	9.09045	-2.79113	0.0181593	0.16356	-3.21156	-0.218833	9.09045	-1.80814	0.0990711	0.39136	-4.71446
2810455O05Rik	0.0135601	7.29545	0.191215	0.851978	0.952597	-6.23435	0.133413	7.29545	1.55454	0.14945	0.467932	-5.06385
2810459M11Rik	-0.903886	8.88609	-6.80456	3.57299e-05	0.0297529	2.63087	-0.422151	8.88609	-2.62601	0.0242753	0.222063	-3.44618
2810468N07Rik	-0.0480496	7.33173	-0.681487	0.51021	0.798152	-6.01406	-0.0246726	7.33173	-0.289152	0.778054	0.921875	-6.15831
2810471M01Rik	0.00799474	5.94264	0.167899	0.86983	0.958943	-6.23875	0.179859	5.94264	3.12117	0.0101733	0.162786	-2.63349
2810474C18Rik	0.0531077	5.70709	0.827068	0.426465	0.740571	-5.9044	0.0419166	5.70709	0.539402	0.60078	0.842631	-6.05137
2810474O19Rik	0.125832	10.5783	2.14959	0.0556535	0.281566	-4.24647	0.142927	10.5783	2.01753	0.0697351	0.338833	-4.40629
2810487C13Rik	-0.0889431	5.54782	-1.36552	0.200428	0.532191	-5.35062	-0.00274892	5.54782	-0.034873	0.97283	0.992061	-6.20141
2900001G08Rik	-0.182768	5.92436	-2.43448	0.0339574	0.221851	-3.79475	-0.268678	5.92436	-2.95719	0.0135621	0.178905	-2.90344
2900002J02Rik	0.175951	10.4989	1.26076	0.2345	0.571254	-5.47463	-0.00521609	10.4989	-0.0308835	0.975938	0.992575	-6.20155
2900005I04Rik	-0.0556161	5.50218	-0.748072	0.470724	0.771693	-5.96626	-0.0674541	5.50218	-0.749711	0.469777	0.768383	-5.91469
2900005J15Rik	0.0194925	7.90036	0.228525	0.823596	0.94401	-6.22612	-0.0218139	7.90036	-0.211321	0.836653	0.944855	-6.17864
2900006B11Rik	-0.138054	7.302	-2.05086	0.0658927	0.307356	-4.3985	-0.152319	7.302	-1.86976	0.0894301	0.375476	-4.62541
2900008C10Rik	-0.0249172	7.08936	-0.440158	0.668683	0.878628	-6.15237	-0.0444414	7.08936	-0.648694	0.530369	0.802147	-5.98547
2900009J06Rik	-0.00693333	7.12627	-0.108513	0.91562	0.972542	-6.24739	0.133274	7.12627	1.72357	0.113849	0.415113	-4.8342
2900009J20Rik	-0.331948	8.86145	-3.07062	0.0111147	0.130671	-2.74859	-0.19163	8.86145	-1.46474	0.172075	0.497957	-5.18
2900011F02Rik	-0.0904102	6.69773	-1.07114	0.307941	0.643977	-5.68019	-0.0393164	6.69773	-0.384898	0.70794	0.894157	-6.12479
2900011G08Rik	0.0386251	7.70164	0.413495	0.687504	0.887811	-6.16416	0.0856395	7.70164	0.75756	0.465259	0.765456	-5.90881
2900011L18Rik	-0.141251	8.08991	-1.68667	0.120901	0.416972	-4.93095	-0.172107	8.08991	-1.69816	0.118663	0.422707	-4.86957
2900011O08Rik	0.00527711	8.09791	0.0892594	0.930544	0.976076	-6.2494	0.130191	8.09791	1.81963	0.0972038	0.387765	-4.69797
2900012M01Rik	-0.0867937	7.55336	-1.37981	0.196118	0.526543	-5.33317	0.00666865	7.55336	0.0876012	0.93183	0.980026	-6.19802
2900016J10Rik	-0.0832088	5.47482	-1.45233	0.175424	0.4997	-5.24274	-0.0139032	5.47482	-0.200518	0.844879	0.947065	-6.18097
2900017F05Rik	0.460956	6.55082	2.37404	0.0377337	0.232506	-3.89192	-0.100598	6.55082	-0.428115	0.677155	0.879979	-6.10663
2900018E21Rik	-0.0242213	7.92318	-0.331764	0.746549	0.915283	-6.19585	0.154832	7.92318	1.75241	0.108599	0.407091	-4.7937
2900018N21Rik	-0.261839	7.09118	-3.52739	0.00502425	0.092737	-1.99401	-0.149121	7.09118	-1.65997	0.126244	0.433556	-4.9222
2900019E01Rik	-0.15522	7.32727	-2.09394	0.0612231	0.295544	-4.3325	-0.0488106	7.32727	-0.544092	0.597661	0.840938	-6.04877
2900022B07Rik	0.0085833	8.34855	0.114587	0.910919	0.971333	-6.24668	0.00205327	8.34855	0.0226501	0.982351	0.994348	-6.20178
2900022M07Rik	0.0196963	6.10645	0.244946	0.811186	0.940141	-6.22204	0.113491	6.10645	1.16625	0.269141	0.607683	-5.53165
2900024I21Rik	-0.0326599	7.69845	-0.318604	0.75623	0.918466	-6.20032	-0.0427627	7.69845	-0.344702	0.737075	0.906368	-6.14
2900024J01Rik	-0.0196639	8.25891	-0.266609	0.794897	0.935144	-6.21624	0.0242624	8.25891	0.271821	0.790992	0.926928	-6.16338
2900026A02Rik	-0.157396	10.7341	-0.785443	0.449432	0.756334	-5.93768	-0.521305	10.7341	-2.14959	0.055653	0.310004	-4.20471
2900027M19Rik	0.0232814	6.04073	0.316705	0.757631	0.919006	-6.20095	0.0562774	6.04073	0.63259	0.540437	0.808414	-5.99589
2900034C19Rik	0.00909168	7.57845	0.124517	0.903241	0.968866	-6.24542	0.0039039	7.57845	0.0441801	0.965584	0.989579	-6.20103
2900035I09Rik	-0.0816875	6.29564	-1.2668	0.232415	0.568013	-5.46768	-0.0474278	6.29564	-0.607752	0.556177	0.816705	-6.01148
2900040J22Rik	-0.216192	8.82764	-3.47827	0.00546789	0.0955474	-2.07463	-0.191145	8.82764	-2.54115	0.0281737	0.235739	-3.58389
2900041M22Rik	-0.11673	6.00882	-1.83958	0.0940387	0.366647	-4.71355	-0.0809719	6.00882	-1.05442	0.315184	0.653362	-5.6479
2900042E19Rik	-0.00848561	7.741	-0.0906206	0.929488	0.975974	-6.24927	-0.0337201	7.741	-0.29756	0.771802	0.919803	-6.15574
2900046B09Rik	-0.0126299	9.20118	-0.210198	0.837508	0.948756	-6.23034	0.10898	9.20118	1.49871	0.16319	0.485334	-5.13657
2900046D03Rik	0.132057	6.27964	2.01866	0.0696017	0.316224	-4.44748	0.224166	6.27964	2.83148	0.0169153	0.194822	-3.11013
2900046F13Rik	-0.300745	9.31827	-3.53755	0.00493717	0.0922628	-1.97735	-0.279868	9.31827	-2.72019	0.0205721	0.208786	-3.29252
2900046L07Rik	0.0410377	8.01655	0.673948	0.514804	0.800613	-6.01922	-0.0249758	8.01655	-0.338926	0.741299	0.908834	-6.14205
2900052L18Rik	-0.204924	9.08373	-3.82138	0.00304261	0.0762881	-1.51575	-0.267975	9.08373	-4.12918	0.0018184	0.0984833	-1.00801
2900052N01Rik	-0.0441596	6.18218	-0.796951	0.443003	0.751673	-5.92863	-0.0913324	6.18218	-1.36199	0.201505	0.535393	-5.30734
2900054C01Rik	-0.0712419	7.86655	-0.796166	0.443439	0.752002	-5.92925	0.254729	7.86655	2.35228	0.0391916	0.268504	-3.88691
2900055J20Rik	0.0169754	6.56064	0.217962	0.831607	0.946862	-6.2286	-0.0506533	6.56064	-0.537417	0.602104	0.843425	-6.05246
2900056L01Rik	0.00135754	9.40382	0.0151776	0.988173	0.99523	-6.25347	0.00720068	9.40382	0.0665223	0.948203	0.985399	-6.19973
2900057B20Rik	0.0800916	7.66564	1.272	0.23063	0.565768	-5.46166	-0.00852463	7.66564	-0.111871	0.91302	0.973743	-6.19548
2900057C01Rik	-0.147349	7.74673	-2.35836	0.0387786	0.235526	-3.91703	-0.223824	7.74673	-2.96014	0.013492	0.178622	-2.89858
2900060K15Rik	0.0215894	5.35564	0.262805	0.79775	0.936267	-6.21729	-0.086637	5.35564	-0.871442	0.402861	0.721233	-5.81737
2900060N12Rik	0.0739478	7.12	0.911291	0.382443	0.706853	-5.83253	-0.0247631	7.12	-0.252162	0.805749	0.932899	-6.16875
2900064B16Rik	0.0410963	8.66664	0.640439	0.535516	0.812365	-6.0415	0.0202486	8.66664	0.260743	0.799298	0.930552	-6.16646
2900064B18Rik	-0.028502	7.74945	-0.150238	0.883403	0.963126	-6.2417	-0.027764	7.74945	-0.120929	0.906014	0.971188	-6.19437
2900064F13Rik	0.0694339	5.74727	1.00094	0.339205	0.6713	-5.74958	-0.00365196	5.74727	-0.0435017	0.966112	0.989579	-6.20106
2900064K03Rik	-0.105359	6.37918	-1.98657	0.0734914	0.325178	-4.49597	-0.101659	6.37918	-1.58387	0.142643	0.458132	-5.02499
2900069G24Rik	0.033841	7.81264	0.635483	0.53862	0.814388	-6.04471	0.0167566	7.81264	0.26001	0.799848	0.930861	-6.16666
2900072G11Rik	-0.199802	6.49336	-2.43136	0.0341429	0.222433	-3.79978	-0.0750144	6.49336	-0.754288	0.467139	0.766846	-5.91127
2900073C17Rik	-0.13291	8.13355	-2.1288	0.0576756	0.286647	-4.27871	0.00193438	8.13355	0.0256013	0.980052	0.993761	-6.20171
2900076A07Rik	0.00649089	6.72291	0.0699021	0.945576	0.983277	-6.25102	-0.0538112	6.72291	-0.478852	0.64179	0.863001	-6.08294
2900076A13Rik	-0.137778	6.52727	-2.0263	0.0687046	0.314178	-4.43589	-0.144723	6.52727	-1.75875	0.107474	0.405774	-4.78474
2900078I11Rik	-0.0698215	6.69855	-0.844826	0.41691	0.733204	-5.88975	-0.0161767	6.69855	-0.161737	0.874561	0.959546	-6.18833
2900079G21Rik	-0.0248121	6.897	-0.398343	0.698301	0.892723	-6.17055	0.141334	6.897	1.87492	0.0886624	0.37373	-4.61788
2900084O13Rik	0.0626523	5.955	0.88097	0.397912	0.719356	-5.85909	0.0487627	5.955	0.566571	0.582829	0.830559	-6.03604
2900092C05Rik	0.0266303	4.91591	0.374233	0.715625	0.90032	-6.18023	0.0726747	4.91591	0.843902	0.417404	0.731386	-5.84051
2900092N22Rik	-0.0270609	6.64673	-0.463816	0.65218	0.870105	-6.14131	0.0535284	6.64673	0.758106	0.464945	0.765249	-5.9084
2900093K20Rik	0.0792756	9.29555	0.750502	0.469321	0.771343	-5.96444	-0.103772	9.29555	-0.811775	0.434811	0.744393	-5.86668
2900097C17Rik	-0.0239414	13.1757	-0.414498	0.686792	0.88753	-6.16373	0.00875411	13.1757	0.125235	0.902686	0.969574	-6.19382
3000002C10Rik	0.0472811	11.0769	0.515575	0.616757	0.853987	-6.11519	0.287764	11.0769	2.59288	0.0257293	0.227011	-3.50004
3010001F23Rik	-0.0808542	5.10582	-1.29161	0.224007	0.558739	-5.43885	-0.00466975	5.10582	-0.0616401	0.951999	0.986626	-6.20005
3010026O09Rik	0.0812613	8.38555	1.21291	0.251561	0.590353	-5.52889	0.159642	8.38555	1.96895	0.0757128	0.349834	-4.47914
3021401N23Rik	-0.0762555	6.06091	-1.39626	0.19125	0.519372	-5.31293	-0.07733	6.06091	-1.17	0.267692	0.60626	-5.52759
3100002H09Rik	0.00504037	5.34427	0.0689517	0.946314	0.983446	-6.25109	0.0570716	5.34427	0.645127	0.53259	0.803222	-5.9878
3100002H20Rik	0.066826	7.18645	1.09821	0.296484	0.634063	-5.65243	0.0334886	7.18645	0.454758	0.658475	0.870761	-6.09451
3100003L13Rik	-0.0984488	8.54736	-1.54456	0.15183	0.464495	-5.12342	-0.16489	8.54736	-2.13762	0.0568093	0.313236	-4.22319
3100003M19Rik	0.0461912	6.86136	0.654624	0.52669	0.807548	-6.0322	0.158789	6.86136	1.85949	0.0909733	0.377551	-4.64034
3110001I22Rik	-0.137767	7.38464	-1.83459	0.0948213	0.368361	-4.72079	0.0407283	7.38464	0.448158	0.663081	0.873146	-6.09758
3110002H16Rik	0.128634	10.0131	1.25323	0.23712	0.574064	-5.48327	0.305268	10.0131	2.45753	0.0326162	0.250744	-3.71871
3110005L21Rik	-0.0567752	5.424	-0.779339	0.452866	0.758483	-5.94243	-0.0106021	5.424	-0.120255	0.906535	0.971445	-6.19446
3110005L24Rik	-0.250099	8.355	-3.60646	0.00438642	0.0872201	-1.86461	-0.0538331	8.355	-0.641447	0.534886	0.804541	-5.99019
3110007F17Rik	-0.0931484	8.31809	-1.11103	0.291174	0.629411	-5.63909	-0.0604976	8.31809	-0.596255	0.563549	0.820754	-6.0185
3110009E18Rik	-0.0671447	8.32764	-0.924884	0.375647	0.701339	-5.82037	-0.0522971	8.32764	-0.595245	0.564198	0.821217	-6.01911
3110009F21Rik	-0.036169	5.82009	-0.690266	0.504893	0.79423	-6.00799	-0.0452588	5.82009	-0.713715	0.490854	0.780441	-5.94098
3110018I06Rik	0.00994917	6.74036	0.227688	0.824231	0.944326	-6.22632	-0.0206702	6.74036	-0.390877	0.703647	0.892652	-6.12239
3110021A11Rik	0.0710354	10.2525	1.66759	0.124697	0.424171	-4.95736	-0.0794236	10.2525	-1.54066	0.152769	0.472403	-5.08209
3110027N22Rik	0.106429	8.20645	1.06118	0.312241	0.648886	-5.69027	0.30489	8.20645	2.51197	0.0296516	0.241296	-3.63104
3110035E14Rik	0.0502013	7.22118	0.668948	0.517864	0.802963	-6.02261	0.0558676	7.22118	0.615148	0.551463	0.814569	-6.0069
3110035G12Rik	-0.106703	7.21609	-1.94789	0.0784505	0.334973	-4.55396	0.0185353	7.21609	0.279595	0.78518	0.924609	-6.16114
3110037C07Rik	-0.0987657	7.55145	-0.914413	0.380875	0.705463	-5.82975	-0.0374591	7.55145	-0.286574	0.779975	0.922459	-6.15909
3110037L02Rik	0.0370494	6.688	0.371229	0.717796	0.901285	-6.1814	0.166756	6.688	1.38066	0.195864	0.5275	-5.28467
3110038A09Rik	0.108708	7.23436	1.71589	0.115286	0.407344	-4.89018	0.00988719	7.23436	0.128956	0.899812	0.968773	-6.19332
3110039C02Rik	-0.0919181	4.43627	-2.17716	0.0530766	0.275179	-4.20355	-0.0590731	4.43627	-1.15617	0.273062	0.6123	-5.5425
3110039M20Rik	-0.0701603	6.34045	-0.774204	0.455769	0.76049	-5.94641	-0.0126908	6.34045	-0.115717	0.910045	0.972693	-6.19502
3110040N11Rik	0.0343292	9.84582	0.344687	0.737086	0.910299	-6.19129	0.351963	9.84582	2.92012	0.0144748	0.183683	-2.96444
3110043O21Rik	-0.275413	11.7186	-2.22365	0.0489867	0.26355	-4.13072	-0.218461	11.7186	-1.45747	0.17403	0.500124	-5.18921
3110045A19Rik	-0.176533	8.79291	-2.40317	0.0358651	0.226831	-3.84516	-0.289192	8.79291	-3.25303	0.00808084	0.151419	-2.41667
3110045C21Rik	0.0784542	7.60391	1.04439	0.319591	0.654882	-5.70708	0.221672	7.60391	2.43836	0.0337278	0.25409	-3.74948
3110047M12Rik	-0.643644	6.576	-3.21948	0.00856758	0.115512	-2.5018	-0.150763	6.576	-0.623128	0.546403	0.812248	-6.00189
3110049I03Rik	0.0374374	5.26173	0.944519	0.365982	0.692978	-5.80254	0.0892447	5.26173	1.8605	0.0908209	0.377417	-4.63888
3110052M02Rik	0.043576	6.62855	0.997108	0.340979	0.672834	-5.75326	0.101699	6.62855	1.92289	0.0818194	0.360795	-4.54749
3110054G05Rik	0.0365644	7.94755	0.577149	0.575918	0.834873	-6.08072	-0.00454043	7.94755	-0.05922	0.953881	0.987079	-6.20021
3110057O12Rik	0.0155791	7.826	0.270258	0.792163	0.93437	-6.21521	-0.0211298	7.826	-0.302883	0.767853	0.918386	-6.15408
3110062G12Rik	-0.0141455	5.25436	-0.303314	0.767534	0.923335	-6.20529	-0.0200993	5.25436	-0.356121	0.728752	0.903205	-6.13585
3110067C02Rik	-0.0776584	4.84273	-1.41086	0.187016	0.513991	-5.29483	-0.131324	4.84273	-1.97144	0.0753951	0.349702	-4.47542
3110070M22Rik	0.19616	5.83709	2.55288	0.0276003	0.202388	-3.60274	0.18844	5.83709	2.02645	0.0686867	0.336506	-4.39284
3110073H01Rik	0.0895305	10.5327	1.38351	0.195013	0.524663	-5.32863	0.203281	10.5327	2.59568	0.0256035	0.226799	-3.4955
3110079O15Rik	-0.028634	8.55891	-0.500421	0.627028	0.858741	-6.12311	-0.0471771	8.55891	-0.681283	0.510334	0.790266	-5.96365
3110080E11Rik	-0.0268939	4.56709	-0.566617	0.582798	0.838465	-6.08687	0.000911581	4.56709	0.0158699	0.987634	0.995931	-6.20192
3110080O07Rik	-0.0531535	6.469	-0.402759	0.695147	0.891354	-6.16871	0.0387932	6.469	0.242891	0.812736	0.935808	-6.17115
3110082I17Rik	-0.0653313	8.88245	-1.12123	0.287002	0.62583	-5.62839	-0.10108	8.88245	-1.43344	0.180625	0.50734	-5.21943
3110099E03Rik	0.0640927	4.89473	0.876523	0.400217	0.721699	-5.86293	-0.00107169	4.89473	-0.0121106	0.990563	0.996617	-6.20197
3200001D21Rik	-0.135862	6.40873	-1.66519	0.125182	0.425197	-4.96067	-0.177631	6.40873	-1.79897	0.100583	0.394157	-4.72758
3200001G23Rik	0.00570398	4.95736	0.121546	0.905537	0.970054	-6.24581	0.0676129	4.95736	1.19052	0.259878	0.598032	-5.50523
3222401L13Rik	-0.0915212	7.20245	-1.46167	0.1729	0.495626	-5.23087	-0.0307519	7.20245	-0.405827	0.692959	0.886695	-6.11623
3222402N08Rik	-0.0213814	7.17818	-0.402404	0.6954	0.891377	-6.16886	-0.0364718	7.17818	-0.567186	0.582426	0.830381	-6.03569
3300002A11Rik	-0.113084	7.05055	-1.85353	0.0918814	0.362323	-4.69323	0.00595073	7.05055	0.0805954	0.937269	0.981321	-6.19864
3300002I08Rik	0.0111348	8.31264	0.172337	0.866426	0.957586	-6.23795	2.62475e-05	8.31264	0.000335682	0.999738	0.999835	-6.20205
3300002I10Rik	0.0946542	6.19527	1.38656	0.194108	0.523382	-5.32489	0.163379	6.19527	1.9776	0.0746141	0.348074	-4.46622
3300002P09Rik	0.136664	7.62445	2.28585	0.0439865	0.251149	-4.03253	0.129702	7.62445	1.79261	0.101646	0.396623	-4.73667
3300002P13Rik	-0.0353041	7.47082	-0.551236	0.592926	0.843037	-6.09567	-0.0814	7.47082	-1.05022	0.317024	0.655506	-5.65209
3632451O06Rik	-0.398127	7.70727	-2.48518	0.0310759	0.212812	-3.71276	-0.430774	7.70727	-2.22192	0.0491335	0.292363	-4.09235
3632454L22Rik	-0.0327982	4.73409	-0.652594	0.527948	0.808327	-6.03354	-0.0963712	4.73409	-1.58446	0.142509	0.458132	-5.0242
3732407C23Rik	0.0728127	7.04645	1.46199	0.172813	0.495626	-5.23046	-0.0479953	7.04645	-0.796304	0.443363	0.751147	-5.87896
3830403N18Rik	0.0882482	5.46882	1.48145	0.167654	0.487339	-5.20557	0.109444	5.46882	1.51816	0.158285	0.478978	-5.11143
3830406C13Rik	-0.0234679	10.6593	-0.369892	0.718763	0.901736	-6.18191	0.164703	10.6593	2.14509	0.056085	0.311387	-4.21166
3830408C21Rik	0.0536816	6.21155	0.613851	0.552288	0.820923	-6.05844	-0.11419	6.21155	-1.07897	0.304593	0.644383	-5.62317
3830408D07Rik	-0.151925	6.65036	-1.85993	0.0909067	0.360619	-4.68389	-0.334711	6.65036	-3.38596	0.00641405	0.139755	-2.19878
3830417A13Rik	-0.0412663	6.44191	-0.509124	0.621119	0.856181	-6.11859	-0.0445663	6.44191	-0.454337	0.658769	0.870871	-6.09471
3830422I06Rik	0.0150416	7.64327	0.164226	0.872649	0.959674	-6.23939	-0.0174501	7.64327	-0.157431	0.877871	0.960476	-6.18905
3830612M24	-0.0574677	7.65018	-0.692551	0.503514	0.793526	-6.0064	0.113181	7.65018	1.12705	0.284642	0.623345	-5.57343
3930401B19Rik	-0.246816	14.1254	-5.53613	0.00020335	0.0373181	1.04236	-0.16985	14.1254	-3.14805	0.00970595	0.160508	-2.58925
3930402G23Rik	0.0247067	7.82655	0.403492	0.694624	0.891248	-6.16841	-0.00195226	7.82655	-0.0263452	0.979473	0.993761	-6.20169
4122401K19Rik	0.177779	7.35527	2.95607	0.0135888	0.141502	-2.93857	0.28156	7.35527	3.86856	0.00280969	0.107929	-1.41883
4430402I18Rik	0.176082	8.76727	2.19211	0.0517266	0.271166	-4.18018	0.113959	8.76727	1.1723	0.266808	0.605252	-5.5251
4432414F05Rik	-0.14098	7.00727	-1.78031	0.10373	0.385361	-4.79899	-0.0571217	7.00727	-0.596047	0.563683	0.820833	-6.01862
4631402F24Rik	0.0351222	7.44618	0.650122	0.529482	0.80966	-6.03517	0.0997491	7.44618	1.52568	0.156421	0.476938	-5.10165
4631405K08Rik	0.193892	6.76255	1.96062	0.0767851	0.33175	-4.53493	0.101521	6.76255	0.848264	0.415077	0.729493	-5.83688
4631422I05Rik	-0.131926	7.56764	-1.52629	0.156271	0.470743	-5.14742	-0.0549668	7.56764	-0.52547	0.610096	0.847145	-6.05895
4631423B10Rik	-0.221666	8.79673	-1.52888	0.155634	0.46971	-5.14402	-0.234916	8.79673	-1.33884	0.208688	0.542998	-5.33515
4632404H12Rik	-0.0744221	7.86836	-1.05761	0.313793	0.650642	-5.69386	-0.0839039	7.86836	-0.98525	0.346504	0.678383	-5.7151
4632404M16Rik	-0.0490295	8.037	-0.749425	0.469943	0.771652	-5.96524	0.00558654	8.037	0.0705595	0.945065	0.984155	-6.19944
4632409D06Rik	-0.0159345	7.059	-0.192081	0.851317	0.952325	-6.23417	-0.0317707	7.059	-0.316457	0.757814	0.914552	-6.1497
4632411P08Rik	0.0229319	7.36282	0.326346	0.750529	0.916587	-6.19771	-0.0273338	7.36282	-0.321426	0.754151	0.91323	-6.14806
4632415L05Rik	-0.134716	7.65627	-1.53694	0.153669	0.467074	-5.13345	-0.0373236	7.65627	-0.351853	0.731858	0.904476	-6.13741
4632418H02Rik	0.0531023	10.5691	0.384041	0.708557	0.897283	-6.17636	-0.0889794	10.5691	-0.531736	0.605897	0.845062	-6.05556
4632427E13Rik	-0.343436	9.78155	-2.53922	0.0282692	0.204316	-3.62498	-0.357588	9.78155	-2.18464	0.0523971	0.300906	-4.15043
4632428C04Rik	0.0567047	7.89736	0.620526	0.54805	0.819232	-6.05425	0.142784	7.89736	1.29111	0.224173	0.559907	-5.39146
4632428N05Rik	-0.0616063	11.3694	-0.608325	0.55581	0.822833	-6.06187	0.0591778	11.3694	0.48285	0.639042	0.86152	-6.08097
4632432E15Rik	0.174045	6.36109	3.02279	0.012087	0.135562	-2.82793	0.0630213	6.36109	0.904437	0.385903	0.709867	-5.78881
4632433K11Rik	0.189966	7.62636	2.63664	0.0238264	0.186602	-3.46582	0.180227	7.62636	2.06698	0.0641071	0.32745	-4.33139
4633401B06Rik	-0.0538757	8.96191	-0.36939	0.719126	0.902097	-6.18211	-0.210842	8.96191	-1.19452	0.258377	0.596296	-5.50084
4633401L03Rik	-0.0109245	5.02827	-0.163858	0.872932	0.959758	-6.23945	-0.0190761	5.02827	-0.236427	0.817617	0.937561	-6.17277
4633402D09Rik	-0.0324484	6.59764	-0.499479	0.627669	0.858853	-6.1236	-0.0374476	6.59764	-0.47631	0.643541	0.864166	-6.08419
4731417B20Rik	-0.0160132	7.49173	-0.120917	0.906024	0.970102	-6.24589	0.0612992	7.49173	0.382476	0.709683	0.895456	-6.12576
4732416N19Rik	-0.0210811	8.04118	-0.252901	0.805192	0.937877	-6.21997	-0.0389634	8.04118	-0.386241	0.706975	0.894094	-6.12426
4732419C18Rik	-0.0183274	8.51682	-0.325395	0.751229	0.916826	-6.19804	0.0115377	8.51682	0.169268	0.86878	0.957334	-6.18702
4732423E21Rik	-0.175482	7.09082	-0.967573	0.354863	0.684419	-5.78121	-0.339575	7.09082	-1.54714	0.151211	0.470121	-5.07358
4732440D04Rik	-0.170354	5.44964	-3.5399	0.00491729	0.0920571	-1.97351	-0.115211	5.44964	-1.97821	0.074537	0.348069	-4.46531
4732460I02Rik	-0.0126388	7.238	-0.300471	0.769641	0.923935	-6.20619	-0.0192318	7.238	-0.377798	0.713053	0.897013	-6.1276
4732468M13Rik	-0.0888808	5.307	-1.15974	0.271665	0.610478	-5.58732	-0.201883	5.307	-2.17669	0.0531188	0.302871	-4.16276
4732490B19Rik	-0.176738	8.35018	-1.73486	0.111768	0.401027	-4.86352	-0.184714	8.35018	-1.49823	0.163315	0.485335	-5.1372
4732491K20Rik	0.0208548	6.34591	0.35067	0.732721	0.90864	-6.18913	0.103242	6.34591	1.43446	0.180341	0.507022	-5.21816
4732496C06Rik	1.01531	6.84382	4.24844	0.00149433	0.0592684	-0.838017	-0.0995836	6.84382	-0.344319	0.737355	0.906368	-6.14014
4733401A01Rik	-0.0942243	8.12518	-0.861002	0.408333	0.727295	-5.87617	-0.125615	8.12518	-0.948471	0.364059	0.692623	-5.7493
4733401D01Rik	0.0491847	5.84064	0.734719	0.478485	0.776052	-5.97616	-0.105661	5.84064	-1.30422	0.219829	0.553976	-5.37614
4831407H17Rik	0.0213163	6.50782	0.175288	0.864164	0.95678	-6.23741	0.0313152	6.50782	0.212783	0.835541	0.944411	-6.17832
4831440E17Rik	-0.0365982	7.066	-0.485245	0.637397	0.862934	-6.13082	-0.081812	7.066	-0.896315	0.39003	0.712622	-5.79593
4832406H04Rik	-0.0319816	7.31245	-0.550152	0.593643	0.843305	-6.09628	-0.0754678	7.31245	-1.07272	0.307263	0.646908	-5.62951
4832441B07Rik	0.00532892	7.04627	0.0946178	0.926387	0.975347	-6.24888	-0.0739104	7.04627	-1.08438	0.302297	0.641427	-5.61766
4833403J16Rik	-0.0701756	4.998	-1.13513	0.281392	0.619432	-5.61369	-0.0597559	4.998	-0.798698	0.442033	0.750395	-5.87707
4833405L11Rik	0.0251427	6.12609	0.398537	0.698162	0.892723	-6.17047	0.011381	6.12609	0.149066	0.884306	0.962188	-6.19039
4833406M21Rik	-0.0529452	7.68755	-0.82525	0.427452	0.74111	-5.90589	-0.0564372	7.68755	-0.726887	0.483074	0.776536	-5.93149
4833408D11Rik	-0.137168	8.00236	-1.89242	0.0861064	0.351803	-4.63622	0.00349651	8.00236	0.0398605	0.968947	0.990922	-6.20122
4833408G04Rik	0.066851	7.94536	1.15599	0.273133	0.61144	-5.59137	0.0585964	7.94536	0.837254	0.420966	0.733153	-5.84599
4833410I11Rik	-0.0044645	6.55173	-0.0870374	0.932268	0.976929	-6.2496	0.00722121	6.55173	0.116328	0.909572	0.972433	-6.19495
4833411C07Rik	-0.0383452	6.61664	-0.453993	0.659008	0.873414	-6.14597	0.0660672	6.61664	0.64635	0.531828	0.802919	-5.987
4833411I10Rik	-0.014131	6.86109	-0.21532	0.833614	0.947695	-6.2292	0.0632692	6.86109	0.796612	0.443192	0.751005	-5.87872
4833412C15Rik	-0.189012	8.51427	-2.38179	0.0372279	0.231193	-3.87951	-0.212249	8.51427	-2.21005	0.050151	0.295116	-4.11088
4833412E19Rik	0.0732631	8.00991	1.01229	0.333998	0.66623	-5.73862	-0.13135	8.00991	-1.49966	0.162948	0.48508	-5.13535
4833412K13Rik	-0.0830464	9.19082	-1.46608	0.171719	0.494236	-5.22525	-0.207701	9.19082	-3.02982	0.011939	0.17198	-2.78388
4833413E03Rik	0.0406473	8.088	0.49189	0.632847	0.8612	-6.12747	0.0769903	8.088	0.769865	0.45823	0.761259	-5.89947
4833413G10Rik	-0.0403922	8.385	-0.5781	0.575299	0.83468	-6.08016	0.00692305	8.385	0.0818739	0.936276	0.981219	-6.19853
4833414E09Rik	-0.342999	8.14318	-2.38224	0.0371987	0.23116	-3.87878	-0.242211	8.14318	-1.39005	0.193076	0.52383	-5.27318
4833417C18Rik	-0.0295872	7.49155	-0.626327	0.544382	0.817955	-6.05057	0.0923442	7.49155	1.61529	0.135657	0.448866	-4.98289
4833417J16Rik	0.0541903	7.184	1.04522	0.319222	0.654882	-5.70625	0.0573481	7.184	0.914006	0.381079	0.706084	-5.78036
4833417J20Rik	0.0745012	7.29036	0.862341	0.407628	0.726854	-5.87503	0.248881	7.29036	2.3804	0.0373179	0.263871	-3.84215
4833418N02Rik	0.0751926	8.40827	1.31425	0.216551	0.550884	-5.41218	-0.00380129	8.40827	-0.0549006	0.957241	0.987534	-6.20047
4833419A21Rik	0.0112757	8.34673	0.124334	0.903382	0.968917	-6.24545	0.00923167	8.34673	0.0841146	0.934536	0.98058	-6.19834
4833419E13Rik	0.0641987	5.04464	0.905879	0.385173	0.70938	-5.83733	-0.0331518	5.04464	-0.386539	0.706761	0.894086	-6.12414
4833419G08Rik	-0.067253	6.713	-1.15768	0.27247	0.611218	-5.58954	-0.0800522	6.713	-1.13866	0.27998	0.618782	-5.56117
4833419O12Rik	-0.121846	6.4	-1.70245	0.117839	0.411452	-4.90899	-0.259395	6.4	-2.99479	0.0126958	0.175333	-2.84156
4833420D23Rik	0.0719584	8.08827	0.684463	0.508404	0.796429	-6.01201	-0.06356	8.08827	-0.499568	0.627608	0.856591	-6.07254
4833420G17Rik	-0.00518983	11.1873	-0.0919924	0.928423	0.975646	-6.24913	-0.108656	11.1873	-1.59146	0.140928	0.456338	-5.01487
4833420L08Rik	-0.125793	7.64736	-2.15356	0.0552752	0.280889	-4.2403	-0.0592383	7.64736	-0.838005	0.420563	0.73309	-5.84538
4833421K07Rik	0.0639678	7.22209	1.07761	0.305172	0.641711	-5.6736	-0.0064046	7.22209	-0.089153	0.930626	0.97982	-6.19788
4833422B07Rik	-0.136511	7.57427	-2.05748	0.0651538	0.305152	-4.38839	-0.0847225	7.57427	-1.05514	0.314868	0.653131	-5.64718
4833422C13Rik	0.0611212	4.50982	1.11279	0.290451	0.628852	-5.63725	-0.034288	4.50982	-0.51583	0.616585	0.849991	-6.06408
4833422M21Rik	-0.0419313	6.72945	-0.505553	0.62354	0.857197	-6.12045	-0.0297177	6.72945	-0.296064	0.772913	0.920464	-6.15621
4833423E24Rik	0.0333176	8.27755	0.437288	0.670697	0.878923	-6.15367	0.0264085	8.27755	0.286405	0.7801	0.922503	-6.15914
4833423F13Rik	-0.185952	8.22345	-2.52628	0.0289175	0.206162	-3.64603	-0.218532	8.22345	-2.45323	0.0328622	0.251498	-3.72561
4833427F10Rik	0.041072	8.13055	0.81602	0.432483	0.745308	-5.91338	0.0242106	8.13055	0.397468	0.698926	0.89053	-6.11971
4833427G06Rik	-1.4145	6.44	-3.2589	0.0079986	0.112485	-2.43654	-1.46633	6.44	-2.79152	0.0181469	0.200054	-3.17571
4833428L15Rik	-0.204619	6.60109	-2.02425	0.0689442	0.314863	-4.43901	-0.0366898	6.60109	-0.29992	0.77005	0.919284	-6.15501
4833428M15Rik	0.192012	6.29555	1.26113	0.234371	0.571074	-5.47421	0.0742963	6.29555	0.40322	0.694818	0.887695	-6.11732
4833432E10Rik	0.0474607	6.64682	0.933041	0.37161	0.69847	-5.813	0.0448184	6.64682	0.728058	0.482386	0.776178	-5.93064
4833438C02Rik	0.126782	7.75645	2.2489	0.0468941	0.257607	-4.09096	-0.00305503	7.75645	-0.0447787	0.965118	0.989579	-6.201
4833439F03Rik	-0.0266785	8.39655	-0.46692	0.650028	0.869226	-6.13982	0.0761679	8.39655	1.10153	0.295105	0.634864	-5.60005
4833439L19Rik	0.350706	12.6411	5.37923	0.000256053	0.0409356	0.827608	0.21442	12.6411	2.71759	0.0206664	0.209318	-3.29678
4833441D16Rik	0.0557435	9.19027	0.477329	0.642839	0.86604	-6.13475	-0.356294	9.19027	-2.52102	0.0291856	0.239079	-3.61644
4833444G19Rik	0.0348197	6.55273	0.541853	0.59915	0.845369	-6.10093	0.0159964	6.55273	0.205695	0.840935	0.946117	-6.17987
4833446E11Rik	-0.0367064	8.51436	-0.830357	0.424685	0.73924	-5.90171	0.0162362	8.51436	0.303494	0.7674	0.918293	-6.15389
4833447I15Rik	0.0348112	9.53818	0.752009	0.468451	0.770637	-5.9633	0.0208261	9.53818	0.371753	0.717417	0.898689	-6.12995
4833447P13Rik	-0.0410594	8.01518	-0.874078	0.401488	0.722474	-5.86503	-0.0227897	8.01518	-0.400883	0.696486	0.888512	-6.1183
4921501E09Rik	0.0464063	7.10255	0.496899	0.629427	0.859767	-6.12492	0.0934573	7.10255	0.82689	0.426562	0.736918	-5.85447
4921504E06Rik	-0.0784936	7.16345	-1.08808	0.300733	0.637064	-5.66288	0.00866338	7.16345	0.0992332	0.922809	0.977796	-6.19688
4921504P05Rik	-0.00128868	6.23236	-0.0237208	0.981517	0.992895	-6.2533	0.000394163	6.23236	0.00599519	0.995328	0.998071	-6.20203
4921504P13Rik	0.0667924	8.45255	0.853806	0.412133	0.729987	-5.88224	0.0198795	8.45255	0.209981	0.837673	0.945034	-6.17894
4921504P20Rik	-0.0714483	6.98409	-0.880317	0.39825	0.719716	-5.85966	0.00942267	6.98409	0.0959322	0.925368	0.978111	-6.19722
4921506L19Rik	0.067325	9.32382	0.999223	0.34	0.671997	-5.75123	-0.0221732	9.32382	-0.27193	0.790911	0.926928	-6.16335
4921506M07Rik	0.0155267	6.10945	0.18684	0.855321	0.954169	-6.23522	0.0399029	6.10945	0.396768	0.699427	0.890675	-6.11999
4921507G05Rik	0.0590542	7.33591	1.03124	0.325433	0.659225	-5.72009	0.0441115	7.33591	0.63651	0.537976	0.80677	-5.99337
4921507H08Rik	-0.00389429	7.02155	-0.0648385	0.949512	0.984443	-6.25138	0.110719	7.02155	1.52324	0.157023	0.477471	-5.10482
4921507L20Rik	0.0329338	7.91027	0.506083	0.62318	0.857176	-6.12018	0.0130415	7.91027	0.165596	0.871598	0.958592	-6.18767
4921507P07Rik	0.155713	7.32555	1.76018	0.107222	0.392465	-4.82767	-0.0467813	7.32555	-0.436968	0.670922	0.876934	-6.10268
4921508D12Rik	-0.0947097	6.62882	-2.42282	0.0346558	0.223677	-3.81354	-0.0650422	6.62882	-1.37488	0.197595	0.530029	-5.29171
4921508M14Rik	-0.0911616	6.30164	-0.848064	0.415183	0.732278	-5.88705	-0.103249	6.30164	-0.793676	0.444826	0.752232	-5.88103
4921509A06Rik	-0.0814972	7.33782	-1.38865	0.193488	0.522266	-5.32231	-0.0176336	7.33782	-0.248276	0.808676	0.933984	-6.16977
4921509J17Rik	0.0453409	5.19191	0.802506	0.439921	0.749167	-5.92422	0.22997	5.19191	3.36335	0.00667051	0.140921	-2.23578
4921509O07Rik	0.101669	7.29073	1.95112	0.0780244	0.334047	-4.54913	0.181712	7.29073	2.88152	0.0154907	0.188462	-3.02791
4921511C10Rik	0.0866555	7.08064	1.17527	0.265667	0.605524	-5.57046	0.129379	7.08064	1.44994	0.176075	0.502452	-5.19872
4921511E18Rik	0.561749	8.99055	3.45575	0.00568464	0.0970672	-2.11166	0.00270468	8.99055	0.0137486	0.989286	0.996302	-6.20195
4921511H03Rik	-0.00538227	7.10755	-0.0615716	0.952052	0.985015	-6.2516	0.0148481	7.10755	0.140355	0.891017	0.965678	-6.19171
4921511I17Rik	0.00412433	6.95318	0.0553856	0.956864	0.985862	-6.25198	-0.027973	6.95318	-0.310403	0.762285	0.916912	-6.15168
4921513H07Rik	0.000561596	5.42018	0.0141732	0.988956	0.995303	-6.25349	-0.0247602	5.42018	-0.516346	0.616237	0.849743	-6.06381
4921513I03Rik	0.00804442	6.63282	0.166962	0.870549	0.959195	-6.23891	-0.00902309	6.63282	-0.154747	0.879935	0.960961	-6.18949
4921513I08Rik	0.0157109	5.95573	0.266554	0.794938	0.935144	-6.21625	0.0715946	5.95573	1.00371	0.337932	0.672625	-5.69754
4921515E04Rik	0.168209	5.67745	3.39431	0.006322	0.102211	-2.21284	0.102717	5.67745	1.71273	0.115881	0.418111	-4.84932
4921515G04Rik	0.0526222	6.47955	0.883454	0.396629	0.718316	-5.85695	0.0979492	6.47955	1.35881	0.202479	0.53594	-5.31118
4921515L22Rik	-0.00758863	7.97718	-0.1288	0.899933	0.96792	-6.24485	0.0960983	7.97718	1.34775	0.205899	0.54008	-5.32449
4921517D16Rik	-0.0881713	6.57018	-1.03687	0.322924	0.657028	-5.71454	-0.00237505	6.57018	-0.0230787	0.982017	0.994204	-6.20177
4921517D22Rik	-0.0510454	7.633	-1.04624	0.318775	0.654234	-5.70524	0.0905881	7.633	1.53422	0.154331	0.475109	-5.09052
4921517O11Rik	0.168815	7.79391	2.80729	0.0176505	0.161139	-3.18486	0.0631295	7.79391	0.867464	0.40494	0.722242	-5.82075
4921518B13Rik	0.0475356	8.50836	0.706629	0.495071	0.787097	-5.99648	0.140617	8.50836	1.72724	0.113168	0.413721	-4.82906
4921518K17Rik	0.00141688	7.53227	0.023589	0.98162	0.992895	-6.2533	-0.00178891	7.53227	-0.0246098	0.980824	0.993812	-6.20173
4921519G19Rik	-0.163747	7.94973	-2.26227	0.0458212	0.255448	-4.06985	-0.00498345	7.94973	-0.0568911	0.955692	0.987182	-6.20035
4921520E09Rik	-0.0154212	6.84473	-0.254519	0.803976	0.937535	-6.21954	0.126674	6.84473	1.72755	0.113111	0.413666	-4.82862
4921521C08Rik	-0.00682361	6.60791	-0.0938948	0.926948	0.975347	-6.24895	0.00731876	6.60791	0.0832161	0.935234	0.980961	-6.19841
4921521D15Rik	-0.022616	6.14582	-0.33911	0.741164	0.912358	-6.19328	0.000862307	6.14582	0.0106839	0.991674	0.996865	-6.20199
4921522E08Rik	-0.0129187	6.701	-0.185291	0.856506	0.954606	-6.23552	0.0712285	6.701	0.844176	0.417257	0.731258	-5.84028
4921522P10Rik	0.0688812	5.54509	0.899415	0.388451	0.711743	-5.84302	0.0620135	5.54509	0.669096	0.517773	0.795086	-5.97193
4921523L03Rik	0.106522	7.62391	1.45546	0.174574	0.498088	-5.23877	-0.0405936	7.62391	-0.458314	0.656	0.870222	-6.09284
4921523P09Rik	-0.0084981	7.16218	-0.183586	0.857811	0.954824	-6.23585	-0.02998	7.16218	-0.53517	0.603602	0.844156	-6.05369
4921524J17Rik	-0.0445783	9.58455	-0.610688	0.554303	0.821845	-6.06041	0.0280158	9.58455	0.317133	0.757315	0.914263	-6.14948
4921524L21Rik	0.0221242	5.87155	0.413048	0.687821	0.887974	-6.16436	-0.00824716	5.87155	-0.127227	0.901147	0.968943	-6.19355
4921524M04Rik	-0.0322081	7.03227	-0.567542	0.582193	0.838233	-6.08634	0.136023	7.03227	1.98056	0.0742414	0.347692	-4.46179
4921525D07Rik	-0.0508874	7.70355	-0.780114	0.452429	0.758334	-5.94183	-0.0043909	7.70355	-0.0556216	0.95668	0.987383	-6.20043
4921525O09Rik	-0.0328438	8.86927	-0.403225	0.694814	0.891248	-6.16852	-0.0577917	8.86927	-0.586276	0.569991	0.824523	-6.02449
4921527H02Rik	0.0382827	7.012	0.748828	0.470287	0.771693	-5.96569	0.0356051	7.012	0.575485	0.577002	0.827385	-6.03086
4921528I07Rik	0.00587296	6.99891	0.0761096	0.940752	0.981043	-6.25054	0.0269939	6.99891	0.289062	0.778121	0.921875	-6.15834
4921530L21Rik	0.104558	5.96418	1.97914	0.0744198	0.326524	-4.50714	0.0675006	5.96418	1.05578	0.314591	0.652818	-5.64655
4921531C22Rik	0.0381587	8.74645	0.810312	0.435615	0.747267	-5.91798	0.0698431	8.74645	1.22553	0.246965	0.584587	-5.4664
4921531P14Rik	0.0170822	6.58055	0.201504	0.844127	0.949764	-6.23222	-0.0119225	6.58055	-0.116211	0.909662	0.972433	-6.19496
4921532D01Rik	-0.0658604	8.78809	-1.04807	0.317969	0.653472	-5.70341	-0.00808911	8.78809	-0.106367	0.917282	0.975252	-6.19611
4921534H16Rik	-0.0090834	7.30927	-0.130177	0.898869	0.967738	-6.24467	0.01987	7.30927	0.235303	0.818467	0.937561	-6.17305
4921536K21Rik	0.0376341	6.89645	0.812708	0.434299	0.746468	-5.91605	0.00455797	6.89645	0.0813331	0.936696	0.981296	-6.19858
4921539E11Rik	0.231045	5.79745	2.20529	0.0505648	0.267559	-4.15955	0.133715	5.79745	1.05461	0.315102	0.653362	-5.64771
4921539H07Rik	0.0782669	7.15536	1.31396	0.216646	0.550902	-5.41253	0.12632	7.15536	1.75233	0.108612	0.407091	-4.79381
4922502B01Rik	-0.0312282	7.69	-0.46311	0.652669	0.870519	-6.14165	-0.0329473	7.69	-0.403738	0.694449	0.887431	-6.11711
4922502D21Rik	0.298258	5.19373	3.07617	0.0110072	0.130321	-2.73938	-0.0535269	5.19373	-0.456176	0.657488	0.870332	-6.09385
4922502N22Rik	0.0324264	6.52291	0.281162	0.78401	0.930466	-6.21206	0.0967555	6.52291	0.693228	0.503106	0.787082	-5.95541
4930401B11Rik	-0.0540729	7.68491	-0.846361	0.416091	0.733111	-5.88847	0.0136762	7.68491	0.176882	0.862943	0.954922	-6.18564
4930402C16Rik	0.0897293	6.07927	1.08943	0.300166	0.636527	-5.6615	-0.0150399	6.07927	-0.150886	0.882905	0.961875	-6.1901
4930402D18Rik	-0.0824808	6.20827	-0.684633	0.508301	0.796429	-6.01189	-0.0192385	6.20827	-0.131953	0.897498	0.968107	-6.19291
4930402F06Rik	0.0378426	6.80636	0.476945	0.643104	0.866103	-6.13494	-0.0191643	6.80636	-0.199583	0.845592	0.947293	-6.18117
4930402F11Rik	-0.0474219	8.21127	-0.888197	0.394186	0.716617	-5.85283	0.00742528	8.21127	0.114918	0.910663	0.973183	-6.19512
4930402H05Rik	-0.00236122	7.55073	-0.0351342	0.972627	0.990967	-6.25294	0.0289172	7.55073	0.355543	0.729173	0.903205	-6.13606
4930402H24Rik	-0.0770955	11.2326	-0.688806	0.505775	0.794925	-6.009	0.204341	11.2326	1.50858	0.160686	0.481941	-5.12384
4930402K13Rik	0.0294954	4.646	0.73057	0.480913	0.777801	-5.97921	0.0558476	4.646	1.14302	0.278244	0.61754	-5.55654
4930403D09Rik	-0.0182933	7.34609	-0.207758	0.839364	0.949171	-6.23088	-0.0146074	7.34609	-0.137083	0.89354	0.966607	-6.19219
4930403L11Rik	-0.131819	7.89455	-1.66075	0.126083	0.426856	-4.96678	0.0975279	7.89455	1.01531	0.332623	0.66954	-5.68636
4930403O15Rik	0.0379044	6.837	0.32075	0.754648	0.918123	-6.19961	-0.000617977	6.837	-0.00432107	0.996633	0.998655	-6.20204
4930403O18Rik	-0.0129567	7.24755	-0.148889	0.884442	0.963397	-6.24192	-0.0015307	7.24755	-0.0145347	0.988674	0.996086	-6.20194
4930404F17Rik	0.00807461	7.98645	0.162686	0.873832	0.960196	-6.23965	-0.0249994	7.98645	-0.4162	0.685584	0.883461	-6.11183
4930404K06Rik	-0.0630425	7.86891	-0.925965	0.37511	0.700734	-5.8194	-0.0435201	7.86891	-0.528195	0.608268	0.84591	-6.05748
4930404N11Rik	-0.0127863	8.12773	-0.24853	0.808484	0.939442	-6.22112	-0.0266578	8.12773	-0.428156	0.677126	0.879979	-6.10662
4930405A07Rik	0.0270754	7.57555	0.538791	0.601187	0.846792	-6.10262	0.159374	7.57555	2.62062	0.0245062	0.222235	-3.45495
4930405D01Rik	0.123565	7.458	1.73797	0.111199	0.400172	-4.85912	0.116321	7.458	1.35191	0.204607	0.538167	-5.31949
4930405G09Rik	-0.0802016	7.65964	-0.994338	0.342263	0.673627	-5.75591	-0.0885366	7.65964	-0.907019	0.384597	0.708939	-5.78654
4930405H06Rik	0.0259074	7.11245	0.360726	0.725406	0.904326	-6.1854	0.190785	7.11245	2.19503	0.0514673	0.298696	-4.13428
4930405N21Rik	-0.0347177	8.661	-0.545032	0.597037	0.844555	-6.09916	-0.00477431	8.661	-0.0619332	0.951771	0.986626	-6.20004
4930406D14Rik	-0.0916018	8.15936	-0.968848	0.354256	0.683889	-5.78002	-0.30363	8.15936	-2.65362	0.0231261	0.217258	-3.40123
4930406D18Rik	0.0847168	7.35773	1.16852	0.268263	0.607721	-5.57781	-0.0338717	7.35773	-0.386051	0.707112	0.894094	-6.12433
4930407I10Rik	-0.0208779	7.10327	-0.416032	0.685703	0.88669	-6.16307	-0.03045	7.10327	-0.501383	0.626373	0.855978	-6.07161
4930408K08Rik	0.0129303	4.68564	0.259618	0.800143	0.936461	-6.21816	0.0424392	4.68564	0.7041	0.496581	0.782538	-5.9478
4930408O17Rik	-0.0785789	9.29064	-1.20001	0.256325	0.59567	-5.54324	-0.0421291	9.29064	-0.531624	0.605972	0.845062	-6.05562
4930412B13Rik	-0.0789206	7.02955	-0.891796	0.39234	0.715252	-5.8497	0.000906191	7.02955	0.00846131	0.993406	0.997242	-6.20201
4930412C18Rik	0.0689699	7.659	0.687958	0.506287	0.795387	-6.00959	-0.0320923	7.659	-0.264512	0.796469	0.929403	-6.16542
4930412D23Rik	-0.00505579	6.94027	-0.0687459	0.946474	0.983455	-6.2511	-0.0122625	6.94027	-0.137778	0.893004	0.96633	-6.19209
4930412F09Rik	0.0645758	7.11009	0.714574	0.490344	0.784156	-5.99081	0.222792	7.11009	2.03714	0.0674501	0.334557	-4.37668
4930412L05Rik	0.0178244	6.93282	0.336669	0.742952	0.913301	-6.19414	-0.12827	6.93282	-2.00196	0.0716008	0.342136	-4.42972
4930412O13Rik	0.156365	5.52282	3.19582	0.00892863	0.117591	-2.54099	0.0749882	5.52282	1.26643	0.232542	0.568756	-5.42
4930413E15Rik	-0.0290609	6.74209	-0.313122	0.760276	0.920201	-6.20213	0.0072118	6.74209	0.0642081	0.950002	0.986094	-6.19989
4930413F20Rik	-0.0888065	9.06818	-1.92979	0.0808759	0.340562	-4.58092	-0.0675277	9.06818	-1.21252	0.251702	0.588775	-5.48092
4930413G21Rik	-0.0218168	8.94091	-0.333681	0.745142	0.914423	-6.19519	0.00265358	8.94091	0.0335363	0.973871	0.992068	-6.20146
4930414F18Rik	0.113166	5.664	2.12584	0.0579691	0.287119	-4.28329	0.0872594	5.664	1.35447	0.203814	0.537877	-5.3164
4930414L22Rik	-0.0974602	8.47464	-1.44558	0.177266	0.501807	-5.25128	-0.095221	8.47464	-1.16706	0.268827	0.607352	-5.53077
4930414N06Rik	0.0603889	6.34727	0.528836	0.607839	0.849857	-6.10808	0.0547704	6.34727	0.396326	0.699743	0.890934	-6.12017
4930415F15Rik	0.0988482	6.30309	1.19678	0.25753	0.596999	-5.54682	0.00252445	6.30309	0.0252554	0.980321	0.993761	-6.20172
4930415O11Rik	0.141603	5.97673	2.53303	0.0285774	0.205489	-3.63505	0.137955	5.97673	2.03914	0.0672204	0.33421	-4.37365
4930415O20Rik	0.02313	7.05591	0.434012	0.673001	0.88026	-6.15515	-0.00366184	7.05591	-0.0567765	0.955782	0.987182	-6.20036
4930417H01Rik	0.0696053	7.35027	1.29237	0.22375	0.558447	-5.43795	0.0679988	7.35027	1.04325	0.320092	0.657562	-5.659
4930417O22Rik	-0.00908442	6.31145	-0.144004	0.888204	0.965063	-6.24267	-0.0418732	6.31145	-0.548475	0.594754	0.839307	-6.04633
4930419G24Rik	-0.0278474	8.03718	-0.593876	0.565081	0.828155	-6.07072	0.0633359	8.03718	1.1161	0.289094	0.627879	-5.58491
4930420G21Rik	0.0884288	6.183	1.45768	0.173973	0.497049	-5.23594	0.0226452	6.183	0.308452	0.763729	0.917373	-6.15231
4930421C12Rik	-0.00663499	7.80018	-0.0913949	0.928887	0.975748	-6.24919	0.0770519	7.80018	0.877016	0.399961	0.719863	-5.81261
4930422C21Rik	-0.0214292	7.44718	-0.25432	0.804125	0.937581	-6.21959	-0.0640022	7.44718	-0.627642	0.543552	0.81056	-5.99904
4930422I22Rik	0.0619761	8.883	1.09362	0.298403	0.63537	-5.65717	0.0355424	8.883	0.518243	0.614957	0.849215	-6.06281
4930422N03Rik	0.00715716	5.85018	0.0646778	0.949637	0.984443	-6.25139	0.0953622	5.85018	0.712088	0.49182	0.780764	-5.94214
4930423C22Rik	-0.0465606	6.68718	-0.708939	0.493694	0.786208	-5.99484	-0.0666237	6.68718	-0.838227	0.420444	0.733064	-5.84519
4930423D22Rik	-0.0147775	6.11718	-0.277783	0.786534	0.931862	-6.21305	0.0134704	6.11718	0.209232	0.838243	0.945034	-6.1791
4930423M02Rik	-0.0767513	8.71918	-1.08121	0.303642	0.639995	-5.66993	-0.0165757	8.71918	-0.192947	0.850655	0.949889	-6.18253
4930423O20Rik	-0.00840022	5.77745	-0.195122	0.848995	0.951079	-6.23355	0.103433	5.77745	1.98525	0.073655	0.346377	-4.45478
4930424E08Rik	-0.0691598	7.708	-0.965049	0.356069	0.685278	-5.78357	0.0203767	7.708	0.234948	0.818736	0.937561	-6.17313
4930425F17Rik	-0.0324842	8.23373	-0.513478	0.618173	0.854735	-6.1163	0.0405023	8.23373	0.52902	0.607716	0.845746	-6.05703
4930425K24Rik	0.0814102	6.295	1.28218	0.22717	0.561912	-5.44985	0.043198	6.295	0.562183	0.585709	0.832472	-6.03857
4930425O10Rik	-0.0882938	7.16055	-0.845542	0.416528	0.733124	-5.88915	-0.00329399	7.16055	-0.0260657	0.97969	0.993761	-6.20169
4930426D05Rik	0.577488	8.74191	0.92683	0.374681	0.700434	-5.81862	-0.989224	8.74191	-1.31188	0.217321	0.551627	-5.36713
4930426I24Rik	-0.0682	7.09809	-0.778127	0.453551	0.758952	-5.94337	-0.103472	7.09809	-0.975513	0.351091	0.682023	-5.72426
4930426L09Rik	-0.0328416	5.57173	-0.430499	0.675474	0.881572	-6.15672	-0.0370708	5.57173	-0.401534	0.696021	0.888138	-6.11803
4930427A07Rik	0.0366535	7.55209	0.596771	0.563216	0.827101	-6.06896	-0.00444336	7.55209	-0.0597786	0.953447	0.987079	-6.20017
4930428B01Rik	0.103772	6.92318	1.16706	0.268824	0.607986	-5.57939	-0.0176803	6.92318	-0.164303	0.87259	0.958592	-6.18789
4930428F12Rik	-0.0869785	7.81727	-1.12821	0.284173	0.622732	-5.62103	0.0686765	7.81727	0.736089	0.477685	0.774474	-5.92478
4930428O21Rik	-0.0260516	6.73664	-0.521424	0.612815	0.852179	-6.11207	0.0889574	6.73664	1.47123	0.170347	0.495513	-5.17175
4930429B21Rik	-0.00276494	6.70291	-0.0339205	0.973572	0.990967	-6.25299	0.0341398	6.70291	0.346082	0.736067	0.906073	-6.1395
4930429D17Rik	-0.0506738	8.26336	-0.677865	0.512414	0.798896	-6.01654	-0.0930793	8.26336	-1.02886	0.326502	0.663853	-5.67317
4930429F11Rik	0.012014	5.42718	0.245375	0.810862	0.940141	-6.22193	-0.0105738	5.42718	-0.178451	0.861741	0.954411	-6.18535
4930429F24Rik	-0.103774	5.12555	-2.08181	0.0625054	0.298263	-4.35114	-0.0162468	5.12555	-0.269317	0.792867	0.927952	-6.16409
4930429L21Rik	0.00949515	6.87182	0.125698	0.902328	0.968614	-6.24527	0.00823869	6.87182	0.0901213	0.929875	0.979653	-6.19779
4930429N05Rik	0.00272752	7.37391	0.026626	0.979254	0.992164	-6.25322	0.115695	7.37391	0.933242	0.371511	0.698853	-5.76315
4930430A15Rik	0.125442	5.28145	2.41672	0.0350269	0.224386	-3.82336	-0.00117325	5.28145	-0.0186774	0.985446	0.994992	-6.20187
4930430F08Rik	-0.140798	8.36627	-1.50872	0.160649	0.476916	-5.17034	-0.00776361	8.36627	-0.0687415	0.946478	0.984725	-6.19957
4930430O22Rik	-0.0302773	7.99	-0.521356	0.612861	0.852179	-6.11211	-0.0101882	7.99	-0.144963	0.887466	0.964261	-6.19102
4930431C11Rik	-0.00984904	5.94118	-0.112709	0.912372	0.971716	-6.2469	0.0428264	5.94118	0.404966	0.693573	0.886923	-6.11659
4930431F12Rik	-0.0521002	5.89745	-0.610074	0.554694	0.821976	-6.06079	-0.0415923	5.89745	-0.402437	0.695376	0.888025	-6.11765
4930431P03Rik	-0.0426741	6.78555	-0.751491	0.46875	0.770833	-5.96369	-0.124121	6.78555	-1.80612	0.0994025	0.392146	-4.71736
4930431P19Rik	0.0924124	7.77127	1.27402	0.22994	0.565191	-5.45932	-0.0178731	7.77127	-0.203605	0.842526	0.946606	-6.18032
4930432B10Rik	-0.103272	6.555	-1.57176	0.145421	0.454493	-5.08736	-0.0623894	6.555	-0.78461	0.4499	0.755221	-5.88811
4930432F04Rik	-0.188806	9.20364	-3.50073	0.00526022	0.0939817	-2.03775	-0.101206	9.20364	-1.55058	0.15039	0.468958	-5.06906
4930432H08Rik	0.00250834	7.30282	0.0472519	0.963193	0.988312	-6.25242	-0.00363841	7.30282	-0.0566354	0.955891	0.987207	-6.20037
4930432J09Rik	-0.0667584	7.13909	-1.37184	0.19851	0.529335	-5.34291	-0.0539086	7.13909	-0.915377	0.380391	0.705829	-5.77915
4930432K21Rik	-0.0193238	6.673	-0.314948	0.758928	0.919653	-6.20153	0.179319	6.673	2.41499	0.035133	0.257694	-3.78692
4930432L08Rik	0.0520528	5.44645	0.597736	0.562596	0.826483	-6.06838	-0.0119432	5.44645	-0.113326	0.911895	0.973472	-6.19531
4930432N10Rik	-0.0140399	6.75464	-0.107502	0.916403	0.972705	-6.2475	0.0906142	6.75464	0.573314	0.578418	0.827972	-6.03213
4930432O09Rik	0.105142	6.07545	2.00909	0.0707404	0.318463	-4.46197	0.0157051	6.07545	0.247974	0.808903	0.934143	-6.16985
4930433M22Rik	-0.0565163	7.97327	-0.828561	0.425656	0.739734	-5.90318	0.146065	7.97327	1.76945	0.1056	0.403178	-4.76961
4930433N12Rik	-0.172473	5.75291	-3.37161	0.00657566	0.103499	-2.25028	-0.134333	5.75291	-2.16991	0.0537427	0.304448	-4.17328
4930434B07Rik	0.0258384	5.91809	0.481407	0.640033	0.864639	-6.13273	0.0144643	5.91809	0.222682	0.828025	0.941133	-6.17607
4930434J06Rik	-0.0473435	6.73082	-1.05109	0.316641	0.652684	-5.70039	-0.0935474	6.73082	-1.71614	0.115237	0.416876	-4.84456
4930434J08Rik	-0.0647879	4.88827	-1.13906	0.279819	0.617562	-5.60951	-0.0588166	4.88827	-0.85447	0.411781	0.726898	-5.8317
4930435E12Rik	-0.0392665	6.43245	-0.485048	0.637533	0.862934	-6.13092	0.0452909	6.43245	0.462291	0.653237	0.869097	-6.09096
4930435F05Rik	0.016036	8.81873	0.250956	0.806656	0.938561	-6.22048	0.168093	8.81873	2.17368	0.0533953	0.303779	-4.16744
4930435F18Rik	-0.0616084	5.17518	-0.845426	0.41659	0.733124	-5.88925	0.00297424	5.17518	0.0337252	0.973724	0.992068	-6.20145
4930435H24Rik	-0.00261585	6.30909	-0.0438315	0.965855	0.989207	-6.25258	-0.00594983	6.30909	-0.0823798	0.935883	0.981071	-6.19849
4930435M08Rik	-0.0502393	4.71445	-1.04029	0.321405	0.656442	-5.71116	-0.0235222	4.71445	-0.402467	0.695355	0.888025	-6.11764
4930435N07Rik	0.036829	7.868	0.349145	0.733832	0.909015	-6.18968	0.172453	7.868	1.35092	0.204914	0.538588	-5.32068
4930438A08Rik	-0.0637513	7.039	-1.19512	0.258152	0.597668	-5.54866	0.066732	7.039	1.03371	0.324331	0.661513	-5.66841
4930439G18Rik	-0.0246757	7.793	-0.332822	0.745772	0.914871	-6.19549	0.130616	7.793	1.45573	0.174502	0.500349	-5.19141
4930440C22Rik	0.0117747	5.18718	0.198732	0.846241	0.950102	-6.23281	0.0522924	5.18718	0.72929	0.481663	0.776162	-5.92975
4930442E04Rik	-0.103526	7.69209	-1.5696	0.145921	0.455165	-5.09024	-0.170782	7.69209	-2.13955	0.056621	0.312697	-4.2202
4930442G10Rik	0.0452835	6.98482	0.864071	0.406719	0.726282	-5.87357	0.0207138	6.98482	0.326596	0.750345	0.911162	-6.14631
4930442G15Rik	-0.00796112	8.18836	-0.103312	0.919649	0.973676	-6.24797	-0.0287937	8.18836	-0.308755	0.763504	0.917363	-6.15221
4930442H23Rik	-0.0898222	5.71355	-1.36449	0.20074	0.532581	-5.35187	-0.0423692	5.71355	-0.53184	0.605828	0.845062	-6.0555
4930442J19Rik	0.0900762	8.17264	1.20915	0.252941	0.592052	-5.53308	0.151167	8.17264	1.67676	0.12286	0.427813	-4.89914
4930442L01Rik	-0.00586098	6.91245	-0.0864604	0.932716	0.977039	-6.24965	-0.0749191	6.91245	-0.913235	0.381466	0.706118	-5.78105
4930442P07Rik	-0.0992183	6.62009	-1.24465	0.240136	0.576787	-5.49307	-0.0613285	6.62009	-0.635712	0.538477	0.806963	-5.99389
4930442P19Rik	-0.0836618	6.87818	-1.19968	0.25645	0.595693	-5.54361	-0.0350127	6.87818	-0.414864	0.686532	0.88364	-6.1124
4930443G03Rik	-0.0184591	7.82864	-0.267255	0.794412	0.935046	-6.21606	-0.105377	7.82864	-1.26067	0.234528	0.571458	-5.42659
4930443O20Rik	0.0121837	7.50864	0.148015	0.885115	0.963524	-6.24205	0.0731932	7.50864	0.734751	0.478467	0.775317	-5.92576
4930444A19Rik	-0.0419875	5.81955	-0.548322	0.594855	0.843591	-6.09731	0.0260711	5.81955	0.281331	0.783884	0.924132	-6.16064
4930444E06Rik	-0.0376535	9.09009	-0.594984	0.564367	0.827721	-6.07005	-0.0903564	9.09009	-1.17978	0.263944	0.602775	-5.51697
4930444F02Rik	0.0580097	6.25755	0.767205	0.459744	0.764026	-5.95178	0.0784769	6.25755	0.85762	0.410116	0.725972	-5.82906
4930444G20Rik	0.107027	6.23091	1.70731	0.116909	0.409885	-4.90219	0.171031	6.23091	2.25443	0.0464478	0.286397	-4.04145
4930444K16Rik	-0.043864	6.14564	-0.574878	0.577398	0.83568	-6.08205	-0.00763537	6.14564	-0.0826875	0.935644	0.981071	-6.19846
4930444M15Rik	-0.00905462	6.91464	-0.204987	0.841474	0.949398	-6.23148	-0.0134478	6.91464	-0.251564	0.806199	0.933098	-6.16891
4930444P10Rik	-0.0157121	6.02345	-0.287047	0.779622	0.928394	-6.21031	0.016798	6.02345	0.253582	0.80468	0.932589	-6.16838
4930445B03Rik	-0.0629674	7.794	-0.721394	0.486309	0.781554	-5.98589	0.0298318	7.794	0.282409	0.78308	0.923971	-6.16032
4930445B16Rik	-0.0567088	6.99	-0.78133	0.451744	0.758011	-5.94089	0.00607697	6.99	0.0691852	0.946133	0.98463	-6.19954
4930445E18Rik	0.00576416	6.69427	0.0718426	0.944068	0.982677	-6.25087	0.0842698	6.69427	0.867882	0.404722	0.722225	-5.8204
4930445G23Rik	-0.0306447	6.04864	-0.688795	0.505781	0.794925	-6.00901	-0.000990616	6.04864	-0.0183985	0.985663	0.995114	-6.20187
4930445K14Rik	-0.0546366	9.90655	-0.635542	0.538583	0.814388	-6.04467	-0.185618	9.90655	-1.78411	0.103081	0.398819	-4.74878
4930445N18Rik	-0.0417149	7.76809	-0.784646	0.449879	0.756473	-5.9383	0.0759733	7.76809	1.18083	0.263546	0.602396	-5.51583
4930447A16Rik	-0.0826089	7.262	-1.09922	0.296064	0.633577	-5.65138	0.0333988	7.262	0.367224	0.720693	0.899799	-6.13168
4930447C04Rik	-0.0113404	4.98409	-0.219556	0.830397	0.946371	-6.22823	-0.0308285	4.98409	-0.493187	0.63196	0.858167	-6.07579
4930447F04Rik	0.0249225	4.58382	0.542629	0.598633	0.845299	-6.1005	0.0655538	4.58382	1.17937	0.264099	0.602995	-5.51741
4930447F24Rik	0.000529586	7.93027	0.0059211	0.995386	0.997598	-6.25358	0.0317671	7.93027	0.293485	0.77483	0.921197	-6.157
4930447I22Rik	-0.0238524	5.93	-0.506994	0.622562	0.856956	-6.1197	0.031931	5.93	0.560824	0.586602	0.833018	-6.03934
4930447K03Rik	-0.105676	7.82527	-1.98317	0.0739149	0.325914	-4.50108	-0.0605368	7.82527	-0.938743	0.368807	0.696482	-5.75817
4930447M23Rik	-0.0550757	4.64073	-1.35687	0.203075	0.535041	-5.36112	-0.0302119	4.64073	-0.615036	0.551534	0.814617	-6.00697
4930447N08Rik	-0.0240595	5.21891	-0.396019	0.699963	0.893656	-6.17151	0.00243112	5.21891	0.0330657	0.974238	0.992077	-6.20148
4930448A20Rik	0.0117256	7.86618	0.321088	0.754399	0.918123	-6.19949	0.00132039	7.86618	0.0298767	0.976722	0.992816	-6.20158
4930448D08Rik	-0.0473998	4.96964	-1.10713	0.292781	0.630731	-5.64316	-0.030809	4.96964	-0.594625	0.564598	0.821511	-6.01948
4930448E06Rik	-0.0551606	7.406	-0.774363	0.455679	0.76049	-5.94628	-0.0753317	7.406	-0.873847	0.401608	0.720449	-5.81532
4930448E22Rik	0.018936	6.71191	0.227308	0.824518	0.944394	-6.22641	0.12807	6.71191	1.27033	0.231202	0.567284	-5.41551
4930448F12Rik	0.0387367	8.24682	0.501897	0.626024	0.858491	-6.12235	0.0371139	8.24682	0.397348	0.699012	0.890534	-6.11975
4930448K20Rik	0.0679263	8.19445	0.681091	0.510451	0.798152	-6.01433	0.0205861	8.19445	0.170563	0.867786	0.956917	-6.18679
4930448N21Rik	0.0500544	7.28318	0.521919	0.612482	0.852179	-6.11181	0.199433	7.28318	1.7183	0.114832	0.416203	-4.84155
4930449A18Rik	-0.00672113	6.32736	-0.0475711	0.962944	0.988194	-6.2524	-0.204216	6.32736	-1.19435	0.258438	0.596372	-5.50102
4930449C09Rik	0.214993	6.70218	2.0312	0.0681347	0.31275	-4.42845	0.0595925	6.70218	0.465225	0.651202	0.867854	-6.08956
4930449E01Rik	-0.062995	7.21718	-0.940785	0.367806	0.694824	-5.80596	0.020829	7.21718	0.257037	0.802082	0.931593	-6.16746
4930449I04Rik	-0.0192668	5.39245	-0.222177	0.828408	0.945433	-6.22762	0.124051	5.39245	1.18205	0.263082	0.601892	-5.5145
4930451E06Rik	0.0282308	7.29255	0.550273	0.593563	0.843283	-6.09621	0.074984	7.29255	1.20772	0.253469	0.590794	-5.48626
4930451G09Rik	-0.0177417	6.34273	-0.367321	0.720623	0.902705	-6.1829	-0.0259678	6.34273	-0.44425	0.665814	0.87439	-6.09938
4930451I11Rik	0.0147311	7.68764	0.308329	0.763819	0.92164	-6.20369	0.0184975	7.68764	0.319915	0.755263	0.913768	-6.14856
4930452B06Rik	0.414222	7.47609	2.9264	0.0143158	0.144694	-2.98775	0.228766	7.47609	1.33548	0.20975	0.544119	-5.33917
4930452G13Rik	0.0227909	6.34555	0.452856	0.659801	0.873962	-6.1465	-0.0319904	6.34555	-0.525244	0.610248	0.847167	-6.05907
4930453H23Rik	0.00795677	5.50509	0.115944	0.909869	0.971138	-6.24651	0.0353453	5.50509	0.425585	0.678941	0.880855	-6.10775
4930453J04Rik	-0.202225	9.10145	-2.1233	0.0582217	0.28782	-4.28721	-0.179589	9.10145	-1.55812	0.148605	0.466299	-5.05914
4930453L07Rik	0.0451894	7.52945	0.687111	0.5068	0.795561	-6.01018	0.110892	7.52945	1.39326	0.192131	0.522422	-5.26924
4930453N24Rik	0.0964293	10.7754	1.87759	0.0882684	0.355695	-4.65803	0.132208	10.7754	2.12713	0.0578411	0.315434	-4.23935
4930453O03Rik	-0.118009	7.28164	-1.77896	0.10396	0.385814	-4.80091	-0.109706	7.28164	-1.36654	0.200118	0.534187	-5.30183
4930455C13Rik	-0.0123337	8.35618	-0.184139	0.857388	0.954747	-6.23574	-0.0328758	8.35618	-0.405576	0.693138	0.886695	-6.11634
4930455D15Rik	-0.0459909	5.92436	-0.74734	0.471148	0.77196	-5.9668	-0.0246005	5.92436	-0.330318	0.74761	0.910472	-6.14504
4930455H04Rik	0.00725003	5.527	0.140938	0.890568	0.965961	-6.24313	0.0413694	5.527	0.664522	0.520582	0.796562	-5.975
4930455J16Rik	-0.045046	5.45927	-0.711762	0.492014	0.785306	-5.99282	-0.0962004	5.45927	-1.25602	0.236145	0.573445	-5.43191
4930455M05Rik	-0.0425701	7.98473	-0.630948	0.541469	0.816786	-6.04762	-0.0305341	7.98473	-0.373952	0.715828	0.897688	-6.1291
4930456A14Rik	0.0232278	7.32364	0.237699	0.816657	0.941764	-6.22388	-0.0336782	7.32364	-0.28478	0.781311	0.922983	-6.15962
4930456G14Rik	0.0860072	7.01818	1.35501	0.203648	0.535639	-5.36337	0.0950404	7.01818	1.23725	0.242759	0.5809	-5.45321
4930456J16Rik	-0.201804	7.73355	-2.92292	0.0144036	0.145247	-2.99351	-0.1111	7.73355	-1.32967	0.211593	0.545293	-5.34608
4930456K20Rik	0.0572303	7.18	0.81348	0.433875	0.746134	-5.91543	0.0498489	7.18	0.585489	0.570501	0.824719	-6.02496
4930456L15Rik	0.0236491	6.53891	0.26041	0.799547	0.936378	-6.21795	0.0734189	6.53891	0.668026	0.518429	0.795626	-5.97265
4930458D05Rik	-0.106867	8.29209	-1.36971	0.199155	0.530046	-5.34551	-0.0390928	8.29209	-0.414022	0.68713	0.884086	-6.11276
4930458K08Rik	0.11492	6.73073	1.19171	0.259431	0.598463	-5.55242	0.0896372	6.73073	0.76808	0.459246	0.761703	-5.90083
4930459C07Rik	0.039358	6.68555	0.373132	0.71642	0.900655	-6.18066	0.0551118	6.68555	0.431735	0.674603	0.878689	-6.10503
4930459I23Rik	0.17291	6.39627	2.15251	0.0553744	0.280955	-4.24192	-0.0644022	6.39627	-0.662473	0.521842	0.79698	-5.97636
4930461C15Rik	0.0976842	7.22745	1.48845	0.165832	0.48469	-5.19656	0.193043	7.22745	2.43056	0.0341907	0.255574	-3.76199
4930463O16Rik	-0.0552159	7.442	-0.745653	0.472124	0.772406	-5.96806	-0.0308973	7.442	-0.344775	0.737022	0.906368	-6.13997
4930465K10Rik	0.050959	6.47345	0.581371	0.573172	0.832701	-6.07822	-0.0781356	6.47345	-0.736587	0.477394	0.774366	-5.92441
4930465M20Rik	-0.00893955	6.60009	-0.225749	0.825699	0.94486	-6.22678	0.0669907	6.60009	1.39787	0.190779	0.520769	-5.26357
4930466F19Rik	-0.0960964	5.60518	-1.16096	0.271191	0.610321	-5.586	0.0707554	5.60518	0.70634	0.495243	0.781842	-5.94622
4930466I24Rik	0.0902686	7.54945	1.50656	0.161194	0.477463	-5.17314	-0.0377852	7.54945	-0.521093	0.613038	0.848202	-6.06129
4930466K18Rik	0.0773754	7.61045	0.934416	0.370933	0.697983	-5.81176	0.0359739	7.61045	0.358977	0.726675	0.902547	-6.13479
4930467D19Rik	-0.0448245	7.17536	-0.559195	0.587674	0.841659	-6.09115	-0.0264227	7.17536	-0.272376	0.790577	0.926808	-6.16322
4930467D21Rik	0.0062225	5.65245	0.088283	0.931301	0.976543	-6.24949	-0.0330758	5.65245	-0.387762	0.705883	0.893776	-6.12365
4930468A15Rik	0.0190366	5.92027	0.26846	0.793509	0.935046	-6.21572	-0.0450799	5.92027	-0.525309	0.610204	0.847163	-6.05903
4930469G21Rik	0.0524293	6.82164	0.841683	0.41859	0.734705	-5.89236	0.00170882	6.82164	0.022668	0.982337	0.994348	-6.20178
4930470B04Rik	-0.0404287	8.27436	-0.588409	0.56861	0.829957	-6.07402	0.052693	8.27436	0.633702	0.539738	0.808162	-5.99517
4930470H14Rik	0.0460667	6.72445	0.613861	0.552282	0.820923	-6.05843	0.0482567	6.72445	0.531352	0.606154	0.845104	-6.05577
4930470P17Rik	-0.0349	7.92264	-0.467788	0.649427	0.868933	-6.1394	-0.014228	7.92264	-0.157584	0.877753	0.960449	-6.18902
4930471E19Rik	0.0234718	6.71927	0.309978	0.7626	0.921054	-6.20315	0.0976221	6.71927	1.06531	0.310452	0.648958	-5.63699
4930471G03Rik	0.234149	7.053	2.47109	0.0318519	0.215424	-3.73559	0.0927018	7.053	0.8084	0.436667	0.746418	-5.86937
4930471M09Rik	-0.0671126	5.64364	-0.808217	0.436768	0.747947	-5.91966	0.0794935	5.64364	0.79104	0.446298	0.753382	-5.88309
4930473A02Rik	-0.0443282	7.254	-0.586195	0.570043	0.830812	-6.07534	-0.123906	7.254	-1.35393	0.203981	0.5379	-5.31706
4930473H19Rik	-0.0555856	7.45382	-0.727279	0.482844	0.77876	-5.98162	-0.0416586	7.45382	-0.450387	0.661524	0.872361	-6.09655
4930473M17Rik	0.0188529	7.45573	0.245508	0.810762	0.940141	-6.2219	-0.0336963	7.45573	-0.362588	0.724054	0.901148	-6.13344
4930473O22Rik	-0.0996771	7.79936	-1.053	0.315803	0.651945	-5.69848	0.02409	7.79936	0.210287	0.83744	0.945034	-6.17887
4930474A20Rik	0.0773627	8.01645	1.43044	0.181465	0.507022	-5.27036	0.079039	8.01645	1.2076	0.253515	0.590794	-5.4864
4930474H20Rik	-0.0282407	7.16582	-0.452307	0.660184	0.874086	-6.14676	-0.0673219	7.16582	-0.890957	0.39277	0.715085	-5.80059
4930474N05Rik	0.0314047	6.58073	0.285273	0.780944	0.929115	-6.21084	-0.0136204	6.58073	-0.102235	0.920483	0.976608	-6.19656
4930474N09Rik	0.0540604	5.16755	0.601856	0.559951	0.824933	-6.06586	0.0607785	5.16755	0.559121	0.587723	0.833944	-6.04032
4930477O15Rik	-0.00728181	7.63255	-0.168405	0.869442	0.958935	-6.23866	0.0116488	7.63255	0.222607	0.828082	0.941133	-6.17608
4930478L05Rik	0.0583022	7.334	0.799874	0.441379	0.750282	-5.92631	0.188974	7.334	2.14231	0.0563537	0.312038	-4.21595
4930478M09Rik	-0.0183984	7.47964	-0.201398	0.844208	0.949764	-6.23225	-0.010611	7.47964	-0.0959785	0.925332	0.978111	-6.19721
4930478P22Rik	0.0307758	7.53509	0.472123	0.64643	0.867497	-6.1373	0.0386764	7.53509	0.490269	0.633955	0.859116	-6.07726
4930480E11Rik	0.0118512	5.44936	0.150779	0.882987	0.963027	-6.24162	-0.0815352	5.44936	-0.857171	0.410353	0.726029	-5.82944
4930480G23Rik	0.0797919	5.10027	1.48533	0.166641	0.486131	-5.20058	0.117338	5.10027	1.80488	0.0996071	0.39273	-4.71914
4930480K02Rik	-0.0611252	7.89382	-1.08119	0.30365	0.639995	-5.66995	-0.119648	7.89382	-1.74875	0.109252	0.407739	-4.79885
4930480K15Rik	0.0140244	4.76655	0.352357	0.731492	0.907972	-6.18851	-0.0223545	4.76655	-0.464092	0.651988	0.86837	-6.0901
4930480K23Rik	-0.0256778	7.05955	-0.527582	0.608679	0.850282	-6.10876	-0.0971268	7.05955	-1.64897	0.128505	0.437339	-4.93722
4930481A15Rik	-0.0180352	6.72464	-0.289058	0.778124	0.927723	-6.20971	-0.0928857	6.72464	-1.23014	0.245306	0.58249	-5.46123
4930481B07Rik	0.166314	8.16655	3.37958	0.00648539	0.103085	-2.23712	0.163677	8.16655	2.7483	0.0195801	0.204506	-3.24653
4930483C01Rik	-1.29762	7.43373	-4.57048	0.000887882	0.0519485	-0.343332	-1.26548	7.43373	-3.6831	0.00384785	0.118791	-1.71602
4930483J18Rik	-0.105322	7.54009	-1.05195	0.316265	0.652309	-5.69954	0.072068	7.54009	0.594788	0.564493	0.821416	-6.01938
4930483K19Rik	0.0485603	5.80473	1.16971	0.267803	0.607372	-5.57652	0.0427518	5.80473	0.850931	0.413659	0.728707	-5.83466
4930483O08Rik	0.0634547	7.57009	0.607174	0.556546	0.823185	-6.06259	-0.0526951	7.57009	-0.416641	0.685271	0.883448	-6.11164
4930484H19Rik	0.138123	7.61045	2.48262	0.0312159	0.213277	-3.71692	0.0278338	7.61045	0.413388	0.68758	0.884379	-6.11303
4930485E13Rik	0.0781173	5.97773	1.04144	0.320893	0.655791	-5.71001	-0.0531824	5.97773	-0.585866	0.570256	0.824523	-6.02473
4930485G23Rik	0.00376404	6.287	0.042447	0.966933	0.989545	-6.25265	-0.0640684	6.287	-0.597007	0.563065	0.820737	-6.01804
4930486A15Rik	0.106961	6.974	1.00108	0.339143	0.6713	-5.74945	0.0837248	6.974	0.6475	0.531112	0.80251	-5.98625
4930486L24Rik	0.0399788	8.54518	0.385361	0.707608	0.896689	-6.17584	0.27507	8.54518	2.1909	0.0518346	0.299333	-4.14069
4930487N04Rik	-0.105815	7.95545	-1.4972	0.163577	0.48065	-5.18527	-0.120795	7.95545	-1.41229	0.186606	0.514934	-5.24577
4930488B22Rik	0.0454826	7.36218	0.813226	0.434014	0.746188	-5.91564	0.0357152	7.36218	0.527669	0.608621	0.846097	-6.05776
4930488L21Rik	-0.0377239	6.81318	-0.533424	0.604768	0.848095	-6.10558	-0.115297	6.81318	-1.34715	0.206086	0.540346	-5.32521
4930488N15Rik	-0.0198937	6.14918	-0.228967	0.823262	0.943894	-6.22602	0.00846279	6.14918	0.0804847	0.937354	0.981321	-6.19865
4930488N24Rik	0.0668194	7.04409	1.01635	0.33215	0.665222	-5.73467	-0.0444493	7.04409	-0.55866	0.588027	0.834298	-6.04058
4930500A05Rik	0.0442295	5.92464	0.581088	0.573355	0.832725	-6.07839	-0.0498166	5.92464	-0.540812	0.599842	0.842376	-6.05059
4930500E03Rik	-0.154833	5.32591	-1.88692	0.0869033	0.352974	-4.64433	-0.0943864	5.32591	-0.950474	0.363087	0.692234	-5.74747
4930500F04Rik	0.0287658	8.42245	0.433656	0.673251	0.880366	-6.15531	0.0176375	8.42245	0.21971	0.83028	0.941792	-6.17675
4930500G05Rik	-0.0553942	7.22745	-1.26912	0.231617	0.567029	-5.465	-0.0714589	7.22745	-1.35281	0.204328	0.538144	-5.31841
4930500H12Rik	0.017878	6.22582	0.325696	0.751007	0.916826	-6.19794	-0.0416136	6.22582	-0.626429	0.544317	0.811168	-5.99981
4930502E18Rik	0.00985248	6.50573	0.167863	0.869858	0.958943	-6.23875	0.118043	6.50573	1.66185	0.125861	0.432981	-4.91962
4930502M04Rik	-0.0150977	6.99345	-0.250337	0.807123	0.938561	-6.22064	-0.0242224	6.99345	-0.331874	0.746468	0.910277	-6.14451
4930503B20Rik	0.0467925	7.49073	0.790591	0.446548	0.754234	-5.93365	0.0857509	7.49073	1.19717	0.257383	0.59496	-5.49791
4930503E14Rik	-0.0752876	5.013	-1.62739	0.133047	0.436538	-5.01243	-0.0418938	5.013	-0.748277	0.470606	0.768996	-5.91576
4930503E24Rik	0.0895556	6.05818	1.42286	0.183598	0.509461	-5.27986	0.135278	6.05818	1.77598	0.104471	0.401537	-4.76034
4930503L19Rik	-0.22636	7.94727	-1.65659	0.126935	0.428296	-4.97251	-0.202176	7.94727	-1.22261	0.248025	0.585366	-5.46968
4930504C09Rik	0.0259908	7.65291	0.365803	0.721723	0.903185	-6.18348	-0.0862492	7.65291	-1.00306	0.338231	0.672625	-5.69816
4930504O13Rik	0.037253	6.45173	0.628483	0.543021	0.81721	-6.0492	0.00997407	6.45173	0.139043	0.892029	0.965947	-6.1919
4930505A04Rik	-0.00219311	6.19355	-0.0250609	0.980473	0.992434	-6.25326	0.0463961	6.19355	0.438088	0.670135	0.876305	-6.10218
4930505M18Rik	0.00399498	7.76482	0.027471	0.978596	0.992164	-6.2532	-0.0503579	7.76482	-0.286135	0.780301	0.92253	-6.15922
4930505N22Rik	-0.0898004	8.24245	-1.61819	0.135028	0.438286	-5.02493	-0.0847584	8.24245	-1.26205	0.234052	0.570836	-5.42501
4930505O19Rik	0.00417495	6.28	0.0532939	0.958491	0.986405	-6.2521	-0.0248746	6.28	-0.262377	0.798071	0.930022	-6.16601
4930505O20Rik	-0.0648278	5.97182	-1.2512	0.237829	0.574278	-5.48559	-0.0632723	5.97182	-1.00907	0.335468	0.671393	-5.69238
4930506C21Rik	0.0329816	7.68918	0.680126	0.511038	0.798402	-6.01499	0.0104116	7.68918	0.17741	0.862538	0.954919	-6.18554
4930506M07Rik	0.0563866	8.80818	0.70235	0.497628	0.788804	-5.99952	-0.00463792	8.80818	-0.0477357	0.962816	0.988893	-6.20085
4930507A01Rik	-0.102845	7.65991	-1.10641	0.293079	0.630832	-5.64391	-0.0954018	7.65991	-0.848075	0.415177	0.729493	-5.83704
4930507D05Rik	0.123466	7.04955	2.02015	0.0694252	0.315862	-4.44522	0.254434	7.04955	3.43997	0.00584176	0.134691	-2.11054
4930507D10Rik	-0.0538314	7.52764	-0.756057	0.466122	0.768574	-5.96026	-0.0585755	7.52764	-0.679794	0.51124	0.790681	-5.96467
4930509E16Rik	0.0309415	5.28118	0.602684	0.55942	0.824795	-6.06535	0.0949889	5.28118	1.52885	0.155643	0.476307	-5.09752
4930509E22Rik	-0.0962492	7.83764	-0.939893	0.368243	0.695299	-5.80677	-0.0586557	7.83764	-0.473298	0.645619	0.86484	-6.08566
4930509J09Rik	-0.0357868	4.67309	-0.558761	0.58796	0.841736	-6.09139	-0.0589311	4.67309	-0.760311	0.463681	0.764558	-5.90673
4930509K18Rik	-0.0390639	7.74427	-0.341642	0.739312	0.911528	-6.19238	-0.0503534	7.74427	-0.363888	0.723111	0.900635	-6.13295
4930510E17Rik	-0.0818018	5.14082	-1.05862	0.313354	0.650046	-5.69285	-0.151918	5.14082	-1.62452	0.133662	0.446322	-4.97043
4930511A02Rik	0.051961	4.71745	0.772132	0.456943	0.761682	-5.948	0.0756652	4.71745	0.92908	0.373567	0.700334	-5.7669
4930511E03Rik	0.0529622	7.70009	0.602132	0.559773	0.824933	-6.06569	0.0538582	7.70009	0.505965	0.62326	0.854489	-6.06925
4930511J24Rik	-0.0393309	5.65773	-0.557397	0.588859	0.841736	-6.09217	0.0744957	5.65773	0.872377	0.402374	0.72107	-5.81657
4930512B01Rik	0.0723568	5.83664	0.923717	0.376227	0.701554	-5.82142	0.146582	5.83664	1.54626	0.151422	0.470488	-5.07474
4930512H18Rik	0.01495	6.79482	0.133078	0.89663	0.967454	-6.24426	-0.0929693	6.79482	-0.68383	0.508788	0.789774	-5.96191
4930512M02Rik	0.0857688	4.82209	1.47134	0.170318	0.491912	-5.21853	0.0726059	4.82209	1.02919	0.326351	0.6638	-5.67284
4930513L20Rik	-0.00660073	8.41827	-0.125062	0.90282	0.968628	-6.24535	-0.0373267	8.41827	-0.584379	0.57122	0.824927	-6.02562
4930513N10Rik	0.0334117	6.27091	0.584654	0.571042	0.831151	-6.07627	0.0725436	6.27091	1.04892	0.317594	0.656029	-5.65338
4930513N20Rik	-0.226158	7.73364	-2.85364	0.0162689	0.154874	-3.10823	-0.16703	7.73364	-1.7415	0.110558	0.40952	-4.80906
4930513O06Rik	0.0356005	5.30845	0.585169	0.570708	0.8311	-6.07596	0.0352809	5.30845	0.47919	0.641558	0.862967	-6.08278
4930515G01Rik	0.195029	7.338	2.78678	0.0182989	0.163963	-3.21875	0.330558	7.338	3.90297	0.00265161	0.106801	-1.36412
4930515G13Rik	-0.138736	6.09764	-2.16319	0.0543671	0.279005	-4.22531	-0.132596	6.09764	-1.70837	0.116708	0.41923	-4.85539
4930515I15	0.154009	7.362	1.7142	0.115604	0.407771	-4.89255	-0.0158626	7.362	-0.145892	0.88675	0.963967	-6.19088
4930516K23Rik	-0.00501301	6.41391	-0.0875228	0.931891	0.97667	-6.24956	0.00952441	6.41391	0.137405	0.893291	0.966558	-6.19214
4930517E11Rik	-0.0558564	6.94745	-0.747815	0.470873	0.771727	-5.96645	-0.0151895	6.94745	-0.168038	0.869724	0.957726	-6.18724
4930517G19Rik	-0.0631165	8.99509	-0.98558	0.34635	0.67688	-5.76425	-0.0237515	8.99509	-0.306466	0.765199	0.917911	-6.15294
4930517J16Rik	0.010301	7.52309	0.17931	0.861083	0.956091	-6.23666	0.0556925	7.52309	0.801058	0.440723	0.749461	-5.87521
4930517N10Rik	-0.00221216	6.96336	-0.0262945	0.979512	0.992164	-6.25323	0.108443	6.96336	1.0651	0.310542	0.649025	-5.6372
4930517O19Rik	0.00842447	5.92155	0.127583	0.900873	0.968183	-6.24502	0.0160464	5.92155	0.200802	0.844662	0.947065	-6.18091
4930518C04Rik	-0.0896204	6.53873	-1.12763	0.284407	0.622943	-5.62164	-0.0661708	6.53873	-0.687972	0.506279	0.788238	-5.95905
4930518F22Rik	0.247268	7.21573	3.62101	0.00427847	0.0863322	-1.84085	0.2236	7.21573	2.70569	0.0211036	0.211181	-3.31624
4930518I15Rik	-0.0121946	8.34655	-0.210249	0.837469	0.948756	-6.23033	-0.0740432	8.34655	-1.05485	0.314994	0.653261	-5.64747
4930518J20Rik	0.148718	5.45573	2.90523	0.0148584	0.146766	-3.02282	0.0295944	5.45573	0.477717	0.642572	0.86359	-6.0835
4930518P08Rik	-0.0924248	7.88155	-1.89638	0.0855382	0.351003	-4.63039	-0.0668892	7.88155	-1.13406	0.281821	0.620418	-5.56605
4930519A11Rik	0.00161502	6.381	0.0252197	0.980349	0.992434	-6.25326	0.0268999	6.381	0.3471	0.735324	0.905996	-6.13914
4930519D14Rik	-0.147877	7.58627	-1.37831	0.196565	0.527256	-5.33501	-0.0940312	7.58627	-0.724206	0.484652	0.777149	-5.93344
4930519E07Rik	-0.0281477	6.946	-0.562038	0.585804	0.840712	-6.08952	-0.0119153	6.946	-0.196595	0.847871	0.948268	-6.18179
4930519F16Rik	-0.0589348	6.39073	-0.763235	0.462009	0.765569	-5.95481	-0.0210067	6.39073	-0.224795	0.826423	0.940448	-6.17557
4930519G04Rik	0.0865937	5.88536	1.36373	0.200974	0.532718	-5.3528	0.0934314	5.88536	1.21584	0.250487	0.587951	-5.47723
4930519H02Rik	0.0589551	5.47673	0.781251	0.451789	0.758024	-5.94095	-0.00335395	5.47673	-0.0367255	0.971388	0.991756	-6.20134
4930519N06Rik	-0.0145199	7.51882	-0.219529	0.830417	0.946371	-6.22824	0.0694406	7.51882	0.86753	0.404906	0.722242	-5.8207
4930519P11Rik	0.142547	7.15127	1.64753	0.128805	0.430866	-4.98495	0.129288	7.15127	1.23474	0.243655	0.58122	-5.45604
4930520O04Rik	-0.00582195	6.28927	-0.0969922	0.924546	0.97515	-6.24864	0.0201201	6.28927	0.276975	0.787138	0.925287	-6.16191
4930521G14Rik	-0.0260133	4.738	-0.486991	0.6362	0.862586	-6.12994	-0.0146872	4.738	-0.2272	0.8246	0.93993	-6.175
4930521O11Rik	-0.00323932	6.56309	-0.0611555	0.952376	0.985025	-6.25162	0.0713564	6.56309	1.11316	0.2903	0.629358	-5.58798
4930522H14Rik	-0.0268776	7.11636	-0.481846	0.639731	0.864604	-6.13251	0.0833626	7.11636	1.2349	0.2436	0.58122	-5.45587
4930522N08Rik	0.120905	6.41155	1.53071	0.155186	0.469092	-5.14163	0.143408	6.41155	1.50026	0.162796	0.484955	-5.13458
4930523C07Rik	0.05504	10.8061	0.521061	0.61306	0.852179	-6.11227	0.110353	10.8061	0.86325	0.40715	0.724005	-5.82432
4930523O13Rik	-0.00830287	7.19709	-0.142338	0.889489	0.965627	-6.24292	-0.03415	7.19709	-0.483755	0.63842	0.861335	-6.08052
4930524B15Rik	0.0124555	6.20855	0.138866	0.892165	0.966429	-6.24343	0.0710657	6.20855	0.654693	0.526647	0.799925	-5.98153
4930524B17Rik	-0.067355	6.55127	-0.688837	0.505756	0.794925	-6.00898	-0.119078	6.55127	-1.00629	0.336745	0.672303	-5.69506
4930524C18Rik	0.026662	6.22936	0.365956	0.721613	0.903185	-6.18342	-0.0204019	6.22936	-0.231393	0.821425	0.938686	-6.174
4930524J08Rik	0.07683	7.99082	1.50044	0.162748	0.479733	-5.18107	-0.0204396	7.99082	-0.32984	0.747961	0.910507	-6.14521
4930524N10Rik	0.0646441	6.65318	0.509296	0.621002	0.856181	-6.1185	-0.00852838	6.65318	-0.0555202	0.956759	0.987415	-6.20043
4930524O07Rik	0.00234925	8.90691	0.0343529	0.973235	0.990967	-6.25297	-0.03751	8.90691	-0.453237	0.659536	0.871328	-6.09522
4930524O08Rik	0.0624674	5.883	0.758326	0.464819	0.7679	-5.95854	0.0186407	5.883	0.186985	0.855211	0.95216	-6.18372
4930525G20Rik	-0.075709	5.699	-0.924974	0.375603	0.701339	-5.82029	0.172761	5.699	1.7441	0.110089	0.408877	-4.80541
4930526F13Rik	-0.159989	7.38218	-1.59418	0.140317	0.447096	-5.05735	-0.136958	7.38218	-1.12766	0.284397	0.623026	-5.57279
4930526I15Rik	0.0690196	9.43964	0.75066	0.46923	0.771255	-5.96432	0.103494	9.43964	0.930099	0.373063	0.699995	-5.76598
4930526L06Rik	0.0856386	5.09091	1.42387	0.183311	0.50923	-5.27859	0.0547488	5.09091	0.752176	0.468355	0.767688	-5.91285
4930527F18Rik	0.0283292	6.43509	0.615169	0.55145	0.820689	-6.05761	0.0178882	6.43509	0.320973	0.754484	0.913297	-6.14821
4930527J03Rik	0.0390571	8.03127	0.763767	0.461705	0.765546	-5.95441	0.15552	8.03127	2.51298	0.0295996	0.241014	-3.62942
4930528A17Rik	0.0741146	6.69045	0.726512	0.483295	0.779003	-5.98218	0.0476212	6.69045	0.385728	0.707344	0.894146	-6.12446
4930528D03Rik	0.00186551	5.88836	0.0311043	0.975766	0.99169	-6.25309	0.143626	5.88836	1.97879	0.0744645	0.347887	-4.46445
4930528G23Rik	0.0102947	7.03364	0.207657	0.839441	0.949171	-6.2309	0.102092	7.03364	1.70164	0.117993	0.421891	-4.86474
4930529F21Rik	-0.0304731	7.87445	-0.373125	0.716425	0.900655	-6.18066	0.116594	7.87445	1.17966	0.263991	0.602813	-5.5171
4930529I22Rik	0.0284032	5.62955	0.404994	0.693553	0.891017	-6.16777	0.000274038	5.62955	0.00322875	0.997484	0.999218	-6.20204
4930529K09Rik	-0.020623	6.73064	-0.302118	0.76842	0.923451	-6.20567	0.0709059	6.73064	0.858322	0.409745	0.725696	-5.82847
4930532I03Rik	-0.217496	4.88864	-3.44176	0.0058237	0.0983602	-2.13468	-0.106664	4.88864	-1.39474	0.191697	0.522008	-5.26743
4930532J02Rik	-0.100917	5.53827	-1.17825	0.264528	0.604041	-5.5672	-0.0400337	5.53827	-0.386227	0.706985	0.894094	-6.12426
4930533B01Rik	-0.00989138	8.87718	-0.15506	0.879693	0.961895	-6.24093	0.0049503	8.87718	0.0641236	0.950068	0.986094	-6.19989
4930533B18Rik	0.0574907	5.225	0.963546	0.356788	0.686026	-5.78497	0.0424513	5.225	0.587906	0.568935	0.824064	-6.02352
4930533K18Rik	-0.020786	7.51155	-0.438146	0.670095	0.878898	-6.15329	0.00349386	7.51155	0.0608549	0.952609	0.986815	-6.20011
4930533L02Rik	0.0395204	7.06345	0.59065	0.567162	0.829274	-6.07267	-0.0407321	7.06345	-0.503024	0.625258	0.855467	-6.07077
4930533N22Rik	-0.13871	6.401	-1.39965	0.190261	0.518094	-5.30874	-0.0842926	6.401	-0.702815	0.497349	0.78271	-5.9487
4930534H18Rik	0.0449662	5.35309	0.849434	0.414454	0.731548	-5.8859	0.168958	5.35309	2.63733	0.0237974	0.220469	-3.42776
4930534I15Rik	-0.0144288	7.36982	-0.207706	0.839404	0.949171	-6.23089	-0.0498143	7.36982	-0.592537	0.565944	0.822604	-6.02074
4930535F04Rik	-0.0733852	6.98455	-1.03775	0.322529	0.656656	-5.71366	-0.0387368	6.98455	-0.45264	0.659952	0.87152	-6.0955
4930535I16Rik	-0.0764437	8.46155	-1.07318	0.307065	0.642964	-5.67811	-0.0459644	8.46155	-0.533207	0.604914	0.844623	-6.05476
4930537H20Rik	0.000285417	7.93909	0.00390942	0.996954	0.998397	-6.25359	-0.0129147	7.93909	-0.14617	0.886536	0.963856	-6.19084
4930539E08Rik	0.0288114	7.15882	0.420754	0.682357	0.885352	-6.16102	0.0588638	7.15882	0.710321	0.49287	0.780999	-5.94339
4930539J05Rik	0.195093	6.10755	2.84123	0.016628	0.156851	-3.12877	0.151879	6.10755	1.8277	0.0959113	0.385977	-4.68635
4930540E01Rik	-0.0390577	6.56682	-0.425759	0.678818	0.883302	-6.15883	0.0311159	6.56682	0.280274	0.784674	0.924433	-6.16095
4930540M05Rik	0.181341	6.49836	2.28551	0.0440128	0.251158	-4.03307	0.088895	6.49836	0.925779	0.375203	0.701409	-5.76986
4930542C12Rik	0.0947982	6.23664	1.9304	0.0807932	0.340544	-4.58001	0.0187849	6.23664	0.316082	0.758091	0.914674	-6.14983
4930542C16Rik	-0.0285452	6.47473	-0.363264	0.723564	0.903484	-6.18444	0.161742	6.47473	1.70081	0.118153	0.421891	-4.8659
4930542D17Rik	0.0360787	7.917	0.509612	0.620788	0.856127	-6.11833	0.0133765	7.917	0.156126	0.878874	0.960774	-6.18926
4930542N06Rik	-0.038898	8.43627	-0.663034	0.521497	0.804383	-6.02659	0.0439403	8.43627	0.618892	0.549086	0.813713	-6.00456
4930543E12Rik	-0.0698217	4.986	-1.76133	0.107019	0.392208	-4.82603	-0.0382662	4.986	-0.797645	0.442617	0.750834	-5.8779
4930543N07Rik	0.0493507	7.46736	0.860372	0.408664	0.727395	-5.8767	0.0606295	7.46736	0.873414	0.401833	0.720613	-5.81569
4930544F09Rik	-0.091574	7.85482	-1.06142	0.312138	0.648817	-5.69003	0.115323	7.85482	1.10452	0.293864	0.63364	-5.59696
4930544G11Rik	0.241405	6.12727	2.34626	0.039604	0.238816	-3.93638	0.0559824	6.12727	0.449598	0.662075	0.872683	-6.09691
4930544L04Rik	0.00742369	7.29282	0.0789834	0.93852	0.979903	-6.25031	0.03919	7.29282	0.344535	0.737197	0.906368	-6.14006
4930544L18Rik	-0.0741428	7.96691	-1.16029	0.271454	0.610421	-5.58673	0.0687619	7.96691	0.889173	0.393685	0.715696	-5.80214
4930544M13Rik	0.161112	6.33927	2.0611	0.0647539	0.304371	-4.38287	0.116665	6.33927	1.23326	0.244187	0.58167	-5.45772
4930544N03Rik	0.0211881	7.14436	0.389597	0.704565	0.895544	-6.17413	0.0480863	7.14436	0.730611	0.480889	0.776095	-5.92878
4930545H06Rik	0.0669043	7.59982	0.968114	0.354605	0.684113	-5.7807	-0.00770478	7.59982	-0.0921245	0.928321	0.97914	-6.19759
4930545L23Rik	-0.146198	7.68718	-1.65399	0.127469	0.429093	-4.97608	0.0885924	7.68718	0.828188	0.425858	0.736438	-5.85342
4930546C10Rik	0.0438513	8.03773	0.489947	0.634176	0.862276	-6.12845	-0.058266	8.03773	-0.537928	0.601763	0.843061	-6.05218
4930548F15Rik	-0.00187916	9.40273	-0.036625	0.971466	0.990944	-6.25289	0.0834684	9.40273	1.34425	0.206992	0.54128	-5.32869
4930548G14Rik	0.00875095	7.58064	0.129937	0.899054	0.967828	-6.2447	0.170283	7.58064	2.08927	0.0617141	0.323654	-4.2974
4930548H24Rik	0.0216775	6.93009	0.302234	0.768334	0.923451	-6.20563	0.140555	6.93009	1.61928	0.134791	0.447713	-4.9775
4930549C01Rik	-0.0295211	8.43409	-0.416133	0.685631	0.88669	-6.16303	-0.116081	8.43409	-1.35208	0.204554	0.538167	-5.31928
4930549C15Rik	0.0740597	7.63064	1.21473	0.250894	0.589603	-5.52685	0.171667	7.63064	2.32662	0.0409801	0.273092	-3.92761
4930549O18Rik	-0.0224948	4.58655	-0.534459	0.604077	0.84781	-6.10501	-0.0318655	4.58655	-0.625598	0.544841	0.81155	-6.00033
4930550C14Rik	-0.11874	5.78073	-1.74287	0.110311	0.39829	-4.8522	-0.0719652	5.78073	-0.872838	0.402134	0.720956	-5.81618
4930550C17Rik	0.041109	7.12355	0.520795	0.613238	0.852179	-6.11241	-0.122413	7.12355	-1.28144	0.227421	0.564213	-5.40268
4930550L24Rik	-0.0428773	7.65	-0.71986	0.487215	0.781858	-5.987	-0.0513695	7.65	-0.712638	0.491493	0.780601	-5.94174
4930551A22Rik	0.0517684	7.41464	0.872074	0.402532	0.723468	-5.86674	0.113002	7.41464	1.57296	0.145142	0.460721	-5.03949
4930551I15Rik	0.0097125	7.18564	0.169105	0.868905	0.958656	-6.23853	0.174318	7.18564	2.5079	0.0298641	0.241797	-3.63762
4930551O13Rik	-0.0151167	7.02845	-0.236914	0.817249	0.941764	-6.22407	-0.00236529	7.02845	-0.030631	0.976134	0.992575	-6.20156
4930552N02Rik	-0.0330096	5.48673	-0.568689	0.581441	0.837849	-6.08567	0.112007	5.48673	1.59449	0.140247	0.455692	-5.01081
4930552P12Rik	0.0328512	6.88991	0.40957	0.690294	0.889115	-6.16584	-0.0356166	6.88991	-0.36692	0.720914	0.899898	-6.1318
4930553M12Rik	0.121014	7.72918	1.37329	0.198074	0.528969	-5.34115	0.107604	7.72918	1.00901	0.335496	0.671393	-5.69243
4930553P13Rik	0.0300581	7.25173	0.421096	0.682115	0.885352	-6.16087	0.0404391	7.25173	0.468127	0.649193	0.866495	-6.08816
4930553P18Rik	0.131005	7.69645	1.94922	0.0782746	0.334466	-4.55197	0.0698983	7.69645	0.859371	0.409192	0.725212	-5.82759
4930554C24Rik	-0.0201899	6.27991	-0.302628	0.768042	0.923451	-6.20551	-0.00612022	6.27991	-0.0758025	0.940991	0.982319	-6.19903
4930554G24Rik	-0.00957588	5.07164	-0.146224	0.886494	0.964215	-6.24233	0.0263546	5.07164	0.332536	0.745982	0.910277	-6.14428
4930554H23Rik	0.0719559	7.29627	0.975615	0.351043	0.681348	-5.77367	0.0914848	7.29627	1.02495	0.328258	0.665662	-5.67698
4930554P06Rik	-0.0417693	7.82727	-0.361376	0.724933	0.903901	-6.18515	-0.0110352	7.82727	-0.0788907	0.938592	0.981702	-6.19878
4930555B11Rik	0.035364	7.642	0.525778	0.609889	0.851242	-6.10973	0.00395592	7.642	0.0485994	0.962144	0.988871	-6.20081
4930555F03Rik	0.110395	7.069	1.40782	0.187892	0.514863	-5.29861	0.125152	7.069	1.3188	0.215078	0.549119	-5.35897
4930556A12Rik	0.0956296	9.77627	1.7121	0.116	0.408472	-4.89549	0.0912662	9.77627	1.35017	0.205145	0.538922	-5.32158
4930556A17Rik	-0.0692696	8.331	-0.645697	0.532235	0.81094	-6.03807	-0.0317896	8.331	-0.244857	0.811253	0.935157	-6.17065
4930556A20Rik	-0.0343355	6.585	-0.428606	0.676809	0.882108	-6.15757	-0.0546594	6.585	-0.563797	0.584649	0.831812	-6.03764
4930556H04Rik	0.0763218	7.25473	1.23918	0.242075	0.579231	-5.49929	0.0149639	7.25473	0.200758	0.844696	0.947065	-6.18092
4930556J24Rik	0.0710261	6.47536	1.14041	0.279282	0.616949	-5.60807	0.0443334	6.47536	0.588189	0.568752	0.823857	-6.02335
4930556L07Rik	0.0264411	7.78518	0.377442	0.713309	0.899651	-6.17898	0.124916	7.78518	1.47344	0.169762	0.494574	-5.16894
4930556M19Rik	-0.0693781	5.30555	-1.17751	0.264809	0.604483	-5.56801	-0.102376	5.30555	-1.43577	0.179978	0.506888	-5.21653
4930556N09Rik	-0.00372124	6.31727	-0.0694346	0.945939	0.983342	-6.25105	0.0302705	6.31727	0.466714	0.650171	0.867164	-6.08884
4930556N13Rik	0.0217133	7.90518	0.407321	0.691895	0.8901	-6.16679	0.0439823	7.90518	0.68176	0.510044	0.790251	-5.96333
4930557A04Rik	0.130119	5.75245	1.39928	0.190368	0.518181	-5.3092	-0.013775	5.75245	-0.122404	0.904874	0.970876	-6.19419
4930557B21Rik	0.0150644	8.12236	0.252463	0.805522	0.937967	-6.22008	-0.0221955	8.12236	-0.307365	0.764533	0.917802	-6.15266
4930557J02Rik	0.00607785	6.67373	0.0736485	0.942664	0.981956	-6.25074	0.17099	6.67373	1.71209	0.116002	0.418256	-4.85021
4930558J18Rik	0.0713621	6.77227	0.74624	0.471785	0.772406	-5.96763	-0.0269192	6.77227	-0.232603	0.820509	0.938248	-6.17371
4930558J22Rik	-0.0555497	6.36564	-0.959411	0.358772	0.687779	-5.78881	-0.019699	6.36564	-0.281132	0.784033	0.924255	-6.1607
4930558K02Rik	-0.0403809	8.81327	-0.542446	0.598755	0.845369	-6.1006	0.109453	8.81327	1.21493	0.250821	0.587951	-5.47825
4930558N01Rik	-0.102204	7.97027	-1.7499	0.109047	0.396417	-4.84226	-0.0618378	7.97027	-0.874871	0.401076	0.720292	-5.81444
4930560O18Rik	0.0407555	5.09264	0.794549	0.44434	0.75279	-5.93053	0.0548749	5.09264	0.883997	0.396349	0.717468	-5.80661
4930562A09Rik	0.019842	7.53427	0.210149	0.837545	0.948756	-6.23035	0.0829663	7.53427	0.72608	0.483548	0.776773	-5.93208
4930562C15Rik	-0.0755844	7.89355	-1.2843	0.226456	0.560882	-5.44738	-0.011278	7.89355	-0.158347	0.877166	0.960213	-6.1889
4930562D21Rik	-0.0176976	5.47445	-0.331393	0.746821	0.915364	-6.19598	0.0102468	5.47445	0.158547	0.877012	0.960213	-6.18886
4930562F07Rik	0.0286347	6.98682	0.355571	0.729152	0.906646	-6.18732	-0.0451954	6.98682	-0.463734	0.652236	0.868436	-6.09027
4930563D23Rik	0.44913	8.00009	2.78618	0.0183183	0.163999	-3.21974	0.189082	8.00009	0.969236	0.35407	0.684099	-5.73013
4930563E18Rik	-0.0532322	6.99664	-0.520963	0.613126	0.852179	-6.11232	-0.0861897	6.99664	-0.696996	0.500839	0.784956	-5.95279
4930563E22Rik	0.0319948	8.66009	0.483302	0.638731	0.863871	-6.13179	-0.0158396	8.66009	-0.197709	0.847021	0.948036	-6.18156
4930563F15Rik	0.00179986	6.25809	0.026532	0.979327	0.992164	-6.25322	-0.059576	6.25809	-0.72568	0.483784	0.776773	-5.93237
4930563J15Rik	0.0555107	5.70318	1.03202	0.325087	0.658921	-5.71933	0.107722	5.70318	1.65485	0.127292	0.435318	-4.9292
4930563N14Rik	0.110909	4.48418	1.89217	0.0861428	0.351813	-4.63659	0.012988	4.48418	0.183097	0.858185	0.952894	-6.18447
4930564B12Rik	-0.0480667	8.33364	-0.708051	0.494223	0.786351	-5.99547	0.0152978	8.33364	0.186205	0.855807	0.95216	-6.18387
4930564B18Rik	-0.114373	8.24118	-1.9281	0.0811056	0.340852	-4.58343	0.00348086	8.24118	0.0484883	0.962231	0.988871	-6.20082
4930564C03Rik	-0.0035362	5.24527	-0.0519595	0.959529	0.987082	-6.25217	0.0778032	5.24527	0.944643	0.365922	0.694099	-5.7528
4930564D02Rik	0.0453837	7.76409	0.690494	0.504755	0.794113	-6.00783	0.0844407	7.76409	1.06158	0.312065	0.65058	-5.64073
4930565D16Rik	0.00968631	8.41345	0.166141	0.87118	0.959329	-6.23906	-0.0226523	8.41345	-0.321049	0.754428	0.913282	-6.14818
4930565N06Rik	-0.0688159	6.88909	-1.0332	0.324559	0.658419	-5.71817	-0.0721431	6.88909	-0.895019	0.390692	0.712957	-5.79706
4930566D17Rik	0.0740989	7.07273	1.25518	0.23644	0.57302	-5.48104	0.0893469	7.07273	1.25059	0.238044	0.576063	-5.4381
4930566F21Rik	0.0137406	6.19191	0.20605	0.840665	0.949398	-6.23125	0.104205	6.19191	1.29122	0.224135	0.55988	-5.39133
4930566N20Rik	0.0414728	6.34718	0.663787	0.521034	0.804383	-6.02608	0.0220566	6.34718	0.291706	0.776154	0.921302	-6.15754
4930567K12Rik	-0.113926	6.14882	-2.09371	0.0612475	0.295592	-4.33286	0.0203457	6.14882	0.308965	0.763349	0.917363	-6.15214
4930568A13Rik	-0.0539525	4.73455	-1.00928	0.335372	0.667685	-5.74153	-0.0455437	4.73455	-0.704001	0.49664	0.782538	-5.94787
4930568D16Rik	-0.0230726	5.67518	-0.390503	0.703915	0.895544	-6.17376	-0.151225	5.67518	-2.11491	0.0590644	0.318144	-4.25811
4930568G15Rik	0.0649063	6.39873	0.815692	0.432663	0.745308	-5.91365	0.0660557	6.39873	0.68595	0.507503	0.789022	-5.96045
4930569F06Rik	-0.016892	7.34136	-0.419385	0.683327	0.88545	-6.16162	0.0781901	7.34136	1.60408	0.138114	0.452877	-4.99797
4930570B17Rik	-0.0596982	7.32245	-0.944534	0.365975	0.692978	-5.80253	-0.110148	7.32245	-1.44004	0.178794	0.505965	-5.21117
4930570E01Rik	0.0421056	6.671	0.586596	0.569784	0.830571	-6.0751	0.0107532	6.671	0.123788	0.903804	0.970435	-6.19401
4930570E03Rik	0.125212	6.559	1.71558	0.115343	0.407344	-4.89061	0.104566	6.559	1.18385	0.262396	0.601159	-5.51253
4930570G19Rik	-0.101643	4.94545	-1.92706	0.0812485	0.340954	-4.58498	-0.107149	4.94545	-1.67861	0.122491	0.42739	-4.89659
4930571B16Rik	-0.00627586	7.605	-0.0923546	0.928142	0.975646	-6.2491	0.0543178	7.605	0.660496	0.523061	0.798077	-5.97768
4930571K23Rik	0.823967	8.60127	4.51888	0.000964204	0.0529114	-0.421563	0.151777	8.60127	0.687811	0.506376	0.788238	-5.95916
4930572C08Rik	-0.00862843	8.00218	-0.138253	0.892638	0.966479	-6.24352	-0.024092	8.00218	-0.318975	0.755956	0.913768	-6.14887
4930572G02Rik	0.134019	7.20509	2.08059	0.0626355	0.298678	-4.35301	0.0598202	7.20509	0.76738	0.459645	0.761884	-5.90137
4930572J10Rik	-0.00613122	5.16209	-0.0945249	0.926459	0.975347	-6.24889	0.077524	5.16209	0.987593	0.345408	0.677457	-5.71289
4930573C08Rik	-0.0065197	7.99473	-0.0805912	0.937272	0.979268	-6.25017	0.0704023	7.99473	0.7191	0.487664	0.778903	-5.93712
4930573G07Rik	-0.0731176	6.93227	-0.761399	0.463058	0.766456	-5.95621	0.00156161	6.93227	0.0134371	0.989529	0.996302	-6.20196
4930573O21Rik	0.0295616	5.936	0.435203	0.672163	0.879997	-6.15462	0.0455825	5.936	0.554504	0.590766	0.836469	-6.04294
4930577N17Rik	-0.0582078	7.09973	-0.928656	0.373777	0.69977	-5.81697	-0.0791007	7.09973	-1.04279	0.320296	0.6576	-5.65946
4930578C19Rik	0.0744484	5.14173	1.64376	0.12959	0.431561	-4.99011	-0.0633018	5.14173	-1.15489	0.273562	0.612697	-5.54387
4930578G10Rik	-0.0754	7.76655	-1.04083	0.321163	0.65615	-5.71061	-0.0433692	7.76655	-0.49469	0.630934	0.857632	-6.07503
4930578I06Rik	0.156698	6.54518	2.54566	0.0279518	0.203297	-3.61449	0.0571654	6.54518	0.767386	0.459641	0.761884	-5.90136
4930578I07Rik	0.139496	7.86727	2.04073	0.0670392	0.309502	-4.41395	0.0429564	7.86727	0.519273	0.614263	0.848991	-6.06226
4930578M01Rik	-0.29826	7.98118	-2.17686	0.0531034	0.275243	-4.204	-0.260831	7.98118	-1.57303	0.145127	0.460721	-5.0394
4930579D07Rik	-0.0612403	6.90236	-0.931416	0.372412	0.698928	-5.81448	0.0309672	6.90236	0.389181	0.704864	0.893255	-6.12308
4930579F01Rik	0.131071	6.09618	1.74949	0.10912	0.396474	-4.84283	-0.00714335	6.09618	-0.078786	0.938674	0.981702	-6.19879
4930579G18Rik	-0.0330948	7.72482	-0.614474	0.551892	0.820923	-6.05805	0.0123607	7.72482	0.189639	0.853182	0.951367	-6.18319
4930579G24Rik	0.222642	7.52909	1.54805	0.150994	0.463495	-5.11882	0.369449	7.52909	2.12263	0.058289	0.316445	-4.24627
4930579H20Rik	0.107131	4.649	1.89344	0.0859604	0.351552	-4.63472	0.021162	4.649	0.309054	0.763283	0.917363	-6.15211
4930579K19Rik	-0.0142148	4.71773	-0.270073	0.792301	0.934427	-6.21526	0.0680765	4.71773	1.06876	0.308967	0.648157	-5.63351
4930579P08Rik	0.121579	6.85082	1.59535	0.140056	0.446675	-5.05578	0.177046	6.85082	1.91967	0.0822634	0.361523	-4.55225
4930581F22Rik	-0.0570603	6.37845	-0.868218	0.404546	0.724842	-5.87004	0.157968	6.37845	1.98612	0.0735465	0.34607	-4.45347
4930583I09Rik	-0.0543381	6.51882	-0.945876	0.365321	0.692484	-5.8013	-0.0679962	6.51882	-0.978041	0.349896	0.681236	-5.72189
4930584F24Rik	0.0194732	6.12855	0.287259	0.779464	0.928394	-6.21025	0.089265	6.12855	1.08808	0.300735	0.64015	-5.61388
4930588G05Rik	0.14545	7.13909	1.64897	0.128505	0.430607	-4.98297	0.118818	7.13909	1.11307	0.290335	0.629368	-5.58807
4930588G17Rik	-0.0808708	7.19582	-1.506	0.161338	0.47768	-5.17387	-0.0874892	7.19582	-1.34626	0.206363	0.540603	-5.32627
4930588J15Rik	0.078029	7.83655	0.908102	0.38405	0.708578	-5.83536	-0.0890869	7.83655	-0.856712	0.410596	0.726209	-5.82982
4930589L23Rik	-0.00105579	6.43827	-0.014959	0.988343	0.995266	-6.25348	0.134731	6.43827	1.57739	0.144124	0.459607	-5.03362
4930589P08Rik	0.060042	7.21682	1.07032	0.308293	0.644527	-5.68102	0.0433092	7.21682	0.637942	0.537079	0.806065	-5.99245
4930590A17Rik	0.0740129	4.86082	1.05111	0.316632	0.652684	-5.70037	0.0946659	4.86082	1.11091	0.291226	0.630311	-5.59032
4930591A17Rik	-0.0532318	7.74136	-0.915428	0.380366	0.70504	-5.82884	0.0334529	7.74136	0.475366	0.644192	0.864166	-6.08465
4930592A05Rik	-0.0377031	6.85936	-0.416763	0.685185	0.886526	-6.16276	0.0432849	6.85936	0.395358	0.700436	0.891413	-6.12057
4930592C13Rik	-0.137501	7.70564	-1.97053	0.0755105	0.329196	-4.52007	0.00234318	7.70564	0.0277476	0.97838	0.993356	-6.20165
4930592I03Rik	0.0526247	5.97591	0.737102	0.477095	0.775274	-5.97441	0.0391208	5.97591	0.452781	0.659853	0.871472	-6.09544
4930593A02Rik	-0.0582841	7.48791	-1.01913	0.330886	0.664496	-5.73196	0.00432605	7.48791	0.0625051	0.951326	0.986372	-6.2
4930594C11Rik	0.0129531	7.23118	0.287822	0.779044	0.928194	-6.21008	-0.0118859	7.23118	-0.218234	0.8314	0.942442	-6.17709
4930594M17Rik	-0.0155282	7.07409	-0.19321	0.850454	0.951778	-6.23394	0.0473645	7.07409	0.486974	0.636212	0.86024	-6.07892
4930597G03Rik	-0.0354074	6.55491	-0.43734	0.670661	0.878923	-6.15365	0.0495011	6.55491	0.505223	0.623764	0.85455	-6.06963
4930597L12Rik	0.0119474	7.813	0.20182	0.843887	0.949764	-6.23216	-0.0690182	7.813	-0.963375	0.35687	0.686578	-5.73557
4930599N24Rik	-0.0597097	6.67709	-1.00947	0.335286	0.667578	-5.74135	0.0139286	6.67709	0.194581	0.849408	0.949008	-6.1822
4931400O07Rik	-0.0434325	5.35318	-0.754402	0.467073	0.769356	-5.9615	0.130743	5.35318	1.8765	0.088429	0.372973	-4.61558
4931402G19Rik	0.00236685	7.42773	0.0271224	0.978867	0.992164	-6.25321	0.0638919	7.42773	0.604986	0.557945	0.817334	-6.01318
4931402H11Rik	0.0369136	8.09655	0.571622	0.579523	0.836363	-6.08396	0.123317	8.09655	1.57793	0.144	0.459395	-5.0329
4931403G20Rik	0.179582	5.304	2.98562	0.0129016	0.138591	-2.88957	0.123083	5.304	1.69088	0.120075	0.424097	-4.87965
4931403M11Rik	-0.0585641	7.31782	-0.695766	0.501578	0.791882	-6.00415	0.000703966	7.31782	0.00691077	0.994615	0.997789	-6.20203
4931406B18Rik	-0.0106989	7.42455	-0.158882	0.876755	0.961132	-6.2403	0.0788432	7.42455	0.967484	0.354906	0.684915	-5.73176
4931406C07Rik	0.0526741	12.7986	0.524371	0.610834	0.851738	-6.11049	0.244941	12.7986	2.01487	0.0700509	0.339235	-4.41031
4931406E20Rik	0.0782366	6.903	1.06459	0.310765	0.647078	-5.68683	0.167439	6.903	1.88265	0.0875251	0.370966	-4.60659
4931406H21Rik	-0.199107	8.65809	-2.35386	0.0390839	0.236723	-3.92424	-0.202082	8.65809	-1.97408	0.0750598	0.348939	-4.47148
4931406P16Rik	-0.330943	10.4686	-3.00749	0.0124158	0.137117	-2.8533	-0.00732393	10.4686	-0.0549969	0.957166	0.987534	-6.20046
4931407E12Rik	-0.0879268	6.848	-1.14818	0.2762	0.61394	-5.59976	0.0553264	6.848	0.596988	0.563077	0.820737	-6.01805
4931407J08Rik	-0.0463265	8.14882	-0.558452	0.588164	0.841736	-6.09157	-0.0840616	8.14882	-0.83733	0.420926	0.733153	-5.84593
4931408D14Rik	-0.167834	11.0839	-1.26407	0.233354	0.569188	-5.47082	0.110126	11.0839	0.68537	0.507854	0.78932	-5.96085
4931409D07Rik	0.0168446	7.01127	0.253901	0.80444	0.937581	-6.2197	0.0703098	7.01127	0.875713	0.400638	0.719984	-5.81372
4931412I15Rik	0.0190458	8.16255	0.233355	0.819941	0.942652	-6.22495	-0.151324	8.16255	-1.53203	0.154864	0.475654	-5.09337
4931413K12Rik	0.0701946	7.87545	0.948422	0.364082	0.691072	-5.79896	0.0860401	7.87545	0.960598	0.358201	0.68766	-5.73814
4931414P19Rik	-0.0181173	8.06373	-0.200735	0.844714	0.949879	-6.23239	0.199874	8.06373	1.8299	0.0955615	0.385443	-4.68317
4931415C17Rik	0.0454237	5.86764	0.958756	0.359087	0.688109	-5.78942	0.0649733	5.86764	1.13319	0.282169	0.620551	-5.56696
4931417E11Rik	0.0771915	7.50718	1.145	0.277458	0.615279	-5.60317	0.150801	7.50718	1.84835	0.0926775	0.379885	-4.65652
4931423N10Rik	0.0229477	5.991	0.292782	0.775353	0.926155	-6.20857	0.0940792	5.991	0.991841	0.343425	0.676126	-5.70886
4931428A05Rik	-0.0310799	8.23027	-0.30943	0.763005	0.921193	-6.20333	0.0813262	8.23027	0.669046	0.517804	0.795086	-5.97196
4931428F04Rik	0.0555984	7.58318	1.04592	0.318913	0.654454	-5.70555	0.0169663	7.58318	0.263735	0.797052	0.929552	-6.16564
4931428L18Rik	-0.0462971	7.79473	-1.01812	0.331348	0.664685	-5.73295	0.0124777	7.79473	0.226737	0.824951	0.93993	-6.17511
4931429I11Rik	-0.0411047	6.20791	-0.53963	0.600629	0.846783	-6.10216	0.101932	6.20791	1.10575	0.293353	0.63293	-5.59568
4931429L15Rik	0.0958373	9.22682	1.32183	0.214102	0.548551	-5.40319	0.0973202	9.22682	1.10914	0.291953	0.631028	-5.59216
4931429P17Rik	-0.111396	5.73409	-0.81436	0.433393	0.745646	-5.91472	-0.0616307	5.73409	-0.372296	0.717025	0.898414	-6.12974
4931430N09Rik	0.114009	4.74864	2.16043	0.0546258	0.279502	-4.22961	0.100228	4.74864	1.56941	0.145964	0.461756	-5.0442
4931431B13Rik	0.129617	7.03727	1.62914	0.132674	0.436183	-5.01005	0.2052	7.03727	2.13116	0.0574425	0.314803	-4.23314
4931431C16Rik	0.0639447	6.18391	1.41669	0.18535	0.511741	-5.28757	0.0764488	6.18391	1.39953	0.190295	0.520139	-5.26153
4931431F19Rik	0.0260575	5.71255	0.349421	0.733631	0.909015	-6.18958	0.121431	5.71255	1.34552	0.206595	0.540745	-5.32717
4931432E15Rik	0.0425592	5.68927	0.888724	0.393916	0.716323	-5.85237	0.0412913	5.68927	0.712482	0.491586	0.780659	-5.94186
4931432P07Rik	-0.0512958	6.355	-0.487653	0.635747	0.86255	-6.12961	-0.111245	6.355	-0.873878	0.401592	0.720449	-5.81529
4931439C15Rik	0.117159	5.84255	1.37998	0.196066	0.526472	-5.33296	0.100819	5.84255	0.981253	0.348382	0.679668	-5.71887
4932412D23Rik	0.0167876	5.25209	0.293941	0.774491	0.926045	-6.20822	-0.0460144	5.25209	-0.665746	0.519829	0.796492	-5.97418
4932414N04Rik	0.0153834	5.23555	0.238327	0.816182	0.941764	-6.22372	0.0724065	5.23555	0.926918	0.374638	0.700921	-5.76884
4932416H05Rik	0.015765	7.70309	0.229818	0.822618	0.94377	-6.22581	-0.143393	7.70309	-1.72728	0.113162	0.413721	-4.82901
4932416J16Rik	-0.0782037	7.09609	-1.4064	0.188302	0.515636	-5.30037	0.0150119	7.09609	0.22308	0.827723	0.94105	-6.17597
4932418E24Rik	0.136045	7.967	3.18259	0.00913738	0.119205	-2.56292	0.127872	7.967	2.47183	0.0318106	0.24825	-3.69573
4932422M17Rik	0.0752321	6.53564	1.15883	0.272021	0.610855	-5.5883	0.0802318	6.53564	1.02119	0.329956	0.667074	-5.68065
4932429P19Rik	-0.0495693	7.95409	-0.503904	0.62466	0.857646	-6.12131	-0.0363546	7.95409	-0.305377	0.766005	0.918151	-6.15329
4932430A15Rik	0.0291684	7.61809	0.422221	0.681319	0.88467	-6.16038	0.014438	7.61809	0.172694	0.866152	0.956026	-6.18641
4932431P20Rik	0.00798084	8.91755	0.136984	0.893616	0.966529	-6.24371	0.00906468	8.91755	0.128563	0.900115	0.968773	-6.19338
4932432N04Rik	0.00819012	7.58682	0.116438	0.909487	0.971065	-6.24645	0.0606186	7.58682	0.712118	0.491802	0.780764	-5.94211
4932434E15Rik	0.00837309	6.94755	0.0840342	0.934599	0.97827	-6.24987	0.0336106	6.94755	0.278733	0.785824	0.924705	-6.1614
4932435O22Rik	0.0719671	5.529	1.24986	0.238302	0.574779	-5.48713	-0.0246875	5.529	-0.354279	0.730092	0.903436	-6.13652
4932437C15Rik	-0.00663986	7.80018	-0.106012	0.917557	0.973086	-6.24767	-0.0457116	7.80018	-0.603068	0.559174	0.818158	-6.01435
4932438A13Rik	0.012903	9.89764	0.211887	0.836223	0.948582	-6.22997	0.154583	9.89764	2.09758	0.060843	0.322039	-4.28469
4932438H23Rik	0.0243853	8.46845	0.3659	0.721653	0.903185	-6.18344	0.0106333	8.46845	0.131839	0.897586	0.968107	-6.19293
4932439E07Rik	-0.171702	6.97418	-1.57541	0.144579	0.453105	-5.0825	-0.114934	6.97418	-0.871377	0.402895	0.721233	-5.81743
4932441J04Rik	-0.124228	7.009	-1.97961	0.0743607	0.326516	-4.50643	-0.181644	7.009	-2.39181	0.0365833	0.261904	-3.82396
4932441P12Rik	-0.0471918	5.21409	-0.735933	0.477776	0.775797	-5.97527	-0.118452	5.21409	-1.52636	0.156255	0.476722	-5.10077
4932442E05Rik	-0.021206	5.28391	-0.245755	0.810575	0.940141	-6.22184	0.115105	5.28391	1.10225	0.294804	0.634591	-5.5993
4932442L08Rik	0.303082	6.83945	1.74453	0.110011	0.39776	-4.84985	0.145303	6.83945	0.69109	0.504395	0.787541	-5.9569
4932443L11Rik	-0.0118103	7.70445	-0.25045	0.807038	0.938561	-6.22061	0.0043123	7.70445	0.0755637	0.941177	0.982319	-6.19905
4932702M13Rik	0.0209546	5.97064	0.335268	0.743978	0.913914	-6.19463	-0.0591482	5.97064	-0.781981	0.451378	0.756355	-5.89015
4932702P03Rik	0.00492109	5.69709	0.0576247	0.955122	0.985607	-6.25184	0.0960239	5.69709	0.929116	0.373549	0.700334	-5.76686
4932703K07Rik	0.0405984	6.85109	0.641831	0.534646	0.812107	-6.0406	-0.0150391	6.85109	-0.196461	0.847974	0.948277	-6.18181
4933400A11Rik	0.122091	4.62845	1.86094	0.0907549	0.360292	-4.68242	0.022638	4.62845	0.285121	0.781057	0.922983	-6.15952
4933400F21Rik	0.00472979	7.62573	0.0649019	0.949463	0.984443	-6.25137	0.0875584	7.62573	0.992785	0.342985	0.675933	-5.70796
4933401B06Rik	0.0325913	5.261	0.568449	0.581598	0.83793	-6.08581	0.111723	5.261	1.61019	0.136771	0.450566	-4.98976
4933401D09Rik	-0.0184017	5.07909	-0.39445	0.701086	0.893941	-6.17215	0.0506807	5.07909	0.897677	0.389336	0.712289	-5.79474
4933401H06Rik	-0.0418834	8.55682	-0.43424	0.67284	0.880122	-6.15505	-0.0615497	8.55682	-0.527298	0.608869	0.846383	-6.05796
4933401J01Rik	-0.071661	7.66955	-0.924	0.376086	0.701532	-5.82117	0.0237104	7.66955	0.252622	0.805403	0.932899	-6.16863
4933401L05Rik	-0.00253585	7.21564	-0.0420023	0.967279	0.989802	-6.25267	0.00686697	7.21564	0.0939847	0.926878	0.978932	-6.19741
4933402C05Rik	-0.00753025	5.50327	-0.116816	0.909195	0.971065	-6.2464	0.00463289	5.50327	0.0593862	0.953752	0.987079	-6.2002
4933402C06Rik	0.0582721	8.22509	0.713196	0.491162	0.784692	-5.9918	0.0388064	8.22509	0.392459	0.702513	0.892273	-6.12175
4933402D24Rik	-0.0169654	7.77518	-0.185977	0.855981	0.954347	-6.23538	0.0287833	7.77518	0.260724	0.799312	0.930552	-6.16646
4933402E13Rik	-0.0908728	4.84618	-1.64029	0.130315	0.432738	-4.99485	-0.0427044	4.84618	-0.636945	0.537703	0.806481	-5.99309
4933402E15Rik	-0.055047	7.76273	-0.622757	0.546637	0.81867	-6.05284	-0.0891214	7.76273	-0.833124	0.42319	0.734998	-5.84938
4933402J07Rik	0.186168	7.06364	3.22412	0.00849854	0.115219	-2.49412	0.0803047	7.06364	1.14918	0.275805	0.615362	-5.54997
4933402J15Rik	0.0324798	6.36782	0.441731	0.667579	0.878286	-6.15165	-0.00609407	6.36782	-0.0684849	0.946677	0.984725	-6.19959
4933402N03Rik	-0.0186769	7.534	-0.24164	0.81368	0.941243	-6.22289	0.0179114	7.534	0.191485	0.851772	0.950573	-6.18282
4933403J19Rik	-0.0213984	8.46027	-0.284844	0.781264	0.929389	-6.21097	0.0289996	8.46027	0.318978	0.755954	0.913768	-6.14887
4933403L11Rik	0.0653296	5.96836	1.19288	0.25899	0.597984	-5.55113	0.141623	5.96836	2.1368	0.0568896	0.313343	-4.22446
4933403O03Rik	-0.00578673	5.45727	-0.0891968	0.930592	0.976076	-6.2494	0.134963	5.45727	1.71899	0.114704	0.416008	-4.84059
4933403O08Rik	-0.0266118	5.14809	-0.500571	0.626926	0.858741	-6.12303	-0.0606641	5.14809	-0.9429	0.366773	0.694855	-5.75439
4933404G15Rik	0.0611496	7.09173	1.08983	0.299996	0.636527	-5.66108	0.110764	7.09173	1.6312	0.132236	0.443588	-4.96139
4933404I11Rik	-0.118553	7.28218	-1.71259	0.115907	0.40847	-4.8948	-0.0102014	7.28218	-0.121771	0.905363	0.970888	-6.19427
4933404K08Rik	-0.0613713	7.14755	-1.21737	0.249929	0.58869	-5.52389	0.0201646	7.14755	0.330513	0.747467	0.910472	-6.14498
4933404K13Rik	0.0179235	7.797	0.244752	0.811332	0.940193	-6.22209	0.118685	7.797	1.33919	0.208578	0.542924	-5.33474
4933404M09Rik	-0.107122	6.57009	-0.901157	0.387566	0.710812	-5.84149	-0.130456	6.57009	-0.906837	0.384689	0.709046	-5.7867
4933404O12Rik	0.0178129	7.25418	0.26505	0.796065	0.935824	-6.21667	0.0473661	7.25418	0.582377	0.572519	0.825465	-6.02681
4933405D12Rik	-0.103746	7.21991	-1.68125	0.121968	0.419523	-4.93847	-0.0395479	7.21991	-0.529577	0.607343	0.84561	-6.05673
4933405E24Rik	0.076578	5.42255	0.936951	0.369686	0.696677	-5.80945	0.142391	5.42255	1.43959	0.178919	0.506055	-5.21174
4933405L10Rik	-0.0383608	7.37409	-0.548592	0.594676	0.843591	-6.09716	0.0268852	7.37409	0.3177	0.756897	0.914244	-6.14929
4933405O20Rik	0.0104934	7.55509	0.151341	0.882555	0.962808	-6.24153	0.0820038	7.55509	0.977276	0.350257	0.68152	-5.72261
4933406B15Rik	0.122796	7.58264	1.60311	0.138329	0.443761	-5.04533	0.0358899	7.58264	0.387162	0.706313	0.893812	-6.12389
4933406B17Rik	-0.00525784	6.56927	-0.116769	0.909231	0.971065	-6.24641	0.0451163	6.56927	0.827937	0.425994	0.73649	-5.85362
4933406C10Rik	-0.213605	7.80918	-2.5176	0.0293608	0.207436	-3.66015	-0.245602	7.80918	-2.39194	0.0365748	0.261904	-3.82375
4933406F09Rik	-0.0479782	7.89591	-0.760934	0.463325	0.76672	-5.95656	-0.0597198	7.89591	-0.782644	0.451005	0.756206	-5.88964
4933406G16Rik	0.0172958	7.27836	0.226414	0.825196	0.944701	-6.22663	0.0236864	7.27836	0.256216	0.802699	0.931856	-6.16768
4933406J08Rik	-0.0553185	8.16891	-0.462063	0.653396	0.870806	-6.14215	0.0408439	8.16891	0.281903	0.783457	0.924033	-6.16047
4933406J09Rik	0.009245	9.13218	0.177392	0.862552	0.956275	-6.23702	-0.0106356	9.13218	-0.168629	0.86927	0.957497	-6.18713
4933406J10Rik	0.00387501	6.72	0.054556	0.957509	0.986079	-6.25203	0.059549	6.72	0.692766	0.503384	0.787112	-5.95573
4933406K04Rik	0.0221038	8.01082	0.30542	0.765973	0.922512	-6.20462	0.0675906	8.01082	0.771721	0.457176	0.760762	-5.89805
4933406L23Rik	0.0875647	5.74627	1.24476	0.240097	0.576787	-5.49295	0.0644028	5.74627	0.75649	0.465873	0.765798	-5.90961
4933406P04Rik	0.114981	6.81891	1.53121	0.155065	0.469078	-5.14098	0.0552224	6.81891	0.60767	0.556229	0.816724	-6.01153
4933407A17Rik	-0.00610392	6.88664	-0.122431	0.904853	0.969592	-6.2457	-0.0783261	6.88664	-1.29817	0.221822	0.556851	-5.38321
4933407C09Rik	0.0783283	7.85182	1.4079	0.18787	0.514863	-5.29851	0.106581	7.85182	1.58298	0.142846	0.458301	-5.02618
4933407E14Rik	-0.0960057	7.37264	-0.605976	0.557312	0.823561	-6.06333	-0.228808	7.37264	-1.19336	0.25881	0.596863	-5.50211
4933407G14Rik	0.0686171	5.41309	1.26518	0.23297	0.568461	-5.46954	0.0607354	5.41309	0.925351	0.375415	0.701553	-5.77025
4933407I05Rik	-0.0207409	8.08682	-0.231408	0.821413	0.943286	-6.22543	-0.017864	8.08682	-0.164692	0.872292	0.958592	-6.18782
4933407I08Rik	0.0759893	6.07036	1.43601	0.179911	0.505062	-5.26336	-0.0163291	6.07036	-0.254981	0.803628	0.932235	-6.16801
4933407I18Rik	0.101492	6.90164	1.9294	0.0809288	0.340577	-4.5815	0.0383229	6.90164	0.601993	0.559863	0.818352	-6.01501
4933407K13Rik	0.199469	6.32509	1.36107	0.201786	0.533817	-5.35603	0.0976339	6.32509	0.55049	0.59342	0.838395	-6.0452
4933407L21Rik	-0.163293	6.62245	-3.46842	0.0055616	0.0963741	-2.09082	-0.0581066	6.62245	-1.01984	0.330567	0.667799	-5.68196
4933407O12Rik	0.00401317	8.93736	0.0487873	0.961998	0.987724	-6.25234	0.0478119	8.93736	0.480283	0.640806	0.862604	-6.08224
4933408J17Rik	-0.0500351	7.16455	-0.586897	0.569589	0.830462	-6.07492	0.0169599	7.16455	0.164381	0.87253	0.958592	-6.18788
4933408K01Rik	0.0680741	7.30936	0.859535	0.409106	0.727794	-5.87741	0.0177349	7.30936	0.185035	0.856702	0.952233	-6.1841
4933408M05Rik	-0.1092	6.42036	-1.35744	0.2029	0.534785	-5.36043	-0.239481	6.42036	-2.45987	0.0324831	0.250744	-3.71496
4933408N05Rik	-0.076537	7.48145	-0.704411	0.496395	0.787944	-5.99806	0.208089	7.48145	1.58251	0.142953	0.458301	-5.0268
4933409D19Rik	0.0115634	7.52055	0.197451	0.847218	0.950152	-6.23307	0.00589284	7.52055	0.0831457	0.935288	0.980961	-6.19842
4933409F18Rik	0.0304901	8.11764	0.476986	0.643075	0.866103	-6.13492	0.128635	8.11764	1.66283	0.125662	0.432921	-4.91828
4933409L14Rik	-0.0219332	6.51473	-0.296825	0.772348	0.925203	-6.20733	0.0200735	6.51473	0.224473	0.826667	0.940622	-6.17565
4933411B09Rik	0.158268	7.46664	0.945684	0.365415	0.69253	-5.80147	0.159714	7.46664	0.788566	0.447681	0.754275	-5.88503
4933411D12Rik	-0.0337017	8.223	-0.398154	0.698436	0.892757	-6.17063	-0.305753	8.223	-2.98479	0.0129207	0.176352	-2.85802
4933411E02Rik	-0.0633505	8.13518	-0.901318	0.387484	0.710812	-5.84135	-0.0202385	8.13518	-0.23793	0.816482	0.937494	-6.1724
4933411E06Rik	-0.0565361	5.367	-0.744591	0.47274	0.772708	-5.96886	0.0183235	5.367	0.199408	0.845725	0.947293	-6.1812
4933411E08Rik	0.0706173	7.04136	0.738681	0.476174	0.774627	-5.97324	0.0504455	7.04136	0.436024	0.671585	0.87744	-6.10311
4933411G06Rik	-0.0392042	6.60191	-0.545735	0.596571	0.844261	-6.09876	-0.0578025	6.60191	-0.664873	0.520366	0.796562	-5.97476
4933411K05Rik	-0.0998864	8.39164	-1.91982	0.0822417	0.343013	-4.59572	-0.0244231	8.39164	-0.38788	0.705797	0.893776	-6.1236
4933411K16Rik	0.894052	7.71645	4.17368	0.00168961	0.0613792	-0.954963	0.250005	7.71645	0.964381	0.356388	0.686071	-5.73464
4933411O13Rik	-0.0135853	7.25627	-0.146929	0.885951	0.963726	-6.24222	-0.00173111	7.25627	-0.0154706	0.987945	0.996014	-6.20192
4933412A08Rik	-0.00156365	7.02209	-0.0209267	0.983694	0.99353	-6.25336	-0.10003	7.02209	-1.1062	0.293169	0.632786	-5.59522
4933412E12Rik	0.0606191	7.89182	0.924944	0.375618	0.701339	-5.82032	0.0103743	7.89182	0.1308	0.898388	0.968244	-6.19307
4933412E24Rik	-0.0119735	8.011	-0.31923	0.755768	0.918228	-6.20011	0.0314158	8.011	0.692109	0.50378	0.787226	-5.95619
4933412L11Rik	-0.0592761	8.22736	-0.741197	0.47471	0.773858	-5.97138	0.0622772	8.22736	0.643466	0.533625	0.80379	-5.98888
4933412O06Rik	0.0755245	6.35691	0.762964	0.462164	0.765708	-5.95502	0.0119673	6.35691	0.0998977	0.922294	0.977525	-6.19681
4933413C19Rik	0.0221899	6.73709	0.23981	0.815061	0.941764	-6.22335	0.091787	6.73709	0.819666	0.430491	0.740331	-5.86033
4933413G19Rik	0.0896708	6.92736	1.21858	0.249487	0.588015	-5.52254	0.183685	6.92736	2.06262	0.0645854	0.329234	-4.33802
4933413I22Rik	0.0267877	6.78127	0.405304	0.693332	0.891009	-6.16764	0.115554	6.78127	1.44468	0.177516	0.504689	-5.20534
4933413J09Rik	-0.0436731	9.09136	-0.875033	0.400991	0.722215	-5.86421	-0.0787465	9.09136	-1.30372	0.219992	0.554134	-5.37672
4933414I06Rik	0.102009	6.63773	1.92998	0.0808503	0.340544	-4.58064	0.104354	6.63773	1.63141	0.132191	0.443588	-4.9611
4933414I15Rik	0.0456798	7.31282	0.674898	0.514224	0.799964	-6.01857	0.0591397	7.31282	0.721996	0.485954	0.777969	-5.93503
4933415A04Rik	0.0950927	6.72845	0.992747	0.343003	0.674135	-5.75743	-0.00545053	6.72845	-0.0470189	0.963374	0.989026	-6.20089
4933415b22rik	0.033616	8.87355	0.776877	0.454256	0.759378	-5.94434	0.00441166	8.87355	0.0842462	0.934434	0.98058	-6.19832
4933415F23Rik	0.827807	6.98927	3.60601	0.00438981	0.0872201	-1.86534	-0.0332112	6.98927	-0.119543	0.907086	0.971503	-6.19455
4933415J04Rik	0.11771	8.17564	1.55674	0.148929	0.460598	-5.10732	0.0913149	8.17564	0.997898	0.340613	0.674408	-5.70309
4933416A02Rik	-0.0324137	8.06445	-0.522974	0.611773	0.852155	-6.11124	-0.0560895	8.06445	-0.747783	0.470892	0.76905	-5.91613
4933416C03Rik	0.114657	5.24591	1.44106	0.178513	0.503389	-5.257	0.0128976	5.24591	0.133948	0.895959	0.96772	-6.19263
4933416E03Rik	0.0265066	5.78927	0.388144	0.705608	0.895852	-6.17472	0.040571	5.78927	0.490905	0.63352	0.859036	-6.07694
4933416E14Rik	-0.00293741	7.58373	-0.0565039	0.955994	0.985766	-6.25191	0.0811718	7.58373	1.29021	0.224472	0.560148	-5.3925
4933416I08Rik	-0.0425407	7.70645	-0.625021	0.545206	0.818017	-6.0514	0.00896082	7.70645	0.108788	0.915407	0.974694	-6.19584
4933416M06Rik	-0.0154719	5.69891	-0.207846	0.839297	0.949171	-6.23086	-0.0429655	5.69891	-0.476936	0.64311	0.863824	-6.08388
4933416M07Rik	0.0706097	7.81836	0.923358	0.376406	0.701697	-5.82174	0.111143	7.81836	1.20097	0.25597	0.593265	-5.49373
4933416O17Rik	0.027993	7.94864	0.356876	0.728203	0.906345	-6.18684	-0.0694086	7.94864	-0.731178	0.480557	0.776057	-5.92837
4933417A18Rik	0.109987	5.96655	1.44782	0.176654	0.501071	-5.24845	0.199787	5.96655	2.17312	0.0534465	0.303987	-4.1683
4933417C20Rik	-0.21778	6.29355	-2.77802	0.0185829	0.16494	-3.23321	-0.121744	6.29355	-1.28323	0.226815	0.563048	-5.4006
4933417D19Rik	0.0594395	8.03527	0.939885	0.368247	0.695299	-5.80678	0.047415	8.03527	0.619525	0.548684	0.813613	-6.00416
4933417E11Rik	0.0364365	5.90818	0.417127	0.684927	0.886361	-6.1626	-0.0374929	5.90818	-0.354669	0.729808	0.903436	-6.13638
4933417G07Rik	0.0211132	6.43018	0.277367	0.786845	0.931862	-6.21317	0.097319	6.43018	1.05643	0.314306	0.652744	-5.64589
4933417O13Rik	-0.0409037	7.54155	-0.403487	0.694628	0.891248	-6.16841	0.0315188	7.54155	0.256909	0.802178	0.931593	-6.16749
4933421A08Rik	-0.0463496	8.69945	-0.710582	0.492715	0.785509	-5.99367	-0.0344141	8.69945	-0.435961	0.67163	0.87744	-6.10314
4933421D24Rik	0.00633527	6.57164	0.110226	0.914294	0.972001	-6.24719	0.0181326	6.57164	0.260687	0.79934	0.930552	-6.16647
4933421H06Rik	-0.033162	6.77164	-0.631829	0.540915	0.816313	-6.04706	-0.0236229	6.77164	-0.371907	0.717306	0.898603	-6.12989
4933421H12Rik	0.00251287	8.36055	0.0444259	0.965393	0.98906	-6.25256	0.015845	8.36055	0.231474	0.821363	0.938686	-6.17398
4933421I07Rik	0.0438942	7.69282	0.443114	0.66661	0.878192	-6.15102	-0.0308347	7.69282	-0.257212	0.801951	0.931593	-6.16741
4933421O10Rik	0.0574196	6.97782	0.991856	0.343418	0.674534	-5.75828	0.0692306	6.97782	0.988164	0.34514	0.677432	-5.71235
4933422A05Rik	0.141423	6.51718	2.1556	0.0550816	0.280637	-4.23712	0.138041	6.51718	1.73859	0.111086	0.410084	-4.81315
4933423K11Rik	-0.0452168	7.62836	-0.609984	0.554752	0.822003	-6.06085	0.0332706	7.62836	0.37087	0.718055	0.898737	-6.13029
4933423L19Rik	0.0418979	8.142	0.501521	0.626279	0.858649	-6.12254	0.102089	8.142	1.00976	0.335152	0.671332	-5.69171
4933423N03Rik	0.0556169	7.01218	0.640032	0.53577	0.812627	-6.04177	0.0823393	7.01218	0.78297	0.450821	0.755973	-5.88938
4933423P22Rik	0.0450608	7.76064	0.65751	0.524904	0.806585	-6.03028	0.161048	7.76064	1.94179	0.0792603	0.355578	-4.51953
4933424C08Rik	0.0795985	6.17009	1.2368	0.242922	0.580315	-5.502	0.118409	6.17009	1.52027	0.157759	0.47823	-5.10868
4933424C09Rik	-0.0240892	6.35991	-0.313983	0.75964	0.920018	-6.20185	0.054915	6.35991	0.591448	0.566647	0.823005	-6.0214
4933424G05Rik	-0.0100893	7.16536	-0.117145	0.90894	0.971062	-6.24636	0.0739578	7.16536	0.709565	0.49332	0.781081	-5.94393
4933424G06Rik	-0.046703	7.78209	-0.560375	0.586897	0.84127	-6.09047	0.0289947	7.78209	0.287473	0.779305	0.922193	-6.15882
4933424H11Rik	-0.0226993	4.52609	-0.524123	0.611001	0.851808	-6.11062	-0.0246959	4.52609	-0.471182	0.64708	0.865893	-6.08669
4933424L07Rik	0.0386339	9.28127	0.496954	0.629389	0.859767	-6.12489	0.0126102	9.28127	0.134033	0.895893	0.96772	-6.19262
4933424M12Rik	0.0434567	5.712	0.663225	0.52138	0.804383	-6.02646	0.0804432	5.712	1.01446	0.333008	0.669728	-5.68717
4933424N20Rik	0.0113993	5.98618	0.154161	0.880385	0.961908	-6.24108	0.15249	5.98618	1.70404	0.117534	0.42078	-4.86141
4933425B07Rik	0.0404711	6.23836	0.662884	0.52159	0.804383	-6.02669	0.0871877	6.23836	1.18002	0.263852	0.602696	-5.5167
4933425D22Rik	0.127361	6.09709	1.63813	0.13077	0.433249	-4.9978	0.274962	6.09709	2.92231	0.0144191	0.183683	-2.96083
4933425E08Rik	-0.37816	8.24527	-5.09409	0.000392745	0.0435674	0.426901	-0.30075	8.24527	-3.34765	0.00685475	0.142903	-2.26149
4933425L06Rik	-0.00326441	5.19427	-0.0714937	0.944339	0.982861	-6.2509	0.0233112	5.19427	0.421863	0.681572	0.881577	-6.10938
4933425M03Rik	0.0055273	8.26991	0.0655314	0.948973	0.984359	-6.25133	-0.0162639	8.26991	-0.159333	0.876409	0.960207	-6.18873
4933426B08Rik	-0.085631	6.84882	-1.10472	0.293781	0.631015	-5.64568	-0.128651	6.84882	-1.37144	0.198632	0.531648	-5.29589
4933426I03Rik	0.0574343	7.49191	0.882848	0.396942	0.718378	-5.85747	0.111859	7.49191	1.42078	0.184187	0.511662	-5.23523
4933426K07Rik	-0.0702333	7.061	-0.778348	0.453426	0.758929	-5.9432	-0.115495	7.061	-1.05764	0.313779	0.652265	-5.64468
4933427C19Rik	-0.0350288	8.07755	-0.551362	0.592843	0.843037	-6.0956	-0.0893359	8.07755	-1.16193	0.270814	0.609609	-5.53631
4933427D06Rik	0.0519959	9.55909	0.800439	0.441066	0.750106	-5.92587	0.0214792	9.55909	0.273225	0.789942	0.926469	-6.16298
4933427D14Rik	0.183727	8.638	1.46416	0.17223	0.495033	-5.22769	-0.161205	8.638	-1.06154	0.312083	0.65058	-5.64077
4933427E11Rik	-0.0697851	6.01218	-1.29254	0.223694	0.558419	-5.43775	0.00667042	6.01218	0.102089	0.920596	0.976624	-6.19658
4933427E13Rik	0.028022	5.81064	0.43952	0.66913	0.878734	-6.15266	0.0308897	5.81064	0.400346	0.696869	0.888728	-6.11852
4933427G17Rik	0.158764	8.25909	2.74563	0.0196723	0.169391	-3.28664	0.108597	8.25909	1.55185	0.150088	0.468685	-5.06739
4933427I22Rik	-0.0112995	7.69055	-0.205028	0.841443	0.949398	-6.23147	-0.0375631	7.69055	-0.563193	0.585045	0.832061	-6.03799
4933427J07Rik	0.0234161	7.56527	0.35231	0.731526	0.907972	-6.18852	0.0914611	7.56527	1.13708	0.280612	0.61942	-5.56285
4933428C20Rik	0.0318599	8.88382	0.364226	0.722866	0.903282	-6.18408	-0.0715723	8.88382	-0.676104	0.513488	0.792133	-5.96719
4933428G20Rik	0.104734	6.03682	1.44102	0.178522	0.503389	-5.25704	0.174083	6.03682	1.97916	0.0744175	0.347887	-4.46389
4933428L01Rik	0.0351675	7.99673	0.463439	0.652441	0.870308	-6.14149	0.0356082	7.99673	0.387742	0.705897	0.893776	-6.12366
4933428L12Rik	-0.0477305	6.87855	-0.730015	0.481238	0.777996	-5.97962	-0.0662876	6.87855	-0.837743	0.420704	0.733101	-5.84559
4933428M09Rik	0.122066	7.85673	1.25163	0.237679	0.574278	-5.4851	0.130026	7.85673	1.10168	0.29504	0.634851	-5.59989
4933428P19Rik	-0.0748896	6.54073	-0.939249	0.368559	0.695576	-5.80736	-0.049524	6.54073	-0.513236	0.618337	0.85133	-6.06545
4933429K18Rik	0.067869	7.39773	1.27198	0.230638	0.565768	-5.46169	0.0123065	7.39773	0.190584	0.852461	0.950981	-6.18301
4933429O19Rik	-0.0940075	5.319	-1.36436	0.20078	0.532581	-5.35203	0.0108177	5.319	0.129731	0.899213	0.968699	-6.19322
4933430A20Rik	-0.0134594	8.31818	-0.225118	0.826178	0.944939	-6.22693	-0.0285371	8.31818	-0.394401	0.701121	0.891693	-6.12096
4933430H06Rik	-0.0564212	7.48655	-1.06882	0.30894	0.645286	-5.68255	0.0259463	7.48655	0.406143	0.692734	0.886695	-6.1161
4933430H16Rik	-0.0855004	7.31082	-1.18107	0.263452	0.603244	-5.56411	-0.0507991	7.31082	-0.579839	0.574168	0.825869	-6.02831
4933430I17Rik	-0.0254741	5.50109	-0.479252	0.641516	0.865324	-6.1338	0.0393298	5.50109	0.611406	0.553845	0.815748	-6.00922
4933430L12Rik	0.0299838	5.23791	0.457395	0.65664	0.871739	-6.14437	-0.0661756	5.23791	-0.834152	0.422636	0.734417	-5.84854
4933430N04Rik	0.016028	5.45436	0.212416	0.835821	0.9485	-6.22985	0.056373	5.45436	0.617337	0.550072	0.81408	-6.00553
4933431C10Rik	0.0999308	7.16673	1.10664	0.292987	0.630824	-5.64368	0.00320009	7.16673	0.0292826	0.977184	0.993079	-6.2016
4933431E20Rik	-0.23821	6.92527	-3.61365	0.00433277	0.0868354	-1.85287	-0.164041	6.92527	-2.05628	0.0652876	0.33094	-4.34766
4933431G14Rik	0.0885256	5.38109	2.02968	0.0683106	0.313142	-4.43075	0.0640051	5.38109	1.2126	0.251675	0.588775	-5.48084
4933431I19Rik	-0.0159805	7.30373	-0.340604	0.740071	0.91203	-6.19275	-0.075178	7.30373	-1.32402	0.213399	0.54732	-5.35279
4933431J24Rik	0.0571777	5.52709	0.877389	0.399768	0.721366	-5.86218	0.000746007	5.52709	0.00945913	0.992629	0.996987	-6.202
4933431K14Rik	0.297977	7.00364	5.7667	0.000145848	0.0344864	1.35055	0.162258	7.00364	2.59474	0.0256455	0.226799	-3.49702
4933431K23Rik	0.0520088	5.85782	0.927813	0.374194	0.700154	-5.81773	0.0693862	5.85782	1.02282	0.329219	0.666577	-5.67906
4933431M02Rik	0.00360555	4.54964	0.0596166	0.953573	0.985168	-6.25172	-0.0659322	4.54964	-0.900814	0.38774	0.711386	-5.79199
4933432I03Rik	-0.100072	6.96782	-2.00866	0.0707917	0.318463	-4.46262	-0.0136101	6.96782	-0.225735	0.82571	0.940122	-6.17535
4933432I09Rik	-0.0301842	10.0093	-0.526025	0.609724	0.851242	-6.1096	-0.0246614	10.0093	-0.35513	0.729473	0.903374	-6.13621
4933432K03Rik	0.190967	6.75464	2.96083	0.0134758	0.141403	-2.93069	0.0765936	6.75464	0.981272	0.348373	0.679668	-5.71885
4933433C11Rik	-0.0683138	7.78809	-0.945552	0.365479	0.69253	-5.8016	0.0226135	7.78809	0.258635	0.800881	0.931284	-6.16703
4933433F19Rik	-0.00920783	6.51618	-0.141573	0.890078	0.965822	-6.24303	0.0582568	6.51618	0.740139	0.475325	0.772641	-5.9218
4933433G08Rik	-0.0387691	7.591	-0.478263	0.642196	0.865863	-6.13429	0.0894841	7.591	0.912158	0.382007	0.706276	-5.782
4933433G15Rik	-0.0401252	6.70182	-0.793677	0.444826	0.753296	-5.93122	-0.0629386	6.70182	-1.02869	0.326576	0.663873	-5.67333
4933433G19Rik	0.020668	8.63173	0.30471	0.766499	0.92294	-6.20485	0.0356681	8.63173	0.434522	0.672641	0.877632	-6.10378
4933433H22Rik	0.0375282	6.95873	0.397896	0.69862	0.892772	-6.17073	0.0998055	6.95873	0.874397	0.401322	0.720449	-5.81485
4933433M23Rik	-0.00729717	8.07127	-0.0937325	0.927074	0.975414	-6.24896	0.134423	8.07127	1.42677	0.182495	0.509371	-5.22778
4933433N18Rik	-0.0332825	8.64227	-0.547676	0.595283	0.843591	-6.09768	-0.0647848	8.64227	-0.880893	0.397952	0.718357	-5.80928
4933434C23Rik	0.00672693	6.68282	0.114265	0.911168	0.971333	-6.24671	-0.00521657	6.68282	-0.0732189	0.942998	0.983143	-6.19924
4933434E20Rik	0.0819158	12.0217	1.69291	0.119681	0.414516	-4.92228	0.197243	12.0217	3.36829	0.00661358	0.140921	-2.22769
4933434M16Rik	0.169868	7.319	2.57972	0.0263305	0.19713	-3.55894	0.0917178	7.319	1.15095	0.275108	0.614668	-5.54808
4933434P08Rik	-0.00311017	5.992	-0.0393472	0.969346	0.990475	-6.25278	-0.106738	5.992	-1.11582	0.289211	0.627897	-5.58521
4933435C09Rik	-0.033583	7.77418	-0.583569	0.571745	0.831677	-6.07691	0.0733345	7.77418	1.05299	0.315809	0.653971	-5.64933
4933435E02Rik	0.0145019	8.13	0.178499	0.861704	0.956275	-6.23682	0.0821278	8.13	0.835299	0.422018	0.733877	-5.8476
4933435G04Rik	0.0357242	6.85973	0.58568	0.570377	0.830924	-6.07565	0.0912275	6.85973	1.23585	0.243259	0.58106	-5.45479
4933436E23Rik	0.0440091	7.819	0.644605	0.532915	0.811361	-6.03879	0.0487802	7.819	0.590387	0.567332	0.823166	-6.02203
4933436F18Rik	0.0421818	5.16382	0.554144	0.591004	0.842648	-6.09403	0.0603112	5.16382	0.654694	0.526646	0.799925	-5.98153
4933436H12Rik	0.0220696	7.51518	0.299049	0.770697	0.924451	-6.20663	0.0087715	7.51518	0.0982121	0.9236	0.977796	-6.19699
4933436I01Rik	0.119949	5.53373	1.71919	0.114666	0.406372	-4.88555	0.121064	5.53373	1.43379	0.180529	0.507333	-5.219
4933436I20Rik	-0.00448503	5.20836	-0.0611246	0.9524	0.985025	-6.25163	-0.0210987	5.20836	-0.237601	0.81673	0.937512	-6.17248
4933436N17Rik	0.0119736	7.05127	0.176124	0.863523	0.956688	-6.23726	0.0376524	7.05127	0.457644	0.656466	0.870332	-6.09316
4933436P19Rik	-0.135974	8.38309	-1.61631	0.135434	0.438955	-5.02748	-0.102942	8.38309	-1.01112	0.334532	0.670842	-5.6904
4933437F24Rik	0.00987961	4.99882	0.215965	0.833124	0.947473	-6.22905	-0.0012768	4.99882	-0.0230627	0.98203	0.994204	-6.20177
4933437G19Rik	0.0828545	6.33682	0.902427	0.386921	0.710508	-5.84037	0.0418708	6.33682	0.376834	0.713748	0.897018	-6.12798
4933437I04Rik	-0.0946249	6.52155	-1.3067	0.219015	0.553187	-5.42112	-0.116018	6.52155	-1.32385	0.213454	0.54732	-5.353
4933438A12Rik	-0.0474397	7.34855	-0.619367	0.548784	0.819246	-6.05498	-0.0766051	7.34855	-0.826431	0.426811	0.737222	-5.85485
4933438B17Rik	0.120734	7.77936	1.57004	0.145819	0.455121	-5.08966	0.220182	7.77936	2.36595	0.0382697	0.266083	-3.86517
4933438K21Rik	0.0612077	5.14991	1.45668	0.174242	0.497565	-5.23721	0.0450271	5.14991	0.885476	0.395586	0.716838	-5.80533
4933439C10Rik	0.158278	9.38391	1.01832	0.331255	0.664685	-5.73275	-0.178705	9.38391	-0.950046	0.363294	0.692438	-5.74786
4933439G19Rik	-0.134932	6.92227	-1.41037	0.187159	0.513991	-5.29544	-0.0911256	6.92227	-0.787048	0.448532	0.754642	-5.88621
4933439N06Rik	-0.0780125	8.16	-0.870696	0.403251	0.723772	-5.86792	0.0903287	8.16	0.83305	0.42323	0.734998	-5.84944
4933439N14Rik	0.125711	7.23418	1.45454	0.174822	0.498465	-5.23993	0.108583	7.23418	1.03814	0.322357	0.659759	-5.66405
4933440J02Rik	-0.108183	6.55073	-0.64773	0.530969	0.810739	-6.03674	-0.029264	6.55073	-0.14478	0.887606	0.964271	-6.19105
4933440K10Rik	0.0555441	5.61545	0.871009	0.403088	0.723563	-5.86765	0.110606	5.61545	1.4332	0.180693	0.507392	-5.21974
4933440M02Rik	0.0514347	7.52682	0.471841	0.646625	0.8675	-6.13744	-0.123433	7.52682	-0.935651	0.370325	0.697698	-5.76097
4933440N22Rik	0.112597	7.358	1.74899	0.109209	0.396589	-4.84354	0.125358	7.358	1.609	0.137032	0.450896	-4.99136
5031415H12Rik	0.0492607	6.30918	0.638308	0.53685	0.813431	-6.04288	0.195673	6.30918	2.09509	0.0611025	0.322374	-4.2885
5031425E22Rik	0.0323226	9.93191	0.460358	0.65458	0.871037	-6.14296	-0.226023	9.93191	-2.66001	0.0228676	0.216291	-3.3908
5031426D15Rik	-0.242342	7.83536	-2.5415	0.0281564	0.204067	-3.62127	-0.295305	7.83536	-2.55902	0.0273043	0.233075	-3.55496
5031434O11Rik	-0.0614407	8.35	-1.03932	0.321834	0.656442	-5.71211	-0.0494195	8.35	-0.69077	0.504588	0.787651	-5.95712
5031439G07Rik	0.0785802	10.4339	1.92056	0.0821395	0.343013	-4.59462	-0.0123129	10.4339	-0.248668	0.80838	0.933747	-6.16967
5033403F01Rik	0.2089	5.96509	2.29472	0.0433152	0.249744	-4.01846	0.221783	5.96509	2.01308	0.0702629	0.339235	-4.41299
5033404E19Rik	0.0297965	8.29709	0.465633	0.65092	0.86964	-6.14044	0.0275882	8.29709	0.356242	0.728664	0.903205	-6.1358
5033405D04Rik	-0.161911	8.36636	-2.21344	0.0498584	0.265796	-4.14677	-0.113369	8.36636	-1.28064	0.227691	0.564479	-5.40361
5033406O09Rik	-0.00746135	5.22282	-0.102005	0.920661	0.974052	-6.24811	-0.0549757	5.22282	-0.621036	0.547727	0.813336	-6.00321
5033415L01Rik	0.170065	8.45791	1.32789	0.212161	0.545822	-5.39597	0.120942	8.45791	0.780307	0.452321	0.757195	-5.89145
5033417F24Rik	0.0361689	6.66264	0.63796	0.537067	0.813698	-6.04311	-0.00960265	6.66264	-0.139956	0.891324	0.965781	-6.19177
5033418A18Rik	-0.0519159	8.09027	-0.657911	0.524657	0.806498	-6.03001	-0.121625	8.09027	-1.27359	0.230085	0.566219	-5.41175
5033423K11Rik	-0.0490864	6.97391	-0.457097	0.656847	0.871887	-6.14451	0.00603306	6.97391	0.0464224	0.963839	0.989217	-6.20092
5033423O07Rik	-0.115125	7.41455	-2.32519	0.0410824	0.242907	-3.97	-0.266044	7.41455	-4.44004	0.00109445	0.0842952	-0.529982
5033425B01Rik	-0.0914697	8.36473	-0.881315	0.397734	0.719159	-5.8588	-0.0913925	8.36473	-0.727624	0.482641	0.77632	-5.93096
5033425G24Rik	-0.133437	6.99082	-1.90209	0.0847236	0.349041	-4.62196	-0.234546	6.99082	-2.76267	0.0190915	0.203301	-3.223
5033428C03Rik	-0.183531	6.49991	-2.14612	0.0559864	0.282085	-4.25186	-0.0399851	6.49991	-0.386354	0.706894	0.894094	-6.12421
5033430I15Rik	-0.0276123	7.29018	-0.287147	0.779548	0.928394	-6.21028	0.137505	7.29018	1.18158	0.26326	0.602139	-5.51501
5033430J17Rik	0.114481	7.112	1.95607	0.077376	0.332699	-4.54173	0.186403	7.112	2.63175	0.0240317	0.221528	-3.43684
5230400M03Rik	-0.0569451	8.02309	-0.676816	0.513053	0.799117	-6.01726	-0.181584	8.02309	-1.78334	0.103213	0.399148	-4.74988
5230400M06Rik	0.0388909	9.28155	0.480505	0.640653	0.864639	-6.13318	-0.0907719	9.28155	-0.926711	0.37474	0.700929	-5.76903
5230401M06Rik	0.0249977	8.68009	0.321157	0.754348	0.918123	-6.19947	0.163914	8.68009	1.7401	0.110812	0.409872	-4.81102
5330403D14Rik	0.00507438	6.68018	0.0919521	0.928455	0.975646	-6.24914	0.191007	6.68018	2.86003	0.0160872	0.190832	-3.06324
5330406M23Rik	-0.315407	10.3217	-2.30252	0.0427322	0.248012	-4.00606	-0.445402	10.3217	-2.68675	0.0218178	0.213656	-3.34717
5330409N07Rik	-0.071705	8.75136	-0.919228	0.378465	0.703284	-5.82545	-0.053951	8.75136	-0.571499	0.579604	0.82881	-6.03319
5330411J11Rik	-0.0133409	6.45418	-0.205489	0.841092	0.949398	-6.23137	-0.0459429	6.45418	-0.584742	0.570984	0.824843	-6.0254
5330411O13Rik	0.0560443	7.82209	0.790221	0.446755	0.754277	-5.93394	0.0497541	7.82209	0.579681	0.57427	0.825869	-6.0284
5330417C22Rik	0.101844	6.47173	1.58651	0.142045	0.449949	-5.06765	-0.117517	6.47173	-1.5127	0.15965	0.481144	-5.11851
5330417H12Rik	-0.0413268	8.38673	-0.778051	0.453593	0.758952	-5.94343	-0.0526989	8.38673	-0.819824	0.430405	0.740331	-5.8602
5330421C15Rik	0.0211893	8.10364	0.318252	0.75649	0.918466	-6.20044	0.0566695	8.10364	0.70331	0.497053	0.78271	-5.94835
5330421F21Rik	0.0403842	8.15273	0.460773	0.654291	0.870866	-6.14277	0.0822501	8.15273	0.775453	0.455062	0.75879	-5.89519
5330422M15Rik	-0.0683498	8.15709	-1.30167	0.220666	0.555579	-5.42703	-0.0304826	8.15709	-0.479688	0.641215	0.86287	-6.08253
5330423I11Rik	0.108942	5.82364	1.47028	0.170599	0.492381	-5.21988	0.107213	5.82364	1.19563	0.257961	0.595643	-5.49962
5330425B07Rik	-0.111843	7.03264	-1.48009	0.168011	0.48776	-5.20732	-0.108306	7.03264	-1.18433	0.262215	0.601059	-5.512
5330426L24Rik	-0.00288597	8.60509	-0.0515224	0.959869	0.987236	-6.2522	0.130583	8.60509	1.92635	0.0813452	0.359974	-4.54238
5330426P16Rik	0.36122	8.82836	2.87913	0.0155561	0.150926	-3.06605	0.15818	8.82836	1.0418	0.320736	0.657815	-5.66044
5330427O13Rik	-0.0484655	7.57	-0.713483	0.490991	0.784548	-5.99159	0.173222	7.57	2.10716	0.0598541	0.320004	-4.27002
5330428N10Rik	0.0129298	6.65218	0.18248	0.858657	0.955209	-6.23606	0.0824456	6.65218	0.961462	0.357787	0.687309	-5.73735
5330430B06Rik	-0.00979258	7.89382	-0.174523	0.86475	0.956894	-6.23756	-0.00526731	7.89382	-0.077569	0.939619	0.982054	-6.19889
5330430C04Rik	-0.100605	8.12373	-1.38864	0.193492	0.522266	-5.32233	0.0178695	8.12373	0.20381	0.842371	0.946606	-6.18028
5330431K02Rik	-0.0676545	8.29309	-0.939087	0.368638	0.695576	-5.80751	-0.085243	8.29309	-0.97771	0.350052	0.681284	-5.7222
5330433J24Rik	-0.0120948	7.72127	-0.199765	0.845453	0.949879	-6.23259	-0.0129912	7.72127	-0.177302	0.862621	0.954922	-6.18556
5330434G04Rik	-0.0683813	6.24436	-0.866684	0.405349	0.725403	-5.87134	-0.04248	6.24436	-0.444888	0.665368	0.874025	-6.09908
5330438D12Rik	0.198106	8.17755	2.05843	0.0650488	0.304871	-4.38695	-0.0299904	8.17755	-0.257492	0.80174	0.931576	-6.16734
5330439A09Rik	-0.0249905	5.682	-0.538869	0.601136	0.846792	-6.10258	-0.0339646	5.682	-0.60517	0.557828	0.817334	-6.01307
5330439B14Rik	0.0558346	5.54891	0.71053	0.492746	0.785509	-5.9937	0.0606384	5.54891	0.637631	0.537273	0.806102	-5.99265
5330439K02Rik	-0.00327139	7.47818	-0.0539671	0.957967	0.986209	-6.25206	0.0170151	7.47818	0.231939	0.821012	0.938513	-6.17387
5430400D12Rik	-0.120758	6.32555	-1.99366	0.0726148	0.322987	-4.48528	-0.0865087	6.32555	-1.18015	0.263803	0.602696	-5.51657
5430401F13Rik	0.0117679	5.69264	0.21762	0.831867	0.946903	-6.22868	0.0328465	5.69264	0.501917	0.62601	0.855978	-6.07134
5430401H09Rik	-0.0958873	8.22873	-1.15752	0.272533	0.611218	-5.58972	0.0630632	8.22873	0.629052	0.542663	0.810073	-5.99814
5430402E10Rik	0.141787	5.32109	2.65344	0.0231335	0.184136	-3.43827	-0.0173453	5.32109	-0.268223	0.793687	0.928355	-6.16439
5430402M21Rik	0.019129	7.57491	0.276064	0.787819	0.932469	-6.21355	-0.0373485	7.57491	-0.445382	0.665022	0.873943	-6.09886
5430402O13Rik	-0.336711	7.53973	-4.3381	0.0012909	0.0574615	-0.69878	-0.35861	7.53973	-3.81775	0.00306134	0.112392	-1.49989
5430402P08Rik	-0.0195163	7.14045	-0.348158	0.734552	0.90924	-6.19004	0.0356015	7.14045	0.524795	0.610549	0.847289	-6.05931
5430404G13Rik	-0.582695	6.931	-3.38418	0.00643395	0.10278	-2.22954	-0.316506	6.931	-1.51892	0.158094	0.478667	-5.11044
5430405H02Rik	-0.016879	7.27655	-0.243201	0.812502	0.940708	-6.22249	-0.0418964	7.27655	-0.498815	0.628121	0.856792	-6.07293
5430410E06Rik	-0.0424319	7.62055	-0.497566	0.628972	0.859703	-6.12458	0.0619136	7.62055	0.599911	0.561199	0.818977	-6.01628
5430411C19Rik	-0.174403	7.24573	-3.35937	0.00671674	0.10451	-2.27047	-0.168536	7.24573	-2.68249	0.021982	0.213735	-3.35413
5430414B12Rik	-0.467327	6.78764	-4.61531	0.000826739	0.0512455	-0.27569	-0.401153	6.78764	-3.27365	0.00779577	0.148765	-2.38282
5430414B19Rik	0.163964	5.83655	1.03857	0.322165	0.656592	-5.71285	0.556413	5.83655	2.91225	0.0146763	0.184661	-2.97739
5430416B10Rik	-0.135821	7.81373	-2.44068	0.0335912	0.22078	-3.78474	-0.0767738	7.81373	-1.13999	0.279451	0.618521	-5.55977
5430416G10Rik	0.0575894	4.90782	0.998349	0.340404	0.672283	-5.75207	0.00756609	4.90782	0.108381	0.915722	0.974862	-6.19588
5430416N02Rik	-0.0550749	7.68473	-0.933151	0.371556	0.69847	-5.8129	5.6326e-05	7.68473	0.000788588	0.999385	0.999811	-6.20205
5430416O09Rik	-0.00454613	8.51336	-0.0479879	0.96262	0.988048	-6.25238	-0.0660798	8.51336	-0.57637	0.576425	0.826921	-6.03034
5430419D17Rik	0.0314777	7.75373	0.487183	0.636069	0.86255	-6.12985	0.0981618	7.75373	1.25538	0.23637	0.573605	-5.43264
5430420F09Rik	-0.0509449	7.08218	-1.07878	0.304674	0.641214	-5.67241	-0.0977187	7.08218	-1.70983	0.11643	0.418927	-4.85336
5430421F17Rik	-0.0102812	7.50591	-0.100879	0.921534	0.974181	-6.24823	-0.0140811	7.50591	-0.114166	0.911245	0.973227	-6.19521
5430421N21Rik	0.00984792	9.18182	0.211777	0.836307	0.948624	-6.22999	0.0598365	9.18182	1.06327	0.311336	0.649702	-5.63904
5430425E15Rik	-0.050037	6.51109	-0.876836	0.400054	0.721595	-5.86266	-0.0510338	6.51109	-0.738971	0.476005	0.773019	-5.92266
5430427G11Rik	-0.0683605	7.77091	-1.24566	0.239777	0.576326	-5.49191	-0.0812917	7.77091	-1.22401	0.247516	0.584889	-5.4681
5430427M07Rik	0.0835741	5.71191	1.67933	0.122348	0.419968	-4.94113	-0.000513436	5.71191	-0.00852499	0.993357	0.997242	-6.20201
5430427N15Rik	-0.0554794	6.54282	-0.701934	0.497877	0.788897	-5.99981	-0.176869	6.54282	-1.84909	0.0925627	0.379799	-4.65544
5430427O19Rik	0.29329	6.93564	3.75377	0.00341187	0.0798786	-1.625	0.188933	6.93564	1.99811	0.0720696	0.343506	-4.4355
5430430B14Rik	0.184807	7.496	1.32664	0.212559	0.546425	-5.39745	0.305465	7.496	1.81193	0.0984517	0.389742	-4.70903
5430430K15Rik	-0.00335291	8.02227	-0.0623008	0.951485	0.984835	-6.25155	0.00344441	8.02227	0.0528845	0.95881	0.988318	-6.20058
5430434F05Rik	0.00350363	8.61	0.0603839	0.952976	0.985112	-6.25167	0.00319441	8.61	0.0454921	0.964563	0.989494	-6.20096
5430434G16Rik	-0.162689	8.66018	-1.30423	0.219825	0.554588	-5.42402	-0.27018	8.66018	-1.78975	0.102127	0.3976	-4.74074
5430434I15Rik	0.00563061	6.44682	0.113463	0.911789	0.97151	-6.24681	-0.0568755	6.44682	-0.947034	0.364757	0.69319	-5.75062
5430434N17Rik	-0.0459022	4.98855	-0.358846	0.726771	0.90543	-6.1861	-0.108487	4.98855	-0.700798	0.498557	0.783611	-5.95012
5430435G22Rik	-0.125242	9.39855	-1.24913	0.238556	0.575191	-5.48796	-0.0555725	9.39855	-0.457995	0.656222	0.870222	-6.09299
5430435K18Rik	0.0690119	6.80691	0.681136	0.510424	0.798152	-6.0143	0.0567941	6.80691	0.463186	0.652616	0.868773	-6.09053
5430437J10Rik	-0.0455183	5.36773	-0.650216	0.529423	0.80963	-6.03511	-0.0845739	5.36773	-0.998277	0.340437	0.674406	-5.70273
5430439C14Rik	-0.0862235	6.98636	-0.81476	0.433173	0.745607	-5.9144	-0.0597785	6.98636	-0.466758	0.65014	0.867164	-6.08882
5430439G13Rik	-0.0211316	4.96982	-0.38673	0.706624	0.896301	-6.17529	-0.0496128	4.96982	-0.750261	0.46946	0.768329	-5.91428
5430439M09Rik	-0.111107	9.08609	-1.80903	0.0989241	0.37755	-4.75775	0.0914694	9.08609	1.23062	0.245133	0.582384	-5.46069
5430440L12Rik	-0.156554	9.35655	-2.055	0.0654304	0.30575	-4.39219	-0.176571	9.35655	-1.91518	0.0828852	0.36289	-4.55886
5430440P10Rik	-0.00952693	7.29836	-0.157331	0.877947	0.961676	-6.24056	0.0373455	7.29836	0.509617	0.620785	0.852939	-6.06735
5530400C23Rik	-0.00980612	5.75109	-0.149713	0.883808	0.96319	-6.24179	-0.143864	5.75109	-1.81491	0.0979667	0.389072	-4.70475
5530400K19Rik	0.0193461	8.60736	0.482724	0.639128	0.864071	-6.13208	-0.0206822	8.60736	-0.426427	0.678347	0.880621	-6.10738
5530400N10Rik	-0.0990625	8.80464	-1.49114	0.165135	0.483677	-5.1931	-0.0354087	8.80464	-0.440414	0.668503	0.875465	-6.10113
5530401A14Rik	-0.108411	6.81964	-1.61843	0.134976	0.438286	-5.02461	-0.0572493	6.81964	-0.706206	0.495323	0.781842	-5.94631
5530402H23Rik	-0.125695	8.49045	-1.30739	0.218787	0.552865	-5.4203	-0.215758	8.49045	-1.85436	0.0917543	0.378758	-4.6478
5530601H04Rik	-0.0694713	7.81655	-0.705638	0.495662	0.787433	-5.99719	-0.0449258	7.81655	-0.377064	0.713582	0.897018	-6.12789
5730403I07Rik	0.0404989	5.90536	0.313785	0.759786	0.920018	-6.20191	-0.0222764	5.90536	-0.142619	0.889272	0.964909	-6.19138
5730405A17Rik	-0.0438144	8.28682	-0.778446	0.45337	0.758929	-5.94312	-0.0196417	8.28682	-0.28836	0.778644	0.921896	-6.15855
5730405N03Rik	-0.146633	7.63618	-2.05134	0.0658388	0.307174	-4.39777	-0.0837343	7.63618	-0.967951	0.354683	0.684772	-5.73132
5730405O12Rik	-0.0894729	7.72327	-1.34758	0.205953	0.538807	-5.37235	-0.190186	7.72327	-2.36692	0.038205	0.265846	-3.86362
5730406E14Rik	0.132764	6.07509	2.07465	0.063274	0.300548	-4.36212	0.135259	6.07509	1.74652	0.109654	0.408237	-4.802
5730406G12Rik	-0.0654874	7.48564	-0.623771	0.545996	0.818262	-6.0522	-0.05264	7.48564	-0.414311	0.686925	0.884035	-6.11264
5730407I07Rik	-0.0798468	7.60427	-0.8608	0.408439	0.727295	-5.87634	-0.0815766	7.60427	-0.726696	0.483186	0.776595	-5.93163
5730407M17Rik	-0.0966144	7.90536	-1.98119	0.0741623	0.326379	-4.50405	-0.0848182	7.90536	-1.4372	0.179581	0.50664	-5.21473
5730407O05Rik	0.0123623	5.60918	0.313302	0.760143	0.920147	-6.20207	0.0477914	5.60918	1.00082	0.339263	0.673365	-5.7003
5730408A14Rik	-0.0197988	7.48145	-0.403473	0.694637	0.891248	-6.16841	-0.107938	7.48145	-1.81757	0.0975359	0.388274	-4.70093
5730409E04Rik	0.0620667	9.18182	0.884358	0.396163	0.718118	-5.85616	0.226168	9.18182	2.66283	0.0227546	0.216069	-3.3862
5730409L17Rik	-0.154748	7.08055	-2.34356	0.0397904	0.239586	-3.94069	-0.182233	7.08055	-2.28045	0.0444006	0.281561	-4.00055
5730409N24Rik	-0.0365524	8.52673	-0.291545	0.776273	0.926694	-6.20895	0.0468519	8.52673	0.308787	0.763481	0.917363	-6.1522
5730410E19Rik	-0.146574	6.03327	-1.80246	0.100006	0.379237	-4.76722	-0.0515444	6.03327	-0.52376	0.611244	0.847809	-6.05987
5730411F24Rik	0.31432	7.73691	2.60502	0.0251868	0.192105	-3.51759	0.0738042	7.73691	0.505432	0.623622	0.854489	-6.06952
5730412P04Rik	0.182892	6.72682	1.90634	0.0841236	0.347923	-4.61569	-0.0512123	6.72682	-0.441084	0.668033	0.875308	-6.10082
5730414N17Rik	0.0456035	6.77418	0.481314	0.640097	0.864639	-6.13278	0.03436	6.77418	0.299658	0.770245	0.919284	-6.15509
5730415C11Rik	0.0307919	6.73982	0.46652	0.650305	0.869237	-6.14001	0.12316	6.73982	1.54186	0.152478	0.472037	-5.0805
5730416F02Rik	0.136472	6.69536	1.64665	0.128986	0.431232	-4.98614	0.144382	6.69536	1.43951	0.178942	0.506055	-5.21184
5730419F03Rik	-0.0241468	6.66009	-0.40427	0.694069	0.891135	-6.16808	-0.0475084	6.66009	-0.657242	0.52507	0.799026	-5.97984
5730420D15Rik	0.00680859	5.38618	0.123713	0.903862	0.969168	-6.24553	-0.00127221	5.38618	-0.0191012	0.985116	0.994992	-6.20186
5730420F10Rik	0.153403	5.48764	2.74833	0.0195789	0.168973	-3.28218	0.100432	5.48764	1.48679	0.166263	0.489447	-5.15189
5730422E09Rik	-0.0576936	5.94736	-0.94282	0.366812	0.693598	-5.8041	-0.0203042	5.94736	-0.274176	0.78923	0.926171	-6.16271
5730433K22Rik	-0.0224035	6.29773	-0.489314	0.634609	0.862276	-6.12877	0.142078	6.29773	2.56414	0.0270602	0.231946	-3.54666
5730433N10Rik	0.0309402	7.06382	0.33919	0.741106	0.912358	-6.19325	0.163292	7.06382	1.4792	0.168244	0.492503	-5.16159
5730437C12Rik	-0.0199012	5.034	-0.243824	0.812032	0.940427	-6.22233	0.0238573	5.034	0.241524	0.813768	0.936349	-6.1715
5730453C05Rik	-0.171807	5.50827	-2.90288	0.01492	0.147164	-3.02672	-0.0115863	5.50827	-0.161762	0.874542	0.959546	-6.18832
5730455P16Rik	-0.0833043	9.19509	-1.45195	0.175526	0.499742	-5.24322	0.0735154	9.19509	1.05878	0.313282	0.651903	-5.64354
5730457N03Rik	-0.0828851	5.79527	-1.31399	0.216635	0.550902	-5.41249	-0.020752	5.79527	-0.271844	0.790975	0.926928	-6.16337
5730458M16Rik	-0.0277854	7.60191	-0.450586	0.661385	0.874552	-6.14756	-0.0899494	7.60191	-1.20532	0.254356	0.591259	-5.48892
5730460C07Rik	0.000836673	7.97527	0.0112601	0.991226	0.996172	-6.25353	-0.029266	7.97527	-0.325455	0.751184	0.911697	-6.1467
5730471H19Rik	0.0148651	5.60064	0.266859	0.794709	0.935113	-6.21617	-0.0458308	5.60064	-0.679854	0.511203	0.790681	-5.96463
5730478J17Rik	0.0930371	7.67991	0.994101	0.342373	0.673706	-5.75613	0.121098	7.67991	1.06919	0.308781	0.647978	-5.63308
5730480H06Rik	-0.0154699	8.67345	-0.231114	0.821636	0.943335	-6.2255	-0.115018	8.67345	-1.41987	0.184444	0.511829	-5.23636
5730488B01Rik	0.0701614	7.25682	0.917913	0.379122	0.703781	-5.82662	0.0658082	7.25682	0.71142	0.492217	0.780764	-5.94261
5730492I20Rik	0.0906778	7.35955	1.28873	0.224967	0.559685	-5.44221	0.0807981	7.35955	0.948869	0.363865	0.69262	-5.74894
5730493B19Rik	-0.0382989	9.04655	-0.716822	0.489012	0.783167	-5.98919	-0.0388843	9.04655	-0.60137	0.560262	0.818648	-6.01539
5730507A11Rik	0.00568273	8.41127	0.0968037	0.924692	0.97515	-6.24866	-0.132358	8.41127	-1.86306	0.0904346	0.376608	-4.63516
5730507C01Rik	-0.116688	7.93045	-1.2335	0.2441	0.581621	-5.50573	0.0343266	7.93045	0.299839	0.770111	0.919284	-6.15503
5730508B09Rik	0.404439	10.7052	2.94759	0.0137927	0.142552	-2.95263	0.4525	10.7052	2.72506	0.0203968	0.208419	-3.28457
5730510P18Rik	0.149048	4.87182	2.32762	0.0409091	0.242797	-3.96612	0.0519825	4.87182	0.670791	0.516735	0.794326	-5.97078
5730522E02Rik	0.0836063	7.12736	1.70064	0.118186	0.411865	-4.91151	-0.0140635	7.12736	-0.236379	0.817654	0.937561	-6.17278
5730526G10Rik	-0.0868959	4.77718	-1.39779	0.190803	0.518985	-5.31104	-0.144329	4.77718	-1.9184	0.0824386	0.36191	-4.55411
5730552O08Rik	-0.0239608	6.40645	-0.429988	0.675834	0.881699	-6.15695	0.0768527	6.40645	1.13961	0.279602	0.618527	-5.56017
5730559C18Rik	0.188412	8.90818	1.12446	0.285692	0.624589	-5.62499	0.347614	8.90818	1.71425	0.115594	0.41769	-4.8472
5730575I04Rik	-0.0169623	7.66545	-0.262953	0.797638	0.936267	-6.21725	-0.0324011	7.66545	-0.415046	0.686403	0.883583	-6.11232
5730596P11Rik	0.0289841	5.94045	0.613449	0.552544	0.820923	-6.05869	0.0835957	5.94045	1.46199	0.172812	0.498498	-5.18348
5830400J07Rik	-0.0147476	6.33245	-0.28316	0.78252	0.92995	-6.21147	-0.154867	6.33245	-2.45703	0.0326447	0.250744	-3.71952
5830403F22Rik	0.0226885	6.34518	0.207959	0.839211	0.949171	-6.23083	0.219332	6.34518	1.66118	0.125997	0.433137	-4.92054
5830405M20Rik	-0.0472429	6.96427	-1.09877	0.296251	0.63378	-5.65185	-0.000930766	6.96427	-0.0178877	0.986061	0.995129	-6.20188
5830406C21Rik	0.0351299	6.25764	0.533681	0.604597	0.848063	-6.10544	0.0210634	6.25764	0.264408	0.796547	0.929403	-6.16545
5830407E08Rik	-0.170763	7.93664	-1.93839	0.0797143	0.338089	-4.56812	-0.260032	7.93664	-2.43902	0.0336886	0.254017	-3.74842
5830407F19Rik	-0.00838572	7.64036	-0.162202	0.874204	0.960365	-6.23974	0.0170446	7.64036	0.272423	0.790542	0.926808	-6.16321
5830407P18Rik	-0.171836	9.37491	-1.22303	0.247871	0.585936	-5.51754	-0.19009	9.37491	-1.11796	0.288336	0.627562	-5.58297
5830408B19Rik	1.36765	7.55045	3.5437	0.00488527	0.0920571	-1.96728	0.165636	7.55045	0.354633	0.729835	0.903436	-6.13639
5830408C22Rik	0.0832581	7.31573	1.28619	0.225822	0.560448	-5.44518	0.0781601	7.31573	0.997711	0.340699	0.674408	-5.70327
5830409B07Rik	-0.0847933	5.35773	-1.45011	0.176027	0.500319	-5.24554	-0.0229668	5.35773	-0.324552	0.751849	0.91197	-6.14701
5830411J07Rik	-0.0256922	7.77764	-0.55637	0.589535	0.841816	-6.09276	0.0756077	7.77764	1.35292	0.204295	0.538144	-5.31828
5830411N06Rik	0.0164875	8.66136	0.244534	0.811496	0.940331	-6.22215	0.0595367	8.66136	0.729647	0.481454	0.776099	-5.92949
5830415B17Rik	-0.10029	7.51927	-1.41649	0.185407	0.511831	-5.28782	-0.00790535	7.51927	-0.0922607	0.928215	0.979098	-6.19758
5830415F09Rik	-0.00827852	8.86627	-0.125541	0.90245	0.968628	-6.24529	0.0871685	8.86627	1.09228	0.298967	0.638604	-5.60957
5830415G21Rik	0.0250208	8.56427	0.458392	0.655946	0.871622	-6.1439	-0.07875	8.56427	-1.19215	0.259266	0.597352	-5.50344
5830416I19Rik	-0.0190115	7.04182	-0.180614	0.860085	0.955861	-6.23642	0.100925	7.04182	0.792276	0.445608	0.752936	-5.88213
5830416P10Rik	0.00845351	6.04455	0.118711	0.907729	0.970768	-6.24617	-0.0365679	6.04455	-0.424322	0.679833	0.881277	-6.1083
5830420C07Rik	0.0326624	8.11309	0.658241	0.524453	0.806429	-6.02979	0.00308067	8.11309	0.0513009	0.960042	0.988554	-6.20067
5830424K16Rik	-0.00663144	5.96891	-0.0670682	0.947778	0.983726	-6.25122	0.0641456	5.96891	0.536066	0.603005	0.843889	-6.0532
5830426C09Rik	-0.0067778	8.75982	-0.0931136	0.927554	0.975646	-6.24902	0.0176578	8.75982	0.200448	0.844932	0.947065	-6.18099
5830426K05Rik	-0.0523	6.50773	-0.792511	0.445476	0.753835	-5.93214	0.0686273	6.50773	0.859297	0.409231	0.725219	-5.82765
5830427D02Rik	-0.10685	8.82945	-0.863945	0.406785	0.726282	-5.87367	-0.280933	8.82945	-1.87696	0.0883606	0.372896	-4.6149
5830428H23Rik	-0.268945	9.59055	-2.11617	0.0589375	0.290321	-4.29824	-0.401525	9.59055	-2.61061	0.0249408	0.224171	-3.47123
5830428M24Rik	0.194889	7.74036	1.85551	0.0915792	0.361765	-4.69035	-0.0251151	7.74036	-0.197585	0.847116	0.948036	-6.18158
5830431M20Rik	0.0295209	6.682	0.531958	0.605749	0.848588	-6.10638	-0.0108454	6.682	-0.161486	0.874754	0.959546	-6.18837
5830432E09Rik	-0.0229916	6.84745	-0.270825	0.791738	0.934082	-6.21505	-0.035271	6.84745	-0.343305	0.738096	0.906767	-6.1405
5830432F11Rik	0.0967274	7.01382	1.25161	0.237685	0.574278	-5.48512	0.0899965	7.01382	0.962252	0.357407	0.686963	-5.73661
5830433D23Rik	-0.0355602	7.73873	-0.646815	0.531538	0.810854	-6.03734	0.0653067	7.73873	0.98156	0.348237	0.679666	-5.71858
5830433M15Rik	0.0143193	8.00955	0.25001	0.807369	0.938695	-6.22073	0.0464251	8.00955	0.669778	0.517355	0.794808	-5.97147
5830434F19Rik	-0.0200136	9.13036	-0.313669	0.759872	0.920018	-6.20195	-0.0714652	9.13036	-0.925517	0.375333	0.701514	-5.7701
5830435N06Rik	-0.0235286	7.25382	-0.424162	0.679947	0.88406	-6.15953	-0.0368369	7.25382	-0.548733	0.594583	0.839237	-6.04618
5830435N17Rik	0.15209	5.19864	3.10252	0.0105108	0.127475	-2.69568	0.10592	5.19864	1.7854	0.102862	0.398763	-4.74695
5830437K03Rik	-0.024565	8.23173	-0.43126	0.674938	0.881183	-6.15638	0.0920747	8.23173	1.33569	0.209682	0.544119	-5.33891
5830438M01Rik	-0.0549797	7.54264	-0.559161	0.587697	0.841659	-6.09117	0.0676071	7.54264	0.568157	0.58179	0.830107	-6.03513
5830440H09Rik	0.00161285	8.33582	0.0183129	0.98573	0.994084	-6.25342	0.068866	8.33582	0.646118	0.531972	0.802919	-5.98715
5830442K09Rik	0.0570833	5.94209	0.756756	0.46572	0.768225	-5.95973	-0.0409458	5.94209	-0.448537	0.662816	0.873146	-6.0974
5830443J22Rik	-0.146694	9.02282	-1.31027	0.217846	0.552216	-5.41689	-0.328144	9.02282	-2.4219	0.0347114	0.256319	-3.77585
5830444B04Rik	0.114099	7.90936	1.97948	0.074378	0.326523	-4.50664	0.25785	7.90936	3.69641	0.00376151	0.118673	-1.69457
5830445D09Rik	-0.140923	9.01455	-2.68732	0.0217961	0.178632	-3.38262	-0.101454	9.01455	-1.59864	0.139321	0.454749	-5.00526
5830448L01Rik	-0.0494702	6.71355	-0.821284	0.429609	0.742036	-5.90912	-0.0136793	6.71355	-0.187653	0.8547	0.95216	-6.18359
5830453J16Rik	-0.097779	4.63709	-1.43256	0.180872	0.506047	-5.2677	-0.0996354	4.63709	-1.20621	0.254026	0.591057	-5.48793
5830453K13Rik	-0.00187433	7.70055	-0.0358884	0.97204	0.990967	-6.25292	0.00446072	7.70055	0.0705756	0.945052	0.984155	-6.19943
5830454E08Rik	0.108713	8.57291	1.54592	0.151502	0.463991	-5.12162	0.0332262	8.57291	0.39042	0.703975	0.892904	-6.12258
5830456J23Rik	0.0372513	7.89627	0.417112	0.684937	0.886361	-6.16261	0.0859001	7.89627	0.794782	0.44421	0.751696	-5.88016
5830458C19Rik	-0.181329	5.96027	-1.95956	0.0769219	0.332026	-4.53651	-0.00967605	5.96027	-0.0864035	0.93276	0.980187	-6.19813
5830461L22Rik	-0.0326827	6.69673	-0.298416	0.771166	0.924812	-6.20683	0.0311055	6.69673	0.234685	0.818935	0.937584	-6.1732
5830462O15Rik	0.108	7.30082	1.84744	0.0928172	0.364951	-4.70211	0.199831	7.30082	2.82458	0.0171221	0.196519	-3.12147
5830462P14Rik	-0.0511683	7.45155	-0.745675	0.472111	0.772406	-5.96805	-0.119137	7.45155	-1.43462	0.180297	0.506992	-5.21796
5830468F06Rik	0.0767738	6.95909	1.0703	0.308301	0.644527	-5.68104	-0.0878357	6.95909	-1.01183	0.334208	0.670693	-5.68972
5830468K08Rik	-0.0499954	6.9	-0.605272	0.557763	0.823789	-6.06376	-0.175785	6.9	-1.75851	0.107517	0.405865	-4.78509
5830469G19Rik	-0.22523	9.73673	-1.82535	0.0962869	0.371093	-4.73419	-0.500593	9.73673	-3.35232	0.00679933	0.142176	-2.25383
5830473C10Rik	0.00330868	7.21991	0.0642667	0.949956	0.984443	-6.25142	0.00889228	7.21991	0.14272	0.889194	0.964909	-6.19136
5830474E16Rik	0.0237196	7.774	0.39708	0.699204	0.893191	-6.17107	-0.061862	7.774	-0.85573	0.411115	0.726589	-5.83065
5830477G23Rik	0.0309059	5.38655	0.616547	0.550574	0.820433	-6.05675	0.0107089	5.38655	0.176527	0.863215	0.954925	-6.18571
5830485P09Rik	-0.197543	6.64973	-3.08266	0.0108828	0.12969	-2.72862	-0.213284	6.64973	-2.75021	0.0195145	0.204338	-3.24341
5830487J09Rik	-0.0632539	5.07591	-0.8389	0.420082	0.735929	-5.89467	0.0544063	5.07591	0.596232	0.563564	0.820754	-6.01851
5830487K18Rik	-0.0209446	7.04282	-0.303009	0.767759	0.923386	-6.20539	-0.0543267	7.04282	-0.649442	0.529904	0.802029	-5.98498
5830490A04Rik	0.00259145	7.70009	0.0331058	0.974207	0.991073	-6.25302	0.00167641	7.70009	0.0176964	0.986211	0.995231	-6.20189
5830490A12Rik	0.00640808	7.26145	0.0764646	0.940477	0.981007	-6.25051	0.0286549	7.26145	0.282536	0.782985	0.923965	-6.16028
5830495A06Rik	0.0932753	7.16509	1.73486	0.111767	0.401027	-4.86351	0.0833577	7.16509	1.28111	0.227533	0.564354	-5.40307
5930403N24Rik	-0.0402971	5.07618	-0.666429	0.51941	0.803454	-6.02431	-0.0890636	5.07618	-1.21709	0.25003	0.587705	-5.47583
5930405F01Rik	-0.341502	7.21791	-3.40038	0.00625585	0.101856	-2.20283	-0.410634	7.21791	-3.37856	0.00649687	0.140862	-2.21088
5930409G06Rik	0.0949967	4.99273	1.82919	0.0956744	0.369715	-4.72862	0.054468	4.99273	0.866633	0.405375	0.722583	-5.82146
5930412G12Rik	-0.0277923	8.62809	-0.408395	0.69113	0.889437	-6.16634	-0.131354	8.62809	-1.59493	0.140149	0.455687	-5.01023
5930422O12Rik	-0.0663828	5.25718	-1.16092	0.271209	0.610321	-5.58605	0.0290344	5.25718	0.419567	0.683198	0.882359	-6.11037
5930427J20Rik	0.0152591	7.73427	0.229089	0.823169	0.94384	-6.22599	0.0841168	7.73427	1.04352	0.319974	0.657562	-5.65874
5930427L02Rik	-0.210539	7.58345	-3.22808	0.00844002	0.114916	-2.48756	-0.235007	7.58345	-2.97738	0.0130897	0.177045	-2.87021
5930430O07Rik	-0.0991874	7.16091	-1.17059	0.267465	0.607041	-5.57556	-0.113731	7.16091	-1.1091	0.291971	0.631028	-5.5922
5930433N17Rik	0.00778431	8.07055	0.0769978	0.940063	0.980682	-6.25047	-0.114444	8.07055	-0.935396	0.370451	0.69782	-5.7612
5930435M05Rik	0.0243527	4.44427	0.619818	0.548498	0.819232	-6.05469	-0.0316504	4.44427	-0.665641	0.519894	0.796492	-5.97425
5930436O19Rik	-0.122752	8.74155	-1.14476	0.277554	0.615359	-5.60342	-0.304955	8.74155	-2.34998	0.0393484	0.268795	-3.89055
6030400A10Rik	0.377466	8.97927	2.95837	0.0135342	0.141502	-2.93477	0.210366	8.97927	1.36236	0.201392	0.535273	-5.30689
6030403N03Rik	-0.0251868	6.61773	-0.534371	0.604136	0.847818	-6.10506	0.0193571	6.61773	0.339353	0.740987	0.908732	-6.1419
6030407O03Rik	0.0802572	5.12045	1.7175	0.114983	0.406733	-4.88792	0.0584323	5.12045	1.03326	0.324533	0.66186	-5.66885
6030419C18Rik	-0.114031	7.81873	-2.34193	0.0399037	0.239765	-3.94329	-0.0258111	7.81873	-0.438026	0.670179	0.876305	-6.10221
6030422H21Rik	0.0320859	9.17355	0.255649	0.803125	0.937386	-6.21923	-0.153766	9.17355	-1.01236	0.333966	0.670657	-5.68921
6030427F01Rik	0.0482221	8.25027	0.62834	0.543112	0.81721	-6.04929	0.121936	8.25027	1.31287	0.217	0.55108	-5.36597
6030438J01	0.0863657	7.19055	1.35282	0.204327	0.536715	-5.36603	-0.0589275	7.19055	-0.762706	0.462311	0.763512	-5.90492
6030439D06Rik	-0.139096	8.756	-2.47248	0.0317747	0.215253	-3.73334	-0.259095	8.756	-3.80555	0.00312513	0.11333	-1.51938
6030440G07Rik	0.0664923	5.442	1.16433	0.269883	0.609391	-5.58236	0.0370071	5.442	0.535467	0.603404	0.843937	-6.05353
6030442H21Rik	-0.239251	6.22055	-3.99158	0.00228569	0.0674674	-1.24294	-0.297282	6.22055	-4.09829	0.0019138	0.0992211	-1.05625
6030442K20Rik	-0.0131789	6.57645	-0.247049	0.8096	0.939763	-6.2215	-0.0552835	6.57645	-0.856334	0.410795	0.726313	-5.83014
6030445D17Rik	-0.093149	6.07536	-0.958731	0.359099	0.688109	-5.78944	0.0377088	6.07536	0.320704	0.754682	0.913431	-6.1483
6030451C04Rik	-0.564923	7.779	-3.26193	0.0079564	0.112436	-2.43151	-0.398966	7.779	-1.90355	0.0845171	0.365009	-4.57597
6030458A19Rik	0.00711959	7.20091	0.121163	0.905833	0.970102	-6.24586	-0.0227335	7.20091	-0.319685	0.755433	0.913768	-6.14864
6030458C11Rik	-0.0059511	9.07836	-0.0817839	0.936346	0.979134	-6.25007	0.0137883	9.07836	0.156575	0.878528	0.960774	-6.18919
6030458E02Rik	-0.05028	6.83664	-0.575605	0.576924	0.835285	-6.08163	-0.0703639	6.83664	-0.665613	0.519911	0.796492	-5.97426
6030460B20Rik	-0.0573387	7.62582	-0.844717	0.416968	0.733204	-5.88984	-0.039487	7.62582	-0.480685	0.64053	0.86248	-6.08204
6030468B19Rik	-0.0493397	8.61564	-0.807152	0.437355	0.748041	-5.92051	0.011454	8.61564	0.154832	0.879869	0.960961	-6.18947
6030487A22Rik	-0.304424	8.61009	-2.1954	0.0514339	0.270305	-4.17503	-0.471706	8.61009	-2.81092	0.0175382	0.198038	-3.14388
6030498E09Rik	-0.0430267	5.05982	-0.631371	0.541203	0.816463	-6.04735	-0.0404824	5.05982	-0.490858	0.633553	0.859036	-6.07697
6230400D17Rik	0.0526814	6.82418	0.467651	0.649522	0.869004	-6.13947	0.0346467	6.82418	0.254138	0.804262	0.932313	-6.16823
6230414M07Rik	-0.0253165	8.28873	-0.317563	0.756998	0.918753	-6.20067	-0.111895	8.28873	-1.15979	0.271647	0.610405	-5.53861
6230424C14Rik	0.101075	10.9738	0.561503	0.586156	0.840962	-6.08982	0.216397	10.9738	0.993342	0.342726	0.675933	-5.70743
6230426I18Rik	-0.0483284	7.785	-0.691704	0.504024	0.793848	-6.00699	0.0787531	7.785	0.931383	0.372428	0.699406	-5.76482
6330403A02Rik	0.117337	7.78627	0.591599	0.566549	0.829039	-6.0721	0.282251	7.78627	1.1759	0.265426	0.604031	-5.52119
6330403K07Rik	-0.275543	6.47755	-1.74919	0.109173	0.396529	-4.84326	-0.260403	6.47755	-1.36596	0.200295	0.534228	-5.30254
6330403L08Rik	0.0346873	7.36791	0.415995	0.685729	0.88669	-6.16309	0.23692	7.36791	2.3478	0.0394979	0.269074	-3.89401
6330403N20Rik	0.122319	6.81845	1.72615	0.11337	0.403851	-4.87577	0.159537	6.81845	1.86032	0.0908482	0.377417	-4.63914
6330405D24Rik	0.0223683	7.01	0.445149	0.665185	0.877245	-6.15008	0.0555834	7.01	0.914033	0.381066	0.706084	-5.78034
6330407A03Rik	0.00841904	9.03627	0.0921026	0.928338	0.975646	-6.24912	-0.252198	9.03627	-2.27978	0.0444521	0.281634	-4.0016
6330408A02Rik	-0.0807113	8.03127	-0.891205	0.392643	0.715337	-5.85021	0.0693958	8.03127	0.633168	0.540074	0.808162	-5.99552
6330409D20Rik	0.0217476	7.66036	0.256005	0.802858	0.937374	-6.21914	0.0197781	7.66036	0.192382	0.851087	0.950075	-6.18264
6330411D24Rik	-0.1272	5.71073	-1.7497	0.109083	0.396417	-4.84254	-0.200124	5.71073	-2.27467	0.0448477	0.282188	-4.00965
6330412A17Rik	-0.115994	8.50945	-1.87504	0.0886443	0.356278	-4.66177	-0.202335	8.50945	-2.70266	0.0212161	0.211886	-3.32119
6330415B21Rik	-0.0227804	5.03555	-0.513375	0.618242	0.854735	-6.11635	-0.0420061	5.03555	-0.782218	0.451244	0.756355	-5.88997
6330415G19Rik	0.00509023	7.93045	0.0517631	0.959682	0.98719	-6.25218	-0.0485387	7.93045	-0.407863	0.691509	0.886032	-6.11538
6330416G13Rik	0.182006	9.285	2.47783	0.0314783	0.214525	-3.72467	0.27582	9.285	3.1028	0.0105056	0.164342	-2.66372
6330417A16Rik	-0.0999486	8.48282	-1.13281	0.282322	0.620427	-5.61616	-0.157532	8.48282	-1.47534	0.169259	0.494012	-5.16651
6330418B08Rik	-0.0600446	5.20827	-0.784782	0.449803	0.756473	-5.9382	-0.0329459	5.20827	-0.355811	0.728977	0.903205	-6.13596
6330419E04Rik	-0.0636882	5.65055	-0.678033	0.512312	0.798889	-6.01643	-0.00164346	5.65055	-0.0144575	0.988734	0.996086	-6.20194
6330419J24Rik	0.0944075	6.36382	0.968822	0.354268	0.683889	-5.78004	-0.0277529	6.36382	-0.235336	0.818443	0.937561	-6.17304
6330436F06Rik	0.00122783	5.60482	0.0157801	0.987704	0.994995	-6.25346	-0.028575	5.60482	-0.303459	0.767426	0.918293	-6.1539
6330437I11Rik	-0.0227243	6.89145	-0.304546	0.766621	0.922986	-6.2049	0.0697653	6.89145	0.772584	0.456687	0.7604	-5.89739
6330510M09Rik	0.0570035	5.69582	0.908661	0.383768	0.708419	-5.83486	0.119338	5.69582	1.57189	0.145389	0.461077	-5.04091
6330522J23Rik	-0.118531	9.42609	-2.07847	0.0628629	0.299292	-4.35627	-0.0830659	9.42609	-1.20359	0.254998	0.591922	-5.49084
6330525I24Rik	0.0688836	6.23845	1.18059	0.263635	0.603327	-5.56464	-0.0409775	6.23845	-0.580327	0.57385	0.825852	-6.02802
6330526H18Rik	-0.0730172	5.10427	-1.07605	0.305838	0.64217	-5.67519	-0.0693434	5.10427	-0.844414	0.41713	0.73122	-5.84008
6330531I01Rik	0.00967597	9.57027	0.141963	0.889777	0.965786	-6.24298	0.0377181	9.57027	0.45727	0.656726	0.870332	-6.09333
6330549D23Rik	-0.0166986	5.29864	-0.291714	0.776148	0.926694	-6.2089	0.0301935	5.29864	0.435845	0.671712	0.87744	-6.10319
6330562C20Rik	-0.100844	8.12045	-1.57602	0.144438	0.453105	-5.08168	-0.0205301	8.12045	-0.265121	0.796012	0.929331	-6.16526
6330563C09Rik	-0.0412253	5.14882	-0.575047	0.577288	0.835637	-6.08195	-0.000831682	5.14882	-0.00958605	0.99253	0.996952	-6.202
6330565B04Rik	-0.0140952	6.42491	-0.204149	0.842112	0.949447	-6.23166	-0.143777	6.42491	-1.72071	0.114382	0.415562	-4.83819
6330571C24Rik	0.00964561	6.45745	0.154983	0.879753	0.961895	-6.24094	0.0141106	6.45745	0.187345	0.854936	0.95216	-6.18365
6330575P09Rik	-0.0637555	8.62873	-1.25788	0.2355	0.571971	-5.47794	-0.0115464	8.62873	-0.188239	0.854252	0.952061	-6.18347
6330576A10Rik	-0.0721195	7.09618	-1.15137	0.274944	0.612643	-5.59634	-0.161232	7.09618	-2.12695	0.0578589	0.315434	-4.23962
6330582A15Rik	-0.152777	8.02845	-1.16043	0.271399	0.61039	-5.58658	-0.108935	8.02845	-0.683707	0.508862	0.789774	-5.96199
6330590E21Rik	0.0413955	7.53291	0.427257	0.67776	0.882809	-6.15817	0.0977693	7.53291	0.833837	0.422806	0.73465	-5.8488
6430500C12Rik	-0.201912	6.57409	-3.06473	0.0112301	0.13131	-2.75836	-0.20305	6.57409	-2.54669	0.0279012	0.235649	-3.57492
6430500D05Rik	0.0199918	7.293	0.228852	0.823349	0.943902	-6.22604	0.0233659	7.293	0.221017	0.829288	0.941678	-6.17645
6430501K19Rik	-0.0917242	8.06718	-1.1689	0.268115	0.607719	-5.5774	-0.13089	8.06718	-1.3783	0.196568	0.528642	-5.28754
6430514K02Rik	0.119149	6.53418	2.03367	0.0678492	0.312156	-4.42469	0.00475406	6.53418	0.0670498	0.947793	0.985214	-6.19969
6430531B16Rik	-0.102119	8.13282	-1.11939	0.287751	0.626642	-5.63033	0.0350136	8.13282	0.317145	0.757306	0.914263	-6.14948
6430537I21Rik	-0.0601639	8.33873	-0.63313	0.540097	0.815493	-6.04622	-0.261102	8.33873	-2.27044	0.0451777	0.282947	-4.0163
6430537K16Rik	-0.195684	8.67673	-2.25664	0.0462702	0.256729	-4.07875	-0.0513045	8.67673	-0.488883	0.634904	0.85948	-6.07796
6430547I21Rik	0.0360181	5.24173	0.740333	0.475212	0.774135	-5.97202	0.00221375	5.24173	0.0375991	0.970708	0.991539	-6.20131
6430548M08Rik	-0.151912	9.04255	-3.1023	0.0105148	0.127475	-2.69605	-0.0436082	9.04255	-0.73587	0.477813	0.774614	-5.92494
6430553K19Rik	0.0797792	5.22427	1.44641	0.177039	0.501618	-5.25023	0.0891079	5.22427	1.33494	0.20992	0.544119	-5.33981
6430562O15Rik	0.00335512	7.00182	0.0641685	0.950033	0.984443	-6.25142	-0.0485302	7.00182	-0.766953	0.459888	0.761884	-5.90169
6430571L13Rik	0.0970463	7.50709	1.7405	0.110739	0.399396	-4.85555	0.134986	7.50709	2.00045	0.0717843	0.342777	-4.43199
6430573F11Rik	0.0311341	7.46882	0.342211	0.738896	0.911233	-6.19218	-0.136653	7.46882	-1.24113	0.24138	0.579656	-5.44883
6430590A07Rik	-0.16888	7.25609	-2.54703	0.0278844	0.203132	-3.61225	-0.0878144	7.25609	-1.09437	0.29809	0.637845	-5.60742
6430598H11Rik	-0.203753	7.18255	-1.76696	0.106033	0.389973	-4.81802	-0.191373	7.18255	-1.37135	0.19866	0.531648	-5.296
6430604M11Rik	-0.0385273	5.92873	-0.542783	0.598531	0.845299	-6.10041	-0.0635426	5.92873	-0.739716	0.475571	0.772859	-5.92211
6430605C03Rik	0.0403353	4.71927	0.766456	0.460171	0.764482	-5.95235	0.0280577	4.71927	0.440551	0.668407	0.875465	-6.10106
6430628N08Rik	0.0617328	7.022	0.671997	0.515997	0.801687	-6.02054	0.177493	7.022	1.59652	0.139793	0.455002	-5.0081
6430709C05Rik	-0.0428066	5.705	-0.724159	0.484679	0.780384	-5.98389	0.0835995	5.705	1.16861	0.268227	0.606817	-5.5291
6430710C18Rik	0.0672691	5.55182	1.56768	0.146366	0.456005	-5.09279	0.0514269	5.55182	0.990317	0.344135	0.676643	-5.71031
6430710M23Rik	-0.168071	7.82691	-2.80868	0.0176077	0.160897	-3.18258	-0.139271	7.82691	-1.92315	0.0817835	0.360713	-4.5471
6430711C07Rik	-0.0360965	7.41518	-0.489632	0.634391	0.862276	-6.12861	-0.0817396	7.41518	-0.916178	0.37999	0.705589	-5.77843
6530401F13Rik	-0.117167	5.93227	-1.8101	0.0987502	0.377103	-4.75622	-0.0172922	5.93227	-0.220744	0.829495	0.941678	-6.17652
6530402F18Rik	-0.0026061	8.99864	-0.0262629	0.979537	0.992164	-6.25323	0.211028	8.99864	1.75725	0.10774	0.406335	-4.78687
6530403G13Rik	-0.150637	6.58555	-3.18028	0.00917429	0.119468	-2.56674	-0.0723194	6.58555	-1.26163	0.234197	0.570957	-5.42549
6530403M18Rik	0.245126	7.57891	2.92654	0.0143124	0.144694	-2.98752	0.181225	7.57891	1.78783	0.102451	0.398116	-4.74348
[truncated: 18,745 more rows]

## Sheet: B=Tissue directional analysis
GeneSymbol	Up_14_Up_5	Down_14_Down_5	Up_14_Down_5	Down_14_Up_5	Down_14_No_5	No_14_Up_5	No_14_Down_5	Up_14_No_5
0610005C13Rik	0.816139	0.0961748	0.394349	0.661075	0.329179	0.806572	0.11683	0.701428
0610006L08Rik	0.239953	0.691133	0.203954	0.712017	0.760558	0.519577	0.473054	0.116589
0610007P14Rik	0.617677	0.22565	0.529069	0.341501	0.217955	0.513053	0.360412	0.623118
0610009B22Rik	0.000318603	0.998762	0.907749	0.960622	0.997699	0.242262	0.996584	0.0890613
0610009L18Rik	0.000617514	0.998459	0.967744	0.86609	0.995109	0.0569876	0.997519	0.318619
0610009O20Rik	0.0058524	0.983183	0.729281	0.870922	0.975335	0.261297	0.962023	0.0840155
0610010F05Rik	0.00921076	0.979375	0.659772	0.881986	0.9731	0.32168	0.949223	0.0606957
0610011F06Rik	0.645137	0.211752	0.566427	0.321041	0.189401	0.520476	0.377207	0.660057
0610012G03Rik	0.00665508	0.977352	0.777872	0.793967	0.961161	0.167593	0.95938	0.148852
0610025J13Rik	0.330658	0.507545	0.549088	0.280259	0.388487	0.256002	0.568093	0.455689
0610030E20Rik	0.816626	0.0873921	0.614031	0.450431	0.145263	0.726075	0.274696	0.789436
0610033M10Rik	0.231667	0.603874	0.500031	0.362415	0.51635	0.239446	0.598189	0.343512
0610037L13Rik	0.0241376	0.967327	0.504706	0.892514	0.965616	0.437282	0.908159	0.0343366
0610038B21Rik	0.609189	0.227513	0.363772	0.501582	0.341117	0.602448	0.236813	0.52105
0610039K10Rik	0.0168043	0.951247	0.74388	0.671581	0.915273	0.131586	0.927872	0.201484
0610040A22Rik	0.889401	0.0450278	0.649712	0.560545	0.145693	0.828889	0.220127	0.85426
0610040B10Rik	0.494647	0.912871	0.0240736	0.973123	0.972748	0.916602	0.476275	0.0266132
0610040F04Rik	0.944631	0.0214833	0.768222	0.606652	0.101109	0.89587	0.253204	0.92652
0610040J01Rik	0.945162	0.0242222	0.562658	0.798223	0.300758	0.932696	0.0785742	0.887666
0610042E11Rik	0.512479	0.304003	0.36847	0.455489	0.368429	0.512464	0.30402	0.455528
0710001A04Rik	0.918447	0.0362555	0.52361	0.748868	0.290124	0.902057	0.0923772	0.847684
0710001D07Rik	0.0831346	0.819988	0.476957	0.595218	0.784821	0.251967	0.739724	0.158433
1010001B22Rik	0.528101	0.3423	0.225664	0.617409	0.51337	0.622416	0.218588	0.359686
1010001I08Rik	0.129992	0.740363	0.450928	0.518687	0.697464	0.256113	0.665574	0.203892
1110001J03Rik	0.588755	0.30782	0.20652	0.659125	0.522677	0.680041	0.17416	0.3902
1110002L01Rik	0.195421	0.68266	0.296515	0.616116	0.707601	0.402321	0.533993	0.154816
1110003F02Rik	0.936285	0.0233405	0.630069	0.721619	0.21316	0.910288	0.129355	0.891554
1110004E09Rik	0.978892	0.0062316	0.769342	0.813088	0.185026	0.964937	0.133145	0.960287
1110004F10Rik	0.507567	0.371533	0.209445	0.632456	0.542759	0.620598	0.226398	0.329727
1110004M10Rik	0.788952	0.117763	0.659143	0.356294	0.117541	0.658706	0.356963	0.789061
1110006E14Rik	0.770388	0.126523	0.359289	0.635979	0.347612	0.768296	0.130534	0.643948
1110006O24Rik	0.184728	0.748132	0.719815	0.238263	0.55091	0.0974791	0.792593	0.482379
1110007C09Rik	0.17658	0.723858	0.66122	0.282037	0.558908	0.125155	0.752582	0.422713
1110008E08Rik	0.585522	0.269159	0.277952	0.578911	0.433475	0.631901	0.204746	0.445082
1110008F13Rik	0.333341	0.564574	0.197873	0.660868	0.668567	0.540415	0.363316	0.186084
1110008L16Rik	0.429048	0.752587	0.0583549	0.890903	0.884151	0.789177	0.351414	0.0780136
1110008P14Rik	0.0146807	0.973241	0.590238	0.88262	0.968269	0.368391	0.931014	0.0482722
1110012L19Rik	0.280198	0.572922	0.274384	0.577348	0.623704	0.440544	0.432862	0.210912
1110014L15Rik	0.958179	0.0243188	0.858251	0.522826	0.048616	0.897205	0.381759	0.953421
1110015O18Rik	0.475893	0.40266	0.631814	0.206256	0.247186	0.302708	0.560961	0.602744
1110017D15Rik	0.960952	0.0142234	0.798379	0.654367	0.0994218	0.923472	0.245529	0.945636
1110018N20Rik	0.43422	0.377642	0.460742	0.349245	0.345467	0.386596	0.42561	0.464184
1110019B22Rik	0.816425	0.0892884	0.626515	0.435822	0.137296	0.719775	0.288362	0.79393
1110019D14Rik	0.0852314	0.817372	0.468006	0.599425	0.784531	0.258917	0.733928	0.155053
1110020A21Rik	0.0564452	0.864767	0.568931	0.587852	0.816097	0.195109	0.810041	0.179733
1110020C17Rik	0.89289	0.0486958	0.493337	0.711903	0.287464	0.874104	0.103416	0.812121
1110028F11Rik	0.176207	0.841197	0.837996	0.185491	0.609478	0.0450231	0.887325	0.598319
1110028F18Rik	0.286032	0.657697	0.724025	0.174842	0.418032	0.126615	0.751025	0.561636
1110032A03Rik	0.0179703	0.965988	0.569773	0.86379	0.959983	0.358307	0.916882	0.0528762
1110032F04Rik	0.402089	0.410424	0.467047	0.342319	0.364325	0.358252	0.452466	0.446814
1110034G24Rik	0.701994	0.227662	0.211827	0.711058	0.509539	0.76539	0.113211	0.489094
1110035E04Rik	0.663762	0.184851	0.508574	0.39191	0.218521	0.577711	0.307475	0.641296
1110035H17Rik	0.0845512	0.815387	0.575168	0.491131	0.741595	0.171524	0.774044	0.237783
1110037F02Rik	0.621839	0.387141	0.115736	0.779615	0.665923	0.768157	0.137998	0.321994
1110038B12Rik	0.437708	0.371222	0.373682	0.435371	0.403211	0.449358	0.358809	0.406612
1110038F14Rik	0.11061	0.769706	0.488016	0.515866	0.716949	0.229108	0.704732	0.207514
1110046J04Rik	0.0590818	0.893966	0.418752	0.764778	0.889569	0.366108	0.78904	0.0721492
1110050P16Rik	0.897215	0.0669657	0.376167	0.795809	0.417088	0.900406	0.0571156	0.777652
1110051M20Rik	0.903936	0.0370978	0.612408	0.638463	0.187552	0.863201	0.165362	0.856408
1110054M08Rik	0.000314078	0.998463	0.934755	0.93158	0.996555	0.149378	0.996631	0.158087
1110057K04Rik	0.435126	0.494828	0.156919	0.699678	0.658131	0.627638	0.268313	0.222625
1110058L19Rik	0.0080207	0.989179	0.644502	0.938075	0.987217	0.427269	0.965057	0.0315968
1110059E24Rik	0.00148989	0.994401	0.84638	0.909568	0.990198	0.216132	0.987067	0.105418
1110059G10Rik	0.137288	0.754346	0.350292	0.627244	0.754831	0.352839	0.625454	0.136392
1110064A23Rik	0.999044	0.000219457	0.961927	0.924055	0.10046	0.997428	0.221917	0.998121
1110065P20Rik	0.00176784	0.996276	0.953785	0.79863	0.988468	0.0494473	0.99459	0.344469
1190002F15Rik	0.350227	0.469785	0.49505	0.321695	0.392055	0.30399	0.510205	0.430649
1190002N15Rik	0.955042	0.063327	0.326959	0.915994	0.588244	0.963299	0.0172373	0.845635
1190003K10Rik	0.0597288	0.915539	0.380942	0.825121	0.919213	0.438859	0.802194	0.046954
1190005I06Rik	0.954065	0.0246489	0.530005	0.842692	0.360534	0.947684	0.0554357	0.89273
1200003I10Rik	0.298849	0.517215	0.379143	0.445935	0.509511	0.357493	0.466031	0.308003
1200007C13Rik	0.47049	0.339123	0.406562	0.406562	0.35914	0.452214	0.35914	0.452214
1200014J11Rik	0.810961	0.0926141	0.431181	0.622912	0.29042	0.788926	0.138881	0.713058
1300002E11Rik	0.158772	0.753865	0.285262	0.683934	0.779409	0.425293	0.587357	0.109793
1300014J16Rik	0.920577	0.0304601	0.598508	0.698088	0.219346	0.891849	0.131784	0.868592
1300017J02Rik	0.162061	0.756443	0.274376	0.69562	0.785988	0.439101	0.582841	0.104592
130004C03	0.916988	0.0339593	0.719856	0.558686	0.112003	0.855148	0.252825	0.894056
1500002C15Rik	0.128045	0.825907	0.27563	0.762996	0.850449	0.468537	0.651391	0.069255
1500002F19Rik	0.558318	0.263634	0.448396	0.391474	0.288877	0.502654	0.331475	0.538209
1500002I01Rik	0.335745	0.486531	0.319646	0.500543	0.524426	0.424347	0.402655	0.291319
1500002K03Rik	0.300206	0.529448	0.516857	0.315359	0.430647	0.260114	0.561532	0.410405
1500004A13Rik	0.553526	0.28516	0.300934	0.540925	0.41695	0.590791	0.236531	0.437904
1500004F05Rik	0.808723	0.216179	0.830872	0.15811	0.0539825	0.548679	0.619696	0.870848
1500005C15Rik	0.70794	0.167859	0.334746	0.599018	0.362123	0.714049	0.157608	0.578303
1500009C09Rik	0.720303	0.175668	0.289279	0.651689	0.413676	0.746136	0.130001	0.560537
1500009L16Rik	0.351135	0.540488	0.651538	0.199924	0.346388	0.201812	0.650273	0.544377
1500011B03Rik	0.0192713	0.972312	0.897251	0.538901	0.922086	0.0360908	0.969753	0.422371
1500011K16Rik	0.0507139	0.92522	0.408355	0.830026	0.926188	0.425387	0.823691	0.0471379
1500012F01Rik	0.949576	0.127983	0.940615	0.197418	0.0104236	0.783426	0.718009	0.967528
1500015A07Rik	0.743852	0.189125	0.7196	0.234664	0.0985811	0.544368	0.486018	0.790337
1500015O10Rik	0.996799	0.00077741	0.927445	0.882428	0.111158	0.992406	0.206171	0.994029
1500035N22Rik	0.074621	0.83155	0.571723	0.521832	0.76652	0.17836	0.784736	0.217988
1520401O13Rik	0.114158	0.779672	0.395585	0.614438	0.76516	0.313663	0.670081	0.142274
1600002H07Rik	0.387184	0.550493	0.15565	0.709699	0.691962	0.609517	0.31043	0.184828
1600002K03Rik	0.0173233	0.955813	0.619958	0.799887	0.941482	0.267382	0.911531	0.0898864
1600010M07Rik	0.891798	0.0457116	0.531425	0.679935	0.249311	0.864498	0.12477	0.822561
1600012H06Rik	0.0503615	0.883628	0.515048	0.675571	0.857163	0.257052	0.809748	0.123712
1600012P17Rik	0.368491	0.440302	0.432448	0.37676	0.410621	0.35906	0.449136	0.399189
1600014C10Rik	0.746857	0.143171	0.343353	0.626078	0.358495	0.749812	0.137787	0.615315
1600014C23Rik	0.206384	0.63183	0.400985	0.477583	0.603693	0.304109	0.559984	0.246031
1600014K23Rik	0.449923	0.387246	0.269414	0.551606	0.495274	0.534712	0.29045	0.33729
1600015I10Rik	0.342215	0.516669	0.596229	0.241183	0.364102	0.232168	0.602833	0.497748
1600020E01Rik	0.840336	0.431005	0.935298	0.0434058	0.0454108	0.420884	0.843818	0.934796
1600022D10Rik	0.840262	0.0779067	0.436701	0.661119	0.300034	0.822239	0.119678	0.741438
1600023N17Rik	0.0500522	0.889561	0.705357	0.492798	0.80859	0.10625	0.869915	0.28444
1600025M17Rik	0.241136	0.589299	0.481936	0.372657	0.51241	0.255559	0.578454	0.337916
1600029O15Rik	0.285503	0.554306	0.298096	0.54428	0.593258	0.419701	0.436424	0.234535
1700001C02Rik	0.190754	0.656124	0.386596	0.508335	0.636218	0.312975	0.569038	0.220236
1700001C19Rik	0.0821572	0.866214	0.756193	0.361141	0.736466	0.0717579	0.870138	0.399583
1700001D01Rik	0.67533	0.17305	0.459754	0.449893	0.250802	0.618116	0.258318	0.623368
1700001G11Rik	0.396556	0.471349	0.219649	0.614323	0.588662	0.544949	0.311364	0.254805
1700001G17Rik	0.273245	0.55196	0.353921	0.484322	0.555907	0.365837	0.473602	0.268246
1700001K19Rik	0.0545013	0.913169	0.806573	0.408433	0.808246	0.0554254	0.912894	0.404322
1700001L05Rik	0.00153411	0.998316	0.978417	0.795733	0.993213	0.027035	0.997757	0.443495
1700001L19Rik	0.368279	0.481133	0.250026	0.578537	0.571049	0.501955	0.344728	0.259838
1700001O22Rik	0.0167863	0.969193	0.873245	0.574902	0.922505	0.0498359	0.963843	0.366325
1700001P01Rik	0.705022	0.154667	0.515727	0.4187	0.207696	0.622914	0.282072	0.672068
1700003D09Rik	0.0657917	0.95797	0.317227	0.92355	0.966501	0.607894	0.848262	0.0151011
1700003E16Rik	0.930711	0.0403257	0.817151	0.457927	0.0561742	0.844966	0.381556	0.926535
1700003F12Rik	0.100026	0.94992	0.930041	0.242142	0.805283	0.0126321	0.964585	0.668338
1700003G18Rik	0.211312	0.634467	0.352971	0.527523	0.632716	0.346685	0.532773	0.213846
1700003H04Rik	0.507738	0.367992	0.213902	0.626989	0.536602	0.617205	0.227781	0.333856
1700003I16Rik	0.54856	0.272789	0.377547	0.458609	0.346436	0.538047	0.285882	0.486843
1700003M02Rik	0.923201	0.0370995	0.775816	0.500065	0.0773952	0.8469	0.322284	0.91184
1700003P14Rik	0.377074	0.437507	0.475811	0.335493	0.378905	0.334719	0.476501	0.435762
1700006A11Rik	0.495154	0.37203	0.223704	0.612641	0.528716	0.601032	0.239747	0.332943
1700006E09Rik	0.273472	0.664466	0.718025	0.183599	0.432044	0.125127	0.750918	0.548245
1700006F04Rik	0.270579	0.552749	0.470697	0.367406	0.483126	0.276365	0.548156	0.35363
1700006J14Rik	0.812014	0.131679	0.743806	0.28155	0.0778357	0.640442	0.453061	0.835719
1700007B14Rik	0.0465552	0.8852	0.631458	0.56999	0.827884	0.157155	0.84574	0.20818
1700007E05Rik	0.467944	0.34436	0.361029	0.452679	0.396286	0.481273	0.329453	0.419045
1700007F19Rik	0.324976	0.494459	0.485157	0.335604	0.419889	0.295349	0.519653	0.405551
1700007G11Rik	0.948369	0.0179698	0.665225	0.737333	0.20159	0.924066	0.132722	0.911065
1700007J10Rik	0.368631	0.588726	0.145582	0.732118	0.724021	0.617057	0.330169	0.159676
1700007J24Rik	0.246637	0.813064	0.854436	0.130169	0.526007	0.0495619	0.883529	0.666332
1700007K09Rik	0.174966	0.896232	0.899193	0.162115	0.665665	0.0237232	0.933511	0.679822
1700007K13Rik	0.984614	0.00425649	0.825767	0.809391	0.146098	0.971169	0.167311	0.972617
1700007L15Rik	0.0150595	0.957451	0.66061	0.778889	0.939415	0.228448	0.920325	0.110682
1700008F19Rik	0.087579	0.811692	0.47506	0.58464	0.774972	0.250436	0.732087	0.164116
1700008H02Rik	0.399419	0.45162	0.243426	0.582981	0.556483	0.524776	0.317117	0.277864
1700008I05Rik	0.199403	0.790901	0.79684	0.185528	0.553008	0.0653466	0.847878	0.570307
1700008J07Rik	0.215376	0.842847	0.865371	0.144316	0.576444	0.0399137	0.899655	0.660385
1700008K24Rik	0.196968	0.781708	0.782954	0.194188	0.550471	0.0709349	0.837491	0.553961
1700008N17Rik	0.285879	0.580404	0.606333	0.250683	0.420375	0.195686	0.6448	0.466732
1700008O03Rik	0.418427	0.391613	0.450309	0.358159	0.362319	0.381726	0.428025	0.446434
1700008P02Rik	0.223929	0.642094	0.595293	0.290614	0.497739	0.176223	0.673577	0.410325
1700009J07Rik	0.0577538	0.959351	0.919957	0.341538	0.85803	0.0166361	0.966349	0.5859
1700009N14Rik	0.0512362	0.977635	0.953413	0.349526	0.899528	0.00883979	0.982357	0.654121
1700010B08Rik	0.388669	0.495109	0.639815	0.201897	0.313314	0.232456	0.618548	0.55841
1700010B09Rik	0.17219	0.679402	0.411388	0.501271	0.647779	0.289263	0.60012	0.220633
1700010B13Rik	0.109992	0.818623	0.333417	0.712354	0.827236	0.395944	0.674862	0.0907096
1700010H22Rik	0.233451	0.594578	0.434138	0.422673	0.546974	0.2868	0.553836	0.295436
1700010I14Rik	0.0908911	0.811589	0.614211	0.442105	0.718274	0.144432	0.78607	0.280353
1700010L04Rik	0.455147	0.360927	0.333312	0.480157	0.427599	0.490978	0.321002	0.390023
1700010N08Rik	0.765791	0.162282	0.713243	0.263375	0.0960935	0.584411	0.45551	0.798717
1700011A15Rik	0.146097	0.826153	0.788521	0.239292	0.629746	0.0605716	0.860542	0.514849
1700011B04Rik	0.776772	0.172385	0.747047	0.233942	0.0822283	0.575165	0.497214	0.819136
1700011E24Rik	0.326177	0.500849	0.515317	0.309173	0.405346	0.275703	0.542811	0.428152
1700011H14Rik	0.63364	0.411997	0.806627	0.0976282	0.13197	0.307164	0.700865	0.790139
1700011I03Rik	0.0327588	0.930266	0.781983	0.519073	0.859983	0.0777948	0.918278	0.315059
1700011L22Rik	0.0230842	0.942183	0.76985	0.59234	0.890202	0.0970061	0.924835	0.262684
1700011M02Rik	0.235002	0.606191	0.336984	0.527299	0.615026	0.366997	0.501626	0.222714
1700012A03Rik	0.064965	0.974212	0.953329	0.30846	0.881305	0.00810683	0.980758	0.678088
1700012B07Rik	0.0940186	0.869526	0.788631	0.317178	0.720739	0.0576732	0.882637	0.453187
1700012B09Rik	0.955812	0.0146016	0.732148	0.707942	0.151313	0.926281	0.17523	0.930252
1700012D14Rik	0.918085	0.0307674	0.621084	0.67086	0.195129	0.883393	0.151615	0.871587
1700012E03Rik	0.160836	0.744172	0.293129	0.668409	0.767129	0.413619	0.583616	0.118077
1700012I11Rik	0.25934	0.775691	0.827139	0.135111	0.489691	0.0646245	0.855984	0.64319
1700012O15Rik	0.691058	0.193753	0.631061	0.287328	0.145915	0.534778	0.413094	0.719796
1700012P22Rik	0.764206	0.118944	0.419292	0.575042	0.287243	0.738591	0.166211	0.668785
1700013D24Rik	0.39245	0.551748	0.716685	0.150542	0.305883	0.18325	0.697054	0.617756
1700013F07Rik	0.984538	0.00595365	0.886993	0.715207	0.0710299	0.962771	0.289914	0.978223
1700013G24Rik	0.116503	0.865568	0.814597	0.265114	0.690031	0.0481763	0.889475	0.512476
1700013H16Rik	0.184911	0.713523	0.658252	0.276406	0.546341	0.128743	0.745496	0.427917
1700014B07Rik	0.0447222	0.897305	0.70415	0.516369	0.823521	0.110747	0.875191	0.269613
1700015C15Rik	0.0428517	0.902051	0.516842	0.714526	0.881431	0.274641	0.828469	0.106171
1700015E13Rik	0.111069	0.821423	0.325887	0.721402	0.832236	0.406098	0.673813	0.0865198
1700015F17Rik	0.12581	0.837817	0.780424	0.269242	0.660543	0.0619017	0.863171	0.484498
1700015G11Rik	0.0373465	0.93443	0.819315	0.470645	0.853088	0.056768	0.929466	0.375434
1700016A09Rik	0.136226	0.744724	0.591079	0.379403	0.633009	0.157167	0.732987	0.321453
1700016C15Rik	0.510275	0.444046	0.725584	0.139632	0.210079	0.260979	0.651187	0.683352
1700016D06Rik	0.904858	0.0453382	0.744315	0.483677	0.0879857	0.821759	0.311662	0.891217
1700016D18Rik	0.49596	0.322216	0.342824	0.477838	0.398256	0.515947	0.298748	0.426087
1700016G14Rik	0.408402	0.563393	0.74411	0.131876	0.293829	0.173934	0.720247	0.647446
1700016H13Rik	0.0470713	0.964966	0.922394	0.376331	0.877872	0.0171799	0.969757	0.568401
1700016K19Rik	0.997091	0.000859958	0.943974	0.861772	0.0816542	0.992238	0.257879	0.995045
1700016P04Rik	0.277615	0.701966	0.76653	0.155399	0.43824	0.100313	0.794185	0.594146
1700017B05Rik	0.982595	0.0111027	0.914176	0.613229	0.0382734	0.949555	0.400955	0.979524
1700017D01Rik	0.194385	0.652214	0.5124	0.379762	0.562155	0.218519	0.635853	0.319544
1700017G19Rik	0.312578	0.564729	0.628291	0.225837	0.388005	0.195454	0.649082	0.502012
1700017H01Rik	0.664849	0.259291	0.700725	0.200358	0.129367	0.447279	0.523712	0.741752
1700017L05Rik	0.102263	0.828235	0.715361	0.345206	0.690083	0.0892269	0.833907	0.388416
1700017N19Rik	0.102809	0.854643	0.774447	0.308697	0.699916	0.0633066	0.869786	0.449656
1700018A04Rik	0.868428	0.0548173	0.605333	0.558669	0.1679	0.809828	0.205955	0.824528
1700018A14Rik	0.0301708	0.920114	0.685278	0.611825	0.871316	0.141708	0.888499	0.206213
1700018B08Rik	0.0376808	0.90873	0.705416	0.549744	0.844386	0.116687	0.884128	0.250615
1700018B24Rik	0.199815	0.684079	0.630317	0.282936	0.526101	0.148081	0.715505	0.417884
1700018C11Rik	0.0284815	0.947139	0.83139	0.511841	0.87953	0.0572978	0.940638	0.360756
1700018F24Rik	0.223293	0.616386	0.357729	0.511816	0.612741	0.345229	0.522465	0.228397
1700018G05Rik	0.0573857	0.8646	0.616729	0.538074	0.799857	0.157335	0.825102	0.221294
1700018L02Rik	0.625027	0.242663	0.603328	0.273312	0.178543	0.472132	0.431891	0.668165
1700018M17Rik	0.0891556	0.817693	0.631405	0.432233	0.71936	0.134422	0.796589	0.292372
1700018P08Rik	0.235441	0.594667	0.386322	0.47081	0.575468	0.324724	0.524808	0.261027
1700019A02Rik	0.0895054	0.950837	0.926102	0.262616	0.815457	0.0136554	0.963897	0.64773
1700019B03Rik	0.758974	0.126751	0.598477	0.387516	0.15202	0.64884	0.316256	0.74525
1700019D03Rik	0.0983828	0.93677	0.90963	0.252506	0.785222	0.017751	0.953196	0.627097
1700019G17Rik	0.224078	0.616717	0.352292	0.517532	0.616127	0.350259	0.519261	0.224907
1700019L03Rik	0.992908	0.00283278	0.771868	0.927627	0.308619	0.989642	0.0617392	0.980733
1700019L13Rik	0.692397	0.374544	0.0950144	0.827749	0.7033	0.82527	0.100621	0.35615
1700019M22Rik	0.00143448	0.998215	0.97629	0.802249	0.993091	0.0302145	0.997571	0.425534
1700019N19Rik	0.138732	0.901007	0.885362	0.204048	0.702015	0.0256172	0.930317	0.629436
1700019O17Rik	0.0601755	0.857664	0.559933	0.582297	0.808609	0.198608	0.801229	0.180539
1700019P21Rik	0.124661	0.769009	0.624453	0.370689	0.648656	0.136836	0.762606	0.335486
1700020A23Rik	0.19467	0.671271	0.584536	0.320506	0.540399	0.173023	0.685044	0.376179
1700020D05Rik	0.151454	0.937855	0.934756	0.172314	0.74483	0.0124317	0.961408	0.72436
1700020G03Rik	0.158197	0.731377	0.321061	0.631933	0.743292	0.379562	0.589491	0.13701
1700020I14Rik	0.396576	0.466494	0.605851	0.226008	0.313308	0.260512	0.580307	0.538996
1700020L24Rik	0.409676	0.412733	0.509686	0.30396	0.337008	0.33475	0.48306	0.481059
1700020M10Rik	0.594474	0.243533	0.520621	0.337511	0.230545	0.49336	0.369033	0.603994
1700020N01Rik	0.250775	0.725009	0.767213	0.167872	0.47189	0.091554	0.804631	0.57745
1700021A07Rik	0.408952	0.400774	0.359605	0.448535	0.433124	0.438744	0.370039	0.375953
1700021F05Rik	0.196584	0.683192	0.292514	0.620384	0.710038	0.406855	0.531785	0.152728
1700021F07Rik	0.0687137	0.885664	0.770529	0.386324	0.768016	0.0673703	0.886131	0.391624
1700021K19Rik	0.117937	0.832606	0.758434	0.292839	0.667986	0.0704617	0.85223	0.451943
1700021N20Rik	0.209255	0.793938	0.809134	0.172591	0.545322	0.0619351	0.854781	0.590796
1700021P04Rik	0.333331	0.477619	0.384184	0.43058	0.473132	0.372298	0.441911	0.338356
1700022A21Rik	0.0035509	0.988287	0.783734	0.879449	0.981282	0.231455	0.974025	0.0981222
1700022A22Rik	0.348722	0.524274	0.622062	0.220954	0.352691	0.219342	0.623198	0.520921
1700023A20Rik	0.488431	0.323813	0.435832	0.381366	0.329031	0.447506	0.36903	0.483848
1700023B13Rik	0.39062	0.419584	0.357144	0.45143	0.447988	0.428119	0.38182	0.360848
1700023E05Rik	0.226514	0.618584	0.536211	0.335009	0.509516	0.213674	0.62762	0.366612
1700023F02Rik	0.605798	0.284598	0.221421	0.649346	0.499281	0.683292	0.169129	0.41657
1700023F06Rik	0.290251	0.533616	0.48923	0.342666	0.452854	0.273407	0.547203	0.382654
1700023G09Rik	0.925559	0.0271996	0.648965	0.668314	0.179237	0.88942	0.162038	0.88509
1700023H06Rik	0.365654	0.470363	0.547359	0.275186	0.35704	0.278808	0.544463	0.478163
1700023L04Rik	0.292147	0.52368	0.397206	0.429602	0.503405	0.340277	0.482461	0.316238
1700024J04Rik	0.529087	0.309347	0.546062	0.288434	0.245894	0.41063	0.438468	0.579175
1700024P04Rik	0.170017	0.742481	0.684508	0.273272	0.56954	0.1117	0.773489	0.43685
1700024P12Rik	0.724169	0.141166	0.518125	0.434589	0.204659	0.645384	0.268871	0.686107
1700025F22Rik	0.0444625	0.918849	0.792345	0.455172	0.82943	0.0651392	0.912859	0.362651
1700025G04Rik	0.838738	0.384243	0.923847	0.0563616	0.0425453	0.449784	0.814324	0.927578
1700025H01Rik	0.108415	0.773229	0.516871	0.491431	0.708879	0.207162	0.719938	0.226906
1700025K04Rik	0.781516	0.157695	0.256592	0.733004	0.469726	0.81543	0.0860733	0.595
1700026D08Rik	0.977842	0.00657881	0.808031	0.766217	0.134687	0.958681	0.18364	0.963254
1700026H06Rik	0.257879	0.567556	0.470047	0.37417	0.497985	0.270967	0.557365	0.342901
1700026J12Rik	0.692313	0.161396	0.478279	0.445363	0.235217	0.627704	0.26037	0.644731
1700026L06Rik	0.61235	0.583794	0.882564	0.0474689	0.170612	0.194237	0.829667	0.838067
1700027F06Rik	0.110686	0.90633	0.247203	0.872689	0.928359	0.581902	0.734235	0.028386
1700027J07Rik	0.674322	0.180186	0.375169	0.533038	0.321866	0.660729	0.201119	0.575867
1700028E10Rik	0.594532	0.236046	0.475529	0.381602	0.257962	0.521765	0.328788	0.578121
1700028I16Rik	0.597039	0.232192	0.404356	0.453843	0.309169	0.567128	0.271866	0.53758
1700028J19Rik	0.0100384	0.967927	0.768577	0.737873	0.943777	0.14435	0.947946	0.177054
1700028N14Rik	0.755664	0.119216	0.494092	0.493053	0.222728	0.696622	0.223531	0.697094
1700028P14Rik	0.984309	0.00507882	0.866677	0.750799	0.0935854	0.965604	0.241847	0.976031
1700029F12Rik	0.291111	0.526394	0.449601	0.378454	0.471965	0.301354	0.51789	0.354205
1700029H14Rik	0.0138799	0.983598	0.929254	0.572497	0.947037	0.027522	0.982101	0.457071
1700029I15Rik	0.165644	0.743311	0.677198	0.282345	0.576103	0.114512	0.77062	0.426131
1700029J07Rik	0.929406	0.0290874	0.749421	0.565223	0.100141	0.869966	0.26574	0.910476
1700029M03Rik	0.20721	0.709548	0.692356	0.236796	0.515081	0.116866	0.759885	0.476835
1700029M20Rik	0.464197	0.348171	0.358197	0.455006	0.400699	0.480323	0.330204	0.414392
1700029P11Rik	0.0432145	0.891117	0.619528	0.597542	0.841047	0.17072	0.847226	0.189098
1700030C10Rik	0.0538768	0.897923	0.758348	0.440656	0.800792	0.0768703	0.890309	0.34763
1700030F18Rik	0.531123	0.296914	0.322418	0.509841	0.402814	0.558275	0.263026	0.436902
1700030J22Rik	0.446964	0.413577	0.601478	0.228325	0.275442	0.300623	0.546243	0.56606
1700030K09Rik	0.266045	0.649961	0.204334	0.688768	0.727912	0.518369	0.438131	0.138559
1700031C06Rik	0.264851	0.629325	0.226155	0.655186	0.698932	0.489961	0.439383	0.157188
1700031F05Rik	0.332076	0.483157	0.466141	0.351068	0.422799	0.312619	0.500102	0.397031
1700031F10Rik	0.312572	0.549324	0.600082	0.24599	0.392811	0.21308	0.623682	0.480709
1700031L13Rik	0.507223	0.385466	0.652946	0.193094	0.221635	0.314346	0.566053	0.633574
1700034E13Rik	0.0641884	0.923858	0.852557	0.353398	0.80406	0.0364225	0.931182	0.484773
1700034G24Rik	0.211232	0.722915	0.719209	0.217973	0.512695	0.104328	0.779735	0.504024
1700034H15Rik	0.42613	0.38199	0.429728	0.37825	0.370007	0.401655	0.406852	0.437585
1700034I23Rik	0.0758333	0.939254	0.897024	0.303038	0.809801	0.0216688	0.950858	0.574109
1700034J04Rik	0.647071	0.194693	0.478567	0.410092	0.241922	0.57612	0.293946	0.61432
1700034J05Rik	0.0934423	0.862677	0.773312	0.326909	0.717491	0.063853	0.873779	0.435334
1700034O15Rik	0.160857	0.807817	0.778939	0.228207	0.602752	0.0664184	0.847853	0.518858
1700034P13Rik	0.178603	0.678952	0.366924	0.544687	0.669573	0.329414	0.574563	0.193229
1700036A12Rik	0.0886197	0.816279	0.621316	0.441565	0.722072	0.140546	0.791903	0.28285
1700037C18Rik	0.291186	0.568249	0.592961	0.258415	0.417102	0.20654	0.630152	0.460357
1700037H04Rik	0.730625	0.380999	0.0805615	0.858095	0.736201	0.856944	0.0834772	0.370572
1700037N05Rik	0.790973	0.102247	0.591804	0.436241	0.156636	0.698421	0.27845	0.763426
1700039E15Rik	0.726498	0.223638	0.197907	0.740137	0.532807	0.791719	0.0973139	0.499841
1700039M15Rik	0.769415	0.19525	0.20473	0.764921	0.53441	0.823628	0.0786557	0.546399
1700040D17Rik	0.683834	0.176693	0.554721	0.360538	0.18642	0.574555	0.335423	0.677674
1700040F17Rik	0.426367	0.392217	0.495028	0.317297	0.332102	0.357232	0.459423	0.482074
1700040G22Rik	0.218283	0.619724	0.373689	0.497603	0.606949	0.330036	0.534849	0.236135
1700040L02Rik	0.919633	0.0345035	0.741423	0.538717	0.0983414	0.852872	0.276604	0.901178
1700042B14Rik	0.646005	0.261323	0.676048	0.214462	0.143869	0.443412	0.504459	0.71899
1700042D18Rik	0.801641	0.0991713	0.418035	0.621861	0.29929	0.782354	0.138667	0.699248
1700042G07Rik	0.0835	0.837557	0.678786	0.409573	0.727858	0.108885	0.826576	0.325566
1700042O10Rik	0.11884	0.809107	0.7121	0.319205	0.658295	0.0912083	0.821728	0.406966
1700045I11Rik	0.348341	0.598902	0.722619	0.155666	0.349442	0.15526	0.722855	0.598085
1700047M11Rik	0.0615817	0.86341	0.486669	0.659188	0.837561	0.267357	0.781402	0.126792
1700048F04Rik	0.785804	0.125402	0.67431	0.333947	0.110157	0.644253	0.379962	0.793334
1700048M11Rik	0.3628	0.445348	0.416697	0.392712	0.42533	0.366527	0.441851	0.383847
1700048O20Rik	0.365011	0.575934	0.156753	0.714471	0.707082	0.600974	0.331931	0.169146
1700049G17Rik	0.569407	0.253927	0.404785	0.439788	0.317068	0.540326	0.29082	0.518738
1700049J03Rik	0.254045	0.576128	0.494073	0.354585	0.491321	0.252746	0.577116	0.357703
1700051A21Rik	0.437384	0.531104	0.739672	0.131368	0.267525	0.19526	0.702682	0.658446
1700052I22Rik	0.310867	0.510362	0.337297	0.487548	0.531344	0.396928	0.432475	0.285649
1700052K11Rik	0.0385989	0.972591	0.406441	0.93236	0.97579	0.569427	0.899792	0.0157346
1700052M09Rik	0.863331	0.0581944	0.533618	0.618292	0.224387	0.824621	0.155599	0.797283
1700052M18Rik	0.76244	0.136458	0.647054	0.337128	0.125473	0.625212	0.368869	0.768225
1700052N19Rik	0.873036	0.0669251	0.727861	0.41892	0.0873802	0.766547	0.343323	0.86537
1700054K19Rik	0.422225	0.636533	0.0918023	0.815238	0.796862	0.712918	0.30093	0.131009
1700054O19Rik	0.0726194	0.837399	0.501047	0.60096	0.799447	0.238451	0.763629	0.158742
1700056E22Rik	0.010971	0.975229	0.643056	0.869119	0.968016	0.317221	0.940969	0.0633482
1700056N10Rik	0.997814	0.00298933	0.979874	0.735579	0.0181729	0.990226	0.506344	0.99738
1700057D03Rik	0.12275	0.757081	0.565328	0.421139	0.664	0.172405	0.729667	0.284202
1700057G04Rik	0.563261	0.368005	0.163049	0.70317	0.593798	0.693962	0.178111	0.328386
1700057H21Rik	0.165691	0.817775	0.213543	0.798509	0.860664	0.544202	0.603266	0.0590458
1700058M13Rik	0.804157	0.14249	0.747724	0.265511	0.0773092	0.622998	0.468723	0.833198
1700060J05Rik	0.600961	0.343453	0.719786	0.158546	0.154588	0.354161	0.592984	0.722096
1700061E18Rik	0.615913	0.218037	0.401865	0.466938	0.306595	0.587202	0.257383	0.549265
1700061F12Rik	0.483688	0.391982	0.627165	0.210622	0.243102	0.312611	0.551309	0.604022
1700061G19Rik	0.462455	0.363055	0.516956	0.300853	0.297443	0.371124	0.454993	0.519803
1700061I17Rik	0.880489	0.0523143	0.675199	0.507501	0.122545	0.804371	0.261398	0.854747
1700061N14Rik	0.324345	0.487048	0.393743	0.4229	0.474411	0.360012	0.454943	0.338613
1700063D05Rik	0.0369509	0.913168	0.726047	0.537205	0.845602	0.104823	0.892621	0.268736
1700063H04Rik	0.577838	0.363866	0.156435	0.715393	0.601062	0.708555	0.167933	0.333128
1700063J08Rik	0.161307	0.692127	0.468713	0.454809	0.632507	0.242323	0.639699	0.252946
1700063K16Rik	0.604855	0.226176	0.404823	0.457629	0.306773	0.574527	0.266916	0.543305
1700064N11Rik	0.805375	0.129562	0.727179	0.294227	0.0850702	0.641035	0.434266	0.825589
1700065D16Rik	0.116842	0.831089	0.753541	0.29732	0.668793	0.0724839	0.849593	0.445547
1700065I16Rik	0.0208115	0.940442	0.696467	0.675519	0.904932	0.157196	0.909035	0.176623
1700066B19Rik	0.857684	0.0601207	0.578338	0.564011	0.183688	0.802599	0.195263	0.807326
1700066C05Rik	0.280525	0.622462	0.669093	0.210228	0.420511	0.155731	0.703119	0.512257
1700066D14Rik	0.0910959	0.863006	0.769249	0.33397	0.721079	0.0656116	0.872601	0.427466
1700066J03Rik	0.248984	0.581873	0.493014	0.358253	0.497842	0.251265	0.580149	0.352762
1700066M21Rik	0.0200441	0.955547	0.578134	0.823319	0.945299	0.312114	0.903798	0.0708846
1700067K01Rik	0.34699	0.492768	0.272028	0.555029	0.56295	0.471133	0.371135	0.261911
1700067P10Rik	0.300701	0.726829	0.809607	0.12513	0.428768	0.0848413	0.827751	0.648814
1700069L16Rik	0.0335055	0.91148	0.63583	0.636977	0.86941	0.174681	0.869126	0.173691
1700071A11Rik	0.00567221	0.982443	0.744136	0.857182	0.973224	0.237109	0.962369	0.0967942
1700071K01Rik	0.0248547	0.930838	0.668042	0.667821	0.894166	0.169037	0.894213	0.169236
1700072H12Rik	0.0490835	0.890502	0.702965	0.498562	0.811328	0.108243	0.86992	0.279734
1700073E17Rik	0.727545	0.150293	0.359033	0.593395	0.339166	0.723325	0.157595	0.608089
1700074P13Rik	0.276026	0.905217	0.938921	0.0867615	0.60437	0.0190508	0.952912	0.798884
1700080E11Rik	0.10722	0.843142	0.759517	0.309506	0.687835	0.0695709	0.858285	0.439568
1700080G18Rik	0.778894	0.453826	0.912162	0.0468744	0.0701763	0.353391	0.821105	0.905086
1700080N15Rik	0.341254	0.509829	0.58034	0.253388	0.368967	0.241889	0.588975	0.485539
1700080O16Rik	0.101109	0.814354	0.674673	0.37476	0.690806	0.109356	0.810541	0.348603
1700081H04Rik	0.299344	0.516997	0.449269	0.37583	0.463657	0.305902	0.511485	0.360319
1700082C02Rik	0.0926	0.799341	0.521111	0.52246	0.741605	0.208424	0.741059	0.207368
1700082M22Rik	0.367657	0.475929	0.565762	0.260133	0.349117	0.26789	0.559724	0.492489
1700084C06Rik	0.584635	0.282668	0.60803	0.250737	0.193118	0.423685	0.465724	0.648143
1700084F23Rik	0.0291432	0.943221	0.515956	0.818482	0.935292	0.346299	0.875261	0.0628107
1700084J12Rik	0.00175428	0.993542	0.903906	0.836432	0.98523	0.104725	0.988857	0.217666
1700084K02Rik	0.437741	0.64812	0.832326	0.0814109	0.294417	0.126252	0.812408	0.734634
1700085C21Rik	0.353395	0.563659	0.176588	0.686363	0.683698	0.572301	0.342388	0.180831
1700085D22Rik	0.30624	0.507102	0.414536	0.407139	0.477632	0.334639	0.482486	0.340102
1700086D15Rik	0.170157	0.679436	0.462196	0.450741	0.621442	0.248482	0.6275	0.257218
1700086L19Rik	0.435766	0.479666	0.682572	0.168401	0.268769	0.235265	0.638775	0.615667
1700086O06Rik	0.307949	0.639094	0.725809	0.165641	0.393186	0.134573	0.74337	0.576906
1700086P04Rik	0.169922	0.760228	0.716478	0.253774	0.572883	0.0959842	0.797256	0.465825
1700088E04Rik	0.943813	0.0201544	0.644534	0.73674	0.212901	0.919855	0.126366	0.902348
1700092E16Rik	0.572829	0.251827	0.45254	0.393719	0.280702	0.514156	0.324851	0.550314
1700092E19Rik	0.522359	0.524388	0.801537	0.0913126	0.207958	0.206368	0.744042	0.743226
1700093J21Rik	0.760034	0.119134	0.43904	0.551752	0.268703	0.725746	0.181359	0.674911
1700093K21Rik	0.0691173	0.862695	0.70204	0.430556	0.76043	0.0998187	0.850601	0.322133
1700094D03Rik	0.988645	0.00300237	0.831897	0.847097	0.166626	0.979193	0.145108	0.978066
1700094J05Rik	0.166061	0.694507	0.381642	0.542781	0.678486	0.31529	0.594819	0.19166
1700095A13Rik	0.13559	0.733103	0.526748	0.434885	0.652237	0.19839	0.696211	0.269131
1700095A21Rik	0.173084	0.768391	0.73489	0.240084	0.571298	0.0879328	0.809601	0.48611
1700095J03Rik	0.340208	0.531969	0.62042	0.223979	0.361193	0.215457	0.626414	0.514251
1700096K18Rik	0.458492	0.35067	0.387881	0.423383	0.379841	0.455377	0.35406	0.431144
1700097M23Rik	0.519266	0.297033	0.379875	0.445826	0.356015	0.510798	0.30712	0.467948
1700097N02Rik	0.420842	0.488358	0.174475	0.674921	0.638115	0.602082	0.281645	0.230153
1700099I09Rik	0.353444	0.545891	0.66264	0.191983	0.343217	0.196016	0.65999	0.554166
1700100I10Rik	0.155397	0.702974	0.50707	0.425665	0.625077	0.213782	0.66644	0.276138
1700100M05Rik	0.870243	0.0565766	0.653215	0.509298	0.13341	0.795384	0.251248	0.840663
1700101I19Rik	0.156151	0.732091	0.326457	0.627637	0.741747	0.373813	0.593266	0.139003
1700102J08Rik	0.334207	0.527708	0.601595	0.239028	0.370669	0.224066	0.612419	0.496407
1700102P08Rik	0.102102	0.79773	0.622178	0.411883	0.693108	0.138222	0.779918	0.303772
1700104B16Rik	0.41853	0.39577	0.476276	0.334	0.347405	0.364046	0.448883	0.464209
1700105P06Rik	0.330833	0.483095	0.45696	0.359794	0.42888	0.318257	0.494097	0.389513
1700106J12Rik	0.487957	0.333678	0.49747	0.322762	0.29215	0.405959	0.420673	0.523365
1700106J16Rik	0.232584	0.620308	0.563934	0.3089	0.493455	0.198509	0.643896	0.393037
1700108F19Rik	0.169131	0.681159	0.442337	0.471976	0.633813	0.263635	0.618179	0.241023
1700109H08Rik	0.233616	0.640248	0.270213	0.615029	0.683055	0.433935	0.481881	0.168155
1700109K24Rik	0.210393	0.711083	0.229961	0.699849	0.764348	0.486036	0.511307	0.113905
1700110I01Rik	0.126429	0.751515	0.56291	0.417239	0.657692	0.174016	0.724912	0.28683
1700110K17Rik	0.0510355	0.875705	0.610755	0.569322	0.819395	0.167662	0.832008	0.20169
1700111E14Rik	0.762272	0.153024	0.688779	0.288553	0.106379	0.596984	0.423789	0.786139
1700111N16Rik	0.293079	0.553335	0.563603	0.279978	0.422317	0.225985	0.604177	0.439681
1700112E06Rik	0.354057	0.465756	0.495049	0.321081	0.388689	0.306424	0.50762	0.433326
1700113H08Rik	0.0377265	0.952384	0.436554	0.876577	0.953185	0.458888	0.870216	0.0338591
1700113P08Rik	0.811496	0.0884979	0.593363	0.465229	0.158115	0.727884	0.259109	0.778138
1700116B05Rik	0.241318	0.677808	0.694591	0.213514	0.469416	0.126325	0.744932	0.505477
1700120B22Rik	0.205169	0.690461	0.262109	0.654937	0.731315	0.443021	0.51702	0.136097
1700120C14Rik	0.836304	0.080134	0.433783	0.657426	0.300541	0.818325	0.121232	0.736639
1700120E14Rik	0.906766	0.0506246	0.441608	0.775171	0.358507	0.900594	0.0702955	0.811108
1700120K04Rik	0.752248	0.156177	0.674933	0.293939	0.113876	0.591256	0.414639	0.774529
1700121N20Rik	0.0650503	0.883139	0.752341	0.408233	0.773345	0.0762421	0.879161	0.364937
1700122O11Rik	0.873453	0.0569564	0.489609	0.675674	0.27245	0.849803	0.119376	0.791823
1700123I01Rik	0.835201	0.115309	0.296723	0.758749	0.449052	0.853729	0.0701886	0.672798
1700123K08Rik	0.775788	0.10672	0.504182	0.507454	0.217231	0.717754	0.214689	0.716341
1700123L14Rik	0.1428	0.848434	0.817815	0.228655	0.648235	0.0488494	0.882498	0.544568
1700123M08Rik	0.827436	0.0764964	0.544096	0.543042	0.198318	0.771115	0.199153	0.771505
1700123O12Rik	0.158358	0.751366	0.289574	0.677942	0.775377	0.419531	0.58779	0.112739
1700123O20Rik	0.0248012	0.941868	0.568225	0.784607	0.927491	0.287206	0.884845	0.0854224
1700123O21Rik	0.431568	0.529162	0.136355	0.732314	0.696797	0.649985	0.271928	0.196772
1700125H20Rik	0.0752479	0.829847	0.533595	0.557478	0.778282	0.207614	0.769516	0.188667
1700126A01Rik	0.529911	0.290864	0.356653	0.473317	0.37144	0.535004	0.284628	0.459786
1700128E19Rik	0.553061	0.277733	0.511944	0.327955	0.251826	0.456694	0.389796	0.573211
1700128F08Rik	0.35716	0.458644	0.335785	0.477982	0.491827	0.423421	0.394343	0.320051
1700129C05Rik	0.0766607	0.852074	0.69852	0.41246	0.742968	0.0998345	0.842583	0.332485
1700129O19Rik	0.590198	0.256532	0.555151	0.302351	0.21393	0.466202	0.405658	0.621066
1810006J02Rik	0.499633	0.316371	0.461987	0.358772	0.306346	0.439842	0.382465	0.508196
1810007D17Rik	0.225251	0.605009	0.431013	0.431438	0.559313	0.286214	0.559062	0.285893
1810008B01Rik	0.547031	0.285923	0.523139	0.315236	0.248519	0.443378	0.404341	0.576195
1810008I18Rik	0.0825701	0.933865	0.289574	0.893349	0.947283	0.578008	0.795771	0.0224378
1810009N02Rik	0.894367	0.0493061	0.482894	0.722598	0.299587	0.878088	0.0971464	0.810404
1810010D01Rik	0.115128	0.764301	0.458224	0.538362	0.72287	0.252838	0.687174	0.190731
1810010H24Rik	0.33564	0.536034	0.225781	0.619397	0.628022	0.510531	0.365851	0.213512
1810010K12Rik	0.732865	0.144099	0.373875	0.584545	0.325103	0.722583	0.161989	0.620498
1810011H11Rik	0.516069	0.31015	0.507862	0.319854	0.271537	0.424168	0.411166	0.54765
1810011O10Rik	0.845803	0.0957817	0.341533	0.740871	0.404559	0.85317	0.077669	0.70613
1810012K16Rik	0.611613	0.220152	0.436223	0.429974	0.280568	0.562958	0.285288	0.566617
1810013D15Rik	0.611495	0.234582	0.544127	0.323414	0.211731	0.496584	0.379476	0.627672
1810013L24Rik	0.373716	0.480524	0.241502	0.58864	0.577206	0.512615	0.337164	0.256684
1810014B01Rik	0.57075	0.615397	0.0497028	0.87842	0.835587	0.822173	0.202376	0.165604
1810015A16Rik	0.356303	0.713074	0.0972193	0.83287	0.835798	0.699899	0.379061	0.0904185
1810018F18Rik	0.842954	0.0891831	0.371037	0.715863	0.36977	0.8428	0.0895528	0.716576
1810019D21Rik	0.0716349	0.916431	0.847992	0.335753	0.787329	0.0371757	0.925935	0.491902
1810019N24Rik	0.37143	0.436586	0.422671	0.38593	0.41446	0.367904	0.439923	0.394332
1810021B22Rik	0.0160342	0.959796	0.622625	0.813709	0.947087	0.276592	0.916943	0.0842273
1810021M19Rik	0.53436	0.371741	0.671604	0.182557	0.200854	0.325213	0.571828	0.659679
1810022K09Rik	0.00465793	0.987759	0.736645	0.899537	0.982433	0.291059	0.969654	0.0696874
1810026B05Rik	0.508681	0.352549	0.601227	0.235376	0.235108	0.353201	0.508118	0.601423
1810026J23Rik	0.129865	0.749329	0.401398	0.575418	0.728997	0.30113	0.648048	0.16624
1810028F09Rik	0.551018	0.476676	0.788599	0.100032	0.18408	0.242085	0.714247	0.745318
1810030O07Rik	0.953141	0.0162732	0.666792	0.755793	0.2108	0.931666	0.12402	0.916498
1810032O08Rik	0.95414	0.0882453	0.930614	0.26342	0.0125891	0.822335	0.655549	0.966522
1810034E14Rik	0.385091	0.544787	0.161502	0.700847	0.683527	0.601577	0.312129	0.189497
1810041L15Rik	0.114338	0.7672	0.55303	0.446447	0.683982	0.180755	0.731195	0.263479
1810043G02Rik	0.622225	0.557849	0.051207	0.876033	0.816132	0.835717	0.15892	0.211823
1810043H04Rik	0.760553	0.404364	0.0645847	0.886459	0.775583	0.883657	0.0726179	0.372799
1810044D09Rik	0.484477	0.32639	0.410988	0.404984	0.348441	0.460738	0.352844	0.464755
1810046K07Rik	0.292287	0.534077	0.50131	0.331375	0.445347	0.266303	0.554902	0.393073
1810053B23Rik	0.322444	0.521295	0.561802	0.272226	0.39248	0.242977	0.584189	0.459234
1810055G02Rik	0.00439327	0.998096	0.693182	0.985463	0.997916	0.57847	0.989917	0.0110223
1810058I24Rik	0.0315613	0.920347	0.577451	0.714531	0.895462	0.239255	0.863272	0.118706
1810058N15Rik	0.0959104	0.820872	0.675191	0.384715	0.70143	0.109362	0.814759	0.341558
1810059H22Rik	0.999881	3.20281e-05	0.989159	0.960532	0.0754245	0.999595	0.269881	0.999758
1810062G17Rik	0.0288095	0.978496	0.937719	0.453488	0.920673	0.016372	0.98004	0.551996
1810062O18Rik	0.211372	0.629137	0.374487	0.502516	0.615706	0.327609	0.542149	0.230437
1810064F22Rik	0.798693	0.0945585	0.566562	0.474675	0.174526	0.721388	0.246501	0.758744
1810065E05Rik	0.593607	0.235308	0.459237	0.397213	0.269178	0.530809	0.315913	0.568015
1810073G21Rik	0.677361	0.189157	0.583458	0.326081	0.172089	0.548692	0.37021	0.688127
1810073O08Rik	0.955447	0.0166074	0.7873	0.63697	0.0999759	0.914014	0.248079	0.939047
2010001A14Rik	0.360306	0.523309	0.63944	0.206427	0.339056	0.214978	0.633562	0.541003
2010001E11Rik	0.597612	0.234439	0.483321	0.375527	0.251924	0.520141	0.333278	0.584621
2010001K21Rik	0.994486	0.0013164	0.886237	0.878598	0.147771	0.98874	0.161317	0.989115
2010002M09Rik	0.00644681	0.981182	0.724689	0.860242	0.9723	0.253331	0.958711	0.0885578
2010002M12Rik	0.590376	0.264301	0.280969	0.577888	0.429003	0.634128	0.203172	0.450994
2010003K10Rik	0.784318	0.117733	0.645506	0.366126	0.12484	0.659565	0.344936	0.780737
2010003K11Rik	0.0149507	0.957867	0.781135	0.659984	0.920706	0.109397	0.940153	0.230282
2010004M13Rik	0.376752	0.639096	0.786667	0.114193	0.334797	0.128263	0.779593	0.666903
2010007E15Rik	0.580985	0.251422	0.502636	0.348501	0.245829	0.490812	0.361974	0.585196
2010010I01Rik	0.0752014	0.846876	0.672896	0.434963	0.746896	0.113797	0.830642	0.305976
2010012O05Rik	0.0176983	0.959367	0.826828	0.596702	0.912069	0.0729084	0.948889	0.303762
2010106E10Rik	1	4.6477e-09	0.999473	0.999473	0.153426	1	0.153426	1
2010107E04Rik	0.0673989	0.891937	0.382175	0.783484	0.893712	0.403652	0.773648	0.0621022
2010107G12Rik	0.0100306	0.978502	0.883076	0.646871	0.946413	0.0576227	0.972499	0.331709
2010107G23Rik	0.181437	0.670269	0.384536	0.520725	0.651818	0.313528	0.578261	0.209519
2010109A12Rik	0.178669	0.797745	0.784954	0.208245	0.577948	0.0666903	0.845692	0.541024
2010109I03Rik	0.321813	0.519587	0.555958	0.277	0.3949	0.246412	0.579569	0.454527
2010109K09Rik	0.232624	0.62743	0.583065	0.294197	0.488819	0.186795	0.658519	0.407924
2010111I01Rik	0.79403	0.0965651	0.484523	0.550809	0.236828	0.749123	0.185023	0.721849
2010204K13Rik	0.974684	0.00765919	0.795086	0.755681	0.137375	0.953738	0.181923	0.958395
2010300C02Rik	0.615513	0.374106	0.763556	0.126854	0.142065	0.330607	0.645801	0.755433
2010300F17Rik	0.333803	0.600051	0.708107	0.168015	0.363123	0.157041	0.714642	0.577879
2010308F09Rik	0.554211	0.280584	0.527322	0.313882	0.243099	0.447673	0.403389	0.583105
2010309G21Rik	0.620904	0.328717	0.726864	0.158461	0.143185	0.370577	0.590229	0.735577
2010315B03Rik	0.636051	0.217738	0.560001	0.32179	0.195444	0.514025	0.377413	0.651178
2010320M18Rik	0.0128392	0.977448	0.895002	0.603162	0.939509	0.0450144	0.973173	0.377101
2010320O07Rik	0.0134099	0.964942	0.646742	0.820615	0.952515	0.267443	0.927287	0.0868199
2200002D01Rik	0.967403	0.0215728	0.527364	0.885038	0.412188	0.964422	0.0392953	0.912143
2200002J24Rik	0.513965	0.311765	0.506573	0.320481	0.273301	0.423095	0.411411	0.545529
2210008F06Rik	0.817039	0.0883355	0.623035	0.440838	0.139564	0.722424	0.283872	0.793055
2210010C04Rik	0.127686	0.744965	0.443407	0.530897	0.706201	0.262887	0.665403	0.195365
2210011C24Rik	0.809886	0.0899133	0.596733	0.458978	0.155595	0.723945	0.264139	0.778293
2210011K15Rik	0.0888689	0.828654	0.402192	0.671845	0.818438	0.327804	0.716392	0.111804
2210013O21Rik	0.00104091	0.998266	0.972778	0.828384	0.99383	0.0393509	0.997483	0.381664
2210015D19Rik	0.675393	0.199268	0.298477	0.609064	0.400046	0.699885	0.159996	0.529428
2210016F16Rik	0.000106954	0.999799	0.929086	0.990484	0.999656	0.358312	0.999204	0.0448893
2210016H18Rik	0.978531	0.0181536	0.536723	0.919211	0.460681	0.977261	0.0279408	0.932877
2210016L21Rik	0.573625	0.326479	0.197586	0.66412	0.538604	0.675196	0.180462	0.370188
2210017G18Rik	0.940083	0.0778244	0.900233	0.297123	0.0206838	0.809017	0.582745	0.952107
2210018M11Rik	0.938493	0.0216023	0.675964	0.688465	0.173032	0.905619	0.161512	0.903123
2210019G11Rik	0.0245185	0.935497	0.736893	0.607628	0.885998	0.115829	0.912738	0.233913
2210019I11Rik	0.824425	0.0783098	0.554628	0.527364	0.189128	0.762891	0.210696	0.773087
2210039B01Rik	0.119311	0.812142	0.719798	0.31367	0.658322	0.0876484	0.826412	0.414943
2210402A03Rik	0.932917	0.0269963	0.57867	0.750235	0.258354	0.913417	0.102703	0.876886
2210406H18Rik	0.634464	0.214544	0.542388	0.338237	0.205395	0.523463	0.360992	0.640742
2210406O10Rik	0.0347082	0.909133	0.648702	0.616803	0.862233	0.161479	0.870279	0.188887
2210407C18Rik	0.375721	0.543276	0.688073	0.171151	0.320876	0.192407	0.674632	0.586573
2210408I21Rik	0.403044	0.51784	0.166243	0.689662	0.662954	0.603068	0.295983	0.208138
2210408K08Rik	0.284678	0.540841	0.493667	0.340898	0.456813	0.267543	0.554503	0.381645
2210409D07Rik	0.335879	0.617498	0.730434	0.154392	0.363469	0.144359	0.736133	0.597356
2210409E12Rik	0.1777	0.750617	0.712876	0.248578	0.560426	0.0993023	0.790682	0.469685
2210409O19Rik	0.099731	0.794869	0.440157	0.593302	0.766659	0.276072	0.703381	0.156006
2210411G17Rik	0.732041	0.135544	0.444561	0.516256	0.26086	0.690602	0.205688	0.656241
2210416J07Rik	0.811472	0.0857084	0.545751	0.515664	0.192312	0.748202	0.215972	0.759939
2300002M23Rik	0.836251	0.0724858	0.58701	0.514039	0.168486	0.767483	0.226624	0.793708
2300004M11Rik	0.366893	0.441687	0.42869	0.380553	0.414268	0.360663	0.447524	0.395371
2300009A05Rik	0.633579	0.224254	0.30607	0.574478	0.394252	0.657482	0.18888	0.501682
2300010F08Rik	0.599183	0.230221	0.410552	0.448758	0.30363	0.565575	0.274823	0.54283
2310001H17Rik	0.951021	0.0206137	0.801996	0.588385	0.081981	0.899938	0.288092	0.93796
2310001K24Rik	0.50165	0.386284	0.197802	0.646032	0.561499	0.62612	0.226763	0.314504
2310002L09Rik	0.584687	0.241567	0.409598	0.442202	0.308477	0.551997	0.283958	0.532242
2310003H01Rik	0.388843	0.485159	0.624432	0.212946	0.315828	0.242845	0.603057	0.547471
2310005A03Rik	0.0129056	0.960295	0.715064	0.747695	0.937173	0.178993	0.932148	0.145961
2310005E17Rik	0.504727	0.454341	0.730128	0.136215	0.213928	0.252673	0.65964	0.683866
2310007B03Rik	0.994483	0.00196953	0.931473	0.804269	0.0690206	0.985226	0.288277	0.991502
2310007H11Rik	0.608806	0.222567	0.447369	0.417245	0.273107	0.553502	0.295853	0.571213
2310007J06Rik	0.757454	0.176975	0.723075	0.243254	0.0942559	0.563113	0.478485	0.798797
2310007L24Rik	0.977676	0.00655236	0.777298	0.796942	0.169723	0.96185	0.146761	0.959694
2310008B10Rik	0.74933	0.12549	0.540605	0.438227	0.188732	0.666234	0.267851	0.713547
2310009A05Rik	9.56385e-05	0.999586	0.943108	0.976264	0.999166	0.235954	0.998785	0.0922403
2310009B15Rik	0.28916	0.831032	0.889374	0.0971548	0.50833	0.0418804	0.90685	0.731714
2310010G23Rik	0.228169	0.601714	0.447737	0.412935	0.54602	0.274819	0.566671	0.301069
2310010J17Rik	0.995692	0.0011494	0.856894	0.922927	0.225172	0.992435	0.0994916	0.989617
2310011E23Rik	0.442309	0.370219	0.463317	0.34754	0.338696	0.39116	0.422235	0.471315
2310011J03Rik	0.0469656	0.964869	0.376861	0.922067	0.969639	0.567456	0.877811	0.0172859
2310014L17Rik	0.795821	0.100827	0.606099	0.427312	0.147941	0.698459	0.288335	0.77235
2310015A10Rik	0.980275	0.016266	0.921376	0.552629	0.0286097	0.938246	0.454413	0.978754
2310015D24Rik	0.1371	0.732315	0.536824	0.423632	0.645995	0.191629	0.700346	0.27884
2310015K22Rik	0.335576	0.52353	0.596263	0.242648	0.370501	0.228273	0.606759	0.49339
2310016D03Rik	0.338758	0.473612	0.450021	0.364576	0.425535	0.327875	0.483285	0.390313
2310016G11Rik	0.810379	0.294682	0.0998342	0.875948	0.717663	0.893251	0.0493114	0.486518
2310022A10Rik	0.162365	0.723475	0.623997	0.322159	0.583533	0.142216	0.735015	0.377179
2310022B05Rik	0.892343	0.0449655	0.674982	0.538948	0.12864	0.825305	0.242757	0.86355
2310024H09Rik	0.314925	0.567283	0.219388	0.636584	0.655401	0.509909	0.384501	0.191529
2310026I22Rik	0.271284	0.66939	0.721741	0.182453	0.435244	0.122265	0.755269	0.549994
2310029O18Rik	0.734614	0.158907	0.313184	0.641975	0.388811	0.749753	0.131669	0.587542
2310030G06Rik	0.6085	0.39279	0.772361	0.118532	0.145786	0.314335	0.662574	0.75803
2310031A07Rik	0.871668	0.0626962	0.448557	0.704081	0.31146	0.857184	0.100811	0.77592
2310033P09Rik	0.00363358	0.986644	0.839979	0.815811	0.974257	0.140291	0.976226	0.172896
2310034C09Rik	0.93995	0.0400264	0.845355	0.442843	0.0447154	0.853405	0.418473	0.938823
2310034G01Rik	0.600618	0.274217	0.621738	0.24456	0.180918	0.431264	0.47022	0.66482
2310034O05Rik	0.0433209	0.926211	0.812476	0.447566	0.836381	0.0568119	0.922528	0.384047
2310035C23Rik	0.204129	0.73069	0.720951	0.222096	0.522947	0.101586	0.784414	0.499871
2310035P21Rik	0.910626	0.0370229	0.548786	0.710936	0.253948	0.886965	0.113958	0.84605
2310036O22Rik	0.109712	0.807279	0.683352	0.353015	0.673795	0.104835	0.809563	0.368349
2310039F13Rik	0.464004	0.36635	0.532077	0.287684	0.28946	0.36214	0.46786	0.530624
2310039H08Rik	0.0299372	0.933713	0.78027	0.536954	0.8683	0.081467	0.920423	0.302945
2310040G07Rik	0.644126	0.412955	0.0933621	0.815046	0.708711	0.799564	0.126465	0.309943
2310040G24Rik	0.810632	0.127583	0.293093	0.733697	0.438362	0.831002	0.0819447	0.645608
2310043L19Rik	0.256456	0.592153	0.298307	0.560346	0.625185	0.409547	0.464818	0.210625
2310043M15Rik	0.633107	0.225478	0.30337	0.576952	0.397215	0.658535	0.187822	0.499492
2310045N14Rik	0.121537	0.791922	0.336859	0.678645	0.798658	0.379173	0.651379	0.107682
2310046K23Rik	0.159371	0.695927	0.435842	0.49084	0.653578	0.267869	0.625297	0.225807
2310047D07Rik	0.66788	0.209737	0.61861	0.283606	0.157773	0.513394	0.416961	0.700461
2310047K21Rik	0.366294	0.538545	0.184573	0.670014	0.660819	0.56743	0.330429	0.198674
2310047M10Rik	0.358397	0.772355	0.875859	0.0791812	0.412116	0.0651405	0.880913	0.745956
2310047N11Rik	0.603977	0.313752	0.688864	0.185658	0.159062	0.383454	0.550096	0.705162
2310050C09Rik	0.256225	0.578593	0.516015	0.334513	0.47975	0.23905	0.591483	0.375896
2310050P20Rik	0.67825	0.175042	0.392483	0.51902	0.305866	0.656103	0.209155	0.588715
2310057B04Rik	0.124168	0.748029	0.478068	0.500338	0.694435	0.234644	0.684146	0.217465
2310057M21Rik	0.0926091	0.850939	0.745257	0.345185	0.713177	0.0758384	0.857636	0.4044
2310057N15Rik	0.618939	0.274344	0.653879	0.222712	0.161941	0.428171	0.495699	0.692758
2310058F05Rik	0.447988	0.39972	0.576079	0.248855	0.282721	0.318968	0.520177	0.549729
2310058N22Rik	0.715484	0.323945	0.815187	0.114504	0.0893977	0.404777	0.666684	0.826464
2310061A09Rik	0.852466	0.0756007	0.417497	0.695318	0.327578	0.841774	0.101708	0.745356
2310061G22Rik	0.988923	0.00299809	0.818155	0.86192	0.188737	0.980635	0.126412	0.977433
2310061I04Rik	0.0069842	0.976847	0.756469	0.809154	0.962319	0.19053	0.956405	0.129582
2310061J03Rik	0.14487	0.852917	0.222294	0.826236	0.887778	0.556564	0.649495	0.0459225
2310061N02Rik	0.311004	0.519813	0.523978	0.306001	0.416836	0.261291	0.559963	0.423521
2310065F04Rik	0.413957	0.424101	0.554454	0.265856	0.315184	0.307601	0.520618	0.51426
2310066F23Rik	0.811568	0.0855834	0.542178	0.519457	0.195064	0.749771	0.212932	0.758631
2310067B10Rik	0.290463	0.593371	0.638618	0.226337	0.410815	0.178242	0.67055	0.494917
2310067E19Rik	0.891038	0.0475702	0.512216	0.693596	0.26695	0.867707	0.114817	0.816051
2310067P03Rik	0.402375	0.408346	0.455908	0.352661	0.370439	0.366107	0.443409	0.439326
2310068C19Rik	0.789683	0.10227	0.442145	0.584757	0.272666	0.759727	0.161105	0.699999
2310068G24Rik	0.48291	0.422076	0.66948	0.178138	0.234794	0.28115	0.598859	0.631612
2310068J16Rik	0.0100638	0.980354	0.89529	0.638575	0.948447	0.0504818	0.975499	0.353893
2310069B03Rik	0.211366	0.650426	0.580286	0.310613	0.517729	0.18083	0.670508	0.387749
2310075K07Rik	0.120063	0.790047	0.669497	0.345392	0.65411	0.112258	0.793879	0.36909
2310075M01Rik	0.652853	0.320415	0.75344	0.146251	0.123698	0.384808	0.607988	0.765476
2310079F09Rik	0.18811	0.693902	0.623317	0.297577	0.54384	0.148692	0.717595	0.401557
2310079G19Rik	0.594195	0.233718	0.430166	0.426439	0.28987	0.548974	0.292678	0.551206
2410002F23Rik	0.390075	0.513599	0.668079	0.182155	0.308721	0.214457	0.646718	0.579828
2410003I16Rik	0.681727	0.188607	0.593997	0.318564	0.165687	0.547427	0.378146	0.696006
2410004B18Rik	0.0274336	0.925167	0.642377	0.673309	0.890183	0.184701	0.883238	0.157231
2410004I01Rik	0.464309	0.354951	0.49298	0.322762	0.308401	0.388883	0.432485	0.505339
2410004P03Rik	0.991828	0.00218614	0.830516	0.886019	0.202118	0.985737	0.115562	0.982325
2410006F04Rik	0.275919	0.635311	0.681438	0.204409	0.426021	0.146669	0.716537	0.519148
2410006H16Rik	0.951549	0.050001	0.894621	0.377979	0.02488	0.854072	0.521436	0.956582
2410007B07Rik	0.831891	0.0752952	0.590246	0.502769	0.164829	0.759662	0.234375	0.791623
2410012E07Rik	0.703249	0.154769	0.501173	0.431908	0.217844	0.628554	0.270889	0.663711
2410012M07Rik	0.421276	0.399714	0.504494	0.308671	0.33102	0.346933	0.470942	0.485125
2410015M20Rik	0.00267933	0.989692	0.843192	0.848987	0.980632	0.159672	0.980225	0.151226
2410016O06Rik	0.245969	0.695249	0.725249	0.193024	0.467371	0.111598	0.769385	0.535617
2410017I17Rik	0.529228	0.29565	0.334206	0.496663	0.392206	0.548993	0.271198	0.443836
2410018L13Rik	0.28117	0.537944	0.450676	0.381356	0.48193	0.295572	0.526172	0.347216
2410021H03Rik	0.202941	0.653964	0.331492	0.56172	0.662899	0.365684	0.53395	0.189415
2410022M11Rik	0.0787956	0.852518	0.708379	0.400176	0.738447	0.094463	0.846139	0.345639
2410024F20Rik	0.0998313	0.790879	0.461118	0.568744	0.754112	0.256074	0.709321	0.171959
2410024N13Rik	0.191676	0.677078	0.318128	0.591028	0.69177	0.378612	0.543467	0.1683
2410049M19Rik	0.0832723	0.835373	0.67004	0.41652	0.728707	0.113614	0.822115	0.317178
2410087M07Rik	0.444133	0.465407	0.173227	0.675207	0.626276	0.614941	0.262813	0.246596
2410089E03Rik	0.68012	0.190671	0.315155	0.596139	0.381789	0.696131	0.165006	0.543994
2410124H12Rik	0.1771	0.702886	0.61477	0.313796	0.561479	0.150687	0.718619	0.384134
2410127L17Rik	0.116417	0.799251	0.342367	0.682466	0.80447	0.376248	0.660987	0.105479
2410131K14Rik	0.515085	0.456021	0.128914	0.741653	0.668995	0.696704	0.206462	0.251987
2410137M14Rik	0.566004	0.263612	0.345566	0.498859	0.368991	0.573529	0.253834	0.478059
2500002B13Rik	0.574297	0.39106	0.137555	0.738819	0.634363	0.721715	0.167517	0.309318
2500004C02Rik	0.0884046	0.809587	0.577975	0.478949	0.731957	0.168366	0.770936	0.246279
2510002D24Rik	0.659589	0.318321	0.144211	0.758532	0.611239	0.771352	0.119856	0.388457
2510003E04Rik	0.826513	0.238834	0.131194	0.86257	0.671465	0.892325	0.0447049	0.543121
2510009E07Rik	0.330322	0.560221	0.205947	0.649941	0.659677	0.530129	0.367213	0.191307
2510016G02Rik	0.637693	0.206602	0.366235	0.516228	0.33378	0.628638	0.219698	0.543353
2510017J16Rik	0.987219	0.0175878	0.951982	0.526001	0.0158336	0.949844	0.542875	0.987381
2510019K15Rik	0.867767	0.0626618	0.687952	0.460619	0.109589	0.776375	0.296026	0.849577
2510022D24Rik	0.112885	0.768621	0.547203	0.454344	0.688731	0.184827	0.729682	0.256895
2510039O18Rik	0.148488	0.756546	0.308701	0.666061	0.773036	0.398762	0.603905	0.117139
2510042H12Rik	0.813996	0.087828	0.602803	0.458775	0.152206	0.727305	0.265921	0.783435
2600002B07Rik	0.661174	0.213037	0.611693	0.286152	0.162832	0.509759	0.414203	0.693099
2600006K01Rik	0.144225	0.769682	0.684853	0.301496	0.611463	0.106973	0.788541	0.410945
2610001J05Rik	0.130499	0.753369	0.384016	0.595727	0.7405	0.318517	0.642453	0.1539
2610002J02Rik	0.106834	0.828016	0.330066	0.72631	0.8378	0.405332	0.682478	0.0841652
2610005L07Rik	0.92518	0.0462178	0.818158	0.432236	0.0532846	0.830706	0.398896	0.923245
2610005M20Rik	0.497091	0.364905	0.603132	0.231818	0.241491	0.34142	0.517394	0.596046
2610007B07Rik	0.434674	0.372819	0.39964	0.408608	0.385279	0.428924	0.378834	0.422702
2610008E11Rik	0.914995	0.0318957	0.642863	0.640546	0.172247	0.87343	0.17426	0.873991
2610008G14Rik	0.362679	0.448268	0.360339	0.450447	0.466667	0.407826	0.404614	0.342649
2610011E03Rik	0.459984	0.377825	0.552707	0.269382	0.283297	0.34473	0.489927	0.541603
2610011I18Rik	0.911618	0.0343015	0.591959	0.678229	0.214123	0.879698	0.139626	0.858241
2610012C04Rik	0.172186	0.710239	0.315455	0.619121	0.724989	0.382945	0.568529	0.147064
2610015P09Rik	0.430775	0.462954	0.654259	0.188443	0.276058	0.251598	0.610654	0.592917
2610019N06Rik	0.948422	0.0183455	0.749211	0.650974	0.122255	0.908517	0.216094	0.926253
2610020C07Rik	0.876637	0.205004	0.893079	0.140885	0.0284325	0.61862	0.69101	0.923943
2610020H08Rik	0.996747	0.000899138	0.864278	0.936744	0.240932	0.994335	0.0903196	0.991698
2610020P09Rik	0.187663	0.654968	0.450264	0.443984	0.600744	0.260874	0.604201	0.265647
2610021J01Rik	0.485233	0.326763	0.43637	0.380126	0.330361	0.444433	0.371621	0.482061
2610024D14Rik	0.903331	0.0386791	0.569394	0.675766	0.225682	0.872347	0.135087	0.844388
2610027F03Rik	0.290652	0.537315	0.506983	0.327094	0.444685	0.261652	0.560396	0.396006
2610027H17Rik	0.792576	0.145684	0.732523	0.270406	0.0845052	0.614474	0.457098	0.820953
2610027K06Rik	0.141223	0.739538	0.369076	0.595468	0.731698	0.330799	0.623307	0.155102
2610028D06Rik	0.563007	0.263044	0.479976	0.362558	0.266424	0.487195	0.354482	0.560372
2610028E06Rik	0.486989	0.348363	0.280733	0.543915	0.464112	0.552389	0.270096	0.37367
2610028H24Rik	0.690247	0.162612	0.468048	0.453865	0.242988	0.630688	0.253821	0.638049
2610028L16Rik	0.955002	0.0373068	0.435109	0.883239	0.468642	0.956132	0.0316408	0.874027
2610030P05Rik	0.172984	0.685775	0.373649	0.543455	0.673263	0.322864	0.58364	0.192698
2610034B18Rik	0.419547	0.412415	0.278943	0.538789	0.502626	0.507169	0.317064	0.322376
2610034E01Rik	0.0550564	0.878861	0.688859	0.486209	0.795897	0.112722	0.857576	0.280478
2610035D17Rik	0.994448	0.00157178	0.83618	0.9162	0.234484	0.990609	0.0945057	0.986661
2610035F20Rik	0.454311	0.354429	0.419584	0.391011	0.359132	0.430396	0.379846	0.449957
2610037D02Rik	0.598641	0.235175	0.494683	0.364905	0.244439	0.514162	0.342464	0.591805
2610044O15Rik8	0.903278	0.445713	0.0331368	0.96462	0.892455	0.965822	0.0261475	0.491378
2610100L16Rik	0.276666	0.555536	0.516714	0.324369	0.456002	0.248144	0.577597	0.392511
2610105M22Rik	0.251644	0.648656	0.226308	0.665053	0.714406	0.488343	0.455298	0.146328
2610201A13Rik	0.141472	0.724991	0.528298	0.42495	0.641107	0.197693	0.691461	0.27719
2610202C22Rik	0.926572	0.0619059	0.854979	0.358754	0.0358982	0.809739	0.483822	0.933304
2610203C20Rik	0.999368	0.000130934	0.941007	0.966213	0.205512	0.998682	0.110825	0.998315
2610203C22Rik	0.181139	0.72479	0.672641	0.270363	0.552028	0.120258	0.758452	0.436858
2610206C17Rik	0.0800566	0.893402	0.333272	0.813404	0.903454	0.461089	0.756263	0.0488117
2610300M13Rik	0.745144	0.126067	0.474003	0.501179	0.237662	0.692765	0.216709	0.680125
2610301B20Rik	0.91226	0.0970465	0.271222	0.869993	0.561303	0.930253	0.0290787	0.75459
2610301H18Rik	0.328149	0.504256	0.532679	0.294199	0.39668	0.265327	0.555828	0.442076
2610303G11Rik	0.0718325	0.879592	0.382482	0.763025	0.880214	0.389181	0.759759	0.0700957
2610305D13Rik	0.640792	0.198212	0.453512	0.430881	0.261059	0.583581	0.278228	0.596309
2610305J24Rik	0.640731	0.631558	0.0335901	0.911317	0.867918	0.870197	0.170304	0.178216
2610306M01Rik	0.0122559	0.964119	0.791966	0.684209	0.931817	0.111534	0.947527	0.22311
2610307P16Rik	0.248857	0.593716	0.539619	0.318821	0.480237	0.22048	0.614343	0.387753
2610311E24Rik	0.554214	0.274691	0.502765	0.337113	0.256462	0.463837	0.380632	0.568434
2610312I10Rik	0.707524	0.163246	0.354354	0.580037	0.342032	0.70473	0.167885	0.589428
2610316D01Rik	0.0434756	0.909808	0.484559	0.754589	0.897301	0.317535	0.82744	0.0838329
2610317O13Rik	0.711444	0.399219	0.854064	0.0783386	0.0930207	0.347833	0.739596	0.848125
2610318N02Rik	0.186092	0.888313	0.896081	0.153953	0.64713	0.0256172	0.929382	0.682938
2610319H10Rik	0.855556	0.145711	0.830697	0.219275	0.0443712	0.650732	0.562749	0.890677
2610507B11Rik	0.0379037	0.904175	0.578832	0.6698	0.871488	0.21787	0.847732	0.140312
2610507I01Rik	0.560635	0.364493	0.168205	0.69599	0.586222	0.68819	0.180798	0.331596
2610524H06Rik	0.173235	0.860123	0.858186	0.179538	0.628484	0.0372855	0.903379	0.621077
2610528A11Rik	0.290009	0.66189	0.733417	0.16797	0.415014	0.122898	0.758184	0.572276
2610528J11Rik	0.648926	0.233438	0.632245	0.258309	0.158132	0.480134	0.447609	0.697031
2700005E23Rik	0.489918	0.339322	0.525178	0.29793	0.276975	0.388988	0.444499	0.542261
2700008E08Rik	0.528493	0.29327	0.349257	0.480562	0.3786	0.538583	0.280896	0.453731
2700012I20Rik	0.013167	0.960716	0.690391	0.770881	0.941155	0.206021	0.928806	0.124375
2700022O18Rik	0.251352	0.587471	0.326883	0.528165	0.603986	0.381107	0.481099	0.22895
2700029L08Rik	0.372873	0.47932	0.244794	0.584499	0.573829	0.509137	0.339023	0.258875
2700029M09Rik	0.169521	0.683998	0.407229	0.509076	0.654804	0.292566	0.60119	0.214725
2700038G22Rik	0.909466	0.0400428	0.731396	0.51736	0.0988265	0.836331	0.28354	0.891197
2700046A07Rik	0.594357	0.247044	0.323687	0.534877	0.382691	0.612037	0.222757	0.484018
2700046G09Rik	0.00116201	0.99856	0.816876	0.978811	0.998009	0.424401	0.994337	0.030364
2700049A03Rik	0.838084	0.0709826	0.576487	0.528471	0.176942	0.774266	0.215223	0.791388
2700057C20Rik	0.37674	0.440287	0.487157	0.325322	0.37339	0.326739	0.485913	0.443457
2700060E02Rik	0.0098755	0.978581	0.649613	0.882314	0.972471	0.328902	0.946849	0.0585084
2700062C07Rik	0.00496857	0.982834	0.781259	0.834132	0.97137	0.192278	0.966385	0.125947
2700068H02Rik	0.223283	0.611561	0.485215	0.381238	0.533643	0.246407	0.594725	0.325053
2700078F05Rik	0.603706	0.253026	0.284742	0.580281	0.422119	0.643209	0.196754	0.463905
2700079J08Rik	0.174297	0.723284	0.654885	0.28844	0.562546	0.127981	0.749298	0.415099
2700080J24Rik	0.437329	0.451934	0.192864	0.647923	0.600291	0.592165	0.271942	0.260851
2700081O15Rik	0.923741	0.0295523	0.71299	0.591686	0.122925	0.870155	0.230381	0.897861
2700089E24Rik	0.00569552	0.98313	0.735947	0.866851	0.974875	0.252364	0.962567	0.0884415
2700089I24Rik	0.771942	0.115092	0.586957	0.416029	0.158804	0.673479	0.291995	0.74875
2700094K13Rik	0.099721	0.803603	0.632781	0.408385	0.6966	0.132273	0.787848	0.309468
2700097O09Rik	0.500037	0.3156	0.361818	0.458914	0.37966	0.506491	0.308052	0.442232
2700099C18Rik	0.249313	0.606574	0.288983	0.577269	0.64319	0.416877	0.469134	0.197035
2810001A02Rik	0.688836	0.184479	0.600282	0.317558	0.160892	0.552466	0.379346	0.70332
2810001G20Rik	0.739413	0.138232	0.580498	0.385064	0.163769	0.6317	0.315134	0.724889
2810002D19Rik	0.823164	0.135945	0.261199	0.770245	0.484832	0.851861	0.0669563	0.640057
2810004I08Rik	0.827711	0.0773474	0.504646	0.5817	0.230955	0.785471	0.169848	0.756923
2810004N23Rik	0.988816	0.0467551	0.35779	0.975487	0.723258	0.991627	0.00431288	0.932935
2810006K23Rik	0.943568	0.0219292	0.604759	0.765907	0.252828	0.925201	0.101705	0.894286
2810007J24Rik	0.206437	0.7327	0.216887	0.727104	0.788355	0.507386	0.520791	0.09915
2810013P06Rik	0.99667	0.000772912	0.919572	0.889853	0.124962	0.992457	0.187092	0.993553
2810019C22Rik	0.044426	0.907616	0.483096	0.75072	0.894791	0.315985	0.824598	0.0852297
2810021J22Rik	0.104243	0.850838	0.769453	0.30898	0.695878	0.06537	0.865986	0.446179
2810025M15Rik	0.658812	0.333347	0.770725	0.133215	0.118883	0.3754	0.630406	0.778097
2810029C07Rik	0.494827	0.348278	0.563186	0.265307	0.25734	0.367341	0.47785	0.569352
2810030D12Rik	0.690459	0.219441	0.68082	0.235387	0.126542	0.497486	0.476798	0.744299
2810032G03Rik	0.0898532	0.85626	0.347285	0.751151	0.8627	0.406371	0.719753	0.0733841
2810037O22Rik	0.926618	0.0447882	0.43794	0.818308	0.395361	0.924186	0.0537578	0.834192
2810038L03Rik	0.275492	0.542883	0.413447	0.420041	0.510249	0.319973	0.506067	0.315056
2810039B14Rik	0.346855	0.462596	0.42382	0.388093	0.434148	0.351379	0.458462	0.377367
2810040C05Rik	0.771447	0.125691	0.636102	0.360457	0.130407	0.645469	0.346706	0.768994
2810043O03Rik	0.804583	0.192785	0.807536	0.185518	0.0596004	0.567653	0.576642	0.858638
2810047C21Rik1	0.0518625	0.925853	0.401844	0.834367	0.927648	0.433853	0.822556	0.0451781
2810047J09Rik	0.261902	0.56668	0.492649	0.351836	0.482729	0.257242	0.570274	0.362996
2810049E08Rik	0.550819	0.292238	0.287142	0.554852	0.432551	0.597472	0.23115	0.425789
2810403A07Rik	0.822954	0.10421	0.707606	0.346651	0.0928966	0.685605	0.38364	0.827971
2810403D21Rik	0.59435	0.28285	0.237496	0.626693	0.480281	0.664223	0.181876	0.420717
2810403G07Rik	0.63188	0.216512	0.337538	0.541506	0.362038	0.638679	0.206643	0.521078
2810404F17Rik	0.502358	0.311315	0.436571	0.384074	0.321435	0.459017	0.360159	0.493633
2810404I24Rik	0.884393	0.0494934	0.671514	0.521979	0.126921	0.812632	0.251194	0.856569
2810404M03Rik	0.274242	0.652465	0.703194	0.191921	0.429348	0.133673	0.737038	0.536121
2810405F17Rik	0.105916	0.839018	0.748387	0.318259	0.687867	0.0743118	0.852018	0.426298
2810408A11Rik	0.0893574	0.954507	0.931754	0.260853	0.822101	0.0123036	0.96698	0.659373
2810408B13Rik	0.954649	0.0153018	0.686533	0.745981	0.194176	0.931413	0.135786	0.921496
2810408I11Rik	0.215107	0.685734	0.665197	0.248246	0.503064	0.13357	0.733931	0.459993
2810408M09Rik	0.179486	0.679282	0.550533	0.361216	0.571467	0.189737	0.672729	0.33487
2810410L24Rik	0.999089	0.000217527	0.964366	0.922407	0.094962	0.997488	0.231307	0.998235
2810410P21Rik	0.382028	0.429051	0.352946	0.45641	0.457783	0.42563	0.385573	0.351452
2810414N06Rik	0.287602	0.784704	0.11198	0.851971	0.871994	0.686241	0.472755	0.0594059
2810416A17Rik	0.540005	0.531695	0.817967	0.0818449	0.198512	0.205065	0.759484	0.762658
2810417H13Rik	0.238485	0.739497	0.77226	0.172023	0.489561	0.0856058	0.813574	0.573924
2810421E14Rik	0.819141	0.256202	0.865009	0.121048	0.0467401	0.523152	0.684452	0.890816
2810427A07Rik	0.774433	0.35119	0.87425	0.0817436	0.0640342	0.418617	0.74114	0.880647
2810428I15Rik	0.0108844	0.971637	0.663782	0.841516	0.961299	0.275154	0.938511	0.0811142
2810428J06Rik	0.139629	0.861937	0.224891	0.833908	0.89477	0.56076	0.662155	0.0426923
2810429I04Rik	0.348915	0.45995	0.4003	0.411042	0.44802	0.36964	0.440698	0.361835
2810430I11Rik	0.156146	0.701461	0.42888	0.502564	0.663191	0.273457	0.625659	0.217038
2810433D01Rik	0.768625	0.132132	0.650025	0.34101	0.123415	0.632721	0.366447	0.773151
2810449G22Rik	0.201769	0.755153	0.206031	0.753039	0.811438	0.528053	0.533473	0.0855716
2810454H06Rik	0.72352	0.143963	0.541162	0.410153	0.189318	0.632367	0.290165	0.696525
2810455B08Rik	0.982129	0.00987243	0.635315	0.905002	0.370735	0.978077	0.0455247	0.951076
2810455D13Rik	0.964474	0.0126452	0.66887	0.804412	0.241173	0.949692	0.100608	0.929983
2810455O05Rik	0.175257	0.720514	0.290014	0.651182	0.746015	0.412852	0.561188	0.130177
2810459M11Rik	0.999764	0.00109139	0.812604	0.996362	0.620509	0.999722	0.00784187	0.998344
2810468N07Rik	0.613263	0.219412	0.411789	0.455411	0.299114	0.578848	0.266148	0.553343
2810471M01Rik	0.121059	0.918868	0.221739	0.897941	0.941972	0.632041	0.740016	0.0212281
2810474C18Rik	0.204212	0.647921	0.546355	0.342847	0.536505	0.199431	0.651132	0.354851
2810474O19Rik	0.0221925	0.937696	0.706448	0.653499	0.897811	0.144253	0.908477	0.192926
2810487C13Rik	0.701639	0.189528	0.282004	0.643954	0.420019	0.732038	0.137646	0.540021
2900001G08Rik	0.982692	0.00593556	0.866938	0.730489	0.0866418	0.961425	0.256221	0.974456
2900002J02Rik	0.279017	0.650195	0.706181	0.188088	0.423968	0.133878	0.737582	0.541849
2900005I04Rik	0.706714	0.153602	0.517462	0.418478	0.206365	0.624054	0.282266	0.674045
2900005J15Rik	0.432481	0.402026	0.545377	0.273677	0.305046	0.327766	0.500481	0.519753
2900006B11Rik	0.938592	0.0216072	0.695009	0.669549	0.155722	0.901936	0.179191	0.907016
2900008C10Rik	0.637982	0.209122	0.531053	0.351672	0.210823	0.534572	0.347441	0.636814
2900009J06Rik	0.218962	0.716219	0.212288	0.719919	0.776798	0.510756	0.502164	0.106116
2900009J20Rik	0.963872	0.0169174	0.590684	0.846569	0.326372	0.955636	0.0633636	0.917188
2900011F02Rik	0.700222	0.160526	0.394396	0.535219	0.303576	0.678451	0.195539	0.606232
2900011G08Rik	0.220747	0.611019	0.421507	0.444361	0.570956	0.291964	0.557559	0.274702
2900011L18Rik	0.910644	0.0345379	0.671394	0.596686	0.144252	0.858517	0.208639	0.877207
2900011O08Rik	0.176295	0.755538	0.246339	0.718858	0.795917	0.473936	0.563452	0.0961277
2900012M01Rik	0.687738	0.21135	0.253052	0.661852	0.454062	0.733313	0.134216	0.508258
2900016J10Rik	0.736872	0.157303	0.314229	0.64304	0.388066	0.751538	0.130794	0.59009
2900017F05Rik	0.330399	0.790032	0.876279	0.0871353	0.444599	0.0573594	0.886775	0.734511
2900018E21Rik	0.267806	0.696927	0.167688	0.751444	0.783903	0.574057	0.445762	0.105031
2900018N21Rik	0.979258	0.0107966	0.629635	0.893431	0.357238	0.97439	0.049814	0.945645
2900019E01Rik	0.855262	0.0835668	0.373045	0.732017	0.37691	0.855695	0.0824793	0.729934
2900022B07Rik	0.40114	0.413127	0.476338	0.333816	0.359974	0.35121	0.460635	0.452564
2900022M07Rik	0.199011	0.657796	0.336864	0.558963	0.66379	0.359954	0.540265	0.189899
2900024I21Rik	0.557268	0.267716	0.478217	0.361908	0.269806	0.482693	0.356922	0.555625
2900024J01Rik	0.425597	0.385091	0.35482	0.454199	0.426214	0.453951	0.355089	0.384454
2900026A02Rik	0.887373	0.0774509	0.795349	0.349271	0.0559533	0.755507	0.43524	0.894618
2900027M19Rik	0.254369	0.568433	0.417729	0.426339	0.531444	0.307374	0.526129	0.300919
2900034C19Rik	0.394315	0.419486	0.473666	0.336426	0.366543	0.348158	0.463074	0.44609
2900035I09Rik	0.762345	0.118348	0.433509	0.55962	0.274001	0.730721	0.176172	0.6741
2900040J22Rik	0.989777	0.00293595	0.80341	0.881439	0.218689	0.983064	0.105297	0.977602
2900041M22Rik	0.876013	0.0532238	0.520167	0.655549	0.245701	0.845647	0.134259	0.804234
2900042E19Rik	0.504403	0.320339	0.505603	0.318935	0.278818	0.41506	0.416946	0.53892
2900046B09Rik	0.257754	0.658467	0.207907	0.689471	0.732543	0.513097	0.448318	0.135003
2900046D03Rik	0.0120625	0.966528	0.668735	0.814109	0.952954	0.24863	0.932517	0.0958028
2900046F13Rik	0.991907	0.00217715	0.829396	0.887776	0.204895	0.985944	0.113615	0.982375
2900046L07Rik	0.40533	0.488079	0.653882	0.190263	0.296977	0.234031	0.623968	0.578254
2900052L18Rik	0.998629	0.000338154	0.956621	0.908001	0.0949829	0.99633	0.231491	0.997417
2900052N01Rik	0.804079	0.103926	0.653664	0.384465	0.120391	0.685997	0.333705	0.796188
2900054C01Rik	0.355504	0.776475	0.0793783	0.877402	0.883098	0.746501	0.416995	0.0634029
2900055J20Rik	0.51205	0.354158	0.610408	0.228307	0.230118	0.349736	0.515835	0.609104
2900056L01Rik	0.409486	0.400037	0.446861	0.361196	0.370668	0.377496	0.431455	0.437956
2900057B20Rik	0.297516	0.642257	0.718067	0.173803	0.403876	0.134648	0.740439	0.563883
2900057C01Rik	0.981711	0.00656034	0.86837	0.716143	0.0814964	0.95862	0.267581	0.973666
2900060K15Rik	0.582194	0.330933	0.682042	0.18484	0.171665	0.36513	0.55538	0.690297
2900060N12Rik	0.359143	0.552046	0.678607	0.180339	0.336893	0.188997	0.67307	0.569729
2900064B16Rik	0.274001	0.567643	0.546215	0.301265	0.4486	0.227651	0.602412	0.412457
2900064B18Rik	0.478668	0.334911	0.456867	0.358988	0.320762	0.42519	0.392429	0.491119
2900064F13Rik	0.301648	0.597387	0.662873	0.206168	0.39677	0.16894	0.686687	0.521553
2900064K03Rik	0.921005	0.0292527	0.638225	0.663836	0.183187	0.884318	0.160659	0.878378
2900069G24Rik	0.274711	0.566573	0.545391	0.301619	0.448059	0.22852	0.601286	0.412382
2900072G11Rik	0.900899	0.0567776	0.417975	0.778038	0.375865	0.89763	0.0668947	0.796677
2900073C17Rik	0.809281	0.160683	0.227384	0.780881	0.520737	0.849359	0.0655811	0.603738
2900076A07Rik	0.521066	0.326953	0.572325	0.262874	0.238737	0.384981	0.470036	0.590546
2900076A13Rik	0.932465	0.0241586	0.67464	0.667077	0.165324	0.895536	0.172169	0.897132
2900078I11Rik	0.622232	0.218315	0.361998	0.510919	0.340191	0.615938	0.227195	0.529413
2900079G21Rik	0.275123	0.717175	0.149411	0.780573	0.808202	0.60578	0.446279	0.0921151
2900084O13Rik	0.195518	0.660874	0.555156	0.342841	0.546332	0.191216	0.663696	0.353757
2900092C05Rik	0.215919	0.618788	0.401561	0.468949	0.590244	0.306219	0.551105	0.255233
2900092N22Rik	0.390638	0.462662	0.240696	0.587319	0.565886	0.522334	0.323083	0.268865
2900093K20Rik	0.515655	0.455044	0.741291	0.129189	0.206052	0.252766	0.668255	0.696714
2900097C17Rik	0.48238	0.33168	0.358283	0.458387	0.391162	0.494555	0.317767	0.427319
3000002C10Rik	0.0844884	0.892885	0.320115	0.819672	0.905092	0.475799	0.750083	0.0462398
3010001F23Rik	0.691074	0.190777	0.29503	0.623663	0.404291	0.716153	0.149227	0.539867
3010026O09Rik	0.0503568	0.882689	0.52009	0.669464	0.854709	0.251439	0.810434	0.12754
3021401N23Rik	0.846101	0.0663079	0.569134	0.550847	0.185693	0.788716	0.200344	0.795039
3100002H09Rik	0.29636	0.522902	0.359163	0.468377	0.527391	0.372031	0.456536	0.290927
3100002H20Rik	0.194283	0.6831	0.614125	0.298889	0.535905	0.155624	0.706858	0.399668
3100003L13Rik	0.930281	0.0299592	0.762535	0.549707	0.0912949	0.867321	0.283164	0.914011
3100003M19Rik	0.0946206	0.823179	0.385796	0.677416	0.817009	0.341681	0.704067	0.108297
3110001I22Rik	0.72763	0.259194	0.158174	0.777935	0.593224	0.811282	0.0886251	0.465044
3110002H16Rik	0.0358735	0.92313	0.511463	0.768525	0.910086	0.310226	0.849779	0.0821078
3110005L21Rik	0.602954	0.232662	0.360545	0.501439	0.345425	0.598404	0.238885	0.514496
3110005L24Rik	0.960369	0.0506432	0.36645	0.91553	0.562229	0.965895	0.0186207	0.866642
3110007F17Rik	0.738038	0.131917	0.443283	0.523682	0.262352	0.69816	0.2004	0.660105
3110009E18Rik	0.708153	0.150349	0.460831	0.476988	0.247403	0.655074	0.235029	0.646961
3110009F21Rik	0.69056	0.165217	0.514688	0.407015	0.210084	0.605911	0.29247	0.661964
3110018I06Rik	0.476475	0.374964	0.58305	0.245649	0.261204	0.337605	0.509443	0.571223
3110021A11Rik	0.63519	0.62305	0.906485	0.0358393	0.170388	0.18077	0.861447	0.864561
3110027N22Rik	0.0438502	0.917386	0.462521	0.784931	0.91006	0.352337	0.82979	0.0688314
3110035E14Rik	0.208674	0.632473	0.502408	0.376672	0.545899	0.229619	0.617788	0.325091
3110035G12Rik	0.760474	0.216818	0.183352	0.776272	0.562378	0.824845	0.0782515	0.520091
3110037C07Rik	0.65513	0.191788	0.383972	0.510245	0.315429	0.636587	0.219234	0.566774
3110037L02Rik	0.161326	0.713595	0.346985	0.592239	0.714245	0.349928	0.590023	0.160229
3110038A09Rik	0.217556	0.744371	0.756724	0.192945	0.512516	0.0876358	0.808158	0.543855
3110039C02Rik	0.908281	0.0390644	0.533499	0.716749	0.265918	0.886632	0.108259	0.839532
3110039M20Rik	0.600867	0.234326	0.359895	0.50098	0.346494	0.596817	0.239847	0.512573
3110040N11Rik	0.0984728	0.912142	0.26817	0.871127	0.930546	0.564809	0.752999	0.0287282
3110043O21Rik	0.927472	0.0275836	0.604295	0.714055	0.223801	0.901186	0.125713	0.876884
3110045A19Rik	0.987312	0.00513932	0.902254	0.722868	0.0644697	0.967843	0.305022	0.982254
3110045C21Rik	0.046346	0.910975	0.460086	0.772607	0.902692	0.344934	0.821596	0.0733727
3110047M12Rik	0.943123	0.0551756	0.366246	0.882203	0.51175	0.949127	0.0279402	0.836974
3110049I03Rik	0.0709588	0.849586	0.45728	0.659255	0.827916	0.285869	0.757995	0.122786
3110052M02Rik	0.064654	0.860903	0.468224	0.669732	0.839129	0.283185	0.772544	0.11911
3110054G05Rik	0.350226	0.50337	0.586185	0.24712	0.358995	0.243487	0.5889	0.495704
3110057O12Rik	0.447308	0.398772	0.572574	0.251698	0.284411	0.320835	0.517157	0.546993
3110062G12Rik	0.557241	0.268578	0.483779	0.356517	0.266391	0.479098	0.361738	0.558957
3110067C02Rik	0.912248	0.0385507	0.734367	0.522543	0.0984436	0.840702	0.282131	0.89398
3110070M22Rik	0.0168489	0.953267	0.770931	0.647758	0.913342	0.110755	0.934368	0.230892
3110073H01Rik	0.0288617	0.936847	0.537937	0.788405	0.924469	0.308297	0.872248	0.0782657
3110079O15Rik	0.65336	0.196367	0.530029	0.36287	0.207473	0.552901	0.334997	0.645904
3110080E11Rik	0.535061	0.286436	0.357629	0.474096	0.368596	0.538809	0.281816	0.464095
3110080O07Rik	0.4592	0.35646	0.336683	0.477096	0.422302	0.491607	0.320208	0.395395
3110082I17Rik	0.845148	0.0718943	0.644176	0.466563	0.13138	0.757462	0.274187	0.819804
3110099E03Rik	0.305847	0.575767	0.635362	0.223103	0.394286	0.187674	0.659225	0.502904
3200001D21Rik	0.915833	0.0327181	0.692352	0.589137	0.132064	0.861621	0.221938	0.886586
3200001G23Rik	0.219019	0.642065	0.304401	0.581295	0.66612	0.395148	0.507107	0.182857
3222401L13Rik	0.76525	0.12726	0.367952	0.622819	0.337271	0.75959	0.13793	0.644055
3222402N08Rik	0.616616	0.224034	0.516864	0.352892	0.225331	0.519568	0.349713	0.615692
3300002A11Rik	0.765879	0.182168	0.226908	0.743741	0.502713	0.812318	0.085636	0.559567
3300002I08Rik	0.395694	0.422326	0.492943	0.319007	0.35557	0.335987	0.478014	0.460321
3300002I10Rik	0.0429319	0.894611	0.557338	0.664729	0.86251	0.22788	0.832782	0.137582
3300002P09Rik	0.0266634	0.93156	0.735955	0.592475	0.878493	0.112431	0.909293	0.242073
3300002P13Rik	0.728875	0.153872	0.611243	0.341129	0.14782	0.599081	0.357715	0.732333
3632451O06Rik	0.967426	0.0101609	0.756585	0.747461	0.155477	0.944535	0.16516	0.945784
3632454L22Rik	0.816046	0.110368	0.707221	0.336072	0.0931527	0.67369	0.39153	0.823813
3732407C23Rik	0.462159	0.617921	0.826216	0.0813754	0.268145	0.144391	0.797476	0.739089
3830403N18Rik	0.0596903	0.859401	0.60146	0.543489	0.797201	0.166491	0.816211	0.213409
3830406C13Rik	0.254489	0.770292	0.141324	0.81857	0.849576	0.631122	0.490569	0.067509
3830408C21Rik	0.594807	0.399038	0.765213	0.121339	0.154006	0.3065	0.659732	0.747675
3830408D07Rik	0.983192	0.011362	0.918526	0.60746	0.0356796	0.950033	0.412645	0.980497
3830417A13Rik	0.612478	0.221583	0.476386	0.390499	0.251939	0.539969	0.316884	0.590315
3830422I06Rik	0.431375	0.39491	0.521982	0.293701	0.315751	0.342799	0.479786	0.503401
3830612M24	0.40618	0.518076	0.163311	0.693618	0.665671	0.607723	0.293112	0.207446
3930401B19Rik	0.99929	0.00037916	0.883844	0.98173	0.361945	0.998876	0.0440291	0.997395
3930402G23Rik	0.365951	0.468975	0.544553	0.277436	0.357789	0.280869	0.541796	0.476381
4122401K19Rik	0.00204914	0.993956	0.805218	0.925145	0.990567	0.27603	0.984337	0.0742425
4430402I18Rik	0.0603757	0.886559	0.746234	0.42666	0.78363	0.0803821	0.87953	0.349003
4432414F05Rik	0.826797	0.0903316	0.398942	0.671852	0.330087	0.817262	0.111626	0.713257
4631402F24Rik	0.115089	0.774515	0.406527	0.598607	0.755297	0.301624	0.671045	0.151671
4631405K08Rik	0.0948008	0.843336	0.732579	0.348621	0.706865	0.0814331	0.848848	0.394754
4631422I05Rik	0.788493	0.109529	0.395829	0.62472	0.316233	0.774967	0.136381	0.677706
4631423B10Rik	0.872834	0.0523703	0.601443	0.572514	0.173375	0.817936	0.197062	0.82686
4632404H12Rik	0.785953	0.10153	0.547543	0.476665	0.186218	0.712173	0.241469	0.742008
4632404M16Rik	0.563872	0.271229	0.320119	0.524612	0.394178	0.587423	0.240325	0.45913
4632409D06Rik	0.527063	0.296783	0.492689	0.337283	0.274485	0.444429	0.39015	0.545172
4632411P08Rik	0.444439	0.408373	0.586693	0.240039	0.281718	0.308852	0.532873	0.554674
4632415L05Rik	0.768738	0.129859	0.349323	0.642923	0.357602	0.77022	0.127016	0.637275
4632418H02Rik	0.488648	0.393546	0.637417	0.203063	0.237269	0.309466	0.559575	0.613458
4632427E13Rik	0.968263	0.00985495	0.750143	0.759053	0.164884	0.947007	0.155368	0.945805
4632428C04Rik	0.136218	0.734901	0.417292	0.545514	0.706071	0.284688	0.64477	0.185794
4632428N05Rik	0.466222	0.375915	0.261366	0.562917	0.495849	0.552051	0.275211	0.342894
4632432E15Rik	0.0678703	0.924756	0.859926	0.33967	0.800523	0.0335461	0.933629	0.502175
4632433K11Rik	0.015315	0.957119	0.780601	0.656307	0.91923	0.10857	0.939397	0.2321
4633401B06Rik	0.728229	0.172092	0.660311	0.286953	0.124617	0.565847	0.417649	0.754574
4633401L03Rik	0.504606	0.314405	0.478397	0.344419	0.293892	0.433372	0.392907	0.521877
4633402D09Rik	0.615883	0.21963	0.483783	0.38513	0.246092	0.539115	0.320752	0.596722
4731417B20Rik	0.37502	0.434893	0.363101	0.446142	0.454763	0.413513	0.397074	0.353816
4732416N19Rik	0.554799	0.273331	0.49859	0.341324	0.258607	0.46713	0.376475	0.5663
4732419C18Rik	0.455958	0.355044	0.363932	0.447714	0.400433	0.469989	0.339635	0.412618
4732423E21Rik	0.841912	0.0798747	0.677603	0.419316	0.110171	0.735979	0.318426	0.828978
4732440D04Rik	0.984231	0.00658724	0.698178	0.892631	0.30924	0.978509	0.0637496	0.96074
4732460I02Rik	0.561459	0.26584	0.489328	0.352868	0.261318	0.479678	0.363676	0.564975
4732468M13Rik	0.91233	0.0476687	0.782512	0.448316	0.0681606	0.819649	0.359549	0.906122
4732490B19Rik	0.900462	0.038676	0.626699	0.614847	0.172192	0.853971	0.182231	0.857128
4732491K20Rik	0.159763	0.719979	0.338345	0.605908	0.724522	0.359495	0.590184	0.151957
4732496C06Rik	0.282881	0.950108	0.969746	0.0757881	0.685171	0.00844475	0.978079	0.8632
4733401A01Rik	0.754492	0.123341	0.554977	0.429085	0.179141	0.665816	0.276622	0.723407
4733401D01Rik	0.632252	0.415519	0.80786	0.0964549	0.132892	0.304233	0.703511	0.790413
4831407H17Rik	0.351257	0.460725	0.453608	0.358993	0.412496	0.333119	0.477091	0.401919
4831440E17Rik	0.691616	0.177197	0.583563	0.337103	0.168888	0.566687	0.358867	0.696742
4832406H04Rik	0.733141	0.152042	0.617233	0.338851	0.144105	0.601306	0.360748	0.737628
4832441B07Rik	0.651477	0.270684	0.697219	0.197078	0.135631	0.433093	0.528663	0.733279
4833403J16Rik	0.769921	0.110381	0.493454	0.510755	0.224811	0.714882	0.211396	0.707298
4833405L11Rik	0.329226	0.496645	0.512086	0.311185	0.403772	0.279658	0.538145	0.427996
4833406M21Rik	0.714327	0.147086	0.503723	0.439645	0.215233	0.640667	0.264385	0.672499
4833408D11Rik	0.776124	0.172899	0.23362	0.746754	0.497394	0.818688	0.0824561	0.574305
4833408G04Rik	0.133986	0.745927	0.584373	0.38797	0.63845	0.161013	0.730772	0.313339
4833410I11Rik	0.416857	0.390453	0.419102	0.388156	0.383287	0.402117	0.40533	0.423832
4833411C07Rik	0.405065	0.436215	0.259919	0.561979	0.533176	0.513808	0.319356	0.296033
4833411I10Rik	0.330387	0.508962	0.27799	0.552002	0.570764	0.457611	0.387785	0.253935
4833412C15Rik	0.964385	0.0113348	0.75647	0.729096	0.147168	0.938656	0.175596	0.942609
4833412E19Rik	0.654352	0.474766	0.85519	0.0664451	0.127423	0.272845	0.769609	0.830196
4833412K13Rik	0.967496	0.0228581	0.889477	0.515371	0.03644	0.910273	0.426074	0.965219
4833413E03Rik	0.20756	0.628113	0.438504	0.437644	0.578696	0.274923	0.579188	0.275575
4833413G10Rik	0.525796	0.297051	0.34111	0.488231	0.38709	0.54161	0.277654	0.446185
4833414E09Rik	0.93332	0.0264383	0.585564	0.746495	0.252109	0.91295	0.105963	0.878858
4833417C18Rik	0.349746	0.638311	0.13188	0.764691	0.765833	0.634	0.356012	0.129713
4833417J16Rik	0.133177	0.740114	0.551435	0.416661	0.648483	0.181726	0.712228	0.285805
4833417J20Rik	0.0590499	0.895868	0.415294	0.77039	0.892349	0.372212	0.789999	0.069632
4833418N02Rik	0.281105	0.657035	0.717549	0.180578	0.422872	0.128318	0.747131	0.552885
4833419A21Rik	0.386068	0.42645	0.465947	0.343872	0.377079	0.347666	0.4625	0.435084
4833419E13Rik	0.39533	0.534288	0.700196	0.160415	0.302728	0.19613	0.677978	0.606724
4833419G08Rik	0.816656	0.0838912	0.57727	0.490934	0.170302	0.742548	0.238416	0.775754
4833419O12Rik	0.971349	0.0162847	0.881237	0.574871	0.0466292	0.92585	0.376528	0.966648
4833420D23Rik	0.44478	0.471339	0.683355	0.167546	0.261507	0.241238	0.63499	0.621034
4833420G17Rik	0.759437	0.20259	0.759811	0.201823	0.0826035	0.534299	0.535273	0.816613
4833420L08Rik	0.88412	0.0577095	0.448995	0.726486	0.323015	0.872193	0.0910483	0.78874
4833421K07Rik	0.306571	0.606892	0.683414	0.191404	0.391158	0.158958	0.703431	0.54114
4833422B07Rik	0.892874	0.0468082	0.512544	0.697321	0.26854	0.870081	0.11317	0.817963
4833422C13Rik	0.411322	0.566602	0.749771	0.1282	0.291974	0.171711	0.725391	0.65338
4833422M21Rik	0.580465	0.244852	0.438579	0.411139	0.287929	0.530286	0.308549	0.546994
4833423E24Rik	0.296386	0.528635	0.497624	0.333113	0.442645	0.270939	0.549211	0.393465
4833423F13Rik	0.974705	0.00768461	0.79794	0.752529	0.134306	0.953391	0.185648	0.958757
4833427F10Rik	0.229553	0.623545	0.563306	0.311292	0.497535	0.197734	0.64548	0.390026
4833427G06Rik	0.990171	0.00254541	0.841837	0.856271	0.16622	0.98174	0.144879	0.980755
4833428L15Rik	0.82556	0.11466	0.309747	0.738208	0.427275	0.840853	0.0790568	0.669653
4833428M15Rik	0.19145	0.703761	0.652595	0.27455	0.536807	0.133476	0.737412	0.429035
4833432E10Rik	0.165193	0.696288	0.545834	0.380031	0.595273	0.189527	0.681124	0.316798
4833438C02Rik	0.237029	0.799413	0.835536	0.143313	0.524045	0.0559431	0.869325	0.638707
4833439F03Rik	0.351417	0.541249	0.198825	0.653073	0.651626	0.545705	0.345968	0.20099
4833439L19Rik	0.00184751	0.998207	0.979046	0.780028	0.992537	0.0240808	0.997682	0.462125
4833441D16Rik	0.853162	0.303781	0.910396	0.0843466	0.0346627	0.519545	0.766269	0.924284
4833444G19Rik	0.297389	0.537861	0.534125	0.30198	0.427119	0.247248	0.577216	0.421006
4833446E11Rik	0.543537	0.308039	0.263819	0.578066	0.461148	0.607122	0.224598	0.402588
4833447I15Rik	0.240774	0.607276	0.553128	0.312501	0.486057	0.20852	0.630136	0.391474
4833447P13Rik	0.66895	0.178772	0.418049	0.486508	0.284539	0.633148	0.23237	0.596248
4921501E09Rik	0.200473	0.637647	0.433645	0.448654	0.591452	0.27667	0.582973	0.265289
4921504E06Rik	0.627691	0.239637	0.276037	0.601953	0.428405	0.668926	0.178169	0.476187
4921504P05Rik	0.428627	0.382027	0.453445	0.355713	0.353502	0.387274	0.423554	0.455485
4921504P13Rik	0.261177	0.602377	0.597526	0.267845	0.450497	0.189745	0.652128	0.441721
4921504P20Rik	0.586153	0.26069	0.298981	0.556805	0.410172	0.619604	0.214735	0.460787
4921506L19Rik	0.356201	0.568939	0.696352	0.169702	0.339721	0.175991	0.692473	0.581712
4921506M07Rik	0.314962	0.497565	0.424928	0.394272	0.462551	0.331834	0.48284	0.35441
4921507G05Rik	0.171265	0.697136	0.57825	0.347194	0.577056	0.170677	0.697496	0.348741
4921507H08Rik	0.225254	0.681659	0.234716	0.675841	0.737206	0.477181	0.489474	0.131061
4921507L20Rik	0.309646	0.524112	0.532771	0.299135	0.414933	0.254745	0.568017	0.428955
4921507P07Rik	0.35288	0.700222	0.820878	0.103458	0.375589	0.0964655	0.82401	0.6866
4921508D12Rik	0.934555	0.0263039	0.580856	0.753659	0.259156	0.915442	0.101658	0.879177
4921508M14Rik	0.728463	0.138134	0.517816	0.439262	0.204698	0.650938	0.265118	0.688884
4921509A06Rik	0.733197	0.154294	0.330661	0.624789	0.369467	0.741101	0.140253	0.59664
4921509J17Rik	0.0489993	0.954148	0.379362	0.899413	0.959063	0.527704	0.858861	0.0235793
4921509O07Rik	0.0125405	0.966739	0.655297	0.823474	0.954495	0.264528	0.930859	0.0876355
4921511C10Rik	0.0785482	0.823776	0.540147	0.540933	0.767485	0.200212	0.76719	0.19959
4921511E18Rik	0.201591	0.913395	0.926194	0.132041	0.668671	0.0173196	0.949974	0.741008
4921511H03Rik	0.408102	0.399077	0.418245	0.388776	0.389914	0.396347	0.410807	0.417133
4921511I17Rik	0.484645	0.346837	0.533022	0.289947	0.276373	0.379054	0.455298	0.544003
4921513H07Rik	0.538594	0.309414	0.570125	0.269474	0.230404	0.403269	0.456231	0.599449
4921513I03Rik	0.429997	0.396257	0.521941	0.293675	0.316737	0.341762	0.480642	0.502492
4921513I08Rik	0.211406	0.632733	0.358806	0.520556	0.62785	0.341424	0.535126	0.218431
4921515E04Rik	0.0191334	0.967	0.874043	0.553337	0.915772	0.0465393	0.962358	0.381142
4921515G04Rik	0.105538	0.779023	0.47596	0.539281	0.733636	0.240571	0.70649	0.191321
4921515L22Rik	0.25216	0.638517	0.236577	0.648899	0.700347	0.475541	0.45517	0.155701
4921517D16Rik	0.636708	0.221179	0.308922	0.573449	0.390842	0.658778	0.188392	0.506006
4921517D22Rik	0.463237	0.583026	0.0931778	0.802895	0.768157	0.71996	0.257839	0.163779
4921517O11Rik	0.0750796	0.909268	0.838338	0.332056	0.776178	0.0402012	0.91938	0.484683
4921518B13Rik	0.0970546	0.809458	0.407106	0.641557	0.794981	0.313207	0.701164	0.12752
4921518K17Rik	0.427317	0.385447	0.467285	0.342677	0.346316	0.376829	0.435588	0.463986
4921519G19Rik	0.832976	0.141802	0.241675	0.793737	0.516223	0.865883	0.058022	0.638769
4921520E09Rik	0.251445	0.700121	0.183048	0.737931	0.778258	0.550825	0.462915	0.106746
4921521C08Rik	0.424497	0.383245	0.424562	0.383178	0.374494	0.403995	0.40409	0.432904
4921521D15Rik	0.489365	0.322234	0.394707	0.422463	0.358106	0.475688	0.33772	0.457192
4921522E08Rik	0.317842	0.523249	0.279177	0.554569	0.580896	0.45073	0.399291	0.245073
4921522P10Rik	0.177349	0.680867	0.546103	0.36699	0.576058	0.192023	0.671492	0.329289
4921523L03Rik	0.374213	0.642639	0.787832	0.114146	0.337813	0.126311	0.781743	0.666673
4921523P09Rik	0.573705	0.267848	0.543956	0.30582	0.226192	0.456345	0.406034	0.604738
4921524J17Rik	0.4926	0.339595	0.290541	0.534015	0.45102	0.549525	0.27127	0.385351
4921524L21Rik	0.387082	0.455867	0.565286	0.258364	0.332732	0.281174	0.547349	0.504692
4921524M04Rik	0.31195	0.723047	0.119126	0.813851	0.828617	0.659089	0.417864	0.0861407
4921525D07Rik	0.591756	0.243932	0.345055	0.511467	0.362455	0.597066	0.236747	0.496352
4921525O09Rik	0.620961	0.221343	0.521642	0.350677	0.221204	0.521352	0.35102	0.62106
4921527H02Rik	0.207307	0.638774	0.525118	0.358078	0.539137	0.214082	0.634116	0.341242
4921528I07Rik	0.355153	0.453498	0.418479	0.391988	0.430505	0.360379	0.448651	0.379577
4921530L21Rik	0.073891	0.862707	0.721642	0.403744	0.750127	0.0888302	0.85687	0.350068
4921531C22Rik	0.122868	0.750544	0.468658	0.512424	0.701725	0.242411	0.681612	0.208624
4921531P14Rik	0.416533	0.40958	0.521808	0.293437	0.326466	0.331623	0.489248	0.49375
4921532D01Rik	0.652255	0.205242	0.32717	0.564898	0.370241	0.66353	0.18819	0.529889
4921534H16Rik	0.403503	0.403704	0.387835	0.419174	0.414706	0.414565	0.392545	0.392401
4921536K21Rik	0.291674	0.575508	0.608637	0.246818	0.41354	0.197076	0.643412	0.472622
4921539E11Rik	0.0686965	0.879473	0.753477	0.397006	0.765185	0.0749153	0.877231	0.373167
4921539H07Rik	0.0549236	0.868579	0.552572	0.611383	0.826528	0.211281	0.808005	0.163304
4922502B01Rik	0.594587	0.235582	0.471563	0.385539	0.260554	0.524263	0.32541	0.575854
4922502D21Rik	0.324099	0.86689	0.925094	0.0726492	0.520755	0.0308862	0.935688	0.795349
4922502N22Rik	0.250144	0.574389	0.400659	0.446246	0.547558	0.318744	0.519595	0.284522
4930401B11Rik	0.566585	0.280261	0.286142	0.562022	0.429043	0.611046	0.220595	0.436828
4930402C16Rik	0.319647	0.601918	0.693607	0.180896	0.377269	0.15901	0.706934	0.557596
4930402D18Rik	0.585539	0.243744	0.374821	0.477847	0.33704	0.573639	0.25946	0.511115
4930402F06Rik	0.394023	0.460697	0.590198	0.238185	0.319473	0.269261	0.566624	0.526455
4930402F11Rik	0.584324	0.263697	0.294327	0.560896	0.415608	0.620865	0.213513	0.456093
4930402H05Rik	0.36366	0.44484	0.38442	0.425078	0.447219	0.390471	0.419195	0.361115
4930402H24Rik	0.372722	0.607143	0.132111	0.754443	0.746148	0.637481	0.329906	0.147304
4930402K13Rik	0.137457	0.728006	0.456944	0.500017	0.680158	0.250478	0.65936	0.217372
4930403D09Rik	0.49247	0.321345	0.449303	0.369226	0.318069	0.442015	0.376969	0.495313
4930403L11Rik	0.647011	0.412152	0.0927189	0.816662	0.7098	0.801685	0.124918	0.311503
4930403O15Rik	0.372309	0.455313	0.524576	0.293268	0.360076	0.298435	0.520289	0.466592
4930403O18Rik	0.455434	0.354198	0.433732	0.377334	0.348927	0.421672	0.389835	0.460271
4930404F17Rik	0.491686	0.356519	0.575281	0.254369	0.254509	0.356183	0.491983	0.575174
4930404K06Rik	0.698462	0.157246	0.445381	0.483602	0.26002	0.651665	0.230785	0.632111
4930404N11Rik	0.562121	0.268819	0.507862	0.335346	0.250241	0.468346	0.379819	0.576428
4930405A07Rik	0.0813975	0.896799	0.325357	0.822668	0.908094	0.47472	0.757239	0.0453204
4930405D01Rik	0.0600488	0.866276	0.66214	0.48952	0.785045	0.125803	0.840531	0.266797
4930405G09Rik	0.765635	0.11393	0.533345	0.465064	0.194365	0.691332	0.247286	0.721629
4930405H06Rik	0.1153	0.838141	0.293551	0.764373	0.857367	0.454932	0.674242	0.0678257
4930405N21Rik	0.544512	0.275917	0.379439	0.455099	0.346327	0.533233	0.289867	0.485252
4930406D14Rik	0.933492	0.0531058	0.856279	0.385888	0.0369216	0.828325	0.467278	0.937507
4930406D18Rik	0.373568	0.592572	0.740816	0.139582	0.32655	0.156629	0.731197	0.62675
4930407I10Rik	0.606701	0.229508	0.501188	0.3628	0.237836	0.518637	0.342537	0.600643
4930408K08Rik	0.252006	0.572538	0.39445	0.451665	0.549595	0.324347	0.514414	0.281406
4930408O17Rik	0.742951	0.131026	0.420713	0.550524	0.282503	0.713702	0.18222	0.652715
4930412B13Rik	0.602994	0.242335	0.317744	0.545451	0.386886	0.62326	0.214018	0.486415
4930412C18Rik	0.383857	0.501995	0.642935	0.200288	0.317084	0.227267	0.624303	0.557811
4930412D23Rik	0.467023	0.348487	0.474099	0.340638	0.317196	0.403866	0.414534	0.494748
4930412F09Rik	0.0811486	0.851019	0.391701	0.712359	0.846533	0.35347	0.733467	0.0921352
4930412L05Rik	0.786884	0.2834	0.851549	0.113896	0.058621	0.477536	0.683553	0.872557
4930412O13Rik	0.0398475	0.946399	0.863923	0.433506	0.860346	0.0377201	0.946873	0.445182
4930413E15Rik	0.472813	0.337518	0.387228	0.426519	0.372453	0.467192	0.34376	0.440657
4930413F20Rik	0.894237	0.0432466	0.554376	0.666384	0.230247	0.862666	0.136105	0.831582
4930413G21Rik	0.483711	0.327476	0.390637	0.4253	0.364107	0.473744	0.338695	0.450536
4930414F18Rik	0.0496181	0.895164	0.727869	0.477804	0.809651	0.0941408	0.880089	0.305665
4930414L22Rik	0.850464	0.0639171	0.565651	0.56264	0.19038	0.796286	0.192799	0.797309
4930414N06Rik	0.262729	0.567621	0.50156	0.343647	0.477936	0.251612	0.576146	0.370299
4930415F15Rik	0.270402	0.645956	0.689065	0.202148	0.432895	0.140104	0.726078	0.521649
4930415O11Rik	0.016699	0.953287	0.768081	0.651705	0.914051	0.113288	0.933897	0.226813
4930415O20Rik	0.368591	0.471089	0.556682	0.267254	0.351262	0.274525	0.550941	0.486681
4930417H01Rik	0.103185	0.789979	0.593635	0.432825	0.696067	0.155386	0.76349	0.281298
4930417O22Rik	0.569867	0.274059	0.552681	0.296089	0.223544	0.446535	0.417352	0.607525
4930419G24Rik	0.383218	0.52694	0.177354	0.676703	0.659142	0.582292	0.314324	0.204428
4930420G21Rik	0.196013	0.723722	0.69763	0.242114	0.531495	0.111154	0.769731	0.472064
4930421C12Rik	0.293037	0.546597	0.294098	0.545748	0.589503	0.426383	0.427793	0.237422
4930422C21Rik	0.604393	0.243027	0.552168	0.31197	0.210049	0.483528	0.392577	0.62787
4930422I22Rik	0.184449	0.690936	0.605752	0.313535	0.551626	0.157715	0.707249	0.383759
4930422N03Rik	0.286091	0.537594	0.347318	0.485756	0.547605	0.376908	0.458888	0.273636
4930423C22Rik	0.714742	0.150739	0.543258	0.399426	0.18876	0.619998	0.299374	0.691766
4930423D22Rik	0.439569	0.370406	0.364372	0.445247	0.409623	0.457316	0.351357	0.40131
4930423M02Rik	0.670692	0.188904	0.343538	0.561464	0.352528	0.672954	0.185393	0.554283
4930423O20Rik	0.221397	0.757077	0.180171	0.776642	0.823508	0.566104	0.513984	0.0791638
4930424E08Rik	0.582506	0.278563	0.262036	0.594787	0.452595	0.639305	0.199307	0.430804
4930425F17Rik	0.436538	0.400295	0.268913	0.551227	0.503393	0.526191	0.299863	0.326938
4930425K24Rik	0.164506	0.726625	0.637985	0.309918	0.578797	0.134941	0.743325	0.39111
4930425O10Rik	0.599646	0.241372	0.330489	0.530526	0.374748	0.612811	0.223197	0.492499
4930426D05Rik	0.620523	0.462743	0.828251	0.0803191	0.14308	0.26858	0.74108	0.799826
4930426I24Rik	0.747409	0.130352	0.569474	0.405599	0.169993	0.648639	0.296902	0.725116
4930426L09Rik	0.588501	0.240984	0.475285	0.378792	0.260108	0.51573	0.332796	0.574061
4930427A07Rik	0.348271	0.50722	0.589894	0.244688	0.359882	0.239887	0.593457	0.497109
4930428B01Rik	0.31673	0.617122	0.70926	0.17236	0.381462	0.148232	0.723465	0.568507
4930428F12Rik	0.553842	0.378769	0.160399	0.704272	0.600694	0.690107	0.183516	0.31813
4930428O21Rik	0.332509	0.616021	0.15827	0.725305	0.7324	0.591157	0.366311	0.1459
4930429B21Rik	0.364745	0.443581	0.386372	0.42294	0.444902	0.389724	0.419677	0.363336
4930429D17Rik	0.743227	0.137885	0.59345	0.375209	0.15592	0.629581	0.325322	0.733101
4930429F11Rik	0.421889	0.41145	0.542473	0.275857	0.31386	0.321642	0.504517	0.511141
4930429F24Rik	0.828856	0.117055	0.299292	0.749561	0.441728	0.846905	0.0742077	0.667521
4930429L21Rik	0.384233	0.428097	0.464625	0.345197	0.379238	0.347305	0.462708	0.432897
4930429N05Rik	0.264485	0.576461	0.309832	0.540923	0.604639	0.401142	0.461216	0.226581
4930430A15Rik	0.226248	0.821516	0.850623	0.143359	0.549475	0.0475234	0.884924	0.649292
4930430F08Rik	0.729436	0.174068	0.280522	0.667147	0.425459	0.758414	0.121478	0.562754
4930430O22Rik	0.554613	0.266087	0.401299	0.436903	0.324916	0.528678	0.298299	0.506362
4930431C11Rik	0.369768	0.440631	0.361324	0.44855	0.460262	0.411506	0.399887	0.348631
4930431F12Rik	0.621927	0.212465	0.450166	0.422164	0.267706	0.565479	0.288892	0.581656
4930431P03Rik	0.84998	0.0908105	0.738476	0.353081	0.078952	0.715745	0.394774	0.854755
4930431P19Rik	0.318615	0.632962	0.730011	0.159737	0.382019	0.136737	0.742968	0.586889
4930432B10Rik	0.822641	0.083376	0.459864	0.614547	0.268611	0.793772	0.145938	0.735093
4930432F04Rik	0.976819	0.0127634	0.606339	0.891205	0.369559	0.972187	0.0470912	0.938871
4930432H08Rik	0.429886	0.385158	0.47908	0.331948	0.338031	0.370769	0.443594	0.473657
4930432J09Rik	0.816006	0.0834683	0.506866	0.561184	0.224667	0.769219	0.181854	0.748317
4930432K21Rik	0.231691	0.816526	0.140753	0.849015	0.882275	0.65084	0.541024	0.0491424
4930432L08Rik	0.36019	0.499753	0.599128	0.235575	0.346627	0.241168	0.595013	0.511505
4930432N10Rik	0.341118	0.476353	0.335266	0.481562	0.505677	0.414602	0.406675	0.307496
4930432O09Rik	0.182698	0.795235	0.785867	0.20429	0.57235	0.0669973	0.844938	0.545379
4930433M22Rik	0.391166	0.656214	0.0995073	0.810444	0.801155	0.694824	0.329702	0.119222
4930433N12Rik	0.98424	0.00535299	0.739391	0.872713	0.256188	0.976542	0.0861843	0.964489
4930434B07Rik	0.30224	0.527428	0.517581	0.314079	0.428257	0.260728	0.560725	0.412439
4930434J06Rik	0.866274	0.0668547	0.704383	0.435512	0.0992589	0.765825	0.320047	0.853693
4930434J08Rik	0.778231	0.105227	0.507799	0.506978	0.214786	0.719358	0.215423	0.71971
4930435E12Rik	0.439554	0.390703	0.284152	0.533523	0.484989	0.516285	0.305004	0.341351
4930435F05Rik	0.131024	0.826705	0.268287	0.769006	0.853174	0.478162	0.648002	0.0670024
4930435F18Rik	0.589648	0.252368	0.317128	0.539391	0.390404	0.611743	0.22214	0.476059
4930435H24Rik	0.451199	0.362368	0.467494	0.3446	0.330636	0.3954	0.41967	0.479996
4930435M08Rik	0.69779	0.161156	0.401513	0.526193	0.297174	0.672433	0.201617	0.608291
4930435N07Rik	0.166327	0.706341	0.344362	0.588553	0.708081	0.352067	0.582691	0.16343
4930438A08Rik	0.539592	0.447377	0.120592	0.75633	0.675987	0.717887	0.189535	0.260887
4930439G18Rik	0.289931	0.633404	0.188752	0.697613	0.724641	0.541909	0.410497	0.143236
4930440C22Rik	0.258513	0.566582	0.37534	0.468416	0.555755	0.342204	0.498056	0.27239
4930442E04Rik	0.93139	0.0291696	0.762098	0.555037	0.0925173	0.869815	0.279704	0.914761
4930442G10Rik	0.237933	0.62157	0.583202	0.290897	0.481996	0.188775	0.655188	0.412362
4930442G15Rik	0.509718	0.315576	0.50619	0.319721	0.275704	0.419475	0.413915	0.542626
4930442H23Rik	0.768271	0.118298	0.407741	0.59031	0.298917	0.747754	0.156703	0.666496
4930442J19Rik	0.0635631	0.85226	0.534026	0.596717	0.809144	0.217487	0.787964	0.167022
4930442L01Rik	0.637465	0.24794	0.639279	0.245247	0.159574	0.461059	0.464582	0.69457
4930442P07Rik	0.763114	0.117012	0.442778	0.551737	0.265949	0.72784	0.181461	0.679077
4930442P19Rik	0.725753	0.145448	0.38991	0.562646	0.308931	0.707998	0.175656	0.623447
4930443G03Rik	0.726008	0.185522	0.683368	0.259646	0.115786	0.545846	0.450237	0.764155
4930443O20Rik	0.266837	0.558252	0.362525	0.477991	0.556122	0.356052	0.483799	0.26955
4930444A19Rik	0.484101	0.341495	0.307069	0.51382	0.437895	0.53139	0.285891	0.391599
4930444E06Rik	0.755281	0.138448	0.633936	0.343837	0.132828	0.622728	0.359856	0.758304
4930444F02Rik	0.16508	0.688266	0.493962	0.426095	0.614571	0.224445	0.649969	0.276303
4930444G20Rik	0.025534	0.931455	0.618522	0.71501	0.904756	0.216305	0.884125	0.129191
4930444K16Rik	0.555453	0.267075	0.378606	0.460309	0.343117	0.543597	0.281989	0.492359
4930444M15Rik	0.515221	0.304164	0.474625	0.350888	0.290799	0.445423	0.382517	0.526341
4930444P10Rik	0.433071	0.377948	0.354336	0.455233	0.42196	0.459691	0.349481	0.389462
4930445B03Rik	0.522435	0.317419	0.281878	0.55132	0.448058	0.578411	0.246948	0.400749
4930445B16Rik	0.570267	0.267258	0.316539	0.531117	0.395947	0.595162	0.234206	0.461331
4930445E18Rik	0.264045	0.570232	0.328743	0.518265	0.587611	0.383813	0.469732	0.241118
4930445G23Rik	0.56565	0.263378	0.348219	0.49595	0.366638	0.57158	0.255687	0.47958
4930445K14Rik	0.837601	0.104859	0.743108	0.323266	0.0766039	0.688874	0.41949	0.849325
4930445N18Rik	0.42503	0.51976	0.146993	0.716161	0.681478	0.634518	0.27676	0.204021
4930447A16Rik	0.593667	0.29233	0.223151	0.642289	0.499075	0.672825	0.17691	0.408389
4930447C04Rik	0.571445	0.265403	0.528059	0.319926	0.235332	0.464551	0.392208	0.594094
4930447F04Rik	0.155427	0.705569	0.40795	0.526709	0.677792	0.291465	0.617603	0.200358
4930447F24Rik	0.367258	0.440453	0.403056	0.405735	0.430945	0.379196	0.429094	0.377266
4930447I22Rik	0.43036	0.408198	0.265025	0.555604	0.511414	0.525288	0.302604	0.319174
4930447K03Rik	0.877835	0.0557856	0.483368	0.689072	0.282326	0.856913	0.112198	0.793958
4930447M23Rik	0.776821	0.110807	0.428482	0.581302	0.281658	0.749633	0.162524	0.683308
4930447N08Rik	0.496354	0.316829	0.380833	0.438312	0.365597	0.490758	0.323276	0.452655
4930448A20Rik	0.365033	0.460891	0.51853	0.299256	0.368763	0.29768	0.519844	0.457444
4930448D08Rik	0.737217	0.13242	0.443318	0.522793	0.262258	0.697188	0.201029	0.659505
4930448E06Rik	0.730933	0.139068	0.545306	0.413363	0.18614	0.639713	0.287844	0.703347
4930448E22Rik	0.192208	0.674359	0.32214	0.585137	0.687184	0.37439	0.543859	0.17195
4930448F12Rik	0.266562	0.561724	0.494753	0.347749	0.476445	0.257976	0.568381	0.368285
4930448K20Rik	0.286316	0.56306	0.569581	0.277884	0.428043	0.218786	0.613419	0.439203
4930448N21Rik	0.117092	0.788005	0.360951	0.654132	0.786472	0.35168	0.660217	0.120173
4930449A18Rik	0.688092	0.233117	0.698169	0.216127	0.121682	0.480399	0.502404	0.751928
4930449C09Rik	0.14392	0.816822	0.771054	0.25097	0.627096	0.0674879	0.849011	0.49405
4930449E01Rik	0.574104	0.285859	0.26011	0.593409	0.456861	0.633739	0.203648	0.422889
4930449I04Rik	0.288776	0.589845	0.233183	0.629556	0.663426	0.486686	0.413685	0.182916
4930451E06Rik	0.151812	0.711415	0.407282	0.532621	0.6845	0.29217	0.621652	0.195904
4930451G09Rik	0.585996	0.245607	0.493687	0.359555	0.249374	0.501646	0.350474	0.583167
4930451I11Rik	0.3087	0.508468	0.464295	0.358871	0.446146	0.30044	0.515435	0.378403
4930452B06Rik	0.0387036	0.937501	0.833997	0.4554	0.853262	0.0498501	0.934745	0.398909
4930452G13Rik	0.478114	0.411121	0.647905	0.194024	0.242063	0.292965	0.577304	0.614628
4930453H23Rik	0.322793	0.488493	0.403382	0.413511	0.46917	0.351978	0.462416	0.344541
4930453J04Rik	0.927269	0.0268137	0.629538	0.691938	0.199447	0.896165	0.143735	0.882374
4930453L07Rik	0.12089	0.759145	0.426951	0.562169	0.729672	0.279305	0.668443	0.174453
4930453N24Rik	0.0244851	0.931913	0.654268	0.685006	0.898813	0.183136	0.89229	0.15536
4930453O03Rik	0.894875	0.0414438	0.598369	0.628137	0.191511	0.852763	0.166499	0.844569
4930455C13Rik	0.545667	0.284932	0.514458	0.322908	0.253749	0.447802	0.397174	0.570127
4930455D15Rik	0.633879	0.203949	0.41428	0.465573	0.292746	0.598374	0.25386	0.569218
4930455H04Rik	0.279151	0.541507	0.372269	0.461313	0.535102	0.353481	0.478428	0.287065
4930455J16Rik	0.779115	0.119882	0.637663	0.368385	0.129218	0.656163	0.340854	0.774339
4930455M05Rik	0.62126	0.212772	0.440169	0.431742	0.275237	0.570597	0.281612	0.575469
4930456A14Rik	0.44787	0.393487	0.561867	0.260623	0.287898	0.328625	0.506399	0.540236
4930456G14Rik	0.0835717	0.818933	0.592422	0.478274	0.739372	0.160143	0.783037	0.250367
4930456J16Rik	0.954312	0.0218555	0.559477	0.82903	0.328847	0.945374	0.0652788	0.898727
4930456K20Rik	0.198828	0.652223	0.537928	0.354167	0.546754	0.203115	0.649351	0.343395
4930456L15Rik	0.257321	0.565467	0.400111	0.442741	0.539498	0.322085	0.513087	0.29014
4930458D05Rik	0.753197	0.132155	0.375897	0.602964	0.326483	0.743548	0.149749	0.638106
4930458K08Rik	0.139057	0.743156	0.598536	0.369613	0.626546	0.153038	0.735323	0.330858
4930459C07Rik	0.278914	0.541531	0.459343	0.374195	0.479718	0.288333	0.533902	0.351839
4930459I23Rik	0.398643	0.746957	0.87618	0.0696083	0.368013	0.0777067	0.873211	0.762246
4930461C15Rik	0.0281731	0.931975	0.56584	0.756438	0.913996	0.269698	0.87295	0.0971737
4930463O16Rik	0.636443	0.201848	0.41856	0.462956	0.288807	0.598634	0.255141	0.573496
4930465K10Rik	0.515051	0.419728	0.705392	0.154335	0.208115	0.281186	0.623732	0.671984
4930465M20Rik	0.269962	0.634508	0.213276	0.671514	0.710633	0.506867	0.43294	0.149901
4930466F19Rik	0.564708	0.367563	0.162395	0.70437	0.594482	0.695413	0.177086	0.32886
4930466I24Rik	0.388478	0.645884	0.800564	0.104841	0.328125	0.124611	0.790973	0.68475
4930466K18Rik	0.225204	0.639849	0.5933	0.291252	0.496424	0.177871	0.671222	0.409815
4930467D19Rik	0.586963	0.239446	0.423888	0.429002	0.296749	0.545602	0.292901	0.542513
4930467D21Rik	0.498318	0.342119	0.55618	0.272068	0.258182	0.375282	0.468664	0.567007
4930468A15Rik	0.501428	0.368655	0.617573	0.220597	0.23437	0.33498	0.530176	0.607705
4930469G21Rik	0.30221	0.572507	0.623326	0.23266	0.399738	0.193249	0.650371	0.491192
4930470B04Rik	0.440362	0.412825	0.239245	0.587489	0.536146	0.552774	0.284394	0.305112
4930470H14Rik	0.229223	0.606944	0.500665	0.363446	0.519221	0.238079	0.600501	0.341896
4930470P17Rik	0.546006	0.272893	0.412118	0.422571	0.319761	0.513956	0.311962	0.507347
4930471E19Rik	0.198761	0.650112	0.361908	0.52877	0.643194	0.336245	0.549898	0.20901
4930471G03Rik	0.0858168	0.884563	0.804974	0.325031	0.741966	0.051638	0.89605	0.459984
4930471M09Rik	0.470599	0.425483	0.186322	0.657534	0.592263	0.617011	0.245506	0.27982
4930473A02Rik	0.779247	0.129529	0.66965	0.331099	0.112895	0.63679	0.3807	0.7876
4930473H19Rik	0.650906	0.19062	0.446951	0.444402	0.264061	0.598169	0.265997	0.59958
4930473M17Rik	0.466651	0.383585	0.580904	0.246347	0.268364	0.330833	0.513401	0.564037
4930473O22Rik	0.605589	0.263994	0.257114	0.610519	0.453936	0.661235	0.183129	0.444892
4930474A20Rik	0.0826283	0.823008	0.610117	0.46548	0.737671	0.148941	0.792413	0.263618
4930474H20Rik	0.686125	0.182691	0.58676	0.329408	0.168374	0.557662	0.366741	0.695019
4930474N05Rik	0.399855	0.43123	0.536174	0.281452	0.333053	0.309697	0.512807	0.492767
4930474N09Rik	0.226624	0.608841	0.49381	0.371232	0.525484	0.241742	0.597836	0.334467
4930477O15Rik	0.413432	0.394106	0.382817	0.424448	0.411673	0.425168	0.382071	0.39589
4930478L05Rik	0.0708589	0.868603	0.407181	0.728706	0.86282	0.351615	0.757522	0.086035
4930478M09Rik	0.482913	0.329392	0.442451	0.373717	0.32759	0.438413	0.377977	0.484501
4930478P22Rik	0.254754	0.571773	0.473668	0.372492	0.499879	0.267061	0.562262	0.343044
4930480E11Rik	0.594057	0.304076	0.661497	0.206226	0.170921	0.394162	0.522074	0.684169
4930480G23Rik	0.045476	0.886634	0.587233	0.618594	0.843228	0.194367	0.834196	0.168297
4930480K02Rik	0.871594	0.0637846	0.709254	0.441389	0.0977068	0.773283	0.318688	0.858719
4930480K15Rik	0.475631	0.395154	0.619181	0.216166	0.250588	0.311497	0.547538	0.59428
4930480K23Rik	0.810386	0.125255	0.728657	0.299417	0.0840212	0.648877	0.430701	0.828891
4930481A15Rik	0.723853	0.183433	0.675394	0.26654	0.119382	0.548645	0.441361	0.759243
4930481B07Rik	0.00386508	0.986597	0.859834	0.790256	0.972138	0.113788	0.977828	0.207303
4930483C01Rik	0.998962	0.000218253	0.93008	0.95526	0.196375	0.99786	0.117308	0.997377
4930483J18Rik	0.553764	0.349181	0.189533	0.667744	0.555461	0.667206	0.190362	0.347069
4930483K19Rik	0.131354	0.749887	0.5864	0.390198	0.642796	0.159577	0.734197	0.311872
4930483O08Rik	0.432368	0.461788	0.654852	0.187965	0.274707	0.252343	0.610422	0.594221
4930484H19Rik	0.140429	0.858493	0.829809	0.225823	0.658508	0.0442299	0.891669	0.556535
4930485E13Rik	0.43446	0.543608	0.748774	0.12616	0.271064	0.186705	0.714511	0.663981
4930485G23Rik	0.551116	0.306677	0.591265	0.254327	0.215516	0.400852	0.470032	0.619405
4930486A15Rik	0.171863	0.694298	0.571118	0.352212	0.577778	0.175141	0.692271	0.343632
4930486L24Rik	0.112242	0.839514	0.299969	0.761615	0.857087	0.448221	0.679081	0.0688447
4930487N04Rik	0.876263	0.0509697	0.619053	0.561803	0.161498	0.817557	0.208551	0.834949
4930488B22Rik	0.207968	0.643107	0.545242	0.340824	0.531603	0.201356	0.647581	0.357366
4930488L21Rik	0.771285	0.138228	0.673907	0.316319	0.111676	0.621443	0.394502	0.784794
4930488N15Rik	0.453009	0.355417	0.399193	0.411131	0.374471	0.443315	0.365821	0.435136
4930488N24Rik	0.429267	0.540953	0.741616	0.130922	0.274769	0.188569	0.708481	0.655929
4930500A05Rik	0.466841	0.440149	0.671975	0.17559	0.245966	0.266303	0.610518	0.624817
4930500E03Rik	0.870944	0.0580032	0.489811	0.670707	0.270187	0.846506	0.121754	0.789514
4930500F04Rik	0.30979	0.516433	0.507751	0.320057	0.424576	0.271411	0.547808	0.410821
4930500G05Rik	0.851181	0.0654329	0.618527	0.508065	0.150645	0.777968	0.239594	0.815564
4930500H12Rik	0.517206	0.370309	0.64541	0.200542	0.217143	0.328982	0.551504	0.634065
4930502E18Rik	0.171929	0.736681	0.27613	0.677099	0.766964	0.432123	0.56625	0.11587
4930502M04Rik	0.542042	0.282179	0.485834	0.348799	0.271606	0.463072	0.373941	0.550491
4930503B20Rik	0.127474	0.743281	0.465871	0.507174	0.694206	0.244056	0.674911	0.212219
4930503E14Rik	0.826102	0.0830926	0.447461	0.630537	0.281845	0.80194	0.136205	0.733058
4930503E24Rik	0.0490379	0.879635	0.574558	0.614504	0.836306	0.199985	0.824378	0.167042
4930503L19Rik	0.874216	0.0517915	0.567627	0.609123	0.20212	0.830317	0.168092	0.817594
4930504C09Rik	0.601209	0.342781	0.719353	0.158971	0.154524	0.354809	0.592245	0.721951
4930504O13Rik	0.299343	0.546364	0.563008	0.278246	0.415796	0.229605	0.599718	0.443778
4930505A04Rik	0.346452	0.464269	0.372365	0.440244	0.470579	0.38889	0.424405	0.339473
4930505M18Rik	0.482873	0.345033	0.521994	0.299478	0.282603	0.385005	0.44619	0.535854
4930505N22Rik	0.873618	0.051906	0.578334	0.597495	0.19269	0.82629	0.176989	0.820401
4930505O19Rik	0.47355	0.353824	0.521669	0.29822	0.288335	0.377235	0.452016	0.529829
4930505O20Rik	0.812334	0.0850974	0.539456	0.523403	0.19736	0.751912	0.209987	0.758156
4930506C21Rik	0.285002	0.563902	0.568178	0.279475	0.429868	0.219022	0.613085	0.437183
4930506M07Rik	0.331852	0.533871	0.608594	0.234484	0.371565	0.218256	0.620187	0.500025
4930507A01Rik	0.773223	0.108306	0.508833	0.499536	0.213273	0.71242	0.220488	0.716461
4930507D05Rik	0.00868887	0.980993	0.663407	0.888842	0.975274	0.32814	0.952157	0.0581276
4930507D10Rik	0.695466	0.160161	0.498284	0.427906	0.220616	0.620767	0.274451	0.657007
4930509E16Rik	0.120204	0.769049	0.393408	0.604203	0.754113	0.312871	0.660118	0.148357
4930509E22Rik	0.691695	0.162561	0.429557	0.493424	0.273245	0.652011	0.224423	0.618906
4930509J09Rik	0.67916	0.177934	0.541979	0.369848	0.194798	0.576425	0.326634	0.668337
4930509K18Rik	0.566	0.2604	0.47937	0.364412	0.265634	0.490537	0.351896	0.561935
4930510E17Rik	0.858222	0.0693491	0.68643	0.441251	0.108049	0.76009	0.307769	0.842647
4930511A02Rik	0.15565	0.70091	0.48684	0.444302	0.633311	0.228236	0.654976	0.260786
4930511E03Rik	0.234788	0.600323	0.501026	0.359565	0.511968	0.239998	0.596498	0.346921
4930511J24Rik	0.400774	0.474248	0.210518	0.62619	0.598115	0.555862	0.305355	0.249695
4930512B01Rik	0.0896455	0.808244	0.471781	0.582686	0.771786	0.252098	0.727911	0.164855
4930512H18Rik	0.556487	0.317742	0.623172	0.227869	0.201341	0.383344	0.501578	0.641534
4930512M02Rik	0.0950685	0.809552	0.631477	0.419061	0.706554	0.133502	0.791228	0.301499
4930513L20Rik	0.573625	0.274188	0.563086	0.287866	0.217003	0.443376	0.425281	0.615816
4930513N10Rik	0.162859	0.6913	0.429023	0.493618	0.651841	0.273708	0.618335	0.224332
4930513N20Rik	0.964673	0.0131431	0.654569	0.814617	0.257742	0.951386	0.0916833	0.92811
4930513O06Rik	0.241867	0.591806	0.500622	0.355629	0.503285	0.243131	0.590867	0.352572
4930515G01Rik	0.00254798	0.993392	0.78183	0.928577	0.990192	0.302118	0.982143	0.0639762
4930515G13Rik	0.936519	0.0225502	0.659831	0.696363	0.184989	0.905372	0.151531	0.897935
4930515I15	0.280475	0.717549	0.78543	0.144693	0.441694	0.0912651	0.810944	0.613673
4930516K23Rik	0.412601	0.394487	0.414787	0.392265	0.389128	0.402017	0.405135	0.41786
4930517E11Rik	0.604707	0.229236	0.374543	0.488153	0.332453	0.591967	0.246593	0.52459
4930517G19Rik	0.671869	0.18067	0.382461	0.523984	0.315302	0.654525	0.207172	0.578254
4930517J16Rik	0.251765	0.577642	0.361238	0.487933	0.574474	0.351246	0.496756	0.255925
4930517N10Rik	0.258698	0.595853	0.284874	0.576309	0.636412	0.423484	0.458006	0.201658
4930517O19Rik	0.362692	0.447625	0.445312	0.365165	0.407592	0.34624	0.462789	0.404191
4930518C04Rik	0.753345	0.121318	0.464675	0.519471	0.245959	0.706872	0.203624	0.681844
4930518F22Rik	0.0035486	0.988427	0.881843	0.781864	0.974094	0.0957983	0.981625	0.235469
4930518I15Rik	0.683855	0.210159	0.652307	0.260177	0.139044	0.510122	0.44505	0.726421
4930518J20Rik	0.123084	0.894138	0.864992	0.232355	0.708848	0.0311878	0.920337	0.584563
4930518P08Rik	0.886483	0.0475675	0.536889	0.663592	0.239153	0.855894	0.13367	0.819159
4930519A11Rik	0.354276	0.45427	0.397142	0.413375	0.44571	0.375257	0.434598	0.363489
4930519D14Rik	0.793508	0.0988997	0.455331	0.577602	0.261932	0.759489	0.166239	0.708921
4930519E07Rik	0.572822	0.251171	0.405191	0.440944	0.315636	0.543308	0.288806	0.521343
4930519F16Rik	0.617146	0.218681	0.385287	0.484367	0.320353	0.597871	0.245354	0.540111
4930519G04Rik	0.0851104	0.817043	0.59595	0.471303	0.73499	0.157349	0.783007	0.255821
4930519H02Rik	0.3219	0.551018	0.62105	0.228178	0.37939	0.20489	0.637263	0.502744
4930519N06Rik	0.323347	0.521981	0.268933	0.565709	0.587003	0.462716	0.390428	0.24096
4930519P11Rik	0.0709303	0.84823	0.652589	0.462625	0.758766	0.126704	0.824764	0.27985
4930520O04Rik	0.388981	0.418394	0.387358	0.419977	0.425508	0.404908	0.40264	0.381654
4930521G14Rik	0.562974	0.258822	0.424567	0.417086	0.304145	0.522016	0.309747	0.526661
4930521O11Rik	0.260737	0.600402	0.272017	0.592138	0.647971	0.437222	0.452075	0.192831
4930522H14Rik	0.342695	0.568373	0.183801	0.678915	0.68148	0.560124	0.353134	0.179757
4930522N08Rik	0.0586663	0.862023	0.612652	0.536972	0.797266	0.15922	0.821828	0.220622
4930523C07Rik	0.192304	0.648728	0.435788	0.454035	0.602002	0.273001	0.591861	0.259143
4930523O13Rik	0.555643	0.282501	0.538516	0.303935	0.236762	0.441632	0.41316	0.590638
4930524B15Rik	0.281554	0.538432	0.373475	0.458934	0.531622	0.353616	0.477071	0.289925
4930524B17Rik	0.740422	0.138637	0.586557	0.379635	0.160132	0.629651	0.320539	0.728251
4930524C18Rik	0.416902	0.430275	0.575191	0.248923	0.30576	0.295722	0.538415	0.530224
4930524J08Rik	0.337873	0.662036	0.777471	0.128454	0.372656	0.116734	0.783407	0.638847
4930524N10Rik	0.357452	0.489257	0.572083	0.256702	0.356268	0.257196	0.571704	0.490307
4930524O07Rik	0.520535	0.322387	0.55981	0.273807	0.244237	0.39314	0.457739	0.58251
4930524O08Rik	0.274864	0.580319	0.581174	0.27373	0.437985	0.20599	0.630197	0.439483
4930525G20Rik	0.417715	0.641855	0.0919785	0.816319	0.799549	0.711919	0.305845	0.127931
4930526F13Rik	0.860435	0.059033	0.548145	0.5991	0.21004	0.816256	0.16877	0.799625
4930526I15Rik	0.157471	0.698064	0.482067	0.446575	0.632447	0.231937	0.650616	0.259082
4930526L06Rik	0.127881	0.771707	0.644621	0.350994	0.640742	0.125927	0.772719	0.356713
4930527F18Rik	0.265806	0.57203	0.53154	0.316866	0.462856	0.233254	0.596486	0.395131
4930527J03Rik	0.063337	0.901114	0.385929	0.796977	0.903036	0.411424	0.785874	0.057294
4930528A17Rik	0.240816	0.605	0.546295	0.317941	0.488048	0.212858	0.624946	0.386286
4930528D03Rik	0.177941	0.776998	0.224623	0.754765	0.822653	0.509751	0.568789	0.079779
4930528G23Rik	0.162256	0.748957	0.283163	0.681398	0.775597	0.426514	0.581644	0.111718
4930529F21Rik	0.323553	0.568536	0.206226	0.652288	0.665455	0.527595	0.373974	0.186274
4930529I22Rik	0.359203	0.474092	0.539579	0.282472	0.365513	0.279816	0.54172	0.468355
4930529K09Rik	0.342772	0.507114	0.254936	0.577904	0.585868	0.484784	0.368186	0.244379
4930532I03Rik	0.972696	0.0163231	0.570594	0.887826	0.388196	0.968614	0.0434363	0.927385
4930532J02Rik	0.718652	0.150514	0.385052	0.560633	0.31293	0.702509	0.177607	0.615293
4930533B01Rik	0.440726	0.367183	0.415997	0.392896	0.369863	0.422231	0.386511	0.438195
4930533B18Rik	0.18438	0.678734	0.570086	0.340802	0.558834	0.178863	0.68223	0.355047
4930533K18Rik	0.498255	0.316367	0.368224	0.451793	0.375061	0.500742	0.313475	0.445384
4930533L02Rik	0.456628	0.446682	0.66719	0.17885	0.254219	0.261792	0.610707	0.616076
4930533N22Rik	0.793161	0.0998078	0.447849	0.584042	0.268535	0.761817	0.161902	0.705366
4930534H18Rik	0.0546183	0.915234	0.404565	0.812546	0.915714	0.411954	0.809587	0.0529777
4930534I15Rik	0.589052	0.256438	0.551573	0.305234	0.216154	0.467367	0.402869	0.61834
4930535F04Rik	0.704537	0.155437	0.41397	0.519919	0.286173	0.673797	0.204941	0.620044
4930535I16Rik	0.723323	0.141868	0.432377	0.519456	0.270717	0.686163	0.203785	0.643632
4930537H20Rik	0.456459	0.361578	0.48914	0.325214	0.315295	0.385018	0.434388	0.497753
4930539E08Rik	0.226742	0.603095	0.429635	0.431755	0.558198	0.28777	0.556943	0.286171
4930539J05Rik	0.0194388	0.954163	0.810553	0.592354	0.904595	0.0790801	0.941978	0.292512
4930540E01Rik	0.457268	0.360472	0.326686	0.487647	0.432566	0.497294	0.315591	0.386688
4930540M05Rik	0.0783514	0.87703	0.773212	0.359873	0.74788	0.0648676	0.881859	0.411671
4930542C12Rik	0.173245	0.790824	0.769103	0.221277	0.580282	0.0725836	0.835572	0.519958
4930542C16Rik	0.27771	0.683518	0.166213	0.745903	0.774889	0.575456	0.432294	0.111422
4930542D17Rik	0.311234	0.523204	0.535163	0.2967	0.412462	0.254052	0.568935	0.431848
4930542N06Rik	0.45944	0.399773	0.231084	0.598863	0.536052	0.571608	0.267423	0.312419
4930543E12Rik	0.844884	0.0734939	0.453948	0.654286	0.28608	0.823033	0.124839	0.752417
4930543N07Rik	0.153789	0.70595	0.513497	0.421827	0.625253	0.209113	0.671597	0.279383
4930544F09Rik	0.500599	0.476614	0.124864	0.746966	0.682688	0.693796	0.217219	0.235717
4930544G11Rik	0.137782	0.84731	0.8108	0.238057	0.652809	0.05103	0.879295	0.531359
4930544L04Rik	0.344549	0.464624	0.409272	0.402821	0.445643	0.360441	0.450025	0.365137
4930544L18Rik	0.544643	0.413737	0.13921	0.730625	0.639667	0.702837	0.186588	0.287483
4930544M13Rik	0.0587113	0.882274	0.72443	0.447046	0.786159	0.0917077	0.870364	0.323119
4930544N03Rik	0.227704	0.602037	0.419502	0.441323	0.563124	0.295829	0.550184	0.279371
4930545H06Rik	0.316651	0.583529	0.664374	0.200291	0.380491	0.175316	0.680438	0.532532
4930545L23Rik	0.66096	0.362231	0.113405	0.794812	0.666943	0.79333	0.116442	0.352969
4930546C10Rik	0.476532	0.418895	0.656651	0.187304	0.241462	0.285301	0.587939	0.619612
4930548F15Rik	0.234331	0.650017	0.255088	0.63617	0.699709	0.451496	0.47863	0.156215
4930548G14Rik	0.154778	0.804354	0.241406	0.765976	0.840785	0.499627	0.607962	0.0710362
4930548H24Rik	0.152437	0.746991	0.312139	0.654109	0.762321	0.392508	0.597559	0.124025
4930549C01Rik	0.758617	0.155251	0.686088	0.28776	0.108093	0.593185	0.423651	0.782961
4930549C15Rik	0.0400464	0.912235	0.507319	0.744927	0.896586	0.297554	0.836525	0.0913208
4930549O18Rik	0.649532	0.196694	0.513647	0.37666	0.218355	0.558343	0.32267	0.634796
4930550C14Rik	0.850753	0.0683943	0.475312	0.646227	0.269409	0.824413	0.131509	0.765774
4930550C17Rik	0.644736	0.363035	0.781296	0.11999	0.125353	0.347123	0.655353	0.778576
4930550L24Rik	0.694894	0.161646	0.511174	0.414316	0.211867	0.613077	0.286001	0.663074
4930551A22Rik	0.0920664	0.8059	0.458092	0.591922	0.773688	0.263481	0.720259	0.158216
4930551I15Rik	0.133079	0.862406	0.235617	0.828201	0.892868	0.547142	0.669334	0.0442325
4930551O13Rik	0.476848	0.333563	0.421061	0.393383	0.34532	0.447655	0.365561	0.466285
4930552N02Rik	0.336587	0.638887	0.141237	0.753778	0.759566	0.617434	0.367237	0.130477
4930552P12Rik	0.445611	0.420135	0.610801	0.220952	0.273848	0.29309	0.556596	0.571535
4930553M12Rik	0.101814	0.79585	0.612526	0.420122	0.695246	0.14396	0.774899	0.295163
4930553P13Rik	0.265609	0.55777	0.465072	0.374896	0.49157	0.277961	0.548003	0.345472
4930553P18Rik	0.0941393	0.842745	0.729418	0.351939	0.707787	0.082904	0.847397	0.390621
4930554C24Rik	0.498921	0.313583	0.419937	0.399558	0.334689	0.467015	0.349703	0.480484
4930554G24Rik	0.388771	0.420242	0.366835	0.441258	0.441468	0.419726	0.389299	0.366613
4930554H23Rik	0.126509	0.746035	0.524646	0.451052	0.669897	0.199729	0.704107	0.256519
4930554P06Rik	0.510981	0.302823	0.411392	0.411392	0.335138	0.483063	0.335138	0.483063
4930555B11Rik	0.331339	0.510008	0.557138	0.273678	0.385217	0.251136	0.574593	0.46199
4930555F03Rik	0.0756492	0.832095	0.597445	0.495314	0.75701	0.159745	0.794334	0.240983
4930556A12Rik	0.0608881	0.86424	0.657893	0.490077	0.783352	0.127943	0.837748	0.264743
4930556A17Rik	0.598387	0.231089	0.405504	0.453408	0.307884	0.567769	0.271767	0.539216
4930556A20Rik	0.619673	0.220802	0.513091	0.358359	0.226643	0.525263	0.344028	0.615523
4930556H04Rik	0.230734	0.674344	0.672805	0.233206	0.482131	0.134523	0.731845	0.478915
4930556J24Rik	0.170116	0.708116	0.607109	0.326349	0.573421	0.153426	0.718016	0.371001
4930556L07Rik	0.153162	0.730214	0.34091	0.612662	0.733788	0.358137	0.60006	0.146888
4930556M19Rik	0.850745	0.0678413	0.641474	0.480902	0.134664	0.767815	0.264159	0.822837
4930556N09Rik	0.350727	0.461409	0.358258	0.454488	0.478129	0.402166	0.41246	0.332171
4930556N13Rik	0.233327	0.594694	0.43072	0.426147	0.549139	0.289311	0.551875	0.292755
4930557A04Rik	0.292409	0.664015	0.738415	0.164264	0.413206	0.121026	0.761936	0.578128
4930557B21Rik	0.451888	0.393141	0.570132	0.254015	0.282109	0.32618	0.511916	0.548139
4930557J02Rik	0.185623	0.734071	0.25059	0.697842	0.775189	0.463174	0.546756	0.108483
4930558J18Rik	0.370277	0.517915	0.64642	0.199846	0.328884	0.216461	0.635087	0.552228
4930558J22Rik	0.662591	0.187553	0.378069	0.521449	0.320023	0.647266	0.21061	0.56881
4930558K02Rik	0.360126	0.55546	0.176502	0.684264	0.678311	0.574643	0.335816	0.185911
4930558N01Rik	0.851671	0.0679572	0.475495	0.647649	0.269825	0.825529	0.130828	0.766671
4930560O18Rik	0.158697	0.697363	0.496814	0.43106	0.623817	0.221448	0.657553	0.271755
4930562A09Rik	0.256695	0.568379	0.378843	0.465638	0.555259	0.338647	0.501577	0.273527
4930562C15Rik	0.7027	0.175945	0.317786	0.610834	0.379782	0.716612	0.152649	0.563797
4930562D21Rik	0.459454	0.351677	0.364984	0.447138	0.397604	0.471943	0.337902	0.415833
4930562F07Rik	0.475134	0.395914	0.61963	0.215766	0.250802	0.310762	0.548313	0.594294
4930563D23Rik	0.0657508	0.913175	0.831284	0.359952	0.791797	0.0437012	0.919535	0.458757
4930563E18Rik	0.659659	0.191547	0.531386	0.365934	0.205197	0.559444	0.331523	0.650586
4930563E22Rik	0.392822	0.462323	0.590999	0.237664	0.320248	0.267898	0.568105	0.52627
4930563F15Rik	0.582172	0.288582	0.615207	0.243296	0.191548	0.415881	0.475466	0.650929
4930563J15Rik	0.0755943	0.832792	0.491043	0.602468	0.796621	0.245083	0.755972	0.156395
4930563N14Rik	0.199385	0.773758	0.775204	0.196253	0.544045	0.0748783	0.830345	0.547993
4930564B12Rik	0.534378	0.300226	0.301991	0.532936	0.422217	0.574375	0.249529	0.424569
4930564B18Rik	0.779968	0.173077	0.230107	0.752861	0.503544	0.823256	0.079733	0.575628
4930564C03Rik	0.277746	0.566662	0.292691	0.554995	0.606972	0.421881	0.441681	0.223841
4930564D02Rik	0.148889	0.7105	0.455859	0.484112	0.660252	0.251256	0.646126	0.229607
4930565D16Rik	0.468654	0.370775	0.556222	0.267345	0.276263	0.349528	0.487789	0.549169
4930565N06Rik	0.769673	0.110985	0.526923	0.476693	0.199327	0.699663	0.238284	0.72171
4930566D17Rik	0.0876895	0.809867	0.570086	0.487813	0.735796	0.174002	0.768118	0.238711
4930566F21Rik	0.193937	0.674866	0.315356	0.592151	0.69103	0.381594	0.539954	0.168287
4930566N20Rik	0.265149	0.577838	0.547276	0.304409	0.458419	0.222816	0.60915	0.40644
4930567K12Rik	0.779516	0.217439	0.171578	0.799495	0.58649	0.84416	0.0678241	0.529194
4930568A13Rik	0.737329	0.13096	0.479752	0.487041	0.232718	0.680599	0.227107	0.677151
4930568D16Rik	0.855878	0.128511	0.813398	0.248674	0.0493181	0.669231	0.52461	0.884343
4930568G15Rik	0.182674	0.669506	0.525022	0.379609	0.574845	0.206986	0.653544	0.318069
4930569F06Rik	0.297568	0.657658	0.163401	0.73642	0.757925	0.579596	0.40683	0.124182
4930570B17Rik	0.828274	0.0862531	0.658362	0.418148	0.11951	0.722854	0.311479	0.813368
4930570E01Rik	0.308489	0.533647	0.555663	0.281048	0.40844	0.239202	0.587756	0.444907
4930570E03Rik	0.0725014	0.849462	0.66834	0.445844	0.753532	0.117092	0.830849	0.296939
4930570G19Rik	0.922896	0.0283489	0.6591	0.649397	0.166931	0.882712	0.175502	0.884929
4930571B16Rik	0.323581	0.499053	0.324282	0.498448	0.531029	0.414123	0.415065	0.285513
4930571K23Rik	0.0806362	0.975772	0.961712	0.268427	0.874269	0.0059631	0.983288	0.724314
4930572C08Rik	0.518535	0.306451	0.50178	0.326204	0.273573	0.430492	0.404014	0.545417
4930572G02Rik	0.0996966	0.847871	0.754327	0.325941	0.700947	0.0717177	0.859045	0.42398
4930572J10Rik	0.280625	0.569179	0.2802	0.569506	0.61695	0.434942	0.434379	0.216042
4930573C08Rik	0.312016	0.514931	0.316518	0.51113	0.548971	0.414907	0.420937	0.270393
4930573G07Rik	0.576178	0.25874	0.331697	0.517839	0.379279	0.591046	0.238976	0.476084
4930573O21Rik	0.249457	0.575987	0.455801	0.391957	0.515244	0.277363	0.554355	0.325315
4930577N17Rik	0.777088	0.109609	0.573082	0.437717	0.167872	0.687791	0.273327	0.7464
4930578C19Rik	0.548032	0.633011	0.876883	0.0512047	0.221093	0.151171	0.839605	0.813829
4930578G10Rik	0.712353	0.149395	0.425205	0.516035	0.276531	0.677126	0.206837	0.631771
4930578I06Rik	0.0888015	0.887482	0.815722	0.313103	0.740292	0.0475063	0.900998	0.477432
4930578I07Rik	0.135642	0.82213	0.768058	0.262771	0.639901	0.067837	0.850482	0.482214
4930578M01Rik	0.930941	0.0253401	0.630709	0.702979	0.203794	0.901757	0.138648	0.886262
4930579D07Rik	0.552981	0.315038	0.236676	0.611905	0.491261	0.632834	0.206961	0.387994
4930579F01Rik	0.263398	0.728984	0.783068	0.153587	0.461779	0.0872672	0.814517	0.600857
4930579G18Rik	0.514065	0.313467	0.31396	0.513649	0.417795	0.549999	0.269525	0.418454
4930579G24Rik	0.0327348	0.915878	0.588351	0.693138	0.88681	0.222737	0.86147	0.131485
4930579H20Rik	0.175594	0.785438	0.764173	0.221716	0.57513	0.0751558	0.830855	0.517049
4930579K19Rik	0.311233	0.559124	0.234926	0.61597	0.638667	0.49175	0.391268	0.202417
4930579P08Rik	0.0376117	0.903047	0.604947	0.643162	0.863664	0.193226	0.853641	0.160724
4930581F22Rik	0.389782	0.701575	0.0850861	0.842711	0.837715	0.724457	0.34952	0.0969406
4930583I09Rik	0.769816	0.112743	0.555054	0.447586	0.179514	0.686558	0.262984	0.733856
4930584F24Rik	0.199783	0.650837	0.354102	0.537053	0.648026	0.343596	0.545675	0.203968
4930588G05Rik	0.0800753	0.837152	0.660538	0.431556	0.736514	0.119493	0.819969	0.303234
4930588G17Rik	0.871719	0.0530151	0.604232	0.567117	0.170536	0.815304	0.200895	0.826816
4930588J15Rik	0.514078	0.489403	0.769366	0.110786	0.20882	0.22795	0.705093	0.715925
4930589L23Rik	0.211349	0.698176	0.241331	0.680214	0.748001	0.469705	0.508566	0.124403
4930589P08Rik	0.167881	0.70385	0.586645	0.344184	0.580602	0.164896	0.705652	0.352098
4930590A17Rik	0.112728	0.767587	0.534765	0.466008	0.693255	0.193493	0.723616	0.246809
4930591A17Rik	0.53728	0.336065	0.223614	0.622297	0.512967	0.630489	0.211906	0.364948
4930592A05Rik	0.436053	0.385987	0.306678	0.507524	0.463882	0.496745	0.319262	0.356249
4930592C13Rik	0.787813	0.167125	0.23361	0.756885	0.502113	0.828837	0.0768982	0.585886
4930592I03Rik	0.227886	0.617643	0.538583	0.332161	0.506956	0.212672	0.628352	0.369598
4930593A02Rik	0.61959	0.239118	0.291443	0.581555	0.412042	0.653135	0.190246	0.480854
4930594C11Rik	0.424639	0.414962	0.558168	0.262785	0.305829	0.313068	0.517419	0.52346
4930594M17Rik	0.371863	0.443856	0.331704	0.480538	0.483841	0.435471	0.3807	0.327967
4930597G03Rik	0.422489	0.407028	0.284831	0.531918	0.494488	0.504402	0.317757	0.329253
4930597L12Rik	0.611166	0.306684	0.689358	0.18768	0.15547	0.391195	0.546005	0.708999
4930599N24Rik	0.597602	0.265796	0.265371	0.597913	0.445512	0.649642	0.191545	0.444952
4931400O07Rik	0.365994	0.686601	0.10136	0.818209	0.817349	0.690295	0.359915	0.103252
4931402G19Rik	0.310856	0.506482	0.355856	0.466885	0.515788	0.381905	0.442665	0.299839
4931402H11Rik	0.12065	0.772104	0.382185	0.617677	0.761698	0.32475	0.657098	0.140505
4931403G20Rik	0.022607	0.953983	0.831882	0.551791	0.896831	0.0628865	0.945643	0.336296
4931403M11Rik	0.563204	0.266479	0.342259	0.501098	0.372938	0.573091	0.253663	0.473817
4931406B18Rik	0.297182	0.554185	0.268906	0.576097	0.612112	0.451972	0.414548	0.220156
4931406C07Rik	0.101231	0.831349	0.344021	0.720212	0.837484	0.3917	0.692604	0.0869658
4931406E20Rik	0.0621083	0.862273	0.486413	0.657316	0.83616	0.266768	0.780263	0.127661
4931406H21Rik	0.955311	0.014776	0.709991	0.727801	0.172033	0.92904	0.154481	0.926099
4931406P16Rik	0.905657	0.125115	0.222277	0.882591	0.61215	0.93132	0.0258283	0.719794
4931407E12Rik	0.574638	0.340985	0.180375	0.684965	0.563802	0.688298	0.175053	0.354815
4931407J08Rik	0.692394	0.170844	0.559542	0.362587	0.182053	0.58234	0.333401	0.685406
4931408D14Rik	0.590337	0.353488	0.156908	0.718426	0.597627	0.716301	0.160521	0.343758
4931409D07Rik	0.229666	0.604889	0.370485	0.492374	0.594487	0.33601	0.522177	0.243869
4931412I15Rik	0.718994	0.277011	0.784054	0.146865	0.0908939	0.445351	0.610258	0.810816
4931413K12Rik	0.136312	0.731768	0.524173	0.436145	0.651859	0.200197	0.694108	0.267961
4931414P19Rik	0.231595	0.727781	0.187163	0.750897	0.797649	0.548703	0.491913	0.0941972
4931415C17Rik	0.118008	0.75797	0.511951	0.477749	0.691346	0.209391	0.706789	0.235836
4931417E11Rik	0.0588345	0.865387	0.508105	0.644833	0.834499	0.248759	0.790561	0.137324
4931423N10Rik	0.209651	0.633493	0.3657	0.514091	0.624815	0.334899	0.539943	0.222114
4931428A05Rik	0.370186	0.46324	0.279873	0.540928	0.535914	0.476642	0.355473	0.28607
4931428F04Rik	0.233149	0.647165	0.628176	0.261286	0.480906	0.160362	0.693904	0.444095
4931428L18Rik	0.595141	0.271189	0.257923	0.604794	0.454849	0.652161	0.189782	0.43739
4931429I11Rik	0.369568	0.53239	0.186621	0.666049	0.655146	0.566384	0.327609	0.203193
4931429L15Rik	0.0955857	0.80119	0.594944	0.447631	0.711886	0.155603	0.77161	0.271327
4931429P17Rik	0.653728	0.18944	0.417796	0.475532	0.286606	0.617115	0.242709	0.585244
4931430N09Rik	0.0379051	0.911506	0.724997	0.533013	0.842744	0.104485	0.891113	0.270638
4931431B13Rik	0.0302014	0.920589	0.605154	0.692488	0.890567	0.213084	0.870191	0.136299
4931431C16Rik	0.0699449	0.841129	0.594112	0.515381	0.772032	0.164857	0.799831	0.227777
4931431F19Rik	0.166687	0.705535	0.344878	0.587387	0.707033	0.351489	0.582351	0.164198
4931432E15Rik	0.171316	0.686766	0.538243	0.379796	0.587903	0.195686	0.671289	0.317095
4931432P07Rik	0.687882	0.178838	0.578047	0.339793	0.172604	0.565369	0.356046	0.691762
4931439C15Rik	0.10476	0.792813	0.616763	0.410961	0.688482	0.141216	0.774581	0.30291
4932412D23Rik	0.530245	0.35833	0.646991	0.201574	0.208915	0.339976	0.545393	0.642016
4932414N04Rik	0.226068	0.611935	0.36037	0.506586	0.607005	0.343662	0.520893	0.232912
4932416H05Rik	0.751623	0.2676	0.809573	0.139009	0.0751965	0.468946	0.629757	0.837558
4932416J16Rik	0.675513	0.235918	0.223703	0.683014	0.491542	0.737743	0.130735	0.475674
4932418E24Rik	0.00647321	0.979666	0.840926	0.739637	0.958162	0.104502	0.968741	0.225484
4932422M17Rik	0.113101	0.771168	0.567672	0.435884	0.682207	0.171143	0.740123	0.273629
4932429P19Rik	0.582307	0.243464	0.441492	0.409136	0.285235	0.530319	0.309557	0.549978
4932430A15Rik	0.320353	0.506385	0.512828	0.312763	0.412004	0.273987	0.544699	0.422181
4932431P20Rik	0.374379	0.437523	0.460348	0.349884	0.389429	0.343532	0.466128	0.423057
4932432N04Rik	0.276321	0.547168	0.358872	0.477301	0.548572	0.363065	0.47351	0.274559
4932434E15Rik	0.355995	0.452756	0.42194	0.38848	0.427559	0.358437	0.450493	0.382679
4932435O22Rik	0.359678	0.611772	0.747336	0.138885	0.341647	0.145324	0.743779	0.624654
4932437C15Rik	0.573996	0.276423	0.570143	0.281455	0.21362	0.438942	0.432288	0.620137
4932438A13Rik	0.139948	0.813701	0.261671	0.760181	0.843094	0.478653	0.63042	0.0716208
4932438H23Rik	0.336598	0.48762	0.507982	0.313051	0.398595	0.286824	0.529869	0.430278
4932439E07Rik	0.832867	0.0761272	0.483582	0.609319	0.251792	0.799099	0.151659	0.753185
4932441J04Rik	0.958437	0.0154276	0.795144	0.643313	0.0979601	0.918653	0.249835	0.942924
4932441P12Rik	0.816935	0.103402	0.689645	0.360079	0.101682	0.686287	0.365597	0.817718
4932442E05Rik	0.301419	0.570945	0.235932	0.619056	0.647001	0.487384	0.401219	0.195483
4932442L08Rik	0.121377	0.804783	0.708441	0.317628	0.653287	0.0930974	0.817863	0.406598
4932443L11Rik	0.458483	0.350365	0.396176	0.41497	0.373548	0.449681	0.3599	0.436855
4932702M13Rik	0.551957	0.356539	0.675118	0.183135	0.189768	0.339538	0.565517	0.670853
4932702P03Rik	0.258986	0.580785	0.317317	0.535002	0.603834	0.392364	0.469627	0.227894
4932703K07Rik	0.372458	0.499973	0.621613	0.21709	0.33078	0.23411	0.609478	0.535454
4933400A11Rik	0.181634	0.778476	0.761531	0.217741	0.565254	0.0774465	0.826366	0.519666
4933400F21Rik	0.249919	0.595062	0.311794	0.547615	0.619696	0.394676	0.47642	0.21583
4933401B06Rik	0.118456	0.777464	0.37905	0.62649	0.768716	0.329454	0.660091	0.135407
4933401D09Rik	0.358086	0.50376	0.233344	0.602606	0.599501	0.512674	0.34776	0.237593
4933401H06Rik	0.614343	0.223791	0.50486	0.363421	0.233223	0.524563	0.340378	0.607565
4933401J01Rik	0.571002	0.286857	0.262956	0.589043	0.45427	0.629424	0.206847	0.422717
4933401L05Rik	0.413524	0.394457	0.430955	0.376502	0.377765	0.391443	0.416486	0.429746
4933402C05Rik	0.434155	0.373866	0.424418	0.384007	0.368282	0.411397	0.397318	0.439451
4933402C06Rik	0.241102	0.603559	0.542747	0.32064	0.488796	0.215233	0.622084	0.383815
4933402D24Rik	0.409694	0.398585	0.372564	0.434955	0.422163	0.429869	0.377889	0.385874
4933402E13Rik	0.815819	0.0923363	0.416982	0.641786	0.306332	0.799197	0.127922	0.711157
4933402E15Rik	0.701284	0.162183	0.550832	0.379231	0.185757	0.598652	0.317617	0.686748
4933402J07Rik	0.046809	0.943464	0.8699	0.401667	0.847615	0.0335804	0.946455	0.472946
4933402J15Rik	0.369891	0.471466	0.560753	0.263822	0.348782	0.272671	0.553806	0.490406
4933402N03Rik	0.434436	0.374303	0.374234	0.434501	0.404783	0.446538	0.361472	0.404688
4933403J19Rik	0.421373	0.391262	0.342513	0.467148	0.439489	0.45991	0.35047	0.372411
4933403L11Rik	0.0457656	0.896456	0.508629	0.708145	0.875645	0.276265	0.820374	0.107593
4933403O03Rik	0.215043	0.717397	0.217011	0.716303	0.775593	0.504427	0.50696	0.106838
4933403O08Rik	0.70247	0.170526	0.592254	0.337112	0.162161	0.575319	0.359295	0.707519
4933404G15Rik	0.0728155	0.836336	0.506733	0.593951	0.796211	0.232969	0.764849	0.163455
4933404I11Rik	0.767499	0.153527	0.280815	0.700174	0.434687	0.793929	0.100871	0.597027
4933404K08Rik	0.623111	0.274006	0.218838	0.660037	0.500406	0.698381	0.158208	0.42832
4933404K13Rik	0.183028	0.689687	0.320585	0.598006	0.702699	0.376129	0.555036	0.161837
4933404M09Rik	0.75312	0.122948	0.541468	0.441674	0.18818	0.670806	0.265359	0.716516
4933404O12Rik	0.270287	0.549101	0.414711	0.421184	0.515174	0.316616	0.511095	0.311783
4933405D12Rik	0.809298	0.100771	0.387582	0.657705	0.33284	0.801	0.118343	0.692141
4933405E24Rik	0.0958418	0.795474	0.482866	0.55437	0.751593	0.238601	0.722285	0.182685
4933405L10Rik	0.478108	0.349165	0.299855	0.520658	0.448095	0.532025	0.286072	0.381808
4933405O20Rik	0.235485	0.606671	0.33348	0.531157	0.617486	0.370336	0.499675	0.220405
4933406B15Rik	0.174715	0.753264	0.712477	0.251576	0.564923	0.098869	0.791864	0.466581
4933406B17Rik	0.30551	0.530781	0.295129	0.539242	0.576033	0.4307	0.416873	0.248248
4933406C10Rik	0.972912	0.00826494	0.787112	0.751453	0.140021	0.95117	0.179642	0.955555
4933406F09Rik	0.713717	0.14911	0.523484	0.418864	0.201705	0.629486	0.282031	0.681632
4933406G16Rik	0.334039	0.479665	0.457253	0.358817	0.425774	0.319969	0.492028	0.39207
4933406J08Rik	0.464233	0.355493	0.320922	0.49498	0.434278	0.506596	0.307389	0.387469
4933406J09Rik	0.431397	0.396508	0.526956	0.289387	0.313529	0.339441	0.484256	0.506743
4933406J10Rik	0.291574	0.53083	0.347873	0.482803	0.541466	0.378947	0.454446	0.278476
4933406K04Rik	0.234186	0.595313	0.394733	0.462638	0.57113	0.317503	0.530474	0.266319
4933406L23Rik	0.137771	0.748033	0.609545	0.36289	0.626961	0.146477	0.743225	0.338513
4933406P04Rik	0.143064	0.768437	0.679424	0.306476	0.613236	0.109526	0.785526	0.404793
4933407A17Rik	0.71484	0.211677	0.707647	0.224407	0.110282	0.510408	0.493992	0.770071
4933407C09Rik	0.0592044	0.85945	0.581284	0.564593	0.804239	0.182219	0.809705	0.195723
4933407E14Rik	0.757966	0.136621	0.635349	0.345284	0.131836	0.625813	0.358978	0.760524
4933407G14Rik	0.11694	0.771925	0.59822	0.403645	0.667513	0.151894	0.753454	0.303711
4933407I05Rik	0.503234	0.311793	0.451023	0.370246	0.311447	0.450257	0.371065	0.50353
4933407I08Rik	0.321299	0.658462	0.760036	0.142462	0.385549	0.120199	0.77173	0.614262
4933407I18Rik	0.127477	0.816654	0.745074	0.286573	0.648014	0.0768946	0.83867	0.44956
4933407K13Rik	0.16084	0.737684	0.654197	0.302648	0.583807	0.125505	0.757064	0.401262
4933407L21Rik	0.96543	0.0284098	0.475304	0.896483	0.461962	0.96508	0.0304464	0.899641
4933407O12Rik	0.326416	0.485614	0.380199	0.436381	0.482324	0.37137	0.444749	0.330151
4933408J17Rik	0.513266	0.311687	0.32307	0.503585	0.409183	0.543226	0.275263	0.42445
4933408K01Rik	0.26521	0.600119	0.601922	0.262727	0.444903	0.18885	0.653329	0.44817
4933408M05Rik	0.940482	0.0321906	0.821269	0.496349	0.0591184	0.867235	0.361032	0.933964
4933408N05Rik	0.371342	0.623074	0.124912	0.768273	0.761569	0.648364	0.334623	0.137631
4933409D19Rik	0.373307	0.44263	0.481781	0.330446	0.378885	0.328087	0.483864	0.437339
4933409F18Rik	0.126386	0.77411	0.351971	0.646355	0.774889	0.356418	0.643353	0.124873
4933409L14Rik	0.440231	0.370543	0.358315	0.451676	0.41426	0.462101	0.346972	0.397445
4933411B09Rik	0.156034	0.707234	0.54085	0.394908	0.611834	0.19111	0.685735	0.303222
4933411D12Rik	0.932841	0.110525	0.911073	0.232089	0.0174397	0.768826	0.643438	0.951942
4933411E02Rik	0.644658	0.200538	0.373628	0.513383	0.326042	0.631538	0.219682	0.55295
4933411E06Rik	0.541479	0.29689	0.29484	0.54313	0.427279	0.584851	0.241123	0.424553
4933411E08Rik	0.2304	0.615398	0.540967	0.328594	0.502937	0.212111	0.628296	0.373551
4933411G06Rik	0.658255	0.190856	0.520671	0.375716	0.212023	0.564214	0.322577	0.644087
4933411K05Rik	0.822825	0.106436	0.339027	0.713227	0.392057	0.829982	0.0902355	0.681759
4933411K16Rik	0.0544725	0.971503	0.942524	0.342909	0.883531	0.0111706	0.977217	0.630914
4933411O13Rik	0.455258	0.354416	0.434398	0.376662	0.348594	0.421079	0.39047	0.4606
4933412A08Rik	0.668352	0.244969	0.685667	0.216924	0.132436	0.464148	0.500589	0.735491
4933412E12Rik	0.270033	0.605523	0.622751	0.245701	0.43601	0.17845	0.668081	0.467961
4933412E24Rik	0.36868	0.467385	0.274495	0.54772	0.542877	0.480422	0.35429	0.280547
4933412L11Rik	0.474835	0.395068	0.21727	0.6177	0.546437	0.592858	0.251524	0.311882
4933412O06Rik	0.292486	0.567981	0.595267	0.256235	0.415196	0.20575	0.631355	0.463033
4933413C19Rik	0.239275	0.591473	0.374181	0.481491	0.579599	0.336012	0.514923	0.255111
4933413G19Rik	0.046797	0.891835	0.517428	0.691236	0.867641	0.262727	0.81841	0.116838
4933413I22Rik	0.151506	0.728998	0.350209	0.602946	0.728602	0.348323	0.604334	0.152196
4933413J09Rik	0.804589	0.0992294	0.63405	0.408401	0.131588	0.697467	0.309854	0.788973
4933414I06Rik	0.0396152	0.902513	0.683265	0.558028	0.840499	0.128846	0.873641	0.235415
4933414I15Rik	0.191184	0.652799	0.489113	0.403526	0.57644	0.233551	0.623808	0.298651
4933415A04Rik	0.30331	0.594989	0.661753	0.206321	0.394989	0.170401	0.6848	0.521769
4933415b22rik	0.294956	0.56793	0.600468	0.251529	0.411455	0.203749	0.634383	0.468729
4933415F23Rik	0.231364	0.918068	0.938293	0.109317	0.65492	0.0156167	0.956316	0.778223
4933415J04Rik	0.0942541	0.815517	0.650281	0.406378	0.706235	0.122916	0.802159	0.316711
4933416A02Rik	0.670089	0.185542	0.543907	0.360914	0.195498	0.564296	0.335548	0.663614
4933416C03Rik	0.230863	0.701215	0.714264	0.207993	0.485284	0.112534	0.76663	0.514802
4933416E03Rik	0.266685	0.55527	0.4545	0.384222	0.49587	0.28592	0.539931	0.338487
4933416E14Rik	0.243033	0.636185	0.256217	0.627176	0.687331	0.451087	0.468355	0.164665
4933416I08Rik	0.530505	0.295907	0.328506	0.503141	0.397148	0.55378	0.266974	0.440758
4933416M06Rik	0.565718	0.270112	0.526632	0.318942	0.238472	0.459664	0.394817	0.589747
4933416M07Rik	0.115297	0.761906	0.497767	0.496721	0.702833	0.220472	0.703301	0.221281
4933416O17Rik	0.538846	0.365952	0.669964	0.184669	0.198506	0.330756	0.56719	0.660941
4933417A18Rik	0.0349134	0.913351	0.565267	0.70509	0.887655	0.241502	0.853117	0.12025
4933417C20Rik	0.947473	0.0245827	0.550131	0.812498	0.319986	0.937192	0.070452	0.887992
4933417D19Rik	0.181209	0.679786	0.560458	0.351466	0.566073	0.183961	0.678037	0.344372
4933417E11Rik	0.441233	0.423787	0.609549	0.22182	0.277385	0.290559	0.557896	0.568142
4933417G07Rik	0.204459	0.643689	0.355195	0.531201	0.640457	0.343346	0.541006	0.209207
4933417O13Rik	0.457022	0.359054	0.33393	0.47975	0.426001	0.491933	0.320064	0.391824
4933421A08Rik	0.645402	0.194665	0.445248	0.442274	0.26633	0.593189	0.268588	0.59485
4933421D24Rik	0.354154	0.455231	0.430523	0.380425	0.423688	0.35117	0.457975	0.387505
4933421H06Rik	0.62115	0.212852	0.4396	0.432244	0.275689	0.570812	0.281253	0.575065
4933421H12Rik	0.371747	0.436235	0.422249	0.386312	0.41448	0.368412	0.439392	0.394258
4933421I07Rik	0.412318	0.444962	0.595401	0.233076	0.303255	0.27866	0.56081	0.541286
4933421O10Rik	0.129503	0.742499	0.532292	0.439237	0.661502	0.194414	0.705148	0.266205
4933422A05Rik	0.0309779	0.921713	0.717348	0.578783	0.864999	0.117717	0.897208	0.239938
4933423K11Rik	0.483712	0.35124	0.280816	0.543182	0.465541	0.549924	0.272375	0.371317
4933423L19Rik	0.176883	0.672242	0.41321	0.493844	0.639182	0.288281	0.595931	0.22679
4933423N03Rik	0.186919	0.656853	0.472382	0.423201	0.590503	0.244356	0.617513	0.281761
4933423P22Rik	0.0906907	0.833586	0.382234	0.694409	0.829569	0.351527	0.712339	0.0999359
4933424C08Rik	0.0707934	0.837762	0.548746	0.556156	0.783949	0.198459	0.781305	0.192554
4933424C09Rik	0.383001	0.444736	0.291246	0.525766	0.514407	0.474546	0.35073	0.304884
4933424G05Rik	0.321622	0.50555	0.310868	0.514672	0.545335	0.424427	0.41001	0.273486
4933424G06Rik	0.486648	0.340408	0.303351	0.51846	0.440451	0.535949	0.282119	0.390675
4933424H11Rik	0.618864	0.216705	0.478662	0.391956	0.248644	0.545384	0.314274	0.59578
4933424L07Rik	0.317495	0.516589	0.535487	0.294645	0.406071	0.257343	0.565108	0.436569
4933424M12Rik	0.156513	0.699209	0.453127	0.476564	0.648626	0.253825	0.636656	0.235898
4933424N20Rik	0.171654	0.742443	0.269698	0.687633	0.774892	0.441195	0.567174	0.11047
4933425B07Rik	0.141183	0.723743	0.438053	0.514326	0.684015	0.265925	0.646814	0.207311
4933425D22Rik	0.0178355	0.960606	0.589758	0.835026	0.95122	0.315626	0.91255	0.0680784
4933425E08Rik	0.99918	0.000270222	0.905461	0.973808	0.290218	0.99856	0.0670999	0.997424
4933425L06Rik	0.358815	0.451693	0.365693	0.445281	0.465502	0.401401	0.410847	0.343753
4933425M03Rik	0.448558	0.372645	0.503281	0.311498	0.31302	0.369046	0.451924	0.501978
4933426B08Rik	0.837383	0.0757533	0.63337	0.464431	0.136595	0.749726	0.271722	0.810703
4933426I03Rik	0.101603	0.786351	0.471519	0.552981	0.744524	0.245923	0.710252	0.182397
4933426K07Rik	0.760827	0.12378	0.590086	0.398898	0.156937	0.656075	0.305663	0.742828
4933427C19Rik	0.746214	0.146262	0.634428	0.333381	0.13362	0.609175	0.368986	0.753128
4933427D06Rik	0.254619	0.600576	0.576906	0.286476	0.462761	0.199515	0.639496	0.420769
4933427D14Rik	0.533454	0.601132	0.85433	0.0625587	0.219119	0.164552	0.812191	0.789513
4933427E11Rik	0.66805	0.221636	0.257031	0.645129	0.448608	0.714197	0.146711	0.494766
4933427E13Rik	0.27504	0.549137	0.480157	0.356858	0.47356	0.27197	0.551574	0.364169
4933427G17Rik	0.0302892	0.938913	0.806114	0.517097	0.87003	0.0678126	0.929681	0.334999
4933427I22Rik	0.582318	0.260618	0.545539	0.307972	0.22186	0.464262	0.401593	0.610839
4933427J07Rik	0.185256	0.66936	0.364931	0.539406	0.660849	0.331759	0.566131	0.1983
4933428C20Rik	0.523661	0.373607	0.659511	0.190338	0.209908	0.324396	0.563898	0.646456
4933428G20Rik	0.0406172	0.898602	0.570329	0.663135	0.865252	0.219896	0.840177	0.141444
4933428L01Rik	0.273585	0.552128	0.487245	0.351174	0.471877	0.266415	0.557779	0.368269
4933428L12Rik	0.717869	0.14807	0.540739	0.405041	0.19006	0.62537	0.294436	0.692612
4933428M09Rik	0.100049	0.792226	0.580417	0.450457	0.70575	0.164214	0.759729	0.265909
4933428P19Rik	0.698202	0.157647	0.439967	0.488741	0.264404	0.654074	0.227095	0.629103
4933429K18Rik	0.230057	0.678677	0.678807	0.229845	0.483187	0.131039	0.737188	0.483462
4933429O19Rik	0.679454	0.220656	0.24518	0.664121	0.463611	0.730059	0.135918	0.495512
4933430A20Rik	0.551585	0.277556	0.505327	0.333683	0.256147	0.459584	0.384758	0.568322
4933430H06Rik	0.581878	0.303876	0.219138	0.64215	0.506821	0.66648	0.182547	0.395708
4933430H16Rik	0.746263	0.127749	0.433424	0.541893	0.271657	0.712043	0.18787	0.661543
4933430I17Rik	0.416115	0.424487	0.260829	0.560534	0.524964	0.519751	0.311345	0.305079
4933430L12Rik	0.550374	0.380557	0.702246	0.161359	0.185894	0.316391	0.60013	0.687138
4933430N04Rik	0.273611	0.545788	0.396089	0.438642	0.523873	0.332289	0.49695	0.300538
4933431C10Rik	0.277075	0.627481	0.671521	0.21014	0.424526	0.152854	0.707045	0.511841
4933431E20Rik	0.986162	0.00562762	0.71467	0.897899	0.304765	0.980784	0.0648674	0.965296
4933431G14Rik	0.060955	0.878613	0.721569	0.441652	0.780509	0.0923411	0.86709	0.325015
4933431I19Rik	0.745317	0.168881	0.6877	0.272378	0.10986	0.571497	0.438607	0.776464
4933431J24Rik	0.301618	0.578551	0.632787	0.226294	0.399149	0.187151	0.659208	0.498054
4933431K14Rik	0.00234409	0.998596	0.985404	0.755925	0.993164	0.0157034	0.998314	0.527206
4933431K23Rik	0.130616	0.739054	0.514038	0.454271	0.666215	0.207194	0.694415	0.253237
4933431M02Rik	0.615869	0.278754	0.656091	0.219373	0.162556	0.422922	0.500572	0.692394
4933432I03Rik	0.816132	0.126011	0.290762	0.741423	0.444203	0.836972	0.0783752	0.649833
4933432I09Rik	0.596839	0.232189	0.450823	0.407249	0.274052	0.539203	0.306895	0.565223
4933432K03Rik	0.0621648	0.924391	0.850499	0.360252	0.807157	0.0373957	0.930932	0.477956
4933433C11Rik	0.574784	0.285722	0.259334	0.594536	0.457618	0.634781	0.202883	0.422809
4933433F19Rik	0.321947	0.508816	0.300894	0.526463	0.554737	0.433191	0.40503	0.265836
4933433G08Rik	0.375521	0.495444	0.218404	0.619205	0.605411	0.535603	0.328504	0.237646
4933433G15Rik	0.758633	0.124055	0.582064	0.404999	0.161866	0.657322	0.299426	0.737949
4933433G19Rik	0.288235	0.529225	0.444765	0.384117	0.477686	0.303323	0.516715	0.348403
4933433H22Rik	0.208321	0.6289	0.403412	0.473292	0.599371	0.302628	0.559342	0.249673
4933433M23Rik	0.238007	0.658379	0.23822	0.658242	0.715869	0.472419	0.472695	0.145093
4933433N18Rik	0.698636	0.168688	0.572584	0.354362	0.17354	0.58243	0.34161	0.695661
4933434C23Rik	0.422002	0.396637	0.495477	0.316723	0.334937	0.353603	0.462697	0.479512
4933434E20Rik	0.0138799	0.974667	0.596948	0.885771	0.969797	0.368227	0.934188	0.0479647
4933434M16Rik	0.0541095	0.91203	0.802319	0.412285	0.80808	0.0572845	0.911078	0.39827
4933434P08Rik	0.672534	0.239963	0.684567	0.220402	0.131281	0.470507	0.495921	0.737035
4933435C09Rik	0.386979	0.513948	0.185038	0.664418	0.64453	0.575349	0.311801	0.214947
4933435E02Rik	0.248242	0.582998	0.357531	0.494299	0.581615	0.353113	0.498179	0.250076
4933435G04Rik	0.145318	0.720954	0.412047	0.536887	0.69282	0.288319	0.631395	0.192286
4933436E23Rik	0.215712	0.623353	0.500205	0.373264	0.53721	0.233474	0.610723	0.329733
4933436F18Rik	0.216948	0.617632	0.470434	0.3994	0.548996	0.254525	0.590323	0.308265
4933436H12Rik	0.35326	0.467936	0.500308	0.31661	0.386957	0.302352	0.512441	0.436494
4933436I01Rik	0.0559728	0.871452	0.654828	0.510202	0.796793	0.132784	0.842045	0.25134
4933436I20Rik	0.486673	0.33464	0.496444	0.323447	0.293423	0.405532	0.420624	0.521892
4933436N17Rik	0.306326	0.506986	0.411973	0.409665	0.479214	0.336572	0.480728	0.338276
4933436P19Rik	0.851672	0.0645576	0.518686	0.60982	0.230463	0.813045	0.157091	0.782132
4933437F24Rik	0.39304	0.428515	0.506239	0.307396	0.351272	0.325076	0.49101	0.467706
4933437G19Rik	0.224698	0.636839	0.584396	0.298235	0.498879	0.183026	0.664716	0.402386
4933437I04Rik	0.851646	0.0645149	0.608844	0.519706	0.157794	0.782468	0.229554	0.812702
4933438A12Rik	0.699489	0.163424	0.549965	0.378549	0.186544	0.596892	0.318224	0.685184
4933438B17Rik	0.0269237	0.93187	0.585837	0.74186	0.910801	0.24925	0.877345	0.108133
4933438K21Rik	0.11058	0.791556	0.640177	0.382234	0.673847	0.127648	0.783076	0.330962
4933439C10Rik	0.529665	0.507953	0.795212	0.0951229	0.200934	0.2179	0.732543	0.741435
4933439G19Rik	0.804849	0.0915746	0.470111	0.579408	0.25241	0.768126	0.166553	0.724444
4933439N06Rik	0.481603	0.427192	0.174472	0.674352	0.605154	0.634207	0.234978	0.276463
4933439N14Rik	0.0951362	0.80848	0.627387	0.422126	0.706969	0.135879	0.788973	0.298075
4933440J02Rik	0.581413	0.246091	0.382215	0.468292	0.331847	0.56534	0.267103	0.512892
4933440K10Rik	0.101689	0.786671	0.467453	0.557262	0.746502	0.24948	0.708733	0.179424
4933440M02Rik	0.574091	0.374729	0.722614	0.149966	0.169166	0.32313	0.612792	0.711319
4933440N22Rik	0.045373	0.888917	0.651176	0.557623	0.82759	0.144284	0.854287	0.222339
5031415H12Rik	0.0862188	0.851011	0.369297	0.728516	0.851971	0.377638	0.723957	0.0838437
5031425E22Rik	0.869107	0.29665	0.919218	0.0842249	0.0295807	0.542279	0.775921	0.933348
5031426D15Rik	0.977317	0.0068585	0.813341	0.755324	0.126646	0.956851	0.194115	0.963287
5031434O11Rik	0.740578	0.128961	0.473594	0.496632	0.237698	0.687413	0.219953	0.676589
5031439G07Rik	0.296483	0.740389	0.819004	0.122473	0.439007	0.0785585	0.838113	0.655903
5033403F01Rik	0.0202505	0.943202	0.731055	0.648654	0.902498	0.130436	0.918233	0.207599
5033404E19Rik	0.279241	0.546764	0.492596	0.344034	0.463205	0.265545	0.557605	0.376651
5033405D04Rik	0.917323	0.0335834	0.562521	0.717821	0.249534	0.893834	0.113769	0.856463
5033406O09Rik	0.577857	0.274753	0.575111	0.278369	0.209717	0.439574	0.434797	0.625267
5033415L01Rik	0.129294	0.762996	0.623721	0.364241	0.640215	0.137575	0.758585	0.340486
5033417F24Rik	0.36073	0.506169	0.611845	0.226072	0.343349	0.233192	0.606713	0.521055
5033418A18Rik	0.775455	0.125055	0.645629	0.354499	0.125167	0.645851	0.35417	0.775398
5033423K11Rik	0.504379	0.310979	0.368627	0.453011	0.3719	0.505559	0.309595	0.449955
5033423O07Rik	0.995847	0.00427824	0.96792	0.704304	0.0228865	0.983716	0.472858	0.995027
5033425B01Rik	0.723011	0.140804	0.498597	0.45334	0.218514	0.653926	0.253269	0.676005
5033425G24Rik	0.968558	0.0136816	0.849215	0.622898	0.068308	0.928645	0.30868	0.959772
5033428C03Rik	0.847566	0.0987807	0.329215	0.7517	0.419966	0.857954	0.0728576	0.702186
5033430I15Rik	0.303844	0.580409	0.220817	0.63969	0.664254	0.504894	0.395983	0.184032
5033430J17Rik	0.0148164	0.958297	0.660006	0.782967	0.940833	0.231478	0.92121	0.108509
5230400M03Rik	0.841027	0.100166	0.740218	0.333539	0.0778756	0.697411	0.410125	0.850217
5230400M06Rik	0.571227	0.377384	0.722233	0.149699	0.170888	0.320531	0.613939	0.709745
5230401M06Rik	0.142237	0.768315	0.309005	0.677157	0.784489	0.401856	0.614589	0.110554
5330403D14Rik	0.138605	0.893375	0.208147	0.875484	0.923657	0.61485	0.69341	0.0286607
5330406M23Rik	0.975165	0.00843731	0.833901	0.707674	0.0974158	0.948684	0.240309	0.963542
5330409N07Rik	0.703461	0.153589	0.455789	0.47772	0.251532	0.652165	0.234746	0.641053
5330411J11Rik	0.587186	0.257736	0.550376	0.305532	0.217488	0.466182	0.402985	0.61654
5330411O13Rik	0.202697	0.646253	0.532903	0.355184	0.542911	0.207547	0.642967	0.343055
5330417C22Rik	0.631678	0.605448	0.898892	0.039491	0.16675	0.188915	0.850059	0.857112
5330417H12Rik	0.722307	0.143711	0.531362	0.419103	0.195817	0.63608	0.282152	0.69111
5330421C15Rik	0.243005	0.582957	0.407793	0.443163	0.551415	0.31042	0.52994	0.283828
5330421F21Rik	0.211354	0.623159	0.430209	0.442864	0.578309	0.282357	0.571012	0.272781
5330422M15Rik	0.751262	0.129171	0.398752	0.57992	0.303953	0.732232	0.163408	0.648259
5330423I11Rik	0.0815858	0.826257	0.619913	0.459962	0.738245	0.14309	0.798222	0.270199
5330425B07Rik	0.855165	0.0614178	0.568613	0.568797	0.190241	0.802144	0.190093	0.802082
5330426L24Rik	0.195822	0.760131	0.210698	0.752811	0.813688	0.523016	0.541916	0.0843381
5330426P16Rik	0.058311	0.921875	0.837745	0.378547	0.809799	0.0425355	0.926188	0.452572
5330427O13Rik	0.342619	0.737641	0.0962427	0.843946	0.850974	0.704713	0.401947	0.0790988
5330428N10Rik	0.231777	0.608759	0.342979	0.522552	0.613957	0.360671	0.507432	0.224539
5330430B06Rik	0.473949	0.337737	0.443354	0.371056	0.331939	0.43029	0.38477	0.479117
5330430C04Rik	0.674995	0.232835	0.229091	0.677311	0.484347	0.734516	0.132782	0.479481
5330431K02Rik	0.768835	0.113454	0.555526	0.445854	0.179143	0.684989	0.264309	0.733383
5330433J24Rik	0.498217	0.317333	0.459552	0.360752	0.30859	0.440213	0.381415	0.505707
5330434G04Rik	0.67467	0.174139	0.429312	0.479745	0.274703	0.633449	0.236252	0.606539
5330438D12Rik	0.293899	0.760338	0.834888	0.116543	0.452226	0.069581	0.85415	0.670966
5330439A09Rik	0.646385	0.198288	0.507418	0.380753	0.223002	0.558476	0.319377	0.629446
5330439B14Rik	0.201156	0.64302	0.508796	0.377121	0.55385	0.222939	0.628025	0.323095
5330439K02Rik	0.389424	0.417556	0.403135	0.404004	0.413781	0.393892	0.413172	0.393273
5430400D12Rik	0.89679	0.0426773	0.545947	0.67947	0.240668	0.868185	0.127985	0.831592
5430401F13Rik	0.291613	0.523908	0.41435	0.41244	0.492529	0.327155	0.493764	0.328572
5430401H09Rik	0.57286	0.348211	0.174435	0.69165	0.57335	0.6915	0.174675	0.347582
5430402E10Rik	0.280765	0.83323	0.887721	0.101233	0.516542	0.0411225	0.906736	0.725567
5430402M21Rik	0.481167	0.380049	0.602149	0.230456	0.251876	0.328236	0.5262	0.586318
5430402O13Rik	0.998839	0.000230305	0.938648	0.943467	0.161048	0.997425	0.146424	0.997327
5430402P08Rik	0.400925	0.424353	0.295996	0.519034	0.496919	0.481708	0.339406	0.322044
5430404G13Rik	0.973683	0.0139764	0.598763	0.881083	0.360829	0.96839	0.0502021	0.932872
5430405H02Rik	0.57671	0.260201	0.525874	0.324243	0.234369	0.471392	0.386467	0.596051
5430410E06Rik	0.422428	0.418621	0.25995	0.561584	0.522027	0.524395	0.306229	0.309079
5430411C19Rik	0.98994	0.00268938	0.824794	0.867972	0.189075	0.982276	0.125783	0.979287
5430414B12Rik	0.998509	0.00039984	0.898205	0.957877	0.247768	0.997289	0.0862736	0.995892
5430414B19Rik	0.0389664	0.941125	0.447251	0.846099	0.939725	0.416433	0.856178	0.0448549
5430416B10Rik	0.924061	0.0344602	0.522359	0.763885	0.300483	0.909685	0.0858106	0.853621
5430416G10Rik	0.267817	0.617433	0.640151	0.234771	0.436778	0.167184	0.684287	0.480068
5430416N02Rik	0.612463	0.236302	0.31495	0.553374	0.387986	0.633387	0.206564	0.491622
5430416O09Rik	0.559876	0.290576	0.572916	0.273711	0.218807	0.4225	0.44482	0.61353
5430419D17Rik	0.155523	0.710206	0.386008	0.552076	0.693045	0.311549	0.609265	0.183797
5430420F09Rik	0.867645	0.0652495	0.701655	0.442333	0.101204	0.769686	0.314267	0.853749
5430421F17Rik	0.46745	0.346511	0.464744	0.349492	0.322407	0.410518	0.406458	0.488891
5430421N21Rik	0.214832	0.633831	0.338881	0.541346	0.639791	0.360442	0.5234	0.206158
5430425E15Rik	0.724765	0.13977	0.502383	0.451256	0.215729	0.654175	0.255007	0.679034
5430427G11Rik	0.835506	0.0731073	0.590327	0.509139	0.16583	0.765051	0.230499	0.794322
5430427M07Rik	0.249439	0.725403	0.766382	0.169	0.473322	0.0915813	0.80438	0.575764
5430427N15Rik	0.849297	0.0955477	0.748366	0.337427	0.0743696	0.707878	0.411907	0.857769
5430427O19Rik	0.0105132	0.980868	0.901291	0.628635	0.948211	0.0461406	0.976633	0.369494
5430430B14Rik	0.0516158	0.875596	0.552333	0.626355	0.83661	0.216336	0.814032	0.155523
[truncated: 18,965 more rows]

## Sheet: C=3T3-L1 mRNA DE analysis
mRNA
[truncated: 20,553 more rows]

## Sheet: D=3T3-L1 directional analysis
GeneSymbol	up.CI.DEX.TNF	down.CI.DEX.TNF	CI.up.DEX.up.TNF.down	CI.down.DEX.down.TNF.up	CI.down.DEX.up.TNF.down	CI.up.DEX.up.TNF.down	CI.up.DEX.down.TNF.up	CI.down.DEX.up.TNF.up	CI.up.DEX.up.TNF.ns	CI.up.DEX.ns.TNF.up	CI.ns.DEX.up.TNF.up	CI.down.DEX.down.TNF.ns	CI.down.DEX.ns.TNF.down	CI.ns.DEX.down.TNF.down	CI.up.DEX.down.TNF.ns	CI.down.DEX.up.TNF.ns	CI.up.DEX.ns.TNF.down	CI.down.DEX.ns.TNF.up	CI.ns.DEX.up.TNF.down	CI.ns.DEX.down.TNF.up
[truncated: 20,552 more rows]

[truncated: 1 more sheets: E=Tissue and 3T3-L1 pathway]
