# Supplementary material for: Mitochondrial CoQ deficiency is a common driver of mitochondrial oxidants and insulin resistance
Source: eLife. 2018 Feb 6;7:e32111. doi: 10.7554/eLife.32111 (PMC5800848; doi:10.7554/eLife.32111)
Supplement: Supplementary file 3. — Correlation of protein (A) and pathway (B) expression with specified clinical measures. Significant r value = <−0.423 or >0.423. Tables contain combined z-score for proteins and pathway from in vivo and in vitro analyses. [file elife-32111-supp3.xlsx]

## Sheet: A=human_prote_pheno_correlation
Protein ID (uniprot)	Glucose infusion rate (GIR -highdoseumolminFFM)	Endogenous glucose production (EGP suppressionlowdoserelative)	Visceral Fat (cm2)	SC fat (cm2)	Liver Fat	Triglyceride (mmolL)	Asteady-state NEFAs (averagelowdoseSSNEFA)	HOMA_IR	delta.NEFAs	% suppression of NEFA	Age	BMI	combinedZscore Cell	combinedZscore Tissue
APOC2~Q6P163	0.472696	-0.0467106	-0.276325	0.215559	-0.0999764	-0.226858	-0.258378	-0.356738	-0.171712	0.179466	0.168654	0.0380032	NA	NA
HDGFRP3~A0A024R216	0.21207	-0.243534	0.18868	-0.265712	0.0747917	0.145836	-0.0692322	-0.0627775	-0.127159	0.0601002	-0.244834	-0.157098	NA	NA
NRP2~A0A024R412	0.240876	0.147766	-0.0294988	0.2799	-0.0516647	0.213191	-0.0204438	0.252771	0.276412	0.165634	0.125033	0.14785	NA	NA
HDLBP~A0A024R4E5	-0.0775415	-0.158407	-0.0574348	-0.235422	-0.112002	0.0375432	-0.019899	-0.137113	-0.235336	-0.0686822	0.250037	-0.197565	1.87774	4.5411
RPS9~A0A024R4M0	-0.30006	0.0126352	0.323705	-0.479626	0.209088	0.293128	0.477599	0.258094	-0.477415	-0.444826	-0.149668	-0.457365	2.08035	-0.785211
SERPINA1~A0A024R6I7	0.425659	-0.100521	-0.286549	-0.108754	-0.122734	0.150907	-0.331464	-0.153359	0.244672	0.409968	-0.187608	0.0912347	NA	NA
CES2~A0A024R6X1	-0.101253	0.0994168	0.184694	0.212528	0.255815	-0.0127112	0.0752408	0.170016	-0.0917996	-0.116121	0.19362	-0.260116	NA	NA
YTHDF3~A0A024R7W5	-0.152213	0.165647	0.297625	0.0219516	0.17177	-0.291959	0.399478	0.205612	0.112506	-0.311546	0.214325	-0.0360119	NA	NA
PSMA2~A0A024RA52	0.253504	-0.0631687	-0.23785	0.0454894	-0.0476152	-0.216197	-0.234872	-0.322341	0.269576	0.218601	-0.238331	0.348358	2.22116	1.29605
BAT3~A0A024RCR6	0.149142	0.0555234	0.0032217	-0.37086	-0.113365	-0.258763	0.170249	-0.293256	-0.173456	-0.125678	0.133244	-0.0847156	NA	NA
IGLV4-69~A0A075B6H9	0.114724	0.237001	-0.0987531	0.075837	-0.24141	0.26443	0.226581	0.15191	-0.234795	-0.268838	0.216622	-0.132789	NA	NA
IGLV8-61~A0A075B6I0	0.187448	0.0517305	-0.0112513	-0.379114	-0.247389	0.0214764	-0.384466	-0.0455478	0.355854	0.497819	0.0190692	-0.0319188	NA	NA
IGLV4-60~A0A075B6I1	0.288151	0.0811667	0.150478	-0.19601	0.260084	-0.15205	-0.0120031	0.120215	0.400507	0.215873	0.339497	-0.051267	NA	NA
IGLV2-18~A0A075B6J9	0.427782	0.0467564	0.114437	0.0164964	0.0163955	-0.0113513	-0.114454	-0.0285967	0.180363	0.215391	-0.138648	-0.0919368	NA	NA
IGLV3-10~A0A075B6K4	0.388341	-0.0691485	0.115322	-0.0469074	0.0839087	0.0436397	-0.131194	0.0202766	0.388631	0.34828	0.0784042	0.113388	NA	NA
IGLV3-9~A0A075B6K5	0.405157	-0.203698	0.0351173	-0.109554	-0.167098	0.208097	-0.153919	-0.212614	0.169181	0.260692	-0.22021	0.197845	NA	NA
IGLC3~A0A075B6L0	0.398002	-0.217651	-0.00693136	-0.03294	-0.113583	0.0928325	-0.248798	-0.366346	0.115234	0.301631	-0.287127	0.196476	NA	NA
IGLC7~A0A075B6L1	0.0322663	-0.388816	0.172589	0.203837	0.25798	-0.108973	0.158487	-0.318721	0.000533249	-0.0817262	-0.0235086	0.322317	NA	NA
IGHG3~A0A075B6N8	0.326086	-0.30387	-0.0597386	-0.0764607	0.116451	0.142195	-0.186666	-0.103452	0.20532	0.25846	-0.339353	0.188479	NA	NA
IGHM~A0A087WYJ9	0.357524	-0.0299174	-0.268542	-0.12202	-0.290957	0.220377	-0.458457	-0.274975	0.0994795	0.442193	-0.37872	-0.0792744	NA	NA
IGKV2D-28~A0A075B6P5	0.318852	-0.219744	-0.00301844	-0.238153	-0.204602	0.185773	-0.103717	-0.232163	-0.125291	0.101837	-0.400349	0.0561669	NA	NA
FNBP1L~A0A075B6Q2	-0.00443502	0.0384116	0.333331	0.00765644	-0.182667	0.146515	-0.0527454	-0.278144	0.289544	0.171733	0.280074	0.313567	NA	NA
IGHV4-4~A0A075B6R2	0.222035	-0.355541	-0.127697	0.39783	0.0859085	0.301809	-0.0677386	0.161133	0.0157563	0.128011	-0.295822	0.337547	NA	NA
IGKV2-24~A0A0C4DH68	-0.0749619	0.340592	-0.00356369	0.0547339	0.258643	-0.206308	0.203904	0.156807	0.0976557	-0.163871	0.38971	-0.12017	NA	NA
IGKV2D-29~A0A075B6S2	0.390707	-0.145041	-0.155017	-0.257501	-0.282911	0.203757	-0.433287	-0.121752	0.109862	0.497116	-0.276982	-0.175037	NA	NA
IGKV1-27~A0A075B6S5	0.0831873	0.00683224	0.148338	-0.435869	0.103362	0.119354	0.192048	0.0122274	-0.342627	-0.193968	-0.188847	-0.304923	NA	NA
EPPK1~A0A075B730	-0.123145	0.019893	-0.0704069	0.293412	0.00965747	-0.0464075	0.0371998	-0.242591	-0.21318	-0.11396	-0.349354	0.521527	NA	NA
PECAM1~A0A075B738	-0.239775	0.203057	0.421128	-0.258324	0.274716	0.114761	0.436271	0.209736	-0.116673	-0.412831	0.122405	-0.0846868	2.9252	1.25457
PDE4DIP~A0A087WVF8	0.16823	-0.0119859	-0.0170118	-0.0883949	0.15705	-0.310582	-0.0774181	0.147652	0.658468	0.321889	0.418526	0.0168873	NA	NA
SYNM~A0A075B7B1	-0.0482104	-0.174348	-0.126267	0.0151225	-0.219844	0.650221	-0.270372	0.0383926	-0.325885	0.130093	-0.456612	-0.0344228	NA	NA
SRGAP2~A0A075B7B5	0.172035	0.0451841	-0.0262303	-0.422195	0.0391562	-0.176494	0.199911	-0.0540423	-0.12468	-0.131747	0.03208	-0.34511	NA	NA
IGHV3OR16-12~A0A075B7B8	0.0831845	-0.359545	-0.0330872	0.137617	-0.086912	0.470206	-0.128067	0.01788	-0.126731	0.0843063	-0.400813	0.0494121	NA	NA
IGHV1OR15-1~A0A075B7D0	0.127399	-0.202653	0.0554752	0.192013	0.218156	0.227111	-0.040557	0.379606	0.239109	0.190536	-0.195857	0.159144	NA	NA
IGHV3OR15-7~A0A075B7D8	0.0207073	-0.0328653	-0.0265246	-0.223026	0.332733	0.0644366	0.102237	0.251421	0.109032	-0.0274336	-0.0142203	-0.289262	NA	NA
HEL-S-109~V9HW75	-0.327932	-0.437568	0.285646	-0.141986	0.155593	0.292204	0.0328287	0.0751259	-0.2642	-0.0207042	0.0371731	0.045247	NA	NA
TXNRD1~E9PIR7	0.0576958	-0.013569	-0.191796	-0.0713705	-0.304884	0.0528297	-0.228139	-0.223958	0.12541	0.229963	-0.192961	0.251365	4.48792	-0.991755
CPB2~A0A087WSY5	0.200589	-0.139568	0.036073	-0.271042	0.200321	0.10375	0.165895	0.195997	0.255265	-0.0457041	0.295626	-0.15639	1.42448	0.191704
IGKV3D-15~A0A087WSY6	0.214289	0.128099	0.152562	-0.216803	-0.068599	-0.00817245	0.171879	0.102978	-0.0578404	-0.03935	-0.254838	-0.0453293	NA	NA
GPX4~A0A087X2I2	-0.0374771	0.186586	-0.0735159	0.00119468	-0.334626	0.00150351	-0.108874	-0.140461	0.18524	0.284553	-0.085641	0.187459	5.31183	2.34215
WBSCR16~A0A087WT38	-0.155744	0.0358789	-0.241008	0.126886	-0.143648	-0.14911	-0.174348	-0.0693512	0.07101	0.168019	-0.0588721	-0.0348108	NA	NA
GRIPAP1~A0A087WT45	0.434858	0.0422225	-0.350227	0.364181	-0.622819	-0.183894	-0.498674	-0.433079	-0.0739871	0.306357	0.0632414	-0.161022	2.95785	2.58611
SLC1A3~A0A087X0U3	0.1843	0.311477	0.0888955	0.105057	0.00127304	-0.32795	0.343492	0.000607107	0.0327922	-0.288834	0.514823	-0.0469353	5.27599	3.11643
C11orf54~A0A087WT99	0.429297	-0.314409	-0.47825	0.356947	-0.259566	0.039314	-0.541819	-0.0859447	0.0259313	0.417074	-0.255427	-0.0431681	NA	NA
EIF2B4~A0A087WTA5	-0.159525	0.136563	0.0939393	-0.379703	0.32689	-0.0086074	0.101191	0.177482	0.00393661	-0.116606	-0.118652	-0.107605	NA	NA
COL1A2~A0A087WTA8	-0.106717	-0.0133842	0.0853972	0.0859439	0.0872299	0.0316722	0.141401	-0.146468	-0.283761	-0.274048	-0.161991	-0.0161521	NA	NA
PTPRJ~A0A087WTK0	-0.194345	0.132249	0.299515	-0.277461	0.349748	-0.0988447	0.0294118	0.219189	0.374952	0.086659	-0.140069	0.0104222	NA	NA
ADAP1~H7C324	0.0526938	0.20585	0.170384	0.0711712	-0.0849993	-0.251212	-0.251904	0.0642707	0.589628	0.343366	0.100386	0.0777238	NA	NA
KHSRP~A0A087WTP3	0.116235	-0.177505	0.0623153	-0.0163666	0.15511	-0.0711055	-0.0268955	-0.153198	-0.180465	-0.0296141	0.0202135	-0.128476	1.03616	1.62441
GYPA~E9PD10	0.161633	-0.178057	-0.0753029	-0.199316	-0.146493	-0.0997577	-0.281341	-0.357593	0.0249154	0.197839	-0.12828	0.0550838	NA	NA
MAGT1~A0A087WU53	0.22641	-0.0487856	-0.199339	0.290894	0.413578	-0.137781	-0.0507365	0.237101	0.163039	0.0847551	0.09751	-0.0887269	1.39755	3.24262
VPS45~A0A087WU65	0.0444855	0.319891	-0.0698605	0.0947332	0.10213	-0.230343	0.0661167	-0.0373205	-0.113327	-0.141741	0.653559	-0.226653	1.94114	2.61396
CCDC129~A0A087WUB1	0.232765	-0.163703	0.143907	0.0294993	-0.102241	-0.234436	-0.112429	-0.418763	0.423938	0.279809	0.298906	0.305397	NA	NA
SPCS2~E9PL01	0.143705	-0.110694	0.182791	0.0207234	0.198334	-0.0361454	0.261694	0.0513033	0.283121	-0.115741	0.21215	0.116954	1.41785	1.16987
OSTC~A0A087WUD3	0.0671369	-0.460612	-0.192518	-0.002892	-0.119172	0.561442	-0.061624	0.109592	-0.0194456	0.0654911	-0.42849	0.0369899	NA	NA
TPSAB1~J3QTS8	-0.154733	-0.282308	0.187637	-0.0937646	0.111918	0.0151082	0.134164	0.112831	-0.0496387	-0.105342	0.100328	-0.146878	NA	NA
HNRNPDL~A0A087WUK2	0.0708875	-0.0945055	0.0134761	-0.0257914	0.0310468	-0.320039	0.033512	-0.314842	-0.207315	-0.136882	-0.239676	-0.00906993	NA	NA
SLC35E2B~A0A087WUK8	0.0930857	-0.222735	-0.181472	-0.0903132	-0.156041	-0.0677847	-0.20647	-0.403036	-0.0305309	0.139092	-0.220519	0.183901	NA	NA
SYNJ2BP-COX16~A0A087X1F5	0.182339	-0.123017	0.168952	0.0397871	0.166174	-0.0534888	0.189731	0.00613746	0.339718	-0.0261587	0.199052	0.138111	NA	NA
GPX1~A0A087WUQ6	0.125767	-0.261671	-0.0648019	-0.0694901	-0.188258	-0.00841411	-0.182575	-0.246055	-0.00151243	0.261659	-0.330961	0.14009	8.12835	1.57728
RPS24~E7ETK0	0.134733	0.217903	0.0479677	0.0871445	-0.0146943	-0.190787	-0.0593445	0.0651905	0.050573	0.152824	-0.0368999	-0.115732	3.66112	1.84793
IGHD~A0A087WUS7	0.0769822	-0.0985823	-0.192828	0.108162	0.0536796	0.0775581	-0.00377416	-0.0336407	0.0566005	0.151943	-0.195445	0.123384	NA	NA
EIF5B~A0A087WUT6	-0.126277	-0.0124168	-0.032665	0.0903882	-0.0752753	0.238399	-0.0363491	-0.0490006	-0.325212	-0.0784169	-0.276573	-0.111877	2.39621	-0.828538
PRH1~A0A087WYF5	0.389502	0.218204	-0.449267	0.123369	-0.21585	-0.190834	-0.269327	-0.115281	0.297088	0.255967	-0.295935	-0.0171175	NA	NA
SMAP2~X6RCC3	-0.0255372	0.0653821	0.275367	0.176978	0.165299	-0.00607692	0.272289	0.27813	-0.147245	-0.289681	0.103922	0.0338787	NA	NA
PDLIM2~A0A087WVI1	0.110442	0.146322	-0.0242439	-0.12838	-0.586413	0.125632	0.0780663	-0.0442715	-0.289364	-0.131627	0.0255637	0.0488777	NA	NA
CLTC~A0A087WVQ6	-0.038038	-0.0305261	0.0125313	-0.0130276	0.0790859	0.0685646	0.379749	-0.0106691	0.050599	-0.33709	0.194187	0.248031	1.94935	-1.45477
ALOX5AP~A0A087WW23	0.0154834	0.338294	0.130252	-0.0673793	-0.0330286	-0.295832	0.239386	0.00537521	0.0207101	-0.211845	0.439787	-0.0991904	NA	NA
PHF2~E7ET14	0.0930857	-0.222735	-0.181472	-0.0903132	-0.156041	-0.0677847	-0.20647	-0.403036	-0.0305309	0.139092	-0.220519	0.183901	NA	NA
ABCB7~B4DGL8	-0.0656242	0.134833	-0.196501	0.504284	-0.136495	-0.287806	0.00796601	-0.363258	-0.147342	-0.169328	0.0115495	0.403998	NA	NA
LLGL1~A0A087WW77	-0.560398	-0.0158437	0.137676	0.0290552	0.354357	0.119126	0.581441	0.193599	-0.376059	-0.649591	0.00847025	0.129105	NA	NA
IGKV2-40~A0A087X0Q4	0.223383	0.0205712	-0.399807	-0.102091	-0.0958909	0.0585967	-0.101974	0.136043	-0.0294635	0.0742797	-0.174534	-0.289123	NA	NA
TNXB~A0A087WWA5	0.0927953	0.217737	-0.0209518	-0.120369	-0.621857	0.159239	0.0703181	-0.100478	-0.368561	-0.14709	-0.0875798	0.0365959	6.7659	0.333947
IQSEC1~A0A0C4DGT3	-0.0169113	0.273167	-0.309437	0.18418	-0.122869	-0.175739	-0.246925	0.0198528	0.0348108	0.176963	0.107632	0.0730693	NA	NA
TRAPPC3~A0A087WWM0	-0.0473101	0.292055	0.0924877	0.0881297	0.118815	-0.480389	0.398798	0.0306302	0.258075	-0.26068	0.235033	0.257598	1.105	-0.0204281
GMPR2~H0YMB3	-0.0780693	-0.343097	-0.0365798	0.0364535	-0.122583	0.399392	-0.267308	0.300253	0.314395	0.416503	-0.139872	0.00843276	3.88892	1.21423
RBM15~A0A087WWP4	0.0701654	-0.0792758	0.11035	0.171956	-0.0338854	0.0502152	-0.167992	-0.196066	-0.162812	0.0856821	-0.167888	0.0787323	NA	NA
ADRM1~A0A087WX59	-0.0256985	-0.10386	0.0249069	0.14002	-0.0484047	-0.549433	0.122061	-0.436302	-0.0988745	-0.223054	-0.0360566	0.0750156	NA	NA
SCAMP1~A0A087WXB0	-0.0143694	0.103771	0.0863569	-0.0652281	-0.187596	0.23263	0.113897	0.227526	-0.171911	-0.146535	0.060287	-0.339037	NA	NA
NDUFA10~A0A087WXC5	-0.0298192	0.38818	0.182195	0.218647	0.180922	-0.579295	0.113106	-0.147851	0.0711152	-0.124331	0.271594	0.0407619	1.12709	1.3718
VPS11~B7Z879	-0.239275	-0.0799395	-0.127546	0.277356	-0.0999379	-0.153993	0.0687213	-0.159154	0.0259941	-0.199226	0.110184	0.206072	NA	NA
RPL17~A0A087WXM6	-0.0837516	-0.0426058	0.0706163	-0.0906022	-0.00255999	0.0220242	0.329969	-0.15817	-0.431688	-0.48396	-0.209827	-0.0154531	3.82877	-1.7668
MTSS1L~A0A087WXN9	0.0930857	-0.222735	-0.181472	-0.0903132	-0.156041	-0.0677847	-0.20647	-0.403036	-0.0305309	0.139092	-0.220519	0.183901	NA	NA
TNNI2~A0A087WXS0	-0.0529924	-0.000863979	0.0670149	0.355487	0.00924028	0.0192599	-0.059707	-0.239913	-0.269826	-0.0440156	-0.332199	0.394041	NA	NA
ASNA1~A0A087WXS7	-0.0765504	-0.0760002	-0.305405	-0.24699	0.0429573	0.146046	-0.115442	0.0163317	0.100935	0.106284	-0.504854	0.17143	1.46641	2.1148
COL5A1~A0A087WXW9	-0.03356	0.0226759	0.0207896	0.0488272	0.0138203	0.124271	-0.0486898	-0.189066	-0.0829006	-0.0573355	-0.38882	0.154529	5.41124	4.75899
ATXN3~G3V328	0.350459	-0.162996	-0.3539	0.0935868	0.0255245	0.216849	-0.233218	0.194993	0.224935	0.255739	-0.367779	0.215679	3.48066	0.745972
MYO5A~A0A087WY00	0.0161716	0.23777	0.083599	-0.063687	-0.00876048	0.20092	0.332815	0.199139	-0.30364	-0.349401	0.0267216	-0.201985	NA	NA
VTA1~A0A087WY55	0.0157727	0.183119	0.175105	0.0448606	0.312011	-0.597201	0.226737	-0.00368786	0.214576	-0.136453	0.477142	-0.135895	4.03363	1.59624
AP2M1~A0A087WY71	-0.0630355	0.177087	-0.111516	-0.174232	0.0864072	0.0476142	0.106539	0.0747537	0.194683	-0.0508527	0.167451	0.117782	4.053	0.581751
UBE2D3~A0A087WY85	0.20532	0.318807	-0.0133493	-0.135651	-0.227859	-0.326382	-0.0493386	-0.0643595	0.292836	0.228614	0.302757	0.0744447	1.1034	0.534891
TAP2~A0A0G2JLV0	0.0586194	-0.275817	-0.0437276	0.0419655	-0.140619	0.698064	-0.179567	0.0531298	-0.170252	0.115727	-0.400303	0.05187	NA	NA
APOOL~A0A087WYF7	0.0947806	0.351975	-0.470166	-0.00345481	-0.445862	-0.341529	-0.573119	-0.350096	0.0836396	0.464246	-0.0389227	-0.237352	5.06565	-0.693646
C11orf31~A0A087WYP2	-0.220638	0.393925	0.390278	-0.22088	0.107921	-0.0254006	0.472919	-0.00161036	-0.136926	-0.412526	0.478532	-0.054033	NA	NA
SRP19~A0A087WYR0	-0.150088	-0.361629	0.0989769	0.187919	0.09848	0.37651	0.419511	0.319192	-0.295865	-0.40777	-0.251041	-0.00216623	NA	NA
TPD52L2~A0A087WYR3	-0.157374	-0.221268	0.0148407	0.112397	0.00689832	-0.40554	-0.0864324	-0.269364	-0.0627409	0.0465534	-0.195034	0.149483	1.61937	-0.55654
C16orf13~A0A087WYU2	0.0281389	0.0705751	-0.147859	0.443277	-0.319966	0.076099	-0.290947	-0.00570706	0.368369	0.345291	-0.0414702	0.273466	NA	NA
TARDBP~B1AKP7	-0.159323	-0.0653026	-0.0818028	-0.120593	0.336684	0.125101	0.155962	0.445993	0.417727	-0.0205443	0.180327	-0.0205724	0.520216	-1.09499
RNASET2~D6REQ6	0.32831	-0.062184	-0.385693	0.483184	0.0162667	-0.310746	-0.373419	0.0578798	0.399652	0.405058	-0.450464	0.331723	NA	NA
IDH3B~A0A087WZN1	0.167284	0.298383	-0.296462	0.229096	-0.392986	-0.422424	-0.428853	-0.30909	0.332385	0.460669	0.235912	0.0662098	4.04029	0.926359
CADM1~A0A087X105	-0.140046	0.330959	-0.134124	0.0871677	-0.132402	-0.416119	-0.059507	-0.169667	0.0687102	-0.0706256	0.298606	-0.0596552	NA	NA
NDUFB6~A0A087WZX2	-0.145395	0.044393	-0.199019	-0.0541716	-0.203856	0.0456699	-0.249183	-0.121727	-0.312212	0.0862185	-0.256667	-0.0710126	4.50621	2.98561
RHAG~A0A087WZZ4	-0.0165125	0.105219	0.118604	-0.113447	0.262565	-0.411157	0.176765	-0.127522	0.259841	-0.109896	0.306756	0.148222	3.46091	1.79627
SBDS~A0A087X020	-0.249237	0.176659	0.00383513	-0.564397	0.174657	-0.112503	0.287609	0.0946833	-0.25298	-0.321677	0.00823437	-0.339058	4.26762	1.80936
GRID2~A0A087X043	-0.367467	-0.382802	0.216325	0.0897254	0.213623	0.190671	0.370278	-0.00345994	-0.0681624	-0.370148	0.0250034	0.106697	NA	NA
WDR13~A0A087X091	-0.383756	0.053258	-0.0706826	-0.106558	0.223214	-0.0632118	0.346038	0.344738	-0.131683	-0.3995	0.279925	-0.0850789	0.531011	-0.897602
CTSH~A0A087X0D5	0.116556	0.421501	-0.0850334	-0.106509	-0.0956121	-0.144595	-0.0238062	0.219383	0.227063	0.151408	0.430197	-0.289198	1.90708	1.25765
MARK1~B4DIB3	-0.0487056	0.215599	0.0298722	0.193498	0.218974	-0.234781	0.0769205	0.31088	0.14384	0.00218051	0.14672	0.0113807	NA	NA
COL15A1~A0A087X0K0	-0.232856	0.143729	0.120458	0.100934	0.0214522	0.139822	0.256215	-0.0273658	-0.235447	-0.385641	-0.202943	0.121877	6.17217	3.06892
SLC4A1AP~A0A087X0M4	0.0930857	-0.222735	-0.181472	-0.0903132	-0.156041	-0.0677847	-0.20647	-0.403036	-0.0305309	0.139092	-0.220519	0.183901	NA	NA
CHL1~A0A087X0M8	-0.286005	0.0765347	0.0815089	0.0489827	0.120497	-0.0928349	0.205266	0.192245	0.188271	-0.0476434	0.134323	-0.151773	NA	NA
SELO~A0A087X0Q9	0.0598679	0.0817179	-0.153107	0.356499	-0.0269044	0.0160583	0.0714283	0.124864	-0.282838	-0.0648483	-0.00173569	-0.0284372	NA	NA
SNX12~A0A087X0R6	0.0114472	0.20892	0.253003	-0.327403	0.147957	-0.530984	0.303751	-0.0359675	-0.120273	-0.226527	0.396734	-0.29305	3.93724	1.10771
COL6A1~A0A087X0S5	-0.420522	-0.0367315	0.240627	0.110314	0.208068	0.304701	0.327083	-0.0450625	-0.270456	-0.409814	-0.284102	0.244151	2.88651	2.05846
ACOT2~A0A087X0W7	0.195659	0.346718	-0.388541	0.319964	-0.441144	-0.433124	-0.377978	-0.37724	0.156804	0.304505	0.0505465	0.00372122	3.6605	1.30579
HNRNPM~A0A087X0X3	-0.0456924	0.0438223	0.0203979	-0.0366465	-0.0870907	0.165821	0.157823	-0.0584602	-0.31328	-0.312726	0.165057	-0.14518	4.37306	2.37969
NOMO1~A0A0G2JN29	0.045958	0.217732	-0.169635	0.0546871	-0.377681	0.117675	0.121651	-0.0475459	-0.163072	-0.167004	0.203032	0.133236	3.56918	1.8627
Sep-08~A0A087X142	-0.23859	0.0418404	0.162338	0.186665	0.233093	-0.0683389	0.0446909	0.128271	0.0519956	-0.0416582	-0.131699	0.107082	NA	NA
BIN2~A0A0A0MT10	0.317902	-0.129333	-0.0291811	0.0330319	-0.255479	-0.0202687	-0.334759	-0.318418	-0.0623918	0.224873	-0.301818	0.117197	NA	NA
STAU1~A0A087X1A5	-0.0680824	0.238245	0.147603	0.0745633	-0.125144	0.127083	0.254572	0.187418	-0.222651	-0.287579	-0.0186057	-0.115733	NA	NA
NDUFA5~F8WAS3	0.471331	-0.137795	-0.200189	0.106854	-0.190924	-0.0948653	0.0344362	-0.135305	0.0320307	0.026804	0.160361	0.078957	3.53948	1.24528
Sep-15~A0A087X1G7	-0.0160283	0.081576	0.163361	0.275317	-0.199156	0.31481	0.215874	-0.119667	-0.243255	-0.236561	-0.140659	0.188655	NA	NA
ACAP2~A0A087X1H5	-0.190377	-0.110915	0.118467	-0.0451603	0.395822	-0.197265	0.40438	0.383148	0.0570264	-0.340415	0.229002	-0.198731	NA	NA
GPX3~A0A087X1J7	0.300564	-0.205405	-0.423529	0.447226	-0.542493	-0.0807743	-0.359198	-0.386451	-0.113559	0.18098	-0.438115	0.280593	2.88183	1.31734
NEB~A0A087X1N7	-0.153615	0.135974	0.0343539	-0.0073859	0.0390307	-0.0194551	0.00909937	0.0507619	-0.218428	-0.0576339	0.0283427	-0.0813045	NA	NA
COPS7B~A0A087X1P5	0.0714338	-0.101526	-0.171507	-0.198428	-0.237147	-0.020088	-0.0504029	-0.205233	0.0808569	0.0800201	-0.203129	0.281573	NA	NA
ACAN~E7ENV9	0.215588	-0.438925	-0.201361	-0.0307626	0.167938	-0.0467902	0.0399719	0.279825	-0.127911	-0.0553261	-0.0928426	-0.128187	NA	NA
PSME2~A0A087X1Z3	0.20924	0.0647255	0.116754	-0.076491	-0.0890433	-0.463644	-0.276667	-0.27121	0.357915	0.277533	0.21392	-0.0302184	5.19416	0.700656
AP2B1~A0A087X253	-0.0716832	-0.0864984	0.00387058	-0.0582916	0.0208598	0.200594	0.251263	0.0150282	0.24962	-0.11727	-0.107851	0.346311	3.14836	-0.414294
KIAA1033~A0A087X256	0.107767	-0.179315	0.152322	-0.0190694	0.0511332	-0.24932	-0.228472	-0.101157	0.462667	0.346638	0.297643	0.179874	NA	NA
IFIT2~A0A087X279	0.10774	-0.149293	-0.184926	-0.168486	-0.295991	-0.0822607	-0.210553	-0.314532	0.0329876	0.195674	-0.0522986	0.191799	NA	NA
PTGS1~A0A087X296	-0.133124	-0.204375	0.144289	0.193396	0.25965	0.380404	-0.000923174	0.320815	-0.130492	-0.114967	-0.0955995	0.0417223	NA	NA
MRPL45~A0A087X2D5	-0.258556	0.352594	0.130821	-0.0053631	0.128719	-0.225466	0.30766	0.0545564	0.175109	-0.235234	0.119592	0.243389	NA	NA
PSMC6~A0A087X2I1	-0.0597212	0.0130382	-0.138415	-0.118617	-0.029591	-0.221107	-0.0923237	-0.111665	0.260822	0.127844	-0.220913	0.175159	2.69993	0.395507
DOCK1~A0A096LNH6	-0.124429	0.40413	0.0111799	-0.337685	0.298817	-0.000214406	0.0839751	0.53376	0.330577	0.0159229	0.16372	-0.269691	NA	NA
ATRX~A0A096LNL9	-0.352598	-0.15314	0.568261	-0.22126	0.20742	0.567448	0.0879404	0.447016	0.0554518	0.0061767	-0.00676211	-0.0721752	NA	NA
AAK1~A0A096LP25	-0.0853087	0.14836	0.436509	-0.174174	0.158118	-0.0869467	0.475546	0.0745027	-0.125939	-0.422898	0.385292	0.0284787	NA	NA
WASH3P~A0A096LP75	-0.219088	0.251348	0.458811	-0.207969	0.100789	-0.0529811	0.407722	0.0891613	-0.474576	-0.442128	0.191153	-0.207698	NA	NA
FAM21C~A0A0A0MR88	-0.176302	-0.204656	-0.0230203	0.141726	0.0496363	-0.199562	0.244888	-0.0763598	-0.277069	-0.382797	-0.187902	0.174398	NA	NA
SAA2-SAA4~A0A096LPE2	0.483429	-0.136928	-0.12623	-0.27159	-0.121708	-0.0670627	-0.266873	-0.191018	0.0727196	0.319273	-0.123249	-0.10512	NA	NA
C21orf33~A0A0B4J2D5	0.0720879	-0.179461	-0.373258	0.497195	-0.243306	-0.0823073	-0.487461	-0.153275	0.15958	0.32706	-0.275412	0.327379	NA	NA
C19orf53~K7ESE5	0.0930857	-0.222735	-0.181472	-0.0903132	-0.156041	-0.0677847	-0.20647	-0.403036	-0.0305309	0.139092	-0.220519	0.183901	NA	NA
LAMA4~A0A0A0MTC7	-0.10114	0.106042	0.00519391	0.0754155	0.02375	0.14654	0.159948	-0.0861649	-0.207668	-0.281116	-0.064635	-0.1111	1.11408	0.717049
WDR18~U3KQC1	0.0930857	-0.222735	-0.181472	-0.0903132	-0.156041	-0.0677847	-0.20647	-0.403036	-0.0305309	0.139092	-0.220519	0.183901	NA	NA
SCLY~A0A0A0MQU4	-0.370335	-0.124169	0.13373	0.0571075	0.221705	0.364881	0.280431	0.474714	-0.101763	-0.298896	-0.11874	-0.0327397	NA	NA
MBNL1~C9JP00	-0.246257	-0.125949	-0.0781865	-0.247797	-0.0439719	0.171085	-0.113152	0.0919806	-0.187235	0.0741631	-0.302078	-0.0965051	3.28616	-1.34535
CACHD1~A0A0A0MQY7	0.0930857	-0.222735	-0.181472	-0.0903132	-0.156041	-0.0677847	-0.20647	-0.403036	-0.0305309	0.139092	-0.220519	0.183901	NA	NA
MLST8~H3BR38	0.0930857	-0.222735	-0.181472	-0.0903132	-0.156041	-0.0677847	-0.20647	-0.403036	-0.0305309	0.139092	-0.220519	0.183901	NA	NA
CUL4A~A0A0A0MR50	-0.105835	-0.0876203	-0.119726	-0.0679463	-0.154641	0.0144511	0.175391	-0.138511	-0.250731	-0.322106	0.114914	-0.0977631	3.2535	1.72494
PUM2~A0A0C4DG68	-0.040815	-0.273017	0.171848	0.0457106	0.350203	0.0663245	0.302761	0.471311	0.148337	-0.136768	0.110545	-0.0709291	NA	NA
RBM10~A0A0A0MR66	-0.00157713	0.227368	0.130523	0.0121518	0.146642	-0.779169	0.104428	-0.197122	0.113136	-0.0748123	0.366504	0.0145132	NA	NA
GSTM4~A0A0A0MR85	-0.0267658	0.131687	0.0920931	0.257207	-0.0925336	0.045982	-0.0834896	0.176536	-0.0105055	0.112205	-0.189472	0.0246945	0.49274	3.81156
ASAP1~H0YBM4	0.490849	0.0780963	-0.400288	0.0468583	-0.379929	-0.0919489	-0.439016	-0.450918	0.237396	0.479938	-0.156742	-0.0445712	NA	NA
PLCG2~A0A0A0MRF9	-0.230296	0.140638	0.206731	-0.273058	0.0219495	0.129571	0.175237	0.229885	-0.0982575	-0.0580765	0.11636	-0.00988184	NA	NA
APP~A0A0A0MRG2	0.191103	0.0529713	0.0539246	-0.0260393	-0.255001	-0.358119	-0.503941	-0.318161	0.224233	0.539969	0.277262	-0.0734453	3.64277	1.22871
SNX6~A0A0A0MRI2	-0.242728	0.109607	0.0517904	0.0499093	0.0672245	-0.514822	0.128568	-0.106399	0.11197	-0.0803013	0.434489	0.125122	4.0075	0.509882
CDC42BPA~A0A0A0MRJ0	0.138941	0.133013	0.162121	0.105754	-0.147989	-0.015681	0.170947	0.0555167	-0.0131561	-0.139755	0.236936	-0.0870851	NA	NA
PCMT1~A0A0A0MRJ6	0.264506	-0.249146	-0.0713255	-0.169063	-0.129693	-0.178273	-0.29419	-0.324825	0.0660671	0.302012	-0.183267	0.0172581	1.129	1.32922
F5~A0A0A0MRJ7	0.510289	-0.0770498	-0.083911	0.144265	-0.301709	0.000346501	-0.576318	-0.289796	0.28716	0.597969	-0.216976	0.275017	NA	NA
MTX1~A0A0A0MRK6	0.128587	0.32333	0.136909	0.0160796	0.0214035	-0.169928	0.208752	0.139829	0.169331	-0.121807	0.52629	-0.199826	0.431745	-0.076045
MYO6~A0A0A0MRM8	0.0263722	0.243609	-0.0195448	-0.0682501	-0.606982	0.0890659	0.126862	-0.101665	-0.311351	-0.189754	-0.0656458	0.0878311	2.42194	1.50782
NOLC1~A0A0A0MRM9	-0.07854	0.0572116	0.163818	0.20197	0.273351	-0.030713	0.0388108	0.113873	-0.0992263	-0.0909554	0.175796	-0.257922	NA	NA
OGFR~A0A0A0MRN5	0.245142	0.125729	-0.185288	0.0423424	-0.0857137	-0.0479871	-0.498931	0.10492	0.417282	0.729117	-0.0689346	-0.0201397	NA	NA
SNRPC~A0A0A0MRR7	-0.225547	-0.125728	0.301594	0.037124	0.406598	0.17947	0.353238	0.399299	0.203724	-0.237737	0.0189952	-0.0525101	NA	NA
ABI1~B6VEX4	0.110906	-0.0701264	-0.00149737	-0.194208	-0.119938	0.0585192	-0.489241	0.00134521	0.445487	0.564491	-0.00404021	-0.0368621	2.77187	0.943953
RRBP1~A0A0A0MRV0	-0.449672	-0.11143	0.261284	0.00871831	0.284605	0.0623528	0.29784	-0.120598	-0.275525	-0.360658	-0.166198	0.152078	7.22812	3.42034
NFIB~A0A1B0GW37	0.05901	0.254475	0.028478	-0.0889836	-0.593907	0.0654983	0.110157	-0.127449	-0.272228	-0.155599	-0.0321783	0.121243	NA	NA
TNIP1~E7EW15	-0.216932	-0.00145323	0.232163	0.199275	0.169255	-0.334643	0.361088	0.173251	-0.0480318	-0.33054	0.345633	0.0806926	NA	NA
IGKV3D-11~A0A0A0MRZ8	0.373824	-0.035122	-0.0760248	-0.402459	-0.179262	0.0497806	-0.186428	-0.115209	0.154137	0.306201	-0.0412397	-0.154057	NA	NA
IGHG1~A0A0A0MS08	0.426366	-0.324589	-0.197731	-0.129458	-0.141973	0.317936	-0.208864	-0.143317	-0.0101836	0.232036	-0.384088	-0.00255541	0.283886	2.74184
IGHV3-49~A0A0A0MS15	0.197577	0.00985974	0.163821	-0.195793	-0.158642	0.170554	0.290824	0.17858	0.167237	-0.149727	0.115073	-0.0923819	NA	NA
PPP1R12B~A0A0A0MS24	-0.340543	-0.146515	0.573827	-0.0240822	0.411003	0.0284316	0.229267	0.435585	-0.0242069	-0.145844	0.0196435	0.077964	NA	NA
SFXN3~A0A0A0MS41	-0.255427	0.0397151	0.121062	0.189867	0.201729	-0.111875	0.0191348	0.0682192	0.0824608	-0.00409206	-0.21933	0.170426	5.79252	0.69748
CAMK2G~Q5SWX3	-0.172785	0.113113	-0.0215561	0.251993	0.29556	0.0257147	0.189277	0.217305	0.189658	-0.126058	-0.0921409	0.228049	3.6244	0.618258
ABCC1~A0A0A0MS99	0.0930857	-0.222735	-0.181472	-0.0903132	-0.156041	-0.0677847	-0.20647	-0.403036	-0.0305309	0.139092	-0.220519	0.183901	3.81657	-1.14774
EXOC7~A0A0A0MSB8	-0.066488	0.168717	-0.130661	0.271531	0.159485	0.0968305	0.0175215	0.139235	-0.0694792	-0.0849018	0.258563	-0.149017	NA	NA
SVEP1~A0A0A0MSD0	0.0930857	-0.222735	-0.181472	-0.0903132	-0.156041	-0.0677847	-0.20647	-0.403036	-0.0305309	0.139092	-0.220519	0.183901	NA	NA
RMDN2~H7C2J3	-0.507513	-0.111579	-0.0828194	0.0718131	0.125985	0.430983	0.374782	0.210226	-0.253962	-0.432607	-0.0590494	0.12559	NA	NA
HADH~A0A0A0MSE2	0.224322	0.347976	-0.313423	0.325202	-0.419392	-0.2538	-0.240129	-0.265138	0.128946	0.0863693	0.0474037	0.0174671	2.59531	2.11654
EXOC5~A0A0A0MSI8	0.025125	0.263	0.198735	0.221402	0.0845216	-0.139607	0.251318	0.074259	0.210957	-0.157732	0.202134	0.383508	0.676814	1.01012
ARAP1~A0A0A0MSJ2	-0.15063	0.142556	-0.0984693	0.0344733	0.0937714	-0.0316463	0.198447	-0.00826423	-0.154702	-0.155202	-0.0453836	0.218491	NA	NA
ACE~A0A0A0MSN4	-0.1611	0.0175734	0.151304	0.242906	0.315529	-0.33329	0.264629	0.163073	0.20783	-0.164622	-0.335758	0.206583	2.16018	0.70974
AFTPH~A0A0A0MSN6	0.0930857	-0.222735	-0.181472	-0.0903132	-0.156041	-0.0677847	-0.20647	-0.403036	-0.0305309	0.139092	-0.220519	0.183901	NA	NA
AKR1C3~A0A0A0MSS8	-0.088835	-0.242354	-0.203948	0.199109	-0.0924737	0.143457	-0.32665	0.0885419	0.302157	0.433645	-0.544473	0.247855	NA	NA
ABCA8~A0A0A0MSU4	-0.0431495	0.263356	0.147287	0.0690783	-0.105797	0.111568	0.241199	0.222044	-0.176407	-0.259021	0.0282199	-0.128029	NA	NA
TAPBP~A0A0A0MT98	0.0524241	-0.212261	-0.260149	0.127075	-0.0452231	0.340765	0.12524	0.0691651	-0.351859	-0.288329	-0.468283	0.0208769	6.8953	0.898828
NUP214~A0A0A0MSW3	-0.114316	0.0722995	0.203521	0.209087	0.27127	-0.027711	0.0331546	0.126973	-0.113459	-0.0870295	0.192108	-0.270995	NA	NA
DOCK9~Q9BZ29-5	0.0807562	0.152248	0.184032	0.209219	0.0715677	-0.223967	0.202577	0.0906328	0.299294	-0.149241	0.510301	0.131955	7.51182	-0.138946
PTPRC~X6R433	-0.336293	-0.342449	-0.0542416	0.532903	0.279829	-0.0111208	-0.0478978	0.292327	0.0363185	-0.0140977	-0.236591	0.313929	0.419884	1.07518
LIPA~A0A0A0MT32	-0.467984	0.03907	0.0853992	-0.362739	0.40991	-0.054988	0.453608	0.549559	-0.150744	-0.468556	0.2816	-0.415964	3.37204	0.357731
FAM213B~A0A0A0MT35	-0.455809	0.0719581	0.312047	-0.103705	0.0516408	0.23202	-0.176972	0.235075	-0.0389127	0.172211	0.288079	-0.146562	NA	NA
IGKV6D-21~A0A0A0MT36	0.00276139	-0.00904402	-0.0709212	-0.148997	-0.146475	0.479402	-0.166847	-0.0356318	-0.107955	0.107249	-0.220519	0.183901	NA	NA
PLCL1~H3BUD4	-0.339614	-0.104452	0.376239	-0.0939029	0.260317	0.190108	0.352385	0.150243	-0.156135	-0.295849	0.018182	0.109651	NA	NA
FKBP15~A0A0A0MT60	-0.189437	-0.0486522	0.020072	-0.324002	0.190867	0.35069	0.38028	0.0905911	-0.222207	-0.410805	-0.139462	-0.00720699	0.63395	-0.299332
IVD~A0A0A0MT83	0.180049	0.282413	-0.27361	-0.0974362	-0.482771	0.261439	-0.25741	0.0375982	0.0805003	0.28997	-0.158004	-0.165494	5.53546	2.5618
RNF213~A0A0A0MTR7	-0.00556122	0.236738	-0.0614042	-0.190199	-0.166416	-0.333372	-0.105737	0.0503878	0.150375	0.148474	0.102303	-0.274576	NA	NA
STAU2~G5EA18	0.13101	0.21782	-0.263463	0.22395	-0.200223	-0.299769	-0.211819	-0.270018	-0.0628019	0.157278	0.0567377	-0.056657	NA	NA
ILK~A0A0A0MTH3	-0.00764574	0.07171	-0.0384737	-0.176515	-0.206901	0.113377	0.0595022	-0.235531	-0.0439109	-0.160474	0.199246	0.0876561	5.00531	2.19271
ELOVL5~A0A0A0MTI6	-0.392721	0.0818022	-0.0747034	0.186543	0.136365	0.290687	0.105566	0.224535	-0.0156069	-0.0735985	0.080944	0.293169	NA	NA
CUL2~A0A0A0MTN0	-0.12513	-0.197794	0.0950649	-0.0590345	0.271802	-0.0552275	0.145033	0.290419	0.192339	-0.0866713	0.1136	0.0842414	1.5298	-0.255686
RGMA~F5H7G2	-0.0220765	0.239355	0.208494	-0.272135	0.264257	-0.235327	0.390125	0.116538	0.135889	-0.2588	0.166549	-0.0780877	NA	NA
TTN~A0A0A0MTS7	-0.0509881	0.0385664	0.137322	0.302622	0.178347	0.0441054	-0.0010299	0.12608	-0.0257891	-0.0624658	0.202504	-0.140571	NA	NA
TNFSF12-TNFSF13~A0A0A6YY99	-0.428695	0.0202623	0.181918	-0.0305076	0.462509	0.237343	0.487381	0.305586	-0.274175	-0.425613	-0.0318232	0.204529	NA	NA
TMED7-TICAM2~A0A0A6YYA0	0.0929619	-0.0894396	-0.125322	-0.357229	-0.121517	0.0888811	-0.0577128	-0.0424569	0.0926033	0.162263	0.131453	-0.123423	NA	NA
C15orf38-AP3S2~A0A0A6YYH1	-0.278534	0.211837	0.203894	-0.131838	0.0281918	-0.235424	0.355014	0.0602312	-0.175924	-0.398804	0.0788449	0.0959971	NA	NA
LUC7L2~Q96HJ9-2	0.126557	0.0406432	0.413085	-0.300916	0.0822079	0.161725	0.0779967	0.126005	-0.28164	-0.174017	0.455511	-0.558887	0.195487	-0.0109144
SULT1A4~A0A0A6YYL2	-0.225282	-0.0835447	-0.294108	-0.0278933	-0.146154	0.214047	-0.180068	0.087779	-0.20659	0.0292621	-0.225383	0.0187945	NA	NA
CORO7-PAM16~A0A0A6YYL4	-0.0839149	0.360635	0.170185	0.00397069	0.113427	-0.596153	0.0547447	-0.184316	0.0399864	-0.0708977	0.324988	0.07217	NA	NA
ACSS3~A0A0B4J1R2	0.0665325	0.291683	-0.295441	0.357137	-0.367351	-0.435574	-0.135114	-0.173249	0.0677693	0.0316864	0.346657	0.0433747	NA	NA
IGLV1-36~A0A0B4J1U3	-0.0735948	0.0456134	-0.0446487	0.00421373	-0.191714	0.3875	-0.292817	-0.0843587	-0.348033	0.127672	-0.270222	-0.0278395	NA	NA
IGHV3-15~A0A0B4J1V0	0.512636	-0.16496	-0.0806896	-0.161256	-0.0871822	0.182889	-0.302285	-0.0979871	0.355543	0.472274	0.110015	-0.181836	NA	NA
IGHV3-73~A0A0G2JN55	0.193825	0.314344	-0.155288	-0.00914606	0.158083	-0.0656068	0.140198	0.125796	-0.0228494	-0.097403	0.0985344	-0.186183	NA	NA
NAA15~A0A0B4J1W3	-0.157115	0.20133	-0.207842	-0.0353158	0.180284	0.0255742	0.142543	0.359458	0.136767	-0.0441232	0.00586963	-0.216016	3.94491	0.284144
IGHV3-74~A0A0B4J1X5	0.444506	-0.123309	-0.0848587	-0.289359	-0.208752	0.44686	-0.0120809	0.0886762	-0.00967937	0.134042	-0.17612	-0.0511467	NA	NA
ARHGAP4~A0A0B4J1X7	0.0930857	-0.222735	-0.181472	-0.0903132	-0.156041	-0.0677847	-0.20647	-0.403036	-0.0305309	0.139092	-0.220519	0.183901	NA	NA
IGLV9-49~A0A0B4J1Y8	0.222484	-0.192245	-0.28509	0.0796237	-0.299878	0.0164855	-0.22934	0.204273	0.305828	0.304398	-0.177852	0.0495306	NA	NA
IGHV3-72~A0A0B4J1Y9	0.0681793	-0.147379	-0.0707525	0.279584	-0.24157	0.122535	-0.20066	-0.13991	-0.189519	0.145683	-0.673465	0.267756	NA	NA
SRSF7~A0A0B4J1Z1	-0.144686	0.108638	0.189167	0.0938222	0.0184057	-0.0246263	0.506816	-0.00371436	-0.332041	-0.578622	-0.231491	0.117365	-0.0271064	0.283802
FIP1L1~A0A0B4J203	-0.190331	0.246879	-0.203178	-0.160971	0.212798	0.0878771	-0.0968751	0.152747	-0.280121	-0.0814124	-0.168137	-0.389051	NA	NA
IMMP1L~A0A0B4J221	0.499451	-0.0358378	-0.0410031	-0.242984	-0.247242	-0.0786945	-0.433118	-0.190885	0.193742	0.490682	-0.11983	-0.214756	NA	NA
IGLL5~A0A0B4J231	0.392662	-0.337639	-0.00698236	-0.051336	0.00489548	0.187666	-0.159233	-0.234078	0.0752284	0.226625	-0.275785	0.0976024	NA	NA
DAD1~F5H895	-0.153335	0.357114	0.121496	0.0527489	0.168979	-0.369394	0.334261	0.0774386	0.114028	-0.284421	0.310552	0.00225697	2.43519	1.33129
TUBB3~A0A0B4J269	-0.143693	-0.0604648	0.0900549	-0.392597	0.356331	-0.00436206	0.0523568	0.537125	0.0378417	-0.00999041	0.367057	-0.340047	NA	NA
COMMD4~A0A0B4J287	-0.519732	-0.0201713	0.0559977	0.206427	0.275329	0.0577776	0.446779	0.149739	-0.182336	-0.50169	0.0981333	0.280955	3.65764	3.13183
TRPV1~A0A0B4J2A0	0.150419	0.104061	-0.207058	0.0978985	0.0403273	-0.00527921	-0.163061	-0.217239	0.313	0.233485	-0.0431876	0.133933	NA	NA
IGHV3OR16-9~S4R460	0.177629	-0.109875	0.184454	-0.160867	-0.0911443	0.298115	-0.266918	-0.111493	0.0956054	0.359961	-0.425215	0.209057	NA	NA
DLGAP4~F8WF49	-0.0215362	-0.287531	0.0100886	0.100607	-0.135586	-0.207315	-0.267924	-0.241557	0.126853	0.30636	-0.02354	0.114714	NA	NA
TPT1~Q5W0H4	0.0968972	-0.370006	-0.0348617	0.154869	-0.264579	0.448291	-0.232111	-0.205985	-0.122212	0.162474	-0.395621	0.246756	3.38036	-1.02087
IGKV1D-13~A0A0B4J2D9	0.0333662	0.016706	-0.144525	-0.0954506	-0.268299	0.235006	-0.155972	-0.158148	0.0118134	0.141701	-0.197717	0.027069	NA	NA
PIGBOS1~A0A0B4J2F0	0.0157841	-0.26238	0.0956467	-0.0483117	-0.148829	0.572541	-0.163355	0.0346989	-0.195304	0.102426	-0.493834	-0.0172385	NA	NA
IGHV1-69-2~A0A0B4J2H0	0.0677501	-0.461462	-0.193472	-0.00353277	-0.120076	0.55974	-0.0631638	0.106113	-0.019652	0.0664791	-0.429406	0.0383956	NA	NA
GSTZ1~G3V5T0	0.150558	0.181621	-0.022071	-0.059191	-0.617444	0.255535	0.0639988	0.0393208	-0.401827	-0.177862	0.233455	-0.310312	6.403	-0.873786
MFN1~A0A0C4DFN1	-0.405462	0.534485	0.170058	-0.433689	0.220108	-0.123988	0.290676	0.171821	0.0130132	-0.176159	0.179336	-0.217338	NA	NA
CRTAC1~Q5T4F6	0.184586	0.210671	0.205392	0.12707	0.0919355	-0.297207	0.229303	0.114536	0.219817	-0.148492	0.497252	-0.0695679	NA	NA
DLG1~A0A0C4DFT3	-0.100106	0.153502	0.199877	0.176699	0.26626	-0.0218451	0.0636094	0.149622	-0.0702104	-0.0992256	0.21549	-0.261638	3.03085	-2.39142
SOD2~A0A0C4DFU2	0.102912	-0.368199	-0.346606	0.410037	-0.158713	0.18452	-0.406899	-0.0906991	-0.0172618	0.34037	-0.663672	0.261174	6.4363	2.54491
EMILIN1~A0A0C4DFX3	-0.404657	-0.0486164	0.243704	-0.0170771	0.451737	0.0917758	0.157246	-0.0278404	-0.181185	-0.241571	0.121094	-0.0421322	3.58998	1.47624
ARSA~A0A0C4DFZ2	0.0593223	0.18212	0.014973	-0.0914277	-0.615516	0.167349	0.105993	-0.0845582	-0.320637	-0.164851	-0.0576089	0.0713395	4.51535	-0.817883
CADM3~A0A0C4DG09	-0.333611	-0.227119	0.200023	-0.297763	0.324307	0.507031	0.367432	0.559709	-0.289969	-0.43353	-0.218197	-0.0606233	NA	NA
RPSA~C9J9K3	-0.193001	-0.0116187	0.094317	-0.0689106	0.111479	0.211327	0.449322	0.0161886	-0.324385	-0.558394	0.102778	0.152804	NA	NA
ANTXR2~A0A0C4DG84	-0.13384	0.562268	-0.327965	-0.0145773	-0.0585622	-0.278774	-0.191205	0.171027	0.1432	0.167909	0.177459	-0.286876	NA	NA
SYBU~B7Z4D2	-0.231713	-0.207034	0.0497951	0.0841163	0.0135707	0.234077	-0.119561	-0.244038	-0.132802	0.0180937	-0.411594	0.182966	NA	NA
DDX46~A0A0C4DG89	0.150872	0.417557	0.168345	0.0812327	-0.0325334	-0.222779	0.042117	0.109141	0.197869	0.105635	0.270683	-0.0666034	NA	NA
ECI2~A0A0C4DGA2	-0.205512	0.0162195	0.118283	0.223061	0.205697	-0.134703	-0.0384251	0.0466667	0.128998	0.0596598	-0.227899	0.181306	3.93887	0.881926
PACSIN3~A0A0C4DGG1	0.073788	0.200267	0.0721522	0.0781133	-0.324617	0.0617701	0.0510675	0.0105068	-0.282504	-0.139001	0.127737	-0.184758	3.63141	-0.0415066
CHD4~F5GWX5	0.061598	0.442589	-0.0932947	-0.106055	0.0918304	-0.425261	0.342866	0.105231	-0.0184909	-0.337221	0.205857	-0.18012	2.80465	-0.250389
CD276~A0A0C4DGH0	-0.221693	0.0383385	-0.00432375	0.169644	-0.0846127	-0.152177	-0.0509268	-0.141982	-0.138517	0.00509934	-0.388975	0.213843	NA	NA
NUMBL~A0A0C4DGH3	-0.0618733	0.10495	0.140658	0.041003	0.259278	-0.0159745	-0.193454	0.184471	0.27283	0.312631	0.0926827	-0.198203	NA	NA
GIT1~J3QRU8	-0.315272	-0.0578191	0.399399	0.0566098	0.34638	0.189869	0.306826	0.244356	-0.252372	-0.319794	0.122871	-0.101393	2.99025	0.672659
CAPNS1~A0A0C4DGQ5	0.13345	-0.0679804	-0.128326	-0.0627274	0.0432527	-0.445897	-0.140831	-0.201469	0.199139	0.145473	0.0772264	0.130079	3.27177	2.07515
DHRS7B~A0A0C4DGQ8	-0.024317	0.20014	0.243971	0.130966	0.0142773	0.0608314	0.335859	0.176523	-0.0119114	-0.276343	0.122153	-0.0091269	6.72006	1.13846
NDUFA6~A0A0C4DGS0	0.0840484	-0.231501	0.177916	0.0321112	0.315116	-0.261699	0.255319	-0.0862545	0.156806	-0.0932879	-0.0882606	0.198143	3.25637	1.42668
DDOST~A0A0C4DGS1	-0.0585532	0.141972	0.103782	-0.120766	0.0511753	0.290522	0.33041	0.0731393	-0.302596	-0.450906	0.346594	-0.285206	3.58568	0.134689
GOLGA2~A0A0C4DGS5	-0.21573	0.493643	0.281625	0.110879	0.0686146	-0.339295	-0.0251056	-0.235548	0.00476172	-0.0305272	0.37241	-0.083713	3.12569	0.177265
CEPT1~A0A0C4DGS9	-0.411392	0.394958	0.446659	0.0202694	0.1099	-0.0343981	0.305312	-0.104304	-0.0861859	-0.306313	0.386524	0.128569	NA	NA
CUL1~A0A0C4DGX4	0.102294	-0.321642	-0.0447514	0.128071	0.057568	-0.0250602	0.305739	-0.151433	0.105291	-0.160685	0.039073	0.191782	0.584833	0.0841088
GP1BA~A0A0C4DGZ8	-0.0415737	-0.135105	0.38439	-0.220216	0.00615331	0.283311	-0.0380994	-0.150097	-0.00606214	0.0315175	0.193417	0.0646881	NA	NA
LTBP4~A0A0C4DH07	0.0625899	0.147389	0.0545626	0.198199	-0.0240027	0.240027	0.196685	0.235209	-0.0736186	-0.204975	0.129032	0.0895382	2.21712	3.31748
EPB41L1~A0A0C4DH22	-0.00795357	0.0587564	-0.191511	-0.148006	0.33401	-0.167562	-0.0626511	0.554592	0.1902	0.125276	0.00100754	-0.419521	NA	NA
IGKV6-21~A0A0C4DH24	-0.115623	-0.0554691	0.151038	-0.195738	0.174461	0.0725194	-0.0662303	0.366661	0.328469	0.186695	0.120342	0.053562	NA	NA
IGKV3D-20~A0A0C4DH25	0.0672661	0.281639	0.0423872	0.0531962	-0.191318	0.0344357	-0.0433012	0.14912	0.159526	0.207307	-0.29282	0.143132	NA	NA
IGHV1-3~A0A0C4DH29	0.111823	-0.237497	0.164822	0.0109956	-0.071478	0.308604	-0.239143	0.305773	0.211069	0.268336	-0.282808	-0.0527311	NA	NA
IGHV1-18~A0A0C4DH31	0.0679561	-0.0412601	0.337112	-0.062399	0.42283	-0.16964	0.420463	0.122333	0.101497	-0.287499	-0.238648	0.0832646	NA	NA
IGHV4-28~A0A0C4DH34	0.438189	0.0967191	-0.287661	-0.191999	-0.153715	-0.299586	-0.175249	-0.31776	-0.173928	0.0461307	-0.375701	-0.161699	NA	NA
IGHV3-38~A0A0C4DH36	-0.0476592	0.124399	-0.0206004	-0.208718	0.121192	0.568523	-0.0609214	0.499026	0.126517	0.0939465	-0.135917	-0.207297	NA	NA
IGHV5-51~A0A0C4DH38	0.29395	0.0956655	-0.140134	0.0138227	-0.12487	0.0508784	-0.450907	0.13785	0.401986	0.690524	-0.0579923	-0.0377206	NA	NA
C6orf203~A0A0D9SEI0	-0.186383	0.290064	-0.237797	0.273818	0.0623081	-0.236451	0.273909	-0.0671952	-0.144267	-0.357094	0.0600016	0.0885573	NA	NA
MAP4K4~E7ENQ1	0.254231	-0.109543	0.148193	-0.00472753	0.109317	-0.0325376	0.183386	0.020891	0.363523	-0.003921	0.212483	0.117063	NA	NA
DDX3X~A0A0D9SFB3	-0.481505	0.100941	0.257435	-0.10006	0.220276	0.241489	0.546815	0.175828	-0.0738496	-0.542278	0.0842517	0.0517002	NA	NA
PKP4~A0A0D9SF60	-0.167694	0.165747	-0.0281643	0.242551	0.281473	-0.333504	0.0637033	-0.0505285	-0.0504336	-0.138403	0.438693	-0.000670899	NA	NA
TBL1XR1~A0A0D9SF63	-0.223285	-0.127402	0.0766384	0.188137	0.302119	0.232329	0.152064	0.348046	0.278647	-0.0685231	-0.207015	0.351152	NA	NA
ARFGAP2~A0A0D9SF70	-0.309042	0.114522	0.456363	-0.0205034	0.331304	-0.228466	0.132026	0.0199573	-0.204766	-0.162723	0.48358	-0.165134	-1.52188	1.48844
MYO18A~A0A0D9SFK2	-0.308384	0.106301	0.404815	-0.0825479	0.00415512	0.268228	0.115428	-0.149146	-0.296819	-0.191995	0.379914	-0.113907	NA	NA
COBLL1~A0A0X1KG75	-0.00399477	-0.186224	-0.00432473	-0.0960796	-0.0455605	-0.128148	-0.180002	-0.240971	-0.211212	0.157894	-0.0173602	-0.054472	4.57278	0.147391
STXBP1~A0A0D9SG72	-0.00811092	0.323376	-0.133743	0.206293	-0.0179981	-0.0613246	0.104708	-0.221637	-0.360684	-0.289364	0.328233	-0.0805293	NA	NA
UBE3A~A0A0D9SG77	0.00263952	-0.0299798	0.161707	0.323398	-0.182424	-0.186698	-0.218506	-0.140904	0.214555	0.258676	-0.227303	0.0765221	3.33484	2.56097
SPTAN1~A0A0D9SGF6	0.0354776	0.242438	0.0638369	-0.0792505	-0.301512	0.275911	0.270092	0.203949	-0.291493	-0.318719	0.119329	-0.246457	NA	NA
HLA-DRA~Q30118	-0.05088	-0.203338	-0.178612	-0.0550973	0.0322143	-0.0963218	0.0427728	-0.248861	-0.0563527	-0.0885261	-0.246709	0.362233	NA	NA
HLA-F~A0A140T9V0	-0.216591	-0.0248786	-0.124049	0.00060874	0.181915	0.0773212	0.32361	0.231921	-0.267078	-0.387476	0.304681	-0.181426	NA	NA
DIAPH1~A0A140T8Z0	0.113209	-0.128443	0.174081	-0.195098	0.0983472	0.248341	0.0375103	0.100759	-0.137832	-0.0304459	-0.126848	-0.0595543	NA	NA
PPP1R18~A0A0G2JHC2	0.170233	0.0319956	0.24015	-0.325574	0.0518206	0.196505	0.0558787	0.159727	-0.28242	-0.138848	0.432875	-0.564554	NA	NA
HSPA1B~A0A0G2JIW1	0.238038	0.0563525	-0.268301	-0.155353	-0.189218	-0.277312	-0.245353	-0.122598	0.0954342	0.13763	0.00491321	-0.230988	NA	NA
PSMB9~A2ACR1	-0.108715	0.425799	-0.114174	-0.37395	0.164656	-0.155202	-0.00827193	0.147562	-0.000757844	-0.0524464	0.0118456	-0.365415	6.85401	3.84039
ABHD16A~A0A0G2JJD3	-0.378808	0.01365	-0.048388	0.095671	0.219336	0.0648584	0.156098	0.316095	0.157354	-0.0533568	0.266893	0.0278678	5.66936	-0.167717
HLA-DRB4~X5D2U9	-0.0880587	-0.379957	-0.168604	0.182183	0.164417	0.0846673	-0.191677	-0.145452	0.13765	0.206981	-0.44569	0.414588	NA	NA
C2~B4DQI1	0.276943	-0.0237392	0.0124189	-0.0968188	-0.0267393	0.123245	-0.299586	0.0264325	0.206634	0.431363	-0.087112	0.0919578	NA	NA
GBA~A0A0G2JNZ5	-0.0915467	0.108688	0.176334	0.24053	0.158494	-0.0135386	0.250389	0.162032	0.0705333	-0.232194	0.0570496	0.164211	4.15801	2.71504
LAIR1~A0A0G2JNK8	0.0489357	0.150175	0.105139	-0.066303	0.232904	0.137628	0.00535322	0.326391	-0.0137164	0.110394	-0.139401	-0.335638	NA	NA
IGHA2~A0A0G2JMB2	0.420537	-0.00100556	-0.123076	0.0355979	-0.30379	0.0206225	-0.366363	-0.433182	0.128198	0.422828	-0.218056	0.0969	NA	NA
LILRB5~A0A0G2JMX5	-0.0442358	-0.201648	0.188922	0.256825	0.143192	0.053154	0.561013	0.0307932	-0.258984	-0.497207	0.216588	0.111012	NA	NA
SCRIB~A0A0G2JNZ2	-0.396788	-0.229151	0.202589	-0.00269563	0.270865	0.0930946	0.0563477	0.25526	0.24469	0.0397187	-0.249629	0.169642	NA	NA
HLA-G~Q8MH48	-0.0458912	0.114934	0.131372	0.119198	0.0245727	-0.0364966	-0.112243	-0.212734	-0.0152678	0.181078	0.482423	-0.133679	NA	NA
MAMDC2~A0A0G2JQ91	0.0930857	-0.222735	-0.181472	-0.0903132	-0.156041	-0.0677847	-0.20647	-0.403036	-0.0305309	0.139092	-0.220519	0.183901	NA	NA
NA~A0A0G2JQJ7	0.0525976	-0.0476726	0.031011	0.249318	-0.0347424	-0.208525	-0.0699828	-0.195031	-0.119309	0.0414108	-0.281346	0.0187192	NA	NA
NA~A0A0G2JRQ6	-0.0582634	-0.0845455	0.0128776	-0.328501	0.0402344	0.249299	-0.127083	0.27612	0.0957911	0.28802	-0.25211	-0.192784	NA	NA
PUF60~A0A0J9YYL3	0.145084	0.119248	-0.22318	-0.0395417	-0.146215	-0.120591	-0.0616475	-0.0737753	0.114678	0.0344675	0.0493213	0.239733	-0.494823	2.21741
IGHV3-66~A0A0J9YVT0	0.162093	-0.273199	0.0161945	-0.0342765	-0.0325372	0.333728	0.283978	-0.0758756	-0.26727	-0.315729	-0.402648	0.331298	NA	NA
BNIP3~F6RP06	0.0930857	-0.222735	-0.181472	-0.0903132	-0.156041	-0.0677847	-0.20647	-0.403036	-0.0305309	0.139092	-0.220519	0.183901	4.4061	0.144811
NHSL2~A0A0J9YW69	0.0930857	-0.222735	-0.181472	-0.0903132	-0.156041	-0.0677847	-0.20647	-0.403036	-0.0305309	0.139092	-0.220519	0.183901	NA	NA
PHRF1~A0A0J9YX88	0.0930857	-0.222735	-0.181472	-0.0903132	-0.156041	-0.0677847	-0.20647	-0.403036	-0.0305309	0.139092	-0.220519	0.183901	NA	NA
AIM1~A0A0J9YWL0	-0.0822783	0.042938	0.159586	0.200805	0.269822	-0.0273075	0.0356056	0.119598	-0.160629	-0.104258	0.196422	-0.278372	NA	NA
RILP~I3L1U0	0.201708	0.146153	-0.38676	0.0390497	-0.171771	-0.283327	-0.519925	-0.102982	0.285166	0.484703	-0.0615526	-0.0551305	NA	NA
ARMC10~A0A0J9YWR7	-0.325695	-0.0708534	0.269669	0.294762	0.158284	-0.0906579	0.341731	-0.00376355	-0.019785	-0.337572	0.41306	0.172535	2.09684	0.673611
NA~A0A0J9YX35	0.13937	0.20964	-0.0951257	-0.15127	0.315778	0.0170207	-0.0439246	0.295974	0.133087	0.129966	0.179274	-0.219048	NA	NA
DNAJB6~C9J2C4	0.0930857	-0.222735	-0.181472	-0.0903132	-0.156041	-0.0677847	-0.20647	-0.403036	-0.0305309	0.139092	-0.220519	0.183901	NA	NA
CELF2~V9GYD9	0.187618	0.318908	0.188741	-0.106325	-0.026195	-0.316067	0.0165026	0.0972969	0.0967391	0.0786178	0.240263	-0.296813	2.51025	0.111634
PON2~A0A0J9YXF2	-0.198497	0.242239	-0.00013369	0.104476	0.0668701	-0.155937	0.113782	-0.200539	-0.207201	-0.303228	0.114942	-0.0692477	5.86002	0.738693
WDR81~A0A0J9YXM6	0.0930857	-0.222735	-0.181472	-0.0903132	-0.156041	-0.0677847	-0.20647	-0.403036	-0.0305309	0.139092	-0.220519	0.183901	NA	NA
PLIN4~A0A0J9YXN7	-0.0803702	-0.0836813	0.0153904	-0.0967141	0.0217014	-0.408254	-0.0304718	-0.27437	-0.0194613	0.073982	-0.0670781	-0.0071469	6.22094	0.676216
NA~A0A0J9YY99	0.0793996	-0.175109	0.0692946	0.22791	-0.0361455	0.318942	-0.207385	0.247831	0.176125	0.217613	-0.279246	0.201272	NA	NA
CNPY4~A0A0J9YYJ0	0.264189	-0.0885353	0.132396	0.0313745	0.197347	0.0900224	0.180789	0.100976	0.0249723	-0.13154	0.46609	-0.290823	4.50939	0.785749
MATR3~A0A0R4J2E8	-0.200889	-0.00504158	0.144606	0.0984719	0.16389	0.14955	0.311013	0.0432101	-0.416792	-0.468834	0.0646062	-0.0760715	2.35922	1.87779
SH3D19~A0A0U1RQE4	0.114448	0.0535391	-0.0413511	0.106597	-0.0435568	-0.143206	0.088578	-0.240412	-0.371138	-0.170419	-0.119441	-0.0334079	NA	NA
NA~A0A0U1RQL8	-0.0615833	0.0516593	-0.00819125	0.0559943	-0.039388	-0.349687	-0.123416	0.17433	0.363708	0.214827	0.111433	-0.169641	NA	NA
SCYL2~A0A0U1RQQ9	0.153857	0.136696	-0.36472	-0.253204	-0.322347	-0.0336058	-0.484775	0.153296	0.015523	0.369619	-0.0522689	-0.399464	NA	NA
SHANK3~A0A0U1RR93	-0.272338	0.274892	0.158268	-0.0215809	-0.0691399	0.182662	0.118044	0.165828	-0.21251	-0.204618	-0.151465	-0.147179	NA	NA
CD99L2~A0A0U1RQT8	-0.21458	0.0589965	0.128848	0.17661	0.221971	-0.14938	-0.0207199	0.040692	0.113339	0.0542827	-0.221344	0.148127	NA	NA
PRG4~A0A0U1RR20	0.0695709	-0.121727	0.206312	-0.276171	-0.123298	0.426433	-0.0185127	-0.295685	-0.285295	-0.032985	-0.0523068	-0.0583334	NA	NA
PTEN~A0A0U1RR63	-0.211713	0.620078	-0.100436	-0.17236	0.0761043	-0.246998	0.0775081	0.140399	0.311571	0.0332318	0.13798	-0.0865819	NA	NA
EXOC6B~A0A0U1RRB6	-0.19784	-0.128293	-0.0822554	0.244994	0.255501	-0.0236393	0.357485	0.0484437	-0.177613	-0.379768	0.0246092	0.0590481	NA	NA
SPATA20~A0A0U1RRL8	0.0930857	-0.222735	-0.181472	-0.0903132	-0.156041	-0.0677847	-0.20647	-0.403036	-0.0305309	0.139092	-0.220519	0.183901	NA	NA
GATAD2B~A0A0U1RRM1	-0.120002	-0.0203678	0.401322	0.0619789	0.138098	-0.0647034	0.446014	0.133316	-0.121834	-0.378202	0.203025	0.000574379	NA	NA
ENAH~A0A0U1RRM6	-0.0651143	0.0575296	0.162719	0.229333	0.205647	0.000749042	0.0248739	0.122474	-0.12152	-0.0864022	0.178413	-0.257778	NA	NA
NELFB~A0A0X1KG71	0.0930857	-0.222735	-0.181472	-0.0903132	-0.156041	-0.0677847	-0.20647	-0.403036	-0.0305309	0.139092	-0.220519	0.183901	NA	NA
HLA-A~A0A140T955	-0.231629	0.0316773	0.127964	0.158912	-0.134354	0.0744656	-0.184588	-0.249681	-0.0230465	0.0673694	-0.317177	0.122002	NA	NA
TAP1~A0A140T9T7	0.0867469	0.119098	-0.176035	0.216162	-0.112183	0.0174381	0.0281306	-0.141597	-0.094332	-0.141329	-0.172906	0.201707	5.97502	0.230843
NA~A0A140TA41	-0.213505	0.174191	0.311278	-0.212795	0.233338	0.0220329	0.232168	-0.00447432	-0.22722	-0.304467	0.0440491	-0.207767	NA	NA
QIL1~A0A140TA86	0.0941178	0.0273723	0.170972	0.0526942	0.243824	0.0314459	0.376188	0.186496	0.277639	-0.208039	-0.0239421	0.150702	NA	NA
NA~A0A182DWE9	-0.0689926	0.241649	0.0710569	0.0627359	-0.285612	0.0440448	0.0796432	0.0373314	-0.311841	-0.185561	0.144906	-0.22016	NA	NA
TXNRD2~A0A182DWF2	0.118323	-0.0421763	-0.295096	0.0820638	-0.0984623	0.0846903	-0.260542	0.0468602	0.317641	0.297615	-0.141329	-0.00991556	0.984786	2.74648
NA~A0A182DWH4	-0.104603	0.284888	-0.0394993	-0.130013	-0.0954055	-0.285159	-0.0702698	0.0585316	0.16756	-0.0361868	-0.132918	-0.170072	NA	NA
SEPP1~A0A182DWH7	0.0575427	-0.258437	0.0903708	-0.0849897	0.0846992	-0.236389	-0.0567117	-0.349726	-0.0996993	0.0185916	0.0880898	0.01438	3.65194	1.78113
FTO~A0A1B0GUC3	0.164072	0.112904	-0.0393236	-0.259997	0.017249	0.0918347	-0.186364	0.138812	0.0399111	0.345527	-0.21502	-0.23636	NA	NA
ADSL~A0A1B0GWJ0	0.298942	-0.0776216	-0.219688	-0.1338	-0.24097	-0.0815963	-0.53242	-0.192765	0.351751	0.590506	-0.106239	0.0266847	0.71317	1.05827
NA~A0A1B0GTL5	0.124673	-0.00658927	0.311306	-0.142573	0.122294	0.197129	0.0244997	0.146697	-0.293177	-0.115088	0.4581	-0.540485	NA	NA
ASAH1~A0A1B0GW68	-0.199408	0.164329	0.0974456	-0.253282	0.374057	-0.293762	0.154822	0.00182529	0.343555	-0.00283589	0.373604	0.0504719	4.67304	1.51241
KIAA1279~A0A1B0GUA3	0.0930857	-0.222735	-0.181472	-0.0903132	-0.156041	-0.0677847	-0.20647	-0.403036	-0.0305309	0.139092	-0.220519	0.183901	NA	NA
KIF13A~H0Y307	-0.0364639	0.398583	-0.224867	-0.128845	-0.315832	-0.443467	-0.28779	-0.245547	-0.166192	0.0704304	-0.034234	-0.368393	NA	NA
CLN3~H3BUF8	0.218257	-0.260994	0.073808	0.0598156	-0.0537487	0.258891	-0.230071	-0.0288561	0.0887741	0.225914	-0.128853	0.235262	NA	NA
CDC73~A0A1B0GUB2	0.0930857	-0.222735	-0.181472	-0.0903132	-0.156041	-0.0677847	-0.20647	-0.403036	-0.0305309	0.139092	-0.220519	0.183901	NA	NA
ATG5~A0A1B0GV54	0.04938	0.259556	0.0523231	-0.0969574	-0.10325	-0.271751	-0.307585	-0.0240195	0.357142	0.320766	-0.432126	0.148288	2.63525	1.69709
EFR3A~A0A1B0GUZ7	0.216847	-0.442046	-0.203904	-0.0320837	0.165479	-0.0478632	0.036445	0.272655	-0.128243	-0.0529099	-0.0964193	-0.12494	3.0914	-0.633773
TCF4~A0A1B0GW91	0.222566	0.0600591	-0.0161878	-0.368519	0.0665234	0.199822	0.0646759	0.444079	-0.0430638	-0.00179538	-0.184869	-0.421402	NA	NA
CTSD~A0A1B0GVD5	-0.0759305	-0.251772	-0.0109019	-0.100493	0.234625	-0.149478	-0.0270122	-0.0632908	0.134666	0.112304	0.287803	-0.0979254	4.90678	4.40421
RILPL1~A0A1B0GVV3	0.0930857	-0.222735	-0.181472	-0.0903132	-0.156041	-0.0677847	-0.20647	-0.403036	-0.0305309	0.139092	-0.220519	0.183901	NA	NA
DOCK7~A0A1B0GWE0	0.0930857	-0.222735	-0.181472	-0.0903132	-0.156041	-0.0677847	-0.20647	-0.403036	-0.0305309	0.139092	-0.220519	0.183901	NA	NA
NA~A0A1B0GWG0	-0.14256	-0.245232	-0.0185283	-0.100084	0.0497883	-0.188471	-0.0582522	-0.23815	-0.00279342	-0.0151855	-0.109277	0.0549627	NA	NA
FAM107B~C9J6N5	-0.388618	-0.112983	0.134717	0.1927	0.299101	-0.501776	0.0858595	0.0726558	0.022068	-0.0826761	0.158077	0.188618	NA	NA
DPYSL2~A0A1C7CYX9	0.0417515	-0.319445	-0.161445	0.0987578	-0.126422	-0.0121164	-0.293326	-0.118364	-0.145646	0.155016	-0.099827	0.0677938	4.32597	0.852153
MYL4~I3L1K6	-0.226571	-0.126563	0.466976	-0.0371188	0.326953	0.147182	0.29719	0.1052	-0.0699819	-0.239334	-0.120394	0.240373	NA	NA
UBA6~A0AVT1	0.243611	0.27336	-0.22743	-0.0474558	-0.530162	0.0645709	-0.333772	0.0215759	0.0839486	0.443913	-0.105437	0.0434568	0.447769	-0.779207
ESYT2~H7BXI1	-0.18223	0.381588	-0.232372	0.0282318	-0.136875	-0.131776	-0.0916829	-0.282778	-0.0581304	-0.0694434	-0.0222164	0.0757672	5.61229	-1.17897
KIAA1598~A0MZ66-4	-0.284693	0.0227497	0.506066	0.0135064	0.381018	-0.331994	0.255543	-0.0378984	0.0957142	-0.151487	0.364451	0.197689	NA	NA
ARHGAP10~A1A4S6	0.321927	0.47886	-0.128037	-0.436968	-0.0740309	0.190283	0.10379	0.157534	0.10011	0.0127354	0.192424	-0.406927	NA	NA
ILVBL~A1L0T0	-0.155468	0.0746074	-0.0781219	0.233718	0.142601	-0.102642	-0.0223384	-0.00539112	0.167351	0.0393397	0.0357773	0.255743	1.04609	-0.218518
SH3PXD2B~A1X283	0.207028	0.0828715	-0.160042	-0.00406846	-0.0946602	0.281168	0.0396905	0.105653	0.0404018	0.0315901	-0.0784789	-0.0738261	NA	NA
ACO2~A2A274	-0.0755981	0.00224021	-0.320947	0.360356	-0.241577	-0.199451	-0.36724	-0.206368	0.222082	0.338504	-0.267347	0.27213	5.17171	-0.748781
PRNP~A2A2V1	-0.138565	0.304414	0.254443	-0.110748	0.206863	-0.017142	0.346245	0.197367	-0.0297395	-0.32331	0.220793	-0.0357403	7.60141	0.423838
SLC39A7~A2AAT0	0.269656	0.313174	-0.301668	0.0251541	0.0650924	-0.391917	-0.0504463	-0.167149	0.252546	0.16966	0.415249	-0.269967	NA	NA
HLA-DQB1~A2AAZ0	0.0899525	-0.348758	0.057094	0.0752491	-0.21493	0.399427	0.0537862	-0.010506	0.0287783	0.0458003	0.0254406	0.0642823	NA	NA
HLA-C~A2AEA2	0.13931	0.088214	0.14809	-0.138738	-0.349861	0.192566	0.15748	-0.132286	-0.293997	-0.227462	-0.028952	0.14665	NA	NA
ZFHX2~G3V3N5	0.503298	0.0988795	-0.380506	0.383999	-0.37101	-0.573503	-0.556695	-0.429617	0.277306	0.496811	-0.179076	0.18511	NA	NA
GRLF1~A2RRE5	0.19355	-0.340668	-0.0363336	0.119643	0.123468	0.0154143	-0.0574634	0.134257	-0.20948	-0.00260848	-0.152806	-0.0696108	NA	NA
TARSL2~B7ZLP8	0.0930857	-0.222735	-0.181472	-0.0903132	-0.156041	-0.0677847	-0.20647	-0.403036	-0.0305309	0.139092	-0.220519	0.183901	NA	NA
VWA8~A3KMH1-3	-0.0877345	0.165627	-0.320788	0.209211	-0.0082645	0.0119182	0.0410587	0.145365	0.126678	-0.0015646	0.0459662	0.127535	NA	NA
BST1~A6NC48	-0.203368	-0.583565	-0.224729	0.333883	0.164724	0.252897	-0.0301513	0.00226352	-0.163912	-0.0973795	-0.523046	0.392135	NA	NA
TSSC4~A6NCC9	0.114297	0.188129	-0.0163652	-0.0913842	-0.159396	-0.324957	-0.0485083	-0.323203	-0.228893	-0.00895046	-0.0787325	-0.218279	NA	NA
MAP1LC3B~H3BTL1	0.0808007	-0.00988275	0.246096	0.0122942	0.233654	0.0732116	0.0767554	0.0646401	-0.143954	-0.126384	0.136319	-0.174206	NA	NA
KRT87P~A6NCN2	-0.168333	0.0525457	-0.155766	-0.151003	0.0210202	0.444133	0.125515	0.217602	-0.23491	-0.10217	0.0208813	-0.312874	NA	NA
PGP~A6NDG6	0.158786	-0.0542106	-0.330381	0.160219	-0.0598309	-0.242089	-0.294794	-0.115794	0.157355	0.315651	-0.02764	0.0603326	3.91248	-0.0594849
RCCD1~G3V2I3	0.0930857	-0.222735	-0.181472	-0.0903132	-0.156041	-0.0677847	-0.20647	-0.403036	-0.0305309	0.139092	-0.220519	0.183901	NA	NA
NUDT5~A6NFX8	0.147824	-0.124646	-0.150343	-0.0321715	-0.0446805	-0.259869	-0.108785	-0.273242	0.187149	0.190311	-0.313466	0.257	3.87567	2.07846
WBP2~K7EIJ0	0.271132	0.108043	-0.236239	-0.0157581	-0.18619	0.0187554	-0.577505	0.0478334	0.329577	0.752982	-0.114478	-0.064073	2.58913	1.90283
HN1L~H3BU16	-0.180546	-0.00237548	0.40646	-0.349462	0.256929	0.172861	0.476255	0.408925	0.0211642	-0.352337	0.502958	-0.204902	7.22597	4.27558
YIF1A~E9PIZ0	0.0930857	-0.222735	-0.181472	-0.0903132	-0.156041	-0.0677847	-0.20647	-0.403036	-0.0305309	0.139092	-0.220519	0.183901	NA	NA
TUBAL3~A6NHL2-2	-0.175357	-0.38111	0.561757	0.284331	-0.0209613	-0.0473195	0.0368487	-0.198846	0.246281	0.0944424	0.164948	0.364853	NA	NA
FBLL1~A6NHQ2	-0.133051	-0.0488669	-0.160178	-0.124147	-0.172207	0.193907	-0.0467784	-0.236993	-0.352002	-0.0965697	-0.452601	0.111215	NA	NA
SMCHD1~J3KTL8	0.145742	-0.336103	0.345544	-0.379993	0.235887	0.307118	0.186182	0.242701	0.195961	-0.0632558	0.0347898	-0.11097	NA	NA
NCF1C~A8MVU1	-0.0978449	-0.096317	-0.181472	-0.0903132	-0.156041	-0.16551	-0.05921	-0.216582	0.225158	0.129209	-0.448495	0.52706	NA	NA
CCDC69~A6NI79	0.0930857	-0.222735	-0.181472	-0.0903132	-0.156041	-0.0677847	-0.20647	-0.403036	-0.0305309	0.139092	-0.220519	0.183901	NA	NA
DOCK11~A6NIW2	-0.150394	0.174205	0.0892539	0.00709985	0.130601	0.134057	0.343335	0.23054	-0.000711353	-0.290509	-0.207876	0.0732705	NA	NA
MRPL23~H7C2P7	-0.141855	0.166957	-0.159117	-0.0447128	0.00740998	-0.353308	0.0700672	0.121109	-0.0640478	-0.189783	-0.253363	-0.130878	NA	NA
RENBP~A6NKZ2	0.396282	0.0132401	0.00555283	-0.128849	-0.148648	-0.0398602	-0.0517806	0.0661442	0.255911	0.226892	0.204868	-0.112517	NA	NA
CRYZL1~A6NMA8	-0.267874	-0.366886	0.120168	0.135681	0.157237	0.359651	0.379002	0.305499	-0.117098	-0.37377	-0.211135	0.15212	NA	NA
CD81~E9PJK1	0.0667029	-0.0336095	0.209833	0.196283	0.28782	-0.00205798	0.128467	0.0953494	0.098355	-0.0835367	0.244627	-0.130484	1.74904	1.97402
DIAPH2~A6NML8	-0.511092	0.186011	0.436955	0.211778	0.169401	-0.249799	0.248783	0.00979787	-0.0654573	-0.268753	0.225663	0.15146	NA	NA
ENSA~A6NMQ3	-0.183561	-0.398009	-0.263139	0.405477	0.0728759	0.0677361	-0.187875	0.270511	-0.0940165	0.0701359	-0.196711	0.165928	NA	NA
COL6A6~A6NMZ7	0.00712225	0.169009	0.0476964	0.200543	0.118492	0.202735	0.209092	0.20332	-0.106227	-0.2456	0.142435	-0.207181	NA	NA
CD9~A6NNI4	-0.0617262	-0.343853	0.245437	-0.300622	0.022463	0.305736	0.0556782	-0.0832079	-0.214926	-0.0822824	0.0496734	-0.0751283	4.79117	3.99507
TP53BP1~A6NNK5	-0.277354	-0.112493	-0.0193472	0.267766	0.272129	-0.0403453	0.0551149	0.305197	-0.0975879	-0.150226	-0.0731612	-0.164299	NA	NA
PPP2R4~A6PVN5	0.160989	-0.150088	-0.0677313	-0.202297	0.00231046	0.0904284	0.0948029	-0.087571	0.0543808	-0.0208819	-0.0743621	0.247186	5.03126	3.01535
IGFBP3~H0Y5K2	-0.0717826	0.286195	0.102913	-0.253273	-0.167117	-0.013045	-0.140395	0.00876296	-0.043414	0.120238	-0.232521	-0.118637	NA	NA
MANF~A8K878	-0.123993	0.0846822	0.0293794	-0.438059	0.269166	0.198996	0.342591	0.206209	-0.47024	-0.395219	-0.213491	-0.270127	2.37268	3.37427
HSPB2~A8KAH6	0.0253353	0.678038	-0.17671	-0.0853066	-0.145491	-0.381351	-0.0116301	-0.0367709	0.031326	0.0472602	0.0787029	-0.170075	NA	NA
FMR1~R9WNI0	0.26707	0.645652	-0.0348267	-0.429784	-0.130135	-0.280094	-0.194998	-0.0569852	0.458495	0.267547	0.0389405	-0.22461	5.14589	2.97299
DSCR3~A8MTY9	0.0930857	-0.222735	-0.181472	-0.0903132	-0.156041	-0.0677847	-0.20647	-0.403036	-0.0305309	0.139092	-0.220519	0.183901	NA	NA
SUMO3~A8MUA9	-0.23709	-0.291449	0.024782	-0.0156529	0.237419	0.425194	0.193076	0.526031	-0.244224	-0.253299	-0.166362	-0.265788	3.41635	0.214069
PPP5C~A8MU39	0.130169	-0.037306	-0.0494787	-0.217742	0.163741	0.0437422	0.259509	0.113092	0.148574	-0.131256	0.203719	-0.054938	5.78379	-1.19578
ATP5J~A8MUH2	0.271841	-0.341683	-0.215008	0.000599243	0.110029	-0.136634	-0.0461924	0.144633	0.0336099	0.0889422	0.0463525	-0.240628	3.42119	1.34267
TSSC1~A8MUM1	0.0930857	-0.222735	-0.181472	-0.0903132	-0.156041	-0.0677847	-0.20647	-0.403036	-0.0305309	0.139092	-0.220519	0.183901	3.56133	3.32071
RPL23A~H7BY10	0.180452	-0.227674	0.188347	-0.247635	0.179745	0.0975304	0.150899	0.0838842	-0.158777	-0.10639	0.0329621	-0.448346	NA	NA
CASP3~C9JXR7	-0.0852413	-0.107498	-0.0746151	0.282567	0.0551206	-0.0910274	-0.37735	0.0217216	0.451479	0.420907	-0.102028	0.150919	3.89608	2.71137
SNRPG~P62308	0.0363176	-0.0227325	0.0609475	0.0340766	-0.105683	0.401933	-0.207598	-0.0944226	-0.194451	0.115617	-0.169513	0.080138	3.02115	1.06585
NUDT19~A8MXV4	-0.200862	0.095653	-0.0232944	0.112386	0.037116	0.00747972	0.0903634	0.176534	-0.269967	-0.0909397	-0.156016	-0.117054	NA	NA
PIK3C3~A8MYT4	-0.15538	0.0349916	-0.241699	0.126592	-0.144229	-0.149388	-0.17518	-0.0709634	0.0708916	0.168583	-0.0597549	-0.0340817	NA	NA
MBP~A8MZH3	0.134012	0.0435998	-0.170522	0.0918851	0.0383172	-0.258554	-0.526991	0.0810689	0.243003	0.477656	0.202217	-0.227833	NA	NA
SRRM1~A9Z1X7	0.15631	0.179275	0.020316	-0.1182	-0.591369	0.193529	0.119064	-0.00643034	-0.476695	-0.246812	0.273971	-0.329578	NA	NA
MYO1G~B0I1T2-3	-0.198079	0.423126	0.127403	-0.276633	0.0471042	0.0316681	0.259337	-0.0917564	-0.322857	-0.21826	-0.00867928	-0.177408	NA	NA
EIF3L~B0QY89	0.11815	-0.113974	0.188802	0.0569455	0.22746	-0.0644225	0.239464	0.0437119	0.330874	-0.0799786	0.246707	0.123432	2.79857	1.44405
MB~F2Z337	0.407509	-0.125501	-0.394922	0.0478597	-0.0976734	-0.224821	-0.270774	-0.230949	0.300511	0.31792	-0.0257884	0.104256	2.8441	-0.0137636
EWSR1~B0QYK0	0.129038	-0.0523863	-0.0632012	-0.0579217	0.00790556	0.117793	-0.202694	-0.116679	-0.250975	0.136149	-0.0536118	-0.359412	1.13123	1.49395
UBE2I~H3BQQ9	0.291313	-0.0513428	-0.108068	-0.100539	-0.176153	0.0306059	-0.356742	-0.20712	0.0346584	0.416981	-0.373352	-0.0058878	2.1176	1.09103
TFEB~B0QYS6	0.0930857	-0.222735	-0.181472	-0.0903132	-0.156041	-0.0677847	-0.20647	-0.403036	-0.0305309	0.139092	-0.220519	0.183901	NA	NA
CPNE1~F2Z2V0	0.0357482	-0.017793	-0.191982	0.123886	-0.150774	-0.198475	-0.168767	-0.219297	0.181391	0.162601	-0.110805	0.282782	4.399	0.380395
APOC3~B0YIW2	0.368793	-0.160261	-0.24023	-0.106778	-0.170188	0.0258058	-0.46718	-0.21474	0.115724	0.502517	-0.132308	-0.104556	7.9916	-1.42957
ARCN1~B0YIW6	-0.17379	-0.257829	-0.112189	-0.180831	0.298555	0.227563	0.222789	0.201123	0.14666	-0.151215	-0.0809318	0.0492202	0.617463	3.32668
ASCC2~F2Z2W4	0.0930857	-0.222735	-0.181472	-0.0903132	-0.156041	-0.0677847	-0.20647	-0.403036	-0.0305309	0.139092	-0.220519	0.183901	NA	NA
RAC2~B1AH77	-0.258229	-0.299274	-0.11576	0.228635	0.35995	-0.000449182	0.211285	0.102233	-0.121873	-0.233717	0.0412465	0.263246	NA	NA
TSPO~B1AH87	0.0290533	0.0399314	-0.181321	-0.0357545	-0.0978755	-0.0979403	-0.0306378	-0.143947	0.0443204	0.0691608	0.390779	-0.0630691	2.77201	0.659541
NHP2L1~B1AHD1	0.211988	-0.0577134	0.247835	-0.347158	0.147394	0.231067	0.169181	0.0582043	-0.432076	-0.243336	0.123989	-0.454735	0.70192	-0.669876
FBLN1~B1AHL2	0.176263	-0.0761797	0.0673845	-0.497896	-0.00391596	0.153467	-0.0182609	0.154493	-0.0855588	0.0477083	0.0339995	-0.579169	4.00607	4.08725
CROCC~B1AKD8	-0.117523	0.145369	0.166989	0.0499164	-0.240956	0.0442118	0.180145	0.0152644	-0.145124	-0.19819	-0.164854	0.174433	NA	NA
CFHR1~B1AKG0	0.265125	0.0233836	0.124571	-0.310122	0.0650115	0.127848	-0.11629	0.0488493	-0.0177639	0.236046	-0.123033	-0.166671	NA	NA
NFIA~B1AKN7	-0.275252	-0.0617691	-0.241014	0.199776	-0.211205	0.248593	-0.118857	0.108631	-0.174251	-0.0274446	-0.103843	0.201603	4.46263	1.18226
CDC37L1~B1AL69	0.0930857	-0.222735	-0.181472	-0.0903132	-0.156041	-0.0677847	-0.20647	-0.403036	-0.0305309	0.139092	-0.220519	0.183901	NA	NA
PKN2~B1AL79	0.0930857	-0.222735	-0.181472	-0.0903132	-0.156041	-0.0677847	-0.20647	-0.403036	-0.0305309	0.139092	-0.220519	0.183901	NA	NA
PHYH~B1ALH6	0.0930857	-0.222735	-0.181472	-0.0903132	-0.156041	-0.0677847	-0.20647	-0.403036	-0.0305309	0.139092	-0.220519	0.183901	NA	NA
ARHGEF7~B1ALK7	-0.23462	0.0303221	0.161039	0.254293	0.273381	-0.141556	0.0306125	0.0799595	0.166117	0.00652243	-0.203822	0.194504	3.16965	0.706726
PALM2-AKAP2~B1ALY0	0.097406	-0.0637556	0.178014	0.00883506	0.155209	-0.359671	0.122482	-0.222047	-0.0240719	-0.12221	0.493512	-0.153634	NA	NA
Sep-06~B1AMS2	-0.094834	0.130524	-0.398051	-0.00251821	-0.234203	0.228134	-0.172157	0.169153	-0.456788	-0.0950365	-0.0827561	-0.275929	NA	NA
CD58~B1AMW1	-0.108066	0.258029	-0.128133	-0.485551	0.328327	-0.138772	-0.0646175	0.284059	0.343313	0.203586	0.0941683	-0.34154	NA	NA
TRAF2~B1AMY1	0.0930857	-0.222735	-0.181472	-0.0903132	-0.156041	-0.0677847	-0.20647	-0.403036	-0.0305309	0.139092	-0.220519	0.183901	NA	NA
GUK1~B1ANH0	0.358517	-0.322238	-0.210397	-0.0955435	-0.206966	0.00449937	-0.406497	-0.0752644	0.251082	0.472607	-0.228749	0.130034	2.61514	3.35607
FAF1~B1ANM7	0.0930857	-0.222735	-0.181472	-0.0903132	-0.156041	-0.0677847	-0.20647	-0.403036	-0.0305309	0.139092	-0.220519	0.183901	3.55696	1.49952
PABPC4~B1ANR0	0.256218	-0.0458984	0.132155	-0.0208025	0.183619	0.104837	0.156948	0.15574	0.0483062	-0.105612	0.46535	-0.338252	NA	NA
CD55~B1AP13	-0.458784	0.136559	0.345552	-0.161472	0.343391	0.373453	0.378045	0.279934	-0.333115	-0.496525	0.0736439	0.100296	NA	NA
SMPD4~H7C1Q6	0.0930857	-0.222735	-0.181472	-0.0903132	-0.156041	-0.0677847	-0.20647	-0.403036	-0.0305309	0.139092	-0.220519	0.183901	NA	NA
HNRNPC~G3V4W0	-0.176601	-0.00164137	0.22615	-0.0418252	0.175522	0.00836553	0.410454	-0.03301	-0.443476	-0.547369	-0.0963025	-0.0972171	NA	NA
SMIM1~H3BS66	-0.042033	-0.129591	-0.13474	-0.173543	-0.267198	0.0557983	-0.0525345	-0.282511	-0.456844	-0.196623	0.102395	-0.149929	NA	NA
SAE1~B3KNJ4	0.133724	-0.284581	-0.255139	0.394923	-0.0187841	0.173071	-0.444319	0.288363	0.260044	0.448002	0.251965	-0.191437	2.6489	1.91087
ISCU~F5H5N2	0.170811	0.175128	0.0223839	-0.123516	-0.635256	0.184666	0.069416	-0.00266328	-0.37291	-0.168585	0.337058	-0.366135	5.2344	0.0301299
EIF3H~B3KS98	-0.126794	-0.0546176	-0.0526662	0.127611	0.0765502	-0.0880465	-0.0912167	-0.0436542	0.0369363	0.0503567	0.0533604	0.158351	3.82318	0.263756
USP30~F5H3L3	0.0930857	-0.222735	-0.181472	-0.0903132	-0.156041	-0.0677847	-0.20647	-0.403036	-0.0305309	0.139092	-0.220519	0.183901	NA	NA
MMP28~B3KV06	-0.153656	0.325139	0.10866	-0.0972063	0.263961	-0.078593	0.0645377	0.312689	0.217531	0.00111416	0.468341	-0.0536695	NA	NA
MFAP5~B3KW70	-0.0912663	-0.128833	0.362735	-0.0601178	0.259539	0.323483	0.264053	0.0749672	-0.456383	-0.394264	-0.0493842	-0.264187	2.31672	1.46931
CDIPT~H3BUR9	0.33562	0.28812	0.131629	0.0449867	-0.124081	-0.20351	0.133596	-0.207476	-0.0966324	-0.172857	0.136903	0.0172481	3.82349	2.2543
CNN2~B4DDF4	-0.190537	-0.0140858	0.254487	-0.164738	0.307897	-0.0247581	0.171795	0.119393	-0.19458	-0.15285	-0.289551	-0.137035	5.07502	-0.0860584
MSR1~B4DDJ5	-0.114709	0.158846	0.0913956	-0.468114	-0.0580631	0.0147242	0.178221	-0.0595102	-0.0578348	-0.0383578	0.0540054	-0.168695	NA	NA
POLDIP2~B4DEM9	-0.0539387	-0.0418379	0.03689	0.347827	0.0197409	0.116873	0.201301	0.328664	-0.0323798	-0.212895	0.0213687	0.0416325	4.41559	3.17466
SMARCE1~B4DGM3	-0.148084	0.177855	0.436798	-0.298228	0.173855	-0.223875	0.498666	0.0677507	-0.355434	-0.494994	0.225557	-0.193467	3.25938	-0.195149
MSI2~J3KTC1	-0.116088	-0.0558222	0.219523	-0.0479611	0.210882	-0.0918501	0.501364	0.152982	-0.0916382	-0.297947	0.23748	-0.0324448	NA	NA
RABEP2~B4DHR0	0.0518759	0.459523	-0.317012	-0.0307113	-0.159582	-0.315927	-0.385331	0.142492	0.480778	0.391433	-0.032287	-0.168309	2.20602	1.48926
Sep-05~C9JM82	0.0106715	0.366755	0.15217	0.14681	0.0789527	-0.153198	0.315339	0.0834536	0.0100929	-0.280268	0.39913	0.0315849	NA	NA
CS~B4DJV2	-0.0541251	0.138017	-0.230786	0.400737	-0.199462	-0.12902	-0.113684	-0.322783	0.174391	-0.0142922	0.0286869	0.215691	3.8269	3.49297
ATE1~B4DK25	0.102549	-0.159561	-0.387505	0.39534	-0.0983095	0.024763	-0.548054	0.240336	0.257637	0.605455	-0.139972	0.0976048	NA	NA
ECE1~B4DKB2	-0.0320679	-0.0548587	-0.0960735	0.482665	-0.020244	0.25093	0.0635582	0.327348	-0.10193	-0.151583	0.0454474	0.174658	NA	NA
NA~B4DLN1	0.0715633	0.212777	-0.426304	0.239863	0.0542549	-0.348626	-0.212751	0.000998427	0.170301	0.100774	0.296829	-0.249009	NA	NA
TMEM143~B4DMT0	0.0930857	-0.222735	-0.181472	-0.0903132	-0.156041	-0.0677847	-0.20647	-0.403036	-0.0305309	0.139092	-0.220519	0.183901	NA	NA
PLAT~B4DNJ1	0.127003	0.36645	-0.198922	-0.378781	-0.0345848	0.207191	0.165875	0.30635	-0.29395	-0.230254	0.0685983	-0.581957	NA	NA
KIRREL~Q5W0G0	-0.530811	-0.0908779	0.113628	-0.00122005	0.533367	0.285806	0.409636	0.248955	-0.236918	-0.464228	0.038354	0.0658824	NA	NA
OLFML3~B4DNG0	0.149058	0.11989	0.0669807	-0.284455	0.0883336	0.232835	0.305042	0.218203	-0.126694	-0.294006	0.345018	-0.264316	NA	NA
C1R~B4DPQ0	0.182772	-0.333348	0.0308915	-0.207646	0.00134341	0.246057	-0.096854	-0.0747331	0.0267107	0.104206	-0.117346	0.00969694	NA	NA
GOSR1~F6RU00	-0.141886	-0.178785	-0.115235	0.0325637	-0.0351394	0.63027	-0.00640832	0.282081	-0.0584728	0.0261184	0.063452	-0.0390991	NA	NA
MAEA~B4DQT1	-0.325951	0.0627577	-0.131756	0.306303	-0.10243	-0.40428	-0.0698293	-0.0128254	0.19268	-0.00112146	-0.219498	0.365111	NA	NA
STK24~B4DR80	0.0976244	0.0291996	-0.253322	-0.115581	-0.171603	-0.201675	-0.360861	-0.237765	0.255928	0.357521	0.00339803	0.0656611	3.04455	2.28641
LDAH~B5MCE2	0.226276	-0.0883125	-0.293042	0.140705	-0.285617	-0.208171	-0.225135	-0.200219	0.0332605	0.229874	0.228012	-0.0541981	NA	NA
PRKD2~B4DTS2	0.0930857	-0.222735	-0.181472	-0.0903132	-0.156041	-0.0677847	-0.20647	-0.403036	-0.0305309	0.139092	-0.220519	0.183901	NA	NA
TMBIM1~C9JEN3	0.067167	0.234559	0.0791195	-0.063009	-0.312043	0.259108	0.273327	0.174692	-0.307879	-0.313007	0.110371	-0.229338	NA	NA
POGLUT1~F8WEW4	0.295141	0.0767004	0.222278	-0.215567	-0.0604417	0.277983	0.00404755	0.266931	-0.0521916	0.0780599	-0.0150658	-0.294599	NA	NA
VBP1~B4DWR3	0.0285894	0.0287458	0.156444	-0.387013	0.0706395	0.100073	0.193411	0.0270886	-0.368062	-0.21099	-0.200867	-0.302521	2.85919	0.412125
FXR1~B4DXZ6	0.015429	0.18303	0.108799	0.0671024	-0.297982	0.0873042	0.0912405	0.0711075	-0.261641	-0.157045	0.135752	-0.197058	2.81774	-0.598554
ILF2~B4DY09	-0.273112	-0.0083212	0.0365219	0.00530612	0.289321	0.128297	0.475444	0.142568	-0.104346	-0.498626	0.0584041	0.148325	2.09797	-1.26654
ARL1~B4DZG7	-0.317446	0.206999	0.429843	-0.0892019	0.258834	-0.307062	0.460133	-0.032676	-0.1653	-0.422481	0.121177	0.0888618	1.69673	3.03847
MAPK14~B4E0K5	-0.0574715	-0.33774	0.100945	-0.0460321	0.0927622	0.251384	0.256488	0.313614	0.0553038	-0.078874	0.186911	0.124495	3.69398	0.142551
PEX5~B4E0T2	0.0930857	-0.222735	-0.181472	-0.0903132	-0.156041	-0.0677847	-0.20647	-0.403036	-0.0305309	0.139092	-0.220519	0.183901	0.823122	0.825991
ARMC6~F5H6J3	0.0147057	0.235276	-0.23697	0.386354	-0.137415	-0.268749	-0.117664	-0.306246	-0.180699	0.0358672	-0.133178	0.247895	NA	NA
CFB~B4E1Z4	0.335717	-0.129569	-0.0970308	-0.238864	-0.19026	0.0588758	-0.30136	-0.333219	0.0873822	0.331892	-0.108483	-0.0179636	NA	NA
OS9~B4E321	-0.130247	0.118144	0.251169	-0.119819	0.357593	0.159788	0.284442	0.326436	-0.221726	-0.268832	-0.109546	-0.369615	4.10297	0.00643709
RBPMS~B4E3T4	0.0219047	-0.177104	0.0705941	0.245923	-0.236336	-0.274167	-0.407056	0.0190802	0.149465	0.384495	0.171789	0.00651346	4.77531	1.99226
RPA3~B5MC59	-0.463716	0.328522	0.157778	-0.282748	0.349644	-0.0269419	0.286734	0.338141	-0.057529	-0.236164	0.128119	-0.0770464	2.23372	1.63384
BZW2~B5MCE7	-0.155053	0.0341991	-0.242314	0.126329	-0.144747	-0.149634	-0.175921	-0.0724014	0.070785	0.169083	-0.0605422	-0.0334303	NA	NA
CBX1~B5MD17	0.153061	-0.0355386	-0.363218	-0.0814853	-0.292784	0.130153	-0.438374	0.0635731	0.0628622	0.440939	-0.467588	0.105121	-0.23116	0.333376
TSPAN9~B5MD23	-0.128051	0.0746288	-0.187678	0.294816	-0.176527	-0.206258	-0.221622	-0.18297	0.0768672	0.188517	0.0275915	0.0320673	NA	NA
RAN~B5MDF5	0.240035	-0.21702	-0.224699	-0.207516	-0.135896	0.0487478	-0.279756	-0.149196	0.258168	0.348138	-0.0795883	0.0953298	NA	NA
ERG~B5MDW0	-0.150797	0.153844	0.150457	0.106266	0.0792329	0.195905	0.269022	0.163349	-0.0245434	-0.254371	0.0721709	0.0221602	NA	NA
Sep-10~E7EW69	-0.140192	-0.234406	0.108922	-0.136775	0.0430066	0.509189	-0.0751747	0.204381	0.00277944	0.0105402	-0.171151	0.035444	NA	NA
EML3~B7WPE2	0.13543	0.0190514	-0.174925	0.148862	0.195189	0.113975	0.00897177	0.129038	-0.239122	-0.110875	0.488408	-0.563187	NA	NA
HNRNPLL~B7WPG3	0.0930857	-0.222735	-0.181472	-0.0903132	-0.156041	-0.0677847	-0.20647	-0.403036	-0.0305309	0.139092	-0.220519	0.183901	NA	NA
ATP6V0A1~B7Z641	-0.0367211	0.0969328	0.367363	-0.361729	0.0707679	-0.258526	0.104641	0.0523566	0.222866	0.0358828	0.274295	-0.214931	4.32	3.02387
SGCE~E9PEH6	-0.391789	0.0369707	0.00512556	0.156665	0.151048	0.301863	0.0691366	0.0146335	-0.0643988	-0.11898	-0.078865	0.143844	5.58374	-0.225694
ACBD5~B7Z2R7	-0.46298	0.242892	0.0520021	-0.154704	0.0846605	-0.0448269	-0.102175	0.362265	0.121859	0.107045	0.100374	-0.158029	3.35918	2.6958
COG2~B7Z2Y2	-0.311238	0.190639	0.351986	-0.0326667	0.0881163	-0.0536079	0.368264	0.0793248	-0.19289	-0.364143	0.285145	-0.00466111	NA	NA
GAB1~B7Z3B9	-0.0364438	0.194518	0.190584	-0.313161	0.361348	-0.168088	0.240411	0.0643361	-0.324078	-0.283496	0.294851	-0.371224	NA	NA
FGD4~B7Z493	0.0930857	-0.222735	-0.181472	-0.0903132	-0.156041	-0.0677847	-0.20647	-0.403036	-0.0305309	0.139092	-0.220519	0.183901	NA	NA
GUCY1B3~B7Z685	0.0930857	-0.222735	-0.181472	-0.0903132	-0.156041	-0.0677847	-0.20647	-0.403036	-0.0305309	0.139092	-0.220519	0.183901	2.17287	1.91579
RANBP3~B7Z7F3	-0.0127665	-0.300229	0.116019	0.21868	-0.085023	-0.0504759	-0.163607	0.0452616	0.0213848	0.169008	0.0255283	-0.105682	2.50641	-0.802637
ETF1~B7Z7P8	-0.307125	0.00733866	0.188297	-0.121145	0.236862	-0.213184	0.164898	0.0514268	0.260566	-0.0163313	0.0347105	0.229015	2.88372	1.36308
SLMAP~B7Z964	0.151696	-0.176265	-0.132417	-0.241157	0.193392	-0.151941	-0.298725	0.162254	0.178622	0.270731	0.298886	-0.296991	NA	NA
NAP1L1~H0YHC3	0.21277	-0.0498894	-0.0982965	0.0347474	-0.387851	0.186024	-0.307562	-0.467433	-0.0486236	0.24353	-0.370006	0.261313	NA	NA
GALK2~B7ZAX5	0.242525	0.565668	-0.347468	0.0646642	-0.212368	-0.427202	-0.410095	-0.031518	0.353326	0.378322	0.0469853	-0.176587	6.55029	1.77244
STX16~Q96NX8	0.0776959	-0.101675	-0.171223	-0.198666	-0.237205	-0.0144831	-0.0505835	-0.204396	0.0739186	0.0778251	-0.192021	0.269203	NA	NA
SH3GLB2~B7ZC38	0.222455	-0.489222	-0.163374	0.126821	-0.180127	0.108869	-0.313579	-0.0934945	-0.025175	0.323921	-0.126742	0.0252772	6.02668	0.0370174
SCARB1~B7ZKQ9	-0.101383	0.033455	0.208134	0.227659	0.185313	-0.150147	0.264557	0.0237854	0.0381259	-0.128144	0.26836	0.224509	2.47429	1.58101
RCSD1~B7ZKW8	0.120686	0.187616	-0.00082839	-0.0726365	-0.569894	0.199274	0.100767	0.0419878	-0.440034	-0.229642	0.267085	-0.308459	NA	NA
FNBP1~B7ZL14	0.126101	-0.40908	0.39533	-0.226696	0.0564482	0.450033	0.194167	0.173298	-0.154445	-0.0561778	0.115139	-0.163842	NA	NA
PCDH9~Q5VT82	0.0930857	-0.222735	-0.181472	-0.0903132	-0.156041	-0.0677847	-0.20647	-0.403036	-0.0305309	0.139092	-0.220519	0.183901	NA	NA
INPP1~C9J128	0.0930857	-0.222735	-0.181472	-0.0903132	-0.156041	-0.0677847	-0.20647	-0.403036	-0.0305309	0.139092	-0.220519	0.183901	3.78726	-0.143871
LSM5~B8ZZF8	0.161238	0.0857579	0.280898	-0.192802	0.100052	-0.210848	0.136962	0.16029	0.195632	0.0237377	0.202304	-0.0608273	NA	NA
PDE6D~B8ZZK5	0.0930857	-0.222735	-0.181472	-0.0903132	-0.156041	-0.0677847	-0.20647	-0.403036	-0.0305309	0.139092	-0.220519	0.183901	NA	NA
SUMO1~B8ZZN6	0.183699	-0.153673	0.156531	0.0667876	0.154893	-0.0474773	0.111428	0.022854	0.404611	0.0662188	0.169518	0.153422	2.15338	1.36828
PTMA~B8ZZQ6	0.150266	0.111352	0.0596124	-0.00300693	0.0966197	-0.209674	0.116538	-0.284776	-0.115269	-0.195344	-0.0758077	0.0375515	4.67286	1.35942
SMARCD2~J3QWB6	0.0930857	-0.222735	-0.181472	-0.0903132	-0.156041	-0.0677847	-0.20647	-0.403036	-0.0305309	0.139092	-0.220519	0.183901	NA	NA
PPP4R2~H7C559	0.0930857	-0.222735	-0.181472	-0.0903132	-0.156041	-0.0677847	-0.20647	-0.403036	-0.0305309	0.139092	-0.220519	0.183901	NA	NA
PCYT1A~C9J050	-0.0731686	0.223955	0.143374	0.0926422	-0.102463	0.116994	0.288827	0.199686	-0.215352	-0.312815	-0.00151528	-0.103542	NA	NA
PFN2~C9J0J7	0.162218	-0.145922	0.115743	0.11147	0.05318	0.153563	-0.0826938	0.078888	0.124589	0.0973897	-0.0681134	0.230653	NA	NA
HDAC4~C9J0X4	0.0930857	-0.222735	-0.181472	-0.0903132	-0.156041	-0.0677847	-0.20647	-0.403036	-0.0305309	0.139092	-0.220519	0.183901	NA	NA
EEF1E1~D6RBD7	0.095204	0.103345	0.202969	-0.0207988	-0.171515	0.152055	0.139197	0.0132313	-0.281138	-0.213794	0.0923246	-0.0818377	2.95162	3.22264
TUBA8~C9J2C0	-0.121505	0.234085	-0.011511	0.133494	-0.251689	-0.052333	-0.242644	-0.123076	0.23255	0.266592	-0.184254	0.297414	NA	NA
ITIH5~C9J2H1	-0.420713	0.218074	0.139757	-0.0582543	0.152643	0.21037	0.258302	-0.0561645	-0.163091	-0.300734	-0.132972	0.112457	0.946557	2.45664
POLR2B~C9J2Y9	-0.335643	0.218277	0.278895	0.047512	0.241626	-0.214911	0.342225	0.189149	0.123622	-0.277742	0.210138	0.0325977	NA	NA
IMMT~C9J406	0.0579171	0.0537768	-0.272045	0.160382	0.0344712	0.0482909	-0.00524762	-0.0184545	0.0967513	-0.00300368	0.259959	0.130875	3.60748	2.95129
NAA50~C9J5D1	-0.110389	-0.232503	0.0457146	0.153039	-0.0456575	-0.13909	-0.293409	-0.246605	0.427227	0.434716	-0.10755	0.27183	NA	NA
MYADM~C9JJV6	0.151344	0.434781	-0.0536667	-0.00319205	0.0700452	-0.415714	0.285537	0.0637149	-0.0731517	-0.29629	0.160924	-0.175647	2.96153	0.454618
PTGES3L-AARSD1~C9J5N1	0.0491092	-0.286977	-0.0457348	0.0355734	-0.255419	0.298658	-0.235627	0.210789	0.0951353	0.270216	-0.125756	0.104977	NA	NA
RPE~C9J6A7	0.291231	-0.329731	-0.0202739	-0.0799726	-0.18928	0.102054	-0.228616	-0.223544	0.185464	0.301791	-0.347956	0.242833	3.55088	0.635971
SPP2~C9J6K0	0.338624	0.337762	0.00422096	-0.153175	0.0928604	-0.0234642	0.202058	0.173784	0.0288595	-0.208961	0.383313	-0.183152	NA	NA
PFN2~C9J712	0.218378	-0.0161675	-0.11851	0.0621891	-0.00467478	-0.181807	-0.166603	0.262547	0.107922	0.176266	0.137164	-0.163565	NA	NA
COX17~C9J8T6	-0.257893	0.305106	-0.0197969	0.0779515	0.0124013	-0.175251	0.0658594	0.232	0.121925	0.016554	0.106262	-0.0425445	4.4947	3.55435
NHLRC3~C9J973	-0.237685	0.471527	-0.178938	0.132599	0.0977641	-0.304998	0.164756	0.0889915	0.0535892	-0.231698	0.175869	0.0123747	NA	NA
UBE2F~C9J9P8	-0.0258362	-0.0289333	-0.00644527	-0.124686	0.205743	-0.104031	-0.0421594	-0.00171367	-0.105079	0.0504769	0.240444	-0.321482	NA	NA
CA5B~C9JA11	0.0930857	-0.222735	-0.181472	-0.0903132	-0.156041	-0.0677847	-0.20647	-0.403036	-0.0305309	0.139092	-0.220519	0.183901	NA	NA
SSR3~C9JA28	-0.257938	-0.011662	0.250219	-0.181633	0.298599	0.572403	0.218184	0.337159	-0.262462	-0.19423	0.104706	-0.124156	NA	NA
CMTM5~C9JAI6	0.220756	-0.0962019	-0.170844	-0.19898	-0.237277	0.124125	-0.0591562	-0.16092	-0.124071	0.0129238	0.121864	-0.10182	NA	NA
HIGD1A~C9JAW5	0.176405	0.0114586	0.00794803	-0.0853137	-0.251183	0.171546	0.075562	0.091922	-0.335556	-0.182606	0.465671	-0.543122	NA	NA
FXN~C9JAX1	0.243027	-0.0824732	0.193374	-0.118278	0.0541365	0.230292	0.0664281	0.0420817	-0.227684	-0.135143	0.26181	-0.279869	NA	NA
PSPH~C9JBI3	-0.129655	-0.0906953	-0.147125	0.0309491	-0.0570374	0.360394	0.0258616	0.444989	-0.000776355	0.0582597	-0.243458	0.057834	5.33611	2.9245
IDI1~C9JD53	0.0930857	-0.222735	-0.181472	-0.0903132	-0.156041	-0.0677847	-0.20647	-0.403036	-0.0305309	0.139092	-0.220519	0.183901	6.78309	0.408599
AAMP~H7C0R2	0.50788	0.651267	-0.253152	-0.113227	-0.290061	-0.446904	-0.215813	-0.185032	0.33502	0.284204	0.209252	-0.228984	NA	NA
APOD~C9JF17	0.429599	-0.272684	-0.366774	0.0876491	-0.0773898	0.0629504	-0.521604	-0.0434975	0.358488	0.583734	-0.0290257	-0.0676494	6.74394	3.44614
MTFR1L~E9PPQ0	-0.266462	0.304204	0.249079	0.137176	0.29456	-0.105088	-0.0646538	0.131241	0.128499	0.121045	0.0181035	-0.0641764	NA	NA
GPS1~C9JFE4	-0.131512	0.0233781	0.231123	-0.0933699	0.232879	-0.229638	0.151225	0.0714531	0.352471	-0.0179434	0.260861	0.142354	0.397338	2.76635
CYCS~C9JFR7	0.0167792	-0.409758	-0.270701	0.235575	-0.0543297	0.0378554	-0.324482	-0.150949	-0.023248	0.277377	-0.40304	0.174251	NA	NA
MRPL39~C9JG87	-0.159796	-0.0833078	0.0208545	0.330242	0.0547698	-0.346217	0.194335	-0.0590157	-0.135838	-0.237186	0.124468	0.0717842	NA	NA
PDE5A~C9JGT3	0.0930857	-0.222735	-0.181472	-0.0903132	-0.156041	-0.0677847	-0.20647	-0.403036	-0.0305309	0.139092	-0.220519	0.183901	NA	NA
APEH~C9JIF9	0.139594	-0.130168	-0.165869	-0.166674	-0.269604	-0.0117251	-0.22779	-0.300915	0.190198	0.215529	-0.157978	0.225974	2.63173	4.20411
PPM1B~C9JIR6	0.304648	0.223738	-0.0904432	-0.0686796	-0.277656	-0.174811	-0.451246	-0.0968255	0.393018	0.624066	0.0468118	0.0105566	5.76105	0.894445
GNB2~C9JIS1	-0.0974104	0.0948265	-0.126328	-0.225764	-0.142776	0.206201	-0.0497248	-0.0967807	-0.166464	0.00857908	-0.0193307	-0.210652	1.6953	0.184511
MRPS34~C9JJ19	-0.408302	0.34714	0.0986343	-0.151168	0.123653	0.0827868	0.184083	0.218474	-0.190931	-0.279383	-0.152701	-0.150322	NA	NA
ATP5J2-PTCD1~C9JJT5	0.294078	0.114644	-0.0973706	0.0751466	0.0141866	-0.139179	0.124595	-0.0227132	0.0570218	-0.145888	0.33469	-0.114743	NA	NA
ARVCF~C9JJX6	0.0930857	-0.222735	-0.181472	-0.0903132	-0.156041	-0.0677847	-0.20647	-0.403036	-0.0305309	0.139092	-0.220519	0.183901	NA	NA
CAV1~C9JKI3	-0.0377037	0.0981249	-0.153522	-0.0226607	-0.0542604	-0.285774	-0.044564	-0.399136	0.107373	0.0960391	-0.109792	0.143825	4.55766	1.39621
POLR2H~C9JLU1	0.215121	0.22369	0.154511	-0.0387074	0.171521	-0.324821	-0.187418	0.110109	0.412979	0.360278	0.522932	-0.358278	3.09687	2.48413
FAM195B~I3L2L5	-0.339037	-0.0949117	0.189237	-0.418387	0.658118	-0.174563	0.178215	0.476594	0.208945	-0.0431276	-0.0829087	-0.183834	NA	NA
FARP1~C9JME2	-0.113206	-0.401091	0.031071	0.172378	-0.0907883	0.0776925	-0.423253	-0.0556766	0.0485258	0.280252	-0.0951942	0.118803	NA	NA
RPL24~C9JXB8	-0.135924	0.126029	0.169151	-0.0742734	0.0869464	-0.0177544	0.335142	-0.167668	-0.441487	-0.518848	-0.0921727	-0.18618	0.623827	0.160666
CRTAP~C9JP16	-0.0219584	-0.0135401	-0.290114	-0.0268106	0.255701	-0.00404045	0.16183	0.519159	0.0710185	-0.0743368	-0.0256199	-0.287989	3.93615	-0.349429
LIMD1~C9JRJ5	0.0605762	0.466589	-0.208618	-0.0940976	0.170357	-0.325109	-0.0467346	0.0225884	-0.198962	-0.0768761	0.235027	-0.35922	0.685167	0.339575
CHCHD3~C9JRZ6	0.343311	0.0865214	-0.194654	0.0244608	-0.334787	-0.477772	-0.237349	-0.452002	-0.0715879	0.109507	0.124486	-0.267361	5.59134	2.23512
OSBP2~C9JS84	0.190729	-0.0487101	-0.338608	0.0188678	0.105016	-0.171801	-0.200848	-0.117879	0.376876	0.257087	-0.271396	0.163625	NA	NA
UNC119~C9JSK0	-0.502257	0.143634	-0.0251557	-0.0335526	0.26743	0.0132263	0.357698	0.210302	-0.228241	-0.30125	0.00254537	-0.0443029	NA	NA
MAD1L1~C9JTA2	-0.154396	0.0326205	-0.243532	0.1258	-0.145774	-0.150118	-0.177389	-0.0752611	0.0705701	0.170073	-0.062107	-0.0321325	NA	NA
AHSG~C9JV77	0.414058	-0.097997	-0.237757	-0.160683	-0.149869	0.0355288	-0.414458	-0.147572	0.221728	0.507559	-0.251541	-0.0481105	1.01203	1.22394
DCUN1D1~C9JVE2	0.0431011	-0.299483	0.0786042	0.141584	-0.0136335	-0.0815329	-0.0791837	-0.166603	0.182736	0.165308	-0.00605752	0.279405	2.47505	0.783373
L2HGDH~C9JVN9	-0.278817	-0.165527	0.367023	-0.076762	0.171743	0.147332	0.120361	-0.174058	0.110406	-0.0545356	0.281456	0.195824	NA	NA
TBC1D2B~C9JW56	0.0930857	-0.222735	-0.181472	-0.0903132	-0.156041	-0.0677847	-0.20647	-0.403036	-0.0305309	0.139092	-0.220519	0.183901	NA	NA
MEST~C9JW74	0.0169372	0.413264	0.0101478	0.0623043	-0.115282	-0.0655542	0.251604	0.0469745	-0.222598	-0.29858	0.422325	-0.105922	6.22249	2.63067
NFIX~C9JWJ8	-0.504909	-0.0138953	0.0383335	0.0666471	0.226311	0.221786	0.287729	0.354419	0.0129805	-0.330062	0.0315259	0.186255	NA	NA
PLXDC1~C9JWQ3	0.0930857	-0.222735	-0.181472	-0.0903132	-0.156041	-0.0677847	-0.20647	-0.403036	-0.0305309	0.139092	-0.220519	0.183901	NA	NA
LBR~C9JXK0	-0.140792	-0.303705	-0.0487596	0.256484	0.127632	-0.0307292	-0.205397	0.269929	0.176277	0.17048	-0.0515932	-0.0555901	1.23119	1.03149
NRCAM~C9JYY6	0.0228254	0.151671	0.238783	0.0835636	-0.00289536	0.111038	0.347303	0.175432	-0.0469161	-0.303744	0.0895104	-0.0317728	NA	NA
RAPH1~C9K0J5	-0.298672	0.152828	0.356043	0.271854	0.0934911	-0.280459	0.277483	-0.00709323	-0.068336	-0.282402	0.300435	0.159132	NA	NA
EIF4G2~H0Y3P2	0.105592	-0.0594628	0.208182	0.0371721	0.208329	-0.10171	0.308715	-0.0193474	0.228731	-0.170761	0.217249	0.162225	-0.0141325	0.634185
ITGB2~D3DSM0	-0.448879	-0.0606038	0.371489	-0.0574278	0.173003	-0.155287	0.523372	-0.221442	-0.23175	-0.53276	0.142621	0.176951	5.14405	-0.600008
PPP1R9B~D3DTX6	-0.260662	0.27884	0.12412	-0.101383	0.460126	-0.077122	0.274956	0.14609	-0.145207	-0.322767	0.280812	-0.135996	NA	NA
CLDN5~D3DX19	-0.235023	-0.233938	-0.0403114	0.308493	-0.0339246	0.257415	0.148985	-0.0853386	-0.342984	-0.311874	-0.400043	0.251914	NA	NA
PPP3R1~F6U1T9	0.0466984	-0.135673	0.101581	0.042653	0.184427	-0.319282	-0.140115	-0.115652	0.152701	0.186117	-0.0724008	0.188601	0.0960437	2.3311
RPL32~D3YTB1	0.124659	-0.0776993	-0.255655	0.165837	-0.0944238	-0.203747	-0.132295	-0.0965798	0.0879716	0.0633463	-0.0273062	0.0506541	NA	NA
ABI3BP~D3YTG3	-0.16879	-0.0105668	0.138074	-0.248964	0.20623	0.0174046	0.228514	0.08636	-0.434398	-0.352887	-0.0791049	-0.398239	8.54857	1.36111
pk~D4Q8H0	-0.0171325	0.282611	0.294495	0.116796	0.35835	-0.277716	0.27908	0.131341	0.142685	-0.203161	0.3244	-0.0801831	NA	NA
MUSTN1~D6R8Y8	0.0715522	-0.0294917	-0.0452688	-0.259544	0.179746	-0.165844	-0.131087	0.437447	0.185539	0.127918	0.110976	-0.219452	4.66526	-1.46581
C1QB~D6R934	0.210796	-0.000969703	0.0163148	-0.233891	0.0560516	-0.0279205	-0.18684	-0.101827	0.122425	0.217716	0.217183	-0.0337757	0.0405513	0.448844
CAMK2D~D6R938	-0.241669	0.0887973	0.160267	0.304283	0.0535299	0.0884931	0.0326647	0.253409	0.283685	0.00956901	-0.168883	0.240762	3.35827	1.40014
GCLC~D6R959	-0.227172	-0.182536	0.347092	0.0972595	-0.0505689	-0.160224	0.0965813	-0.208206	0.0977976	0.00337851	0.153305	0.0799566	2.86382	1.62181
CDV3~D6R9V8	-0.225893	-0.175478	0.335417	0.089605	-0.0518806	-0.162675	0.0962276	-0.208854	0.0916873	0.00122203	0.149914	0.0708808	0.990832	1.90779
COX7C~D6R9Z7	0.132245	0.0658761	0.25569	-0.0792361	-0.0705475	-0.154899	-0.0232544	-0.505855	0.0352258	0.0328129	0.0353053	0.185074	NA	NA
MFSD10~D6RIZ4	-0.362185	0.166077	-0.0494053	0.209852	0.159775	-0.152635	0.387608	-0.0507154	-0.281406	-0.46987	0.183143	0.12358	NA	NA
TMA16~D6RA57	0.0650573	0.225437	-0.243717	0.377619	-0.167142	-0.335203	-0.106421	-0.400379	-0.0799982	0.0319897	0.0135981	0.298438	NA	NA
TMEM33~D6RAA6	-0.478329	0.0865064	-0.103054	0.167967	0.180236	-0.129017	0.19464	0.0695446	0.109119	-0.093425	-0.142384	0.403846	3.04491	0.587212
FBLIM1~D6RAI6	0.186211	0.0525448	-0.10513	-0.0973201	0.167378	-0.142845	0.0458293	0.524153	0.330207	0.0658671	0.170854	-0.170474	NA	NA
GFM2~D6RAL1	0.0930857	-0.222735	-0.181472	-0.0903132	-0.156041	-0.0677847	-0.20647	-0.403036	-0.0305309	0.139092	-0.220519	0.183901	4.21132	1.92297
MRPL27~D6RAN8	0.0493077	0.353952	-0.299455	-0.220828	-0.117562	0.092932	0.203418	0.259862	-0.212773	-0.261398	-0.0645047	-0.295124	NA	NA
ELMOD2~D6RBS5	0.340102	0.341112	-0.291489	-0.140877	-0.0709557	0.118886	-0.0340033	0.301939	0.168311	0.139638	0.204728	-0.376067	NA	NA
EIF4E~D6RBW1	0.215367	-0.0746561	-0.319948	-0.226657	0.0267345	-0.0205864	-0.257055	0.117516	0.271354	0.362028	-0.264324	-0.0677768	4.01832	3.72679
RFESD~D6RBY0	0.29477	-0.158442	0.0646534	-0.204605	-0.090748	0.208029	-0.256578	0.0860853	0.266946	0.347981	-0.307349	-0.0375135	NA	NA
HSD17B11~D6RCD0	0.0520841	0.11976	0.213148	0.0901931	-0.0950394	0.0621402	0.232218	0.0635936	-0.0632958	-0.215024	0.256487	-0.0619553	7.44298	2.79657
LIAS~D6RCP8	0.0930857	-0.222735	-0.181472	-0.0903132	-0.156041	-0.0677847	-0.20647	-0.403036	-0.0305309	0.139092	-0.220519	0.183901	NA	NA
JCHAIN~D6RD17	0.0680354	0.0293327	0.0855569	-0.400267	0.0887394	0.118793	0.109586	0.0255957	-0.35303	-0.118761	-0.208095	-0.38693	NA	NA
TCEAL4~D6RD44	-0.0473569	-0.312043	-0.0444147	-0.271487	0.318673	0.299162	-0.0496241	0.586659	0.103288	0.134812	0.123916	-0.378655	NA	NA
LECT2~D6RD58	-0.27978	-0.132474	-0.0120032	-0.104704	0.433077	0.0648743	0.464671	0.394458	-0.340898	-0.418691	-0.0330854	-0.0766025	NA	NA
LUC7L3~D6RDI2	-0.295736	0.213279	-0.213936	-0.191892	-0.0170069	0.256203	0.0548374	0.238014	-0.240484	-0.188763	-0.0823743	-0.221404	NA	NA
PAIP1~D6REB4	0.173606	0.214224	-0.348779	0.323375	-0.123914	-0.16101	-0.129961	-0.191784	0.0616176	0.0750551	-0.437223	0.345422	3.38051	0.830224
Sep-11~D6RGI3	-0.122959	-0.211108	-0.0218846	-0.0108246	0.11651	-0.0234604	-0.37828	-0.142758	0.184824	0.309569	-0.123169	0.0101444	NA	NA
SEC31A~D6REX3	-0.488839	0.0810098	0.193527	-0.139161	0.244297	-0.241197	0.467753	0.132457	-0.186945	-0.42117	-0.0431174	0.0983451	2.32683	3.11376
GC~D6RF35	0.554183	-0.00536178	-0.284854	-0.0704722	-0.222204	-0.000317318	-0.551986	-0.174252	0.379446	0.618536	-0.0273887	-0.105002	4.01538	1.19741
STX18~D6RF48	-0.0848256	0.422387	0.281163	-0.418866	-0.0731262	0.0611777	-0.0624345	-0.0865323	0.0201221	0.0659367	-0.144466	0.0317673	2.77142	-0.128531
COL12A1~D6RGG3	-0.349815	0.0703713	0.124856	-0.00232066	0.181072	0.242405	0.320055	0.154699	-0.258659	-0.364776	-0.188103	0.120946	NA	NA
COX7A2~D6RIE3	0.0229525	0.10417	-0.301074	0.0618274	-0.102875	-0.0123221	-0.236826	-0.218534	-0.0825376	0.102593	-0.120434	0.0678578	1.43605	4.34854
MRPS27~D6RH20	-0.149344	0.170841	-0.160369	0.224293	0.348803	-0.20914	0.149118	0.269356	0.320295	-0.129028	0.20243	0.131945	3.0829	3.00111
MUC7~D6RHX1	0.389581	0.217651	-0.44951	0.123166	-0.216099	-0.190921	-0.26969	-0.11612	0.296928	0.256188	-0.296324	-0.016714	NA	NA
INPP4B~E9PHC0	-0.165566	-0.00197876	0.114383	-0.138613	0.309904	0.295879	0.00976888	0.569259	0.0882424	0.0200099	0.277668	-0.104992	NA	NA
SEC14L4~D7F472	0.111554	-0.147988	-0.185254	-0.171019	-0.297119	-0.0776195	-0.208126	-0.311489	0.0297634	0.192898	-0.0458402	0.185219	NA	NA
VPS37A~E5RG91	0.0930857	-0.222735	-0.181472	-0.0903132	-0.156041	-0.0677847	-0.20647	-0.403036	-0.0305309	0.139092	-0.220519	0.183901	NA	NA
LYPLA1~E5RGR0	-0.207681	-0.325527	-0.268626	0.473205	0.0529068	0.0482086	-0.241573	0.278861	0.00703496	0.134205	-0.139495	0.194678	1.98978	2.83266
PFDN1~E5RGS4	-0.0370052	-0.101385	0.189625	-0.168212	-0.0796653	-0.0890104	-0.0612157	-0.123763	-0.0852603	0.0366396	-0.312534	-0.0474608	3.64239	1.89316
STMN2~E5RGX5	0.251784	0.0805748	-0.194505	0.0143761	-0.122103	-0.00152724	-0.515493	0.0865172	0.352774	0.72647	-0.10256	-0.0513647	NA	NA
MRPL15~E5RHF4	-0.154993	0.0340557	-0.242425	0.126281	-0.144841	-0.149678	-0.176055	-0.0726615	0.0707656	0.169174	-0.0606845	-0.0333124	NA	NA
TCEB1~E5RHG8	0.415401	0.000470535	-0.315473	-0.0476141	-0.133692	-0.0366556	-0.598951	-0.0621891	0.420322	0.737696	-0.112723	-0.120519	3.29671	3.18168
DNM3~E5RHK8	-0.233552	-0.20619	-0.0141071	0.0155996	0.244457	-0.0109699	0.152861	0.432457	0.0397172	-0.074399	0.0662169	-0.106038	NA	NA
ARFGAP1~E5RHT6	-0.0431651	0.309747	-0.17081	0.0733435	0.102209	-0.0562561	-0.0869762	0.360326	0.110274	0.0915091	-0.00691359	-0.0184498	NA	NA
ERLIN2~E5RHW4	-0.186343	0.235731	-0.0795516	0.00969958	-0.0679448	-0.00252872	0.128677	0.0550355	0.219074	-0.108161	-0.0469345	0.146917	3.95126	1.52786
PLAA~E5RIM3	-0.179754	-0.00503418	-0.132789	0.184281	0.120455	-0.351543	-0.0262805	0.11369	0.107861	-0.00577334	0.218575	0.123023	1.83833	1.6709
ATOX1~E5RIM7	0.221179	-0.243431	-0.10913	-0.0625832	-0.0114623	0.198671	-0.340708	0.197175	0.256033	0.486477	-0.359563	-0.155592	0.2195	3.42734
MRPL13~E5RJI7	0.182256	-0.109745	-0.295714	0.334486	0.20786	-0.214662	-0.285987	0.225973	0.337183	0.352785	-0.198324	0.178524	NA	NA
ANXA6~E5RK69	-0.0984801	-0.396419	-0.187273	0.186479	-0.0888567	0.138759	0.236879	0.107218	-0.307038	-0.265776	-0.216263	0.0836819	4.82618	2.32054
COPS6~E7EM64	0.0616592	0.195232	0.0645896	-0.123316	0.13618	-0.422158	0.156757	-0.0672154	0.321448	-0.0285392	0.395124	0.084807	1.58902	2.164
FLOT2~J3QLD9	-0.0118368	-0.0801485	-0.0291585	-0.0282423	0.0436638	-0.0441242	-0.0221845	-0.335307	-0.0305421	-0.0229675	-0.115986	0.278343	4.07779	1.29611
PPP1R2~E7EMN6	0.198973	0.0529501	-0.0930464	0.0631342	0.159238	-0.483683	-0.17133	-0.0849708	0.157649	0.264039	-0.128361	-0.168967	4.46927	2.52828
NPC2~J3KMY5	-0.146671	-0.503277	0.102351	0.253103	0.0981212	0.361088	-0.094887	-0.0469806	-0.103123	0.0122831	-0.0936277	0.384972	4.85789	2.7534
TACC2~E7EMZ9	-0.24279	0.0519924	0.182759	0.217821	0.239512	-0.230795	-0.00372291	0.0143303	0.150816	0.0357773	-0.185305	0.213508	NA	NA
ELN~E7ENM0	-0.212656	0.109139	0.186987	0.0530342	0.0831498	0.188213	0.374687	0.215348	-0.291446	-0.389161	0.27935	-0.0282534	NA	NA
PROC~H7BYX9	-0.125236	0.0670621	-0.172391	-0.131744	-0.233231	0.385099	-0.270515	-0.0459548	-0.308245	0.116492	-0.258545	-0.0673913	NA	NA
COL6A3~E7ENL6	-0.346746	0.0674692	0.236672	0.00330638	0.0447726	0.278454	0.412423	-0.222602	-0.425683	-0.547949	-0.221708	0.305458	4.26435	1.27226
ADD1~E7EV99	0.0769354	-0.27614	-0.0451867	-0.317502	-0.0593345	0.138253	-0.104109	-0.112875	-0.0416459	0.0594101	-0.0700598	0.0105213	2.02378	1.36446
TRIO~E7EWP2	0.0930857	-0.222735	-0.181472	-0.0903132	-0.156041	-0.0677847	-0.20647	-0.403036	-0.0305309	0.139092	-0.220519	0.183901	NA	NA
PRRC2C~E7EPN9	-0.0763479	0.0550161	0.191201	0.169972	0.218168	0.0317786	0.0288532	0.155592	-0.1288	-0.0782423	0.180238	-0.27167	NA	NA
PTPRM~E7EPS8	0.172747	-0.0752764	-0.259925	0.0229554	-0.251337	0.218276	-0.368554	-0.213641	0.0756549	0.375083	-0.240095	0.168033	NA	NA
NDUFV2~E7EPT4	0.27397	0.0285447	-0.0836015	0.491396	-0.186127	-0.254279	-0.205911	-0.450948	-0.198315	0.0470204	0.0829573	-0.0126379	3.63765	1.36158
SNCA~E7EPV7	0.301454	-0.239255	-0.0818284	-0.200114	-0.167786	-0.107115	-0.373566	-0.262088	0.15082	0.383375	-0.124679	0.0423485	1.53105	2.17252
CAST~E7EQ12	0.0833649	0.0721046	-0.129884	0.379864	-0.212114	-0.551376	-0.359277	-0.382184	0.285896	0.274343	0.0261508	0.374221	3.2281	3.3255
GOSR2~I3L1K7	-0.155848	0.0361354	-0.240807	0.12697	-0.143479	-0.149029	-0.174106	-0.0688849	0.071044	0.167856	-0.0586166	-0.0350215	NA	NA
LTF~E7EQB2	0.120065	-0.298197	-0.0566698	-0.0127484	-0.196991	0.0878601	-0.37131	-0.300927	0.113563	0.3206	-0.276492	0.250295	NA	NA
KIAA0196~E7EQI7	-0.156212	0.037028	-0.240107	0.127264	-0.142892	-0.148746	-0.173264	-0.0672602	0.0711617	0.167285	-0.0577266	-0.0357549	NA	NA
EZR~E7EQR4	-0.270718	0.0118927	-0.0893853	-0.0984127	0.075416	0.0811945	0.079629	0.0220792	-0.289015	-0.200038	-0.110473	-0.083454	6.38307	-0.320337
HMGB3~E9PES6	0.0533573	0.270935	0.0475013	-0.328139	0.295036	0.225055	0.206803	0.160165	-0.00118404	-0.0907571	0.181599	-0.206572	NA	NA
TNS1~E7ERH1	-0.0304995	0.11466	0.0454686	-0.00442603	0.160499	0.140885	0.239866	0.240839	0.0731422	-0.160325	-0.220924	0.0291942	2.5862	-0.0758119
ZC3H18~E7ERS3	0.0249251	0.302775	0.191631	0.0243903	0.070821	-0.473582	0.388712	0.0418462	0.0921362	-0.310816	0.328761	-0.0474133	NA	NA
DST~E7ERU0	0.164742	0.45025	-0.110239	-0.526204	0.00283999	-0.322925	0.0891595	0.137397	0.130446	0.0259436	0.0404009	-0.39797	4.94049	-0.772258
CDKN1B~E7ES52	-0.0232559	0.0055982	0.362182	0.0919408	0.282753	-0.347583	-0.0737612	-0.0423543	0.135114	0.17246	0.14864	0.249745	6.78112	2.03966
ELAC2~E7ES68	0.0930857	-0.222735	-0.181472	-0.0903132	-0.156041	-0.0677847	-0.20647	-0.403036	-0.0305309	0.139092	-0.220519	0.183901	NA	NA
PTK2~H0YBP1	-0.0698795	-0.116732	0.103	-0.0651157	0.0390266	0.116314	-0.238499	0.0927699	0.0321578	0.364441	0.177647	0.0116228	NA	NA
NOS3~E7ESA7	-0.337921	-0.374695	0.471361	0.0596775	0.424152	0.104765	0.440395	0.363754	-0.161557	-0.320428	-0.0454987	0.170882	8.07864	2.28531
XPO7~E7ESC6	0.111239	-0.147856	-0.185821	-0.171949	-0.296933	-0.0766516	-0.20586	-0.310812	0.0304743	0.191199	-0.0492834	0.187377	NA	NA
PPP2CA~E7ESG8	-0.172748	-0.385067	0.557014	0.281962	-0.0240552	-0.0487196	0.032068	-0.207406	0.244887	0.0973227	0.159527	0.368031	4.19457	-0.138943
MRPL22~E7ESL0	0.0930857	-0.222735	-0.181472	-0.0903132	-0.156041	-0.0677847	-0.20647	-0.403036	-0.0305309	0.139092	-0.220519	0.183901	NA	NA
NEFM~E7ESP9	0.245394	0.00960867	0.00477727	-0.178992	-0.139142	-0.271577	-0.319122	-0.0929822	-0.0150354	0.253718	-0.0201911	-0.0723767	NA	NA
MTA1~E7ESY4	-0.612381	0.00161119	0.538461	-0.141487	0.346789	0.011193	0.407675	0.366243	0.111438	-0.349611	0.411446	-0.044513	NA	NA
U2SURP~E7ET15	-0.404173	-0.130788	0.181051	-0.00970006	0.337257	0.148049	0.511252	0.218464	-0.108605	-0.547846	0.299032	0.111568	NA	NA
PCM1~E7ETA6	-0.0534725	-0.111944	0.0307445	0.258721	0.397987	0.15579	0.236564	0.399454	-0.0125408	-0.215089	0.0942913	-0.107932	NA	NA
DNPEP~E7ETB3	0.195095	-0.123119	-0.297383	0.344336	-0.193022	-0.0515286	-0.419026	-0.0678274	0.208676	0.334409	-0.0426835	0.197732	0.431379	0.8091
CFI~G3XAM2	0.378891	-0.29106	0.0669155	-0.131942	-0.0485581	0.226468	-0.259362	-0.0844285	0.294488	0.419056	-0.0739889	0.105657	2.47485	0.565092
RBMS1~E7ETU5	-0.0776349	0.0588408	0.125417	0.165778	0.212949	0.049164	0.00666385	0.124442	-0.16656	-0.078916	0.117802	-0.300866	NA	NA
MRPL3~E9PF06	-0.233411	0.078479	0.330501	0.00721446	0.505818	-0.219179	0.342538	0.186617	0.193681	-0.277523	0.208655	0.0175082	NA	NA
MARK2~E7ETY4	-0.0275014	0.138814	0.0472903	-0.0423043	-0.0325935	0.0867075	0.156802	0.011041	-0.122544	-0.277921	0.11533	0.218631	NA	NA
FOLR2~F5H4Z6	0.20359	-0.111501	0.076087	-0.0905789	0.0260923	0.16233	0.215676	0.0845083	-0.166367	-0.257787	-0.132169	0.033933	NA	NA
CD36~E7EU05	-0.389098	0.15726	0.0660775	0.185242	0.0230932	0.0258001	0.321205	-0.168086	-0.23153	-0.443471	0.025991	0.183923	2.08387	-0.70193
FGFR1~E7EU09	-0.144376	0.0428057	-0.199561	-0.0545571	-0.204237	0.0450968	-0.249841	-0.124033	-0.311539	0.0868906	-0.257401	-0.0696125	NA	NA
CSNK2A1~E7EU96	0.127812	-0.0125071	-0.120837	0.177145	-0.248362	0.212067	-0.294094	-0.408993	-0.0574719	0.193748	-0.383219	0.207903	1.5202	0.488542
ITGB1~E7EUI6	-0.24947	-0.0340644	0.0226139	-0.168089	0.0102833	-0.133379	0.36433	-0.212485	-0.349858	-0.519649	0.0268502	-0.142451	1.46293	1.32179
SSFA2~E7EUL7	0.0603909	0.389528	-0.339573	-0.0515678	0.188558	-0.497914	0.0510489	0.0275991	-0.00474593	-0.108004	0.362535	-0.313437	NA	NA
EIF4G1~E7EUU4	-0.149186	-0.329141	0.0419107	0.0659655	0.0445118	-0.208357	-0.068856	-0.30912	0.0131809	0.0453603	-0.102878	0.302844	1.71983	1.53618
BECN1~K7ELY9	-0.335578	0.00807336	-0.197337	0.149022	0.327616	-0.0524176	0.0893494	0.198079	0.070263	-0.15999	0.0356931	-0.0773853	NA	NA
MAP4~E7EVA0	-0.130346	-0.155351	0.0702798	0.100895	0.180351	0.0107877	0.112154	-0.2131	-0.201337	-0.120448	-0.318193	0.1684	NA	NA
ATG16L1~E7EVC7	0.471718	0.0355201	-0.198741	0.103949	-0.458154	-0.54914	-0.198559	-0.437211	0.271971	0.315237	0.139221	0.0443718	NA	NA
ANGPT2~E7EVQ3	0.0794703	-0.144218	0.322213	-0.405162	0.310066	-0.214244	0.274426	0.136226	0.259206	-0.135975	0.238564	-0.119836	NA	NA
CAST~E7EVY3	0.370598	-0.404596	-0.257504	0.0895059	-0.199809	0.370232	0.0177934	0.063703	0.0141074	0.0419949	-0.16748	0.049311	3.2281	3.3255
IQGAP2~E7EWC2	0.0846543	-0.170792	0.243592	0.00886903	0.267448	-0.0819667	0.320997	0.0531433	0.307638	-0.157105	0.278734	0.189457	-0.449979	0.369769
NCOA2~E7EWM1	0.0360945	-0.0224862	0.0603889	0.0330621	-0.106035	0.403339	-0.207586	-0.0938734	-0.194284	0.115679	-0.169728	0.0803242	NA	NA
NDUFB5~E7EWP0	-0.0514158	0.455473	0.106058	-0.0110349	0.0634352	-0.624103	-0.0197853	-0.225647	0.123624	0.0257475	0.393265	0.0386955	4.14436	0.887886
MAST4~E7EWQ5	-0.12986	0.0672909	0.00840421	-0.142159	0.22298	-0.000251195	0.12054	0.0445618	0.0859456	-0.00159513	0.0398693	-0.271386	NA	NA
MTSS1~E7EWW5	-0.151593	0.192466	0.535633	-0.340554	0.119998	-0.107034	0.276174	0.19353	0.254284	-0.0384035	0.366744	-0.173833	NA	NA
EIF4B~E7EX17	0.0508574	-0.164597	0.0778922	0.0410563	0.0674913	-0.217792	0.246508	-0.318674	-0.290462	-0.343336	-0.136303	0.0953163	3.98558	3.31579
CALD1~E7EX44	0.204748	-0.186436	0.0931082	0.0829405	-0.0634379	0.0581488	-0.0841148	-0.0353927	-0.229244	-0.00925267	0.0558499	-0.0992003	4.46779	3.01442
PCCB~E9PDR0	0.142528	0.324104	-0.381595	0.196364	-0.583919	0.106838	-0.126416	-0.232592	-0.0411791	-0.0060068	-0.017743	0.112234	6.09235	0.883668
DCTN1~E7EX90	0.167679	0.104633	-0.287246	0.221154	-0.17286	0.0406004	-0.219188	-0.249623	0.320439	0.208285	-0.0159737	0.397284	-0.613431	0.650551
NACA~F8VZJ2	0.503556	-0.37192	-0.158297	0.00239684	0.00181325	-0.0778635	-0.151254	-0.2124	0.253632	0.251535	0.00858174	0.0275768	3.65762	1.31655
ALYREF~E9PB61	-0.204525	0.0294107	0.138665	0.154133	0.244106	-0.151691	0.00193075	0.0573524	0.0440485	0.00112229	-0.172231	0.0600021	NA	NA
EPN2~F6PQP6	-0.142839	0.0404222	-0.200363	-0.0551328	-0.204799	0.0442342	-0.250812	-0.127484	-0.310507	0.087893	-0.258486	-0.0675078	2.1721	2.83375
AGK~E9PC15	-0.236586	-0.0217068	-0.200498	0.125118	-0.0741986	0.229849	0.224679	-0.0105834	-0.215008	-0.294444	-0.153951	0.099767	3.75568	-1.08764
IL1RL1~E9PC41	0.0495849	0.27352	0.20748	-0.252866	0.0453274	-0.407956	0.471681	0.0306682	0.0109293	-0.359766	0.145814	-0.0590332	NA	NA
RBBP7~E9PC52	0.203839	0.210626	-0.0457067	-0.292056	-0.113472	0.0174639	0.0460976	0.18013	0.196234	0.123091	-0.289826	-0.00716284	0.582984	-0.626
BDH1~E9PCG9	-0.0710106	-0.226419	-0.341454	0.317552	-0.220734	0.17636	-0.241854	0.0356075	0.248787	0.25692	-0.150325	0.166876	NA	NA
MLIP~E9PCK9	0.0644786	0.0187924	-0.0811161	-0.281353	0.351048	0.0401494	-0.120571	0.384084	0.272991	0.219237	0.0589247	-0.447106	NA	NA
TOP2B~E9PCY5	-0.169679	0.169089	-0.202683	0.137585	0.00110216	0.286938	0.138379	0.296527	0.0168459	-0.182571	-0.0137476	0.0505536	1.93688	0.660452
MYO1B~E9PDF6	-0.169614	0.239648	-0.0592568	0.150258	-0.0971286	0.155621	0.168334	-0.00663473	-0.182445	-0.306506	-0.0299785	0.0427334	6.3358	0.968218
MRPS17~E9PE17	-0.158009	0.291081	0.0741761	0.340012	-0.185206	-0.507137	-0.0540092	-0.266878	0.16843	-0.0227704	0.0184428	0.21975	NA	NA
FUBP1~E9PEB5	-0.162045	-0.308459	0.20503	0.00491527	0.106007	0.134455	0.171586	-0.199967	-0.530247	-0.336687	-0.232573	0.00595558	4.91524	0.256623
PDE2A~E9PEF1	-0.265885	0.373478	-0.287139	0.036447	-0.0870782	0.0917851	-0.319917	0.207708	0.114647	0.25537	0.0624961	0.0310206	5.60941	-0.26664
LRBA~E9PEM5	0.185223	0.382038	-0.341556	0.118275	-0.230086	-0.03835	-0.260791	0.0771663	0.244167	0.257623	-0.0457683	0.117092	NA	NA
NRP1~E9PEP6	0.114811	0.166309	-0.332985	0.0206262	0.0441881	-0.133056	0.193922	-0.00891467	0.00885221	-0.232376	0.31618	0.0493918	6.33791	1.58299
SUMF1~E9PF05	-0.0445368	0.143874	-0.218193	-0.256149	0.132868	0.0974178	-0.142269	0.517838	0.159838	0.170933	0.203254	-0.37686	NA	NA
NUP155~E9PF10	0.0930857	-0.222735	-0.181472	-0.0903132	-0.156041	-0.0677847	-0.20647	-0.403036	-0.0305309	0.139092	-0.220519	0.183901	4.0182	-0.398366
ACSF2~E9PF16	0.0241244	0.104818	-0.00693626	-0.0774652	0.0863074	-0.379336	-0.0922244	-0.177608	0.23228	0.111396	0.529499	-0.258386	3.97233	-0.783819
TBL2~E9PF19	-0.0347897	0.399173	0.16094	-0.049818	0.113208	-0.622563	0.00146165	-0.217094	0.0757425	-0.00554359	0.426754	-0.0263423	4.89312	-0.372806
CP~E9PFZ2	-0.243736	-0.289989	0.175189	0.378089	-0.169066	-0.201296	-0.0750678	-0.300563	0.148387	0.0255807	0.326768	0.296003	8.09764	2.02766
RASA1~E9PGC0	0.228928	0.013877	-0.164373	0.0417862	0.31734	-0.228718	-0.313804	0.291044	0.352967	0.306994	-0.0865486	-0.206279	NA	NA
MAP1A~E9PGC8	0.0660424	0.0629688	0.247433	0.0334792	-0.0601165	0.0753315	0.249954	0.122505	-0.0954349	-0.220065	0.252103	-0.110645	NA	NA
TBC1D23~E9PGE5	-0.042503	0.183358	0.0820075	-0.150298	0.168909	-0.165637	0.212401	0.307548	0.146692	-0.0722864	0.195324	-0.0196685	NA	NA
TNS1~E9PGF5	-0.102432	0.00647802	-0.047138	0.13355	0.013469	-0.115765	0.102382	-0.276043	-0.345777	-0.284944	-0.0311461	-0.0676057	2.5862	-0.0758119
TSN~E9PGT1	0.271326	0.043494	-0.145931	-0.197674	-0.183863	-0.0621179	-0.243429	-0.226099	0.381025	0.360589	0.0621075	0.0669997	-0.201436	0.235714
RPS6KA1~E9PGT3	0.0930857	-0.222735	-0.181472	-0.0903132	-0.156041	-0.0677847	-0.20647	-0.403036	-0.0305309	0.139092	-0.220519	0.183901	NA	NA
LARS2~E9PHM2	-0.120589	0.297343	0.0702148	-0.252185	-0.069504	0.109342	-0.228292	0.0544725	0.0066217	0.167428	0.0780946	-0.223158	NA	NA
LANCL1~E9PHS0	0.371424	0.215111	-0.222093	-0.317675	-0.290446	0.102945	-0.525146	-0.0626527	0.31041	0.624076	0.0516455	-0.414833	1.57848	2.92063
ACP2~E9PHY0	0.125149	-0.0459043	0.07156	0.136198	0.0489961	0.233232	0.491823	0.0725996	-0.308462	-0.439463	0.010853	-0.0548711	2.21142	0.15066
EPB41L2~E9PHY5	-0.215669	0.066874	0.150059	0.196835	0.226895	-0.260324	-0.0248467	0.0106919	0.139847	0.0532803	-0.160083	0.14604	NA	NA
GSDMD~E9PQ48	0.395362	-0.178863	-0.203384	0.0538775	-0.262316	-0.151693	-0.188412	-0.275549	-0.0208594	0.181839	0.264299	-0.000619241	NA	NA
MTCH2~E9PIE4	0.0930857	-0.222735	-0.181472	-0.0903132	-0.156041	-0.0677847	-0.20647	-0.403036	-0.0305309	0.139092	-0.220519	0.183901	2.41593	0.948922
TP53I11~E9PN66	0.332037	0.694947	-0.0423991	-0.251564	-0.184547	-0.391913	-0.200009	-0.282123	0.142538	0.198259	0.0698397	-0.317596	NA	NA
THY1~E9PIM6	-0.262337	-0.297492	0.133876	-0.11493	0.234076	0.457684	0.284776	0.131136	-0.202957	-0.263633	0.0163518	0.147242	6.42533	0.954568
CYB5R2~E9PIV9	0.16118	0.177356	-0.0189759	-0.0706562	-0.294525	-0.161486	-0.303026	-0.0268889	0.104085	0.312616	-0.0267058	-0.0556524	NA	NA
MRVI1~E9PJ61	0.0265191	-0.0638146	0.101049	-0.306555	0.12367	-0.182607	-0.112902	0.351939	0.100809	0.105043	-0.0726803	-0.242261	NA	NA
UBXN1~E9PJ81	0.0124205	-0.456038	-0.210743	0.125182	-0.241694	0.133523	-0.362417	-0.275161	-0.0975291	0.271845	-0.481095	0.0992293	2.25076	-0.756824
PTP4A2~E9PMY3	0.161873	0.0751844	0.138253	-0.0401134	0.163705	-0.30619	0.115371	-0.0279168	0.347037	-0.00423625	0.363019	0.196301	NA	NA
GAB2~E9PJE2	0.0930857	-0.222735	-0.181472	-0.0903132	-0.156041	-0.0677847	-0.20647	-0.403036	-0.0305309	0.139092	-0.220519	0.183901	NA	NA
COMMD5~E9PJE4	-0.110281	0.0239421	-0.337947	-0.0513096	0.162858	0.0383557	0.0600965	0.482399	-0.107387	-0.0554923	-0.123099	-0.331022	4.11164	-0.489926
CLNS1A~E9PMI6	0.315586	-0.161707	0.0956336	0.00422981	0.0847192	-0.448068	-0.0069073	-0.346312	0.174667	0.153253	0.206067	0.0482662	2.17974	2.21015
SNX15~E9PK26	-0.0589612	-0.153864	0.140378	0.186274	-0.253096	-0.13293	-0.0968658	-0.112536	-0.0156279	0.131076	-0.0397821	0.0445375	NA	NA
SCYL1~E9PS17	-0.0341685	-0.106259	0.183632	-0.168794	-0.0825994	-0.0899078	-0.0660638	-0.133184	-0.0852094	0.039952	-0.315253	-0.042138	NA	NA
PARP10~E9PK67	0.0930857	-0.222735	-0.181472	-0.0903132	-0.156041	-0.0677847	-0.20647	-0.403036	-0.0305309	0.139092	-0.220519	0.183901	NA	NA
SDHD~H0YD96	-0.300465	-0.217795	0.228235	-0.0617583	0.0504571	0.0342771	0.109528	0.0342564	0.103156	0.0267043	0.217146	0.137067	3.50818	0.874861
ACAT1~E9PKF3	0.0930857	-0.222735	-0.181472	-0.0903132	-0.156041	-0.0677847	-0.20647	-0.403036	-0.0305309	0.139092	-0.220519	0.183901	3.66632	2.42893
PRMT1~E9PKG1	0.0348318	-0.0197541	0.128362	0.100872	0.213336	-0.0890004	0.088696	0.50911	0.293973	0.0694837	0.266453	-0.15357	3.05278	1.4629
UBTF~E9PKP7	-0.341499	0.00772992	0.335067	-0.0867806	0.0608066	0.0591418	-0.0509667	-0.178987	-0.00568179	0.0194899	-0.256744	0.170211	NA	NA
CCDC90B~E9PKQ5	0.000424925	-0.0230692	-0.196715	0.222884	0.177231	-0.299288	0.0486809	0.078243	0.259879	-0.0181002	0.419883	0.174254	2.34825	0.995434
LTBP3~E9PKW1	0.0367508	-0.0810407	-0.202218	0.345108	-0.167949	-0.138149	-0.262383	-0.196475	0.334137	0.253009	0.116852	0.375454	NA	NA
BTF3L4~E9PL10	0.301755	0.124989	-0.292973	0.281628	-0.302434	-0.448995	-0.413183	-0.223817	0.337594	0.433502	-0.355592	0.273136	1.4638	1.07602
NEDD8-MDP1~E9PL57	0.151776	-0.390328	0.156957	0.211331	0.19708	-0.243118	-0.111765	-0.0297964	0.273561	0.202936	-0.0242065	-0.0450784	NA	NA
RRM1~E9PL69	0.0930857	-0.222735	-0.181472	-0.0903132	-0.156041	-0.0677847	-0.20647	-0.403036	-0.0305309	0.139092	-0.220519	0.183901	NA	NA
EIF1AD~E9PQD0	0.0930857	-0.222735	-0.181472	-0.0903132	-0.156041	-0.0677847	-0.20647	-0.403036	-0.0305309	0.139092	-0.220519	0.183901	NA	NA
NPEPPS~E9PLK3	0.434563	-0.00173561	-0.371379	0.24678	-0.413257	0.134476	-0.47112	-0.122672	0.359266	0.563686	-0.137966	0.0940019	3.7231	-0.793181
VPS28~E9PLM9	-0.180051	-0.0651797	0.165306	-0.25198	0.214343	0.276448	0.402302	0.357834	-0.172434	-0.414227	0.14875	-0.249381	3.84301	1.25298
TM7SF2~E9PLS9	0.0990586	0.0878555	-0.590018	0.203505	0.12228	0.184455	-0.056854	0.328269	-0.162388	-0.0941078	0.0836476	-0.247244	NA	NA
TCIRG1~E9PMC5	0.0930857	-0.222735	-0.181472	-0.0903132	-0.156041	-0.0677847	-0.20647	-0.403036	-0.0305309	0.139092	-0.220519	0.183901	NA	NA
C11orf58~E9PM92	-0.0347582	0.0810701	0.133901	0.185076	0.209562	0.0206856	0.00089753	0.139845	-0.114795	-0.0516823	0.167004	-0.299537	NA	NA
ME3~E9PMB9	-0.238494	0.257765	0.0309281	0.114286	-0.00269789	0.194336	0.125599	0.209734	-0.133329	-0.190406	-0.00201162	-0.0565213	NA	NA
PPP1CA~E9PMD7	-0.0700357	0.137	-0.0199133	-0.320354	-0.0624816	-0.262	0.144199	-0.302495	-0.110212	-0.207956	0.105356	0.150932	-0.384359	2.674
REPS1~H0YE89	0.0930857	-0.222735	-0.181472	-0.0903132	-0.156041	-0.0677847	-0.20647	-0.403036	-0.0305309	0.139092	-0.220519	0.183901	NA	NA
CD151~E9PMR4	0.152086	-0.101018	0.158737	0.0343134	0.17484	-0.0504399	0.256343	0.00030626	0.304985	-0.107767	0.202514	0.166478	4.94901	1.72289
HLA-DQA1~E9PMV2	0.183472	0.129993	0.113608	-0.00946618	-0.185049	0.201703	0.342891	0.14462	-0.0958206	-0.304312	0.222781	-0.121237	NA	NA
ATP5L~E9PN17	0.06051	-0.163004	-0.0261698	-0.0683778	-0.103722	-0.0219781	-0.0906225	-0.256306	0.21312	0.0735874	0.0498849	0.146109	NA	NA
TRAPPC4~G3V1A0	0.0930857	-0.222735	-0.181472	-0.0903132	-0.156041	-0.0677847	-0.20647	-0.403036	-0.0305309	0.139092	-0.220519	0.183901	0.173648	2.50385
RDX~E9PNV3	0.0930857	-0.222735	-0.181472	-0.0903132	-0.156041	-0.0677847	-0.20647	-0.403036	-0.0305309	0.139092	-0.220519	0.183901	3.07695	1.10251
CD59~E9PNW4	0.216255	-0.116164	0.16167	0.0198727	0.142897	-0.0681009	0.177515	-0.0254165	0.339649	-0.0203335	0.219836	0.123953	NA	NA
COL8A2~E9PP49	-0.431996	-0.0495862	0.274742	-0.353374	0.580416	0.348903	0.567502	0.54996	-0.165773	-0.425165	0.248022	-0.195892	NA	NA
TATDN3~H0YD82	0.389384	0.219004	-0.448913	0.123663	-0.215488	-0.190706	-0.268798	-0.114064	0.297318	0.255644	-0.295369	-0.017702	NA	NA
CHORDC1~E9PPQ5	0.0761906	-0.0871011	-0.240833	0.0855791	0.00294705	-0.14221	-0.281774	-0.0243431	0.203994	0.322574	-0.315691	0.275236	3.99904	1.46422
NDUFS8~E9PPW7	0.0153928	0.0356419	0.154131	-0.359921	0.112654	0.0799611	0.2249	0.0454791	-0.390576	-0.245627	-0.156996	-0.329323	1.7638	2.99643
RRP8~E9PPY3	0.0930857	-0.222735	-0.181472	-0.0903132	-0.156041	-0.0677847	-0.20647	-0.403036	-0.0305309	0.139092	-0.220519	0.183901	NA	NA
PFDN4~E9PQY2	0.0218759	-0.0571295	0.211697	0.0545327	0.2264	0.00411271	0.0169325	0.0398898	0.0756496	0.00646737	-0.121768	0.143968	NA	NA
FAU~E9PR30	-0.381827	-0.329915	0.082367	-0.152791	0.14767	0.264492	0.0808071	0.313693	0.136273	-0.0248607	-0.223505	0.0557955	NA	NA
NARS2~H0YEL9	0.0930857	-0.222735	-0.181472	-0.0903132	-0.156041	-0.0677847	-0.20647	-0.403036	-0.0305309	0.139092	-0.220519	0.183901	NA	NA
EFEMP2~H0YET5	0.0930857	-0.222735	-0.181472	-0.0903132	-0.156041	-0.0677847	-0.20647	-0.403036	-0.0305309	0.139092	-0.220519	0.183901	NA	NA
SEC16A~F1T0I1	-0.0033006	0.183559	0.0561397	-0.0829906	-0.595345	0.125008	0.126505	-0.123257	-0.37433	-0.194494	-0.0270673	0.0847534	0.388681	1.26746
PFKFB3~F2Z2I2	-0.327532	0.019085	-0.099159	-0.0383026	-0.0553442	-0.187756	0.238151	-0.155608	-0.248763	-0.369048	0.0203308	-0.157155	NA	NA
XPO4~F2Z2X4	0.471428	-0.140249	-0.201836	0.105672	-0.192306	-0.0954934	0.0317971	-0.140002	0.03158	0.0284697	0.157287	0.0810624	NA	NA
WNK1~F5GWT4	-0.133081	-0.287148	-0.101049	-0.00679961	-0.0278318	-0.120103	-0.156044	-0.0832569	-0.115877	0.120795	-0.152864	0.0791003	0.781573	-0.429772
TRMT112~F5GX77	0.0924889	0.104271	0.312596	-0.163997	0.375381	-0.433995	0.332137	0.0175924	0.0313246	-0.256342	0.340642	-0.216618	NA	NA
NDUFS7~F5H5N1	-0.0831622	0.211742	-0.093885	0.0534844	0.143471	0.216791	-0.134712	0.26906	0.100561	0.194988	0.0795563	-0.199692	4.32857	0.905572
C8B~F5GY80	0.203928	-0.0941449	0.0124537	-0.257059	-0.157011	0.00729981	-0.181356	-0.272307	-0.0505774	0.148161	-0.0712706	0.0686012	2.14843	0.648629
STRN4~F5GYK2	-0.0854381	0.0526407	0.0587384	0.176325	0.28074	-0.0131226	-0.054747	0.159271	-0.0874725	-0.00875433	0.128481	-0.325762	NA	NA
ATP6V0D1~J3QL14	-0.118062	0.11782	0.176464	-0.0835236	-0.0378876	-0.351203	-0.0572336	0.0439887	0.404943	0.194581	0.341071	-0.0823686	2.91345	1.81351
IFT27~H0Y6C7	0.202045	0.22763	-0.0375991	0.184358	-0.0515854	0.116992	0.056992	0.222444	0.200139	0.102146	0.170757	-0.00367859	NA	NA
RAP1B~F5GZG1	0.0930857	-0.222735	-0.181472	-0.0903132	-0.156041	-0.0677847	-0.20647	-0.403036	-0.0305309	0.139092	-0.220519	0.183901	2.03428	-0.744898
PARD3~F5GZI3	0.0930857	-0.222735	-0.181472	-0.0903132	-0.156041	-0.0677847	-0.20647	-0.403036	-0.0305309	0.139092	-0.220519	0.183901	NA	NA
COL21A1~F5GZK2	0.087109	0.119001	0.230067	-0.0761015	-0.132389	0.146059	0.137012	0.0513262	-0.271864	-0.202222	0.116188	-0.126469	NA	NA
MFGE8~F5GZN3	-0.364567	-0.215055	0.124557	-0.139585	0.418538	-0.163015	0.0583765	0.0703662	0.0707783	-0.0855632	-0.00846661	0.0986205	4.50881	1.71577
SLC3A2~F5GZS6	-0.0868014	0.482593	-0.206293	0.142497	-0.0906239	-0.43914	0.012616	-0.355561	-0.0173012	-0.121648	0.184623	0.132967	4.5955	-0.551623
NRIP2~F5H065	-0.17558	-0.0102375	0.25099	-0.333154	0.31061	0.193166	0.0242264	0.369367	0.210415	0.0816541	0.42384	-0.193188	NA	NA
SSPN~F5H0K2	-0.276549	0.18566	0.119047	-0.0990938	-0.12314	0.246795	0.144424	0.136498	0.202599	-0.0603307	-0.00434581	0.0747647	NA	NA
MSRB3~F5H199	0.292004	0.101436	-0.192181	0.0425183	-0.126686	-0.0242859	-0.524755	0.0932208	0.3505	0.727247	-0.0980682	-0.0877473	5.0473	1.39494
PCMTD1~H0YBU4	0.0930857	-0.222735	-0.181472	-0.0903132	-0.156041	-0.0677847	-0.20647	-0.403036	-0.0305309	0.139092	-0.220519	0.183901	NA	NA
HMHA1~K7ES92	0.0370207	-0.207783	0.282812	0.0767092	-0.189968	0.371988	-0.110544	-0.150713	-0.0792305	0.103321	0.144264	0.137772	NA	NA
PUS1~F5H1S9	0.0930857	-0.222735	-0.181472	-0.0903132	-0.156041	-0.0677847	-0.20647	-0.403036	-0.0305309	0.139092	-0.220519	0.183901	NA	NA
MPDZ~F5H1U9	0.345212	0.00782374	-0.137541	0.0328429	0.00842442	-0.189881	0.0403853	0.176857	0.0380692	-0.136137	0.0433462	-0.130148	4.59972	1.77844
MTHFD1~F5H2F4	-0.0441657	-0.037017	0.120794	-0.217232	-0.138179	0.298778	-0.126084	-0.0368096	-0.136191	0.0777533	-0.312123	-0.0482328	2.15608	0.701441
HMBS~F5H345	0.259733	-0.177333	-0.0454014	-0.275752	-0.181559	0.0769615	-0.360718	-0.157353	0.305025	0.426148	-0.127169	0.0834638	1.92003	2.60102
SEC23A~F5H365	0.0638283	0.104852	-0.437909	-0.165162	-0.306709	-0.268786	-0.284796	-0.119879	0.131359	0.249731	-0.147101	0.140351	4.3299	2.78613
TSG101~F5H442	0.133941	0.26461	0.0181674	0.252706	0.00382603	-0.151502	-0.151897	-0.327868	0.220779	0.219067	-0.0352754	0.186106	1.6468	4.21079
THBS3~F5H4Z8	0.0930857	-0.222735	-0.181472	-0.0903132	-0.156041	-0.0677847	-0.20647	-0.403036	-0.0305309	0.139092	-0.220519	0.183901	NA	NA
ACACB~F5H5C3	0.161938	-0.0989467	0.194149	0.152644	0.256011	0.12882	0.21353	0.217163	0.34984	-0.0746407	-0.0253408	0.285265	2.33251	3.45493
TUBA1C~F5H5D3	0.179295	-0.212662	-0.20827	0.181082	-0.244846	0.471129	-0.163387	0.0536817	-0.0833795	0.155847	-0.183429	0.00679844	NA	NA
GRSF1~H0Y8R1	0.106509	0.564532	-0.25178	-0.0335694	-0.291865	0.141671	-0.165014	0.0477716	-0.0487901	0.164182	-0.17348	-0.164361	NA	NA
BCKDHA~F5H5P2	0.342908	0.327006	-0.608968	0.293878	-0.387755	-0.366291	-0.667707	-0.242743	0.141387	0.529135	0.0229325	-0.205564	6.22384	1.20094
CPSF7~F5H669	-0.00534253	0.16163	0.0585224	0.0971344	-0.326973	0.0943724	0.0504168	0.0401815	-0.285065	-0.151869	0.099124	-0.186103	NA	NA
ATL3~F5H6I7	-0.380362	0.0762442	0.053121	-0.23524	0.195742	0.261538	0.0960282	0.45606	0.0087911	-0.0345859	0.016213	-0.341209	3.87363	0.5583
MAGOHB~F5H6N1	-0.181712	0.0314124	0.268438	-0.0507214	0.420188	-0.386172	0.333778	0.0771057	0.195198	-0.208338	0.162735	0.0730553	NA	NA
MRPL48~F5H702	-0.382719	0.203507	0.0827493	0.0185624	0.0750057	-0.288349	-0.0269465	0.0657064	0.311433	0.145369	0.00688825	0.199172	NA	NA
MVK~F5H8H2	-0.113269	0.120714	-0.17883	0.171706	-0.145774	-0.0905315	-0.488426	0.0033202	0.572221	0.525455	-0.0167913	0.22624	7.18553	2.18713
PDE12~F6T1Q0	-0.215739	0.156713	0.216501	0.158051	0.320603	0.0858506	0.241304	0.294329	-0.0626334	-0.245018	0.0336083	-0.173775	NA	NA
HS1BP3~F6TR53	-0.0062153	0.218835	0.0840839	-0.0683642	-0.295872	0.152682	0.31005	0.146134	-0.118038	-0.264589	-0.206526	0.147432	NA	NA
HYI~F6UJY1	0.491075	-0.0784691	-0.27052	-0.183208	-0.332977	0.220796	-0.442944	0.0254523	0.226405	0.511383	-0.11211	-0.335773	NA	NA
POLDIP3~F6VRR5	-0.247815	0.0287341	0.289864	-0.0176219	0.0073054	-0.000893625	0.0202554	0.080918	0.124233	0.0667634	0.366596	0.133809	NA	NA
SELP~F6VVT6	0.017517	0.271535	-0.0727527	-0.262258	-0.352569	0.174905	-0.137169	-0.279877	-0.141139	0.0004916	-0.0814249	0.00913037	NA	NA
ANKRD35~F6XZD3	-0.0107823	0.212399	0.178906	-0.00196385	0.39629	-0.28672	0.326786	0.214159	0.220589	-0.216865	0.378992	-0.118771	NA	NA
CD63~F8VNT9	-0.219778	0.246493	0.0311354	-0.0394997	-0.0998774	0.230474	0.183995	0.112918	-0.101022	-0.210978	-0.0942881	0.108872	NA	NA
CAD~F8VPD4	-0.171409	0.329958	0.0992562	-0.0857543	0.0941448	-0.362469	0.346781	0.0326099	0.180844	-0.252893	0.221398	0.126597	3.25465	0.711475
TMBIM6~F8VQW0	-0.248351	0.488491	-0.179865	0.0761863	0.0500564	-0.0949124	0.124206	0.104292	-0.00595573	-0.216272	0.180116	0.020266	2.83491	1.02727
ATXN2~H0YH87	0.231359	0.164461	0.108044	-0.076854	-0.0950796	0.0984355	0.0197473	0.276629	0.266495	0.168445	0.195926	-0.288452	NA	NA
NPAS3~H0YI42	0.0679515	0.0555704	0.0981528	0.154748	-0.519205	0.111315	0.0935526	-0.51323	-0.435894	-0.204235	-0.0438762	0.0861375	NA	NA
COPZ1~F8VVA7	-0.237098	0.0398404	0.165781	0.204932	0.235789	-0.147903	0.0429328	0.084866	0.136138	-0.0145632	-0.175839	0.213354	2.39227	1.28873
PACS2~F8VW41	-0.187375	0.273163	-0.258593	-0.161785	0.0485743	0.15943	0.0901799	0.271205	0.0160579	-0.0315388	0.0110524	-0.335603	NA	NA
CSRP2~F8VW96	0.118042	-0.0941415	0.103051	-0.173037	0.0987881	-0.10159	-0.12076	0.0740013	-0.109623	0.0419658	0.0719614	-0.365154	NA	NA
SMARCC2~F8VXC8	-0.0558157	0.237224	0.140083	0.0907014	-0.128225	0.1707	0.230448	0.211933	-0.195673	-0.2663	0.00806816	-0.10041	4.05209	-1.14327
SCAF11~F8VXG7	-0.392351	0.18646	0.0142836	0.0316247	0.225879	-0.103614	0.493228	-0.00280559	-0.451503	-0.576326	0.100211	-0.0484621	NA	NA
PPP1CC~F8VYE8	-0.324183	0.305705	0.22643	0.130698	-0.0191162	-0.0679349	-0.113214	-0.255082	0.180967	0.13038	-0.141214	0.251729	NA	NA
PRKAG1~F8VYY9	0.100895	0.506734	-0.17439	-0.0804219	0.0217341	-0.498031	0.102791	0.0836983	0.266421	0.0456486	-0.0302726	0.0450157	0.440314	-0.1332
LETMD1~F8W1Z2	0.153522	0.231002	-0.477889	0.20031	-0.238394	-0.238396	-0.288064	-0.0581332	0.277893	0.28662	-0.219619	-0.0742945	2.26487	1.0651
MYBPC1~G3V1V7	0.0686569	-0.0755154	0.113282	0.173545	-0.0315061	0.0514862	-0.164667	-0.189351	-0.162555	0.0833954	-0.164306	0.0756494	NA	NA
KRT18~F8VZY9	-0.368387	0.198617	-0.0164337	0.0688498	0.184766	-0.131917	0.443158	-0.0387907	-0.43567	-0.531291	0.0760793	-0.0268332	NA	NA
CNPY2~F8W031	0.324124	0.0169732	0.0393929	-0.0424162	-0.390349	-0.151508	-0.259994	-0.425117	-0.0488896	0.196462	0.168864	-0.0316683	5.91296	1.52026
C17orf49~F8W038	0.0700606	-0.0224918	-0.416062	-0.123858	0.125017	0.187419	-0.0464391	0.309685	-0.507138	-0.166882	-0.0562287	-0.531344	NA	NA
ATP5B~F8W0P7	0.238207	0.150805	-0.488438	0.0246457	0.00469376	0.156477	-0.139883	0.0852125	-0.0355085	0.0386693	-0.0198772	0.0397504	3.73836	0.694297
AK2~F8W1A4	0.219623	-0.192756	-0.114431	-0.0910713	-0.0735288	-0.26635	-0.0666358	-0.272923	-0.27469	0.00247935	-0.263847	-0.188823	5.93806	0.821447
FMNL3~F8W1F5	-0.224644	0.0858212	-0.195502	0.328016	-0.0693417	-0.129832	-0.0575216	-0.151823	-0.102351	0.00876885	-0.261598	0.330217	NA	NA
EGLN3~G3V3M1	0.171824	0.249714	-0.16863	0.091012	-0.35921	0.0295939	-0.404451	-0.0307695	0.178237	0.395831	-0.0433178	-0.176701	NA	NA
MYL6B~F8W1I5	-0.178913	0.320387	0.152121	-0.114527	-0.00556994	-0.337821	0.13362	-0.191936	-0.250894	-0.300708	-0.0546504	-0.00612534	NA	NA
HNRNPA1~F8W6I7	-0.0254063	-0.0779092	0.00285111	0.0711264	0.0602767	0.00123984	0.243569	-0.235382	-0.35531	-0.396739	-0.0598654	0.141482	NA	NA
EML1~F8W717	0.0514872	0.13426	0.171731	0.150147	-0.0893077	0.236746	0.160699	0.23089	-0.108397	-0.18197	-0.0249501	0.0232952	NA	NA
UBAP2L~F8W726	-0.0383022	-0.0721391	0.287187	0.0942541	0.214509	-0.309356	0.220088	-0.191969	-0.367236	-0.322045	0.0486492	-0.10448	1.3987	1.81392
BRE~F8W733	0.0930857	-0.222735	-0.181472	-0.0903132	-0.156041	-0.0677847	-0.20647	-0.403036	-0.0305309	0.139092	-0.220519	0.183901	2.93992	-1.97516
GOLIM4~F8W785	-0.236184	0.00464447	0.170245	0.157825	0.307799	-0.136046	0.0533749	0.110832	0.117898	-0.0154864	-0.239506	0.168335	-0.790029	1.36441
RPL10~F8W7C6	-0.0470806	0.0248079	0.00480593	-0.387323	-0.310842	0.0315776	0.109697	-0.217618	-0.390879	-0.193539	-0.206531	-0.091525	NA	NA
FAM162A~F8W7Q4	0.241263	-0.0906042	0.0504904	-0.0646553	0.164592	0.105604	0.0446193	0.184917	0.172856	0.167433	-0.00503103	-0.100468	5.17306	1.57537
FAM21A~F8W7U3	-0.00921697	-0.154519	0.00751399	0.238723	0.109404	-0.220652	-0.102326	-0.204239	-0.0209635	0.0778113	-0.230926	0.106853	NA	NA
MRE11A~F8W7U8	-0.326661	0.151717	0.351266	-0.126088	0.183803	0.197072	0.0524692	0.279111	0.295218	0.0352294	0.18342	0.0860606	NA	NA
TGOLN2~J3KQ45	0.0367689	0.0912717	-0.156106	-0.0547845	0.125445	-0.47307	0.103525	-0.156484	0.18438	-0.106782	-0.085962	0.0473187	NA	NA
GAPVD1~F8W9S7	-0.00935941	-0.334315	-0.182165	-0.17518	0.164721	0.21457	-0.167826	0.415812	0.331045	0.282947	0.0891614	-0.0446318	NA	NA
CCDC93~F8W9X7	-0.148663	0.121979	0.206992	0.131669	0.380525	0.0741816	0.212866	0.325651	0.00724328	-0.189322	0.043237	-0.212202	NA	NA
TNNT3~H9KVA2	0.0593096	-0.0677069	-0.0167709	0.39016	-0.110948	-0.0408108	-0.266285	-0.198199	0.110345	0.210564	-0.000971481	0.280033	NA	NA
VAMP2~J3QRU4	0.0887894	0.00956162	0.00958118	0.202862	-0.195701	0.257884	-0.153038	0.0554805	0.000608391	0.0562447	0.252674	0.0258743	NA	NA
ARPC4-TTLL3~F8WCF6	-0.0556939	0.0548128	0.0815114	-0.0905321	0.0900873	-0.0710612	0.266489	-0.140971	-0.173835	-0.347949	0.157426	0.23788	NA	NA
BCHE~F8WF14	-0.0679329	0.304395	0.292599	-0.182528	0.258188	-0.25962	0.466507	0.0843118	-0.0572814	-0.422951	0.218322	-0.107542	0.931081	1.66962
CPSF6~F8WJN3	-0.0251065	0.185107	0.111127	0.059462	-0.263416	0.0766769	0.118952	0.069511	-0.293176	-0.19653	0.104574	-0.173273	NA	NA
NDUFV1~G3V0I5	0.223581	0.213488	-0.45846	0.210083	-0.418718	-0.248055	-0.223756	-0.364398	-0.0699176	0.0770187	0.169079	-0.077127	3.7661	0.184392
CASP1~G3V169	-0.0200504	-0.109104	0.185299	0.185431	0.123473	0.256281	0.269747	0.403484	-0.128782	-0.275903	-0.0574245	0.0261949	NA	NA
DPP3~G3V1D3	0.208922	-0.0295445	-0.282034	-0.0498862	-0.218631	0.0199923	-0.3707	-0.152908	0.379677	0.489799	-0.170896	0.163939	1.47942	2.34452
RPL21~G3V1B3	0.0472725	0.333612	0.0378343	-0.255021	-0.137328	-0.211163	0.324955	0.0168796	0.0255006	-0.192597	-0.211738	0.0800391	2.429	0.143921
API5~G3V1C3	-0.11119	-0.17145	0.0617022	0.287751	0.40677	0.146828	0.238391	0.512428	0.217317	-0.172428	0.141744	0.0920882	-0.00715648	0.0118678
TJP1~G3V1L9	-0.0217614	0.0997306	-0.0367646	0.14219	-0.117732	0.111505	-0.213803	-0.0674981	-0.147374	0.058426	-0.117997	-0.111223	3.19769	1.03263
HBA2~G3V1N2	0.360536	-0.245391	-0.0569719	-0.133164	-0.194944	-0.0741315	-0.362056	-0.301511	0.0965298	0.3945	-0.206132	0.0105394	NA	NA
RBM7~G3V1T9	0.0930857	-0.222735	-0.181472	-0.0903132	-0.156041	-0.0677847	-0.20647	-0.403036	-0.0305309	0.139092	-0.220519	0.183901	NA	NA
RPL18~G3V203	-0.390973	-0.158382	0.224478	-0.181775	-0.116808	0.329152	0.113521	-0.114303	-0.478293	-0.20904	-0.150257	0.0546704	3.86033	-1.36195
PRRX1~G3V2N3	0.139093	-0.0364467	0.107126	-0.509445	0.270355	0.276997	0.351767	0.552208	0.0858422	-0.165105	0.213642	-0.342937	NA	NA
HNRNPC~G3V2Q1	0.0674394	-0.461034	-0.192989	-0.0032076	-0.119618	0.560608	-0.062383	0.107879	-0.0195474	0.0659783	-0.428945	0.0376826	NA	NA
ATP6V1D~G3V2S6	0.221111	0.512488	-0.208181	-0.190065	0.0180677	-0.17132	-0.131984	-0.154285	0.124556	0.209979	0.160688	-0.0898963	1.20077	1.40423
ACYP1~G3V2U7	0.0254381	-0.432826	-0.0097674	-0.161701	-0.0774699	0.29819	-0.280197	-0.0594313	0.131845	0.323344	-0.281075	0.137714	1.1496	2.57208
SERPINA10~G3V2W1	-0.0110298	0.0418218	0.0234265	-0.00618473	0.0846437	0.188006	-0.173417	0.23255	-0.100816	0.0863197	-0.12803	0.095375	2.27235	-0.681675
EVL~H0YJL6	0.126032	0.142692	0.234817	-0.199065	-0.150454	-0.168468	0.115162	-0.00978828	0.0573388	-0.0979675	0.0945123	-0.262071	NA	NA
RNASE1~G3V357	0.413092	-0.523435	-0.19859	0.172027	-0.0470537	0.315667	0.00445027	0.209337	-0.135472	0.00957067	-0.207813	-0.0399805	NA	NA
SNW1~G3V4X8	-0.14516	0.0901739	0.132584	-0.016865	0.200439	-0.159348	0.441622	0.000737027	-0.291823	-0.47694	0.0695851	0.0308397	NA	NA
DCAF8~G3V3G9	-0.113401	0.110842	0.133242	0.0544127	0.119241	0.00994592	0.0970348	0.408193	0.069439	0.00672577	0.0295092	-0.104837	3.24926	0.78391
APEX1~G3V3M6	-0.0778482	-0.0608423	-0.0998383	0.101612	-0.0214542	-0.172233	-0.258152	-0.285045	0.140335	0.141007	-0.20497	0.165637	1.16394	0.672454
LTBP2~G3V511	0.0195087	0.0498378	0.0767095	-0.104524	0.204598	0.273474	0.336759	0.246409	-0.270632	-0.243006	0.0840179	-0.0616681	NA	NA
ENTPD5~G3V4I0	-0.470484	0.0806627	0.0246261	0.0799295	0.314143	0.111257	0.328565	0.271442	-0.182075	-0.272464	-0.0357406	0.131361	1.44542	1.2971
GMFB~G3V4P8	0.345881	0.102503	-0.204018	0.0474969	-0.0505335	-0.279626	-0.104404	0.186186	0.155597	0.113136	-0.198149	0.0269079	0.950972	0.108154
FBLN5~G3V4U0	0.0982979	0.413267	-0.551328	0.0918114	-0.172174	-0.0566972	0.0951025	0.030587	-0.239492	-0.187037	-0.0778346	0.0541109	7.33851	0.786333
DDX24~G3V529	0.0930857	-0.222735	-0.181472	-0.0903132	-0.156041	-0.0677847	-0.20647	-0.403036	-0.0305309	0.139092	-0.220519	0.183901	NA	NA
TUBB3~G3V542	-0.00363117	0.206446	0.166567	0.0187701	0.259423	-0.385127	0.17421	0.0146358	0.189862	-0.10599	0.475427	-0.112938	NA	NA
CTAGE5~G3V599	-0.395787	0.0354875	-0.11922	0.196369	-0.0787411	-0.0466445	0.131402	-0.184136	-0.463261	-0.371549	-0.277906	0.208255	2.92503	0.929916
NEMF~G3V5V3	0.112882	0.284481	0.284593	-0.179445	-0.0446737	-0.10077	0.198856	0.0671573	-0.101508	-0.205871	0.300105	-0.266376	NA	NA
PSMA6~G3V5Z7	0.261681	-0.13766	-0.236778	0.0168383	-0.355527	0.0375236	-0.279587	-0.328208	0.16308	0.316945	-0.414665	0.282919	0.278781	-0.295359
ZNF512~G3XAG1	-0.0705544	0.244948	0.137526	0.0689466	-0.101681	0.110745	0.263525	0.201136	-0.219901	-0.300743	-0.0219505	-0.119512	NA	NA
PAPOLA~G3XAH6	0.0930857	-0.222735	-0.181472	-0.0903132	-0.156041	-0.0677847	-0.20647	-0.403036	-0.0305309	0.139092	-0.220519	0.183901	NA	NA
LAMB1~G3XAI2	0.119445	0.32809	-0.146851	0.266432	-0.159173	-0.0580056	-0.0874272	-0.240231	-0.100491	-0.0759052	0.148553	-0.0777562	4.05537	3.73416
SLC12A2~G3XAL9	-0.0819451	-0.222908	-0.0399471	-0.0402239	0.224316	-0.130162	-0.142707	0.0661794	-0.239004	0.0551452	-0.28209	-0.306356	NA	NA
ELN~G5E950	0.142368	0.30023	0.0570196	-0.239994	-0.0176439	0.275283	0.0828671	0.121996	0.0364114	0.00995465	0.319591	-0.207224	NA	NA
GPR107~U3KQD2	-0.0707829	-0.166538	-0.265383	0.273578	0.0674672	-0.128367	0.00912069	0.104125	-0.164755	-0.0506484	-0.250396	0.179006	NA	NA
MRPS22~G5E9W7	-0.143707	0.138738	0.156178	0.213968	0.299072	0.0616822	0.203575	0.248477	-0.0465062	-0.209851	0.000932268	-0.160853	NA	NA
GIMAP4~G5E9W9	-0.0886404	0.0669816	0.187572	0.209069	0.284951	-0.0151986	-0.00302645	0.167547	-0.0680402	-0.031722	0.198012	-0.280816	-0.73084	1.52774
WIPI1~G5EA37	0.0845762	-0.0737953	-0.272766	-0.0585239	-0.317525	-0.0686383	-0.286771	-0.231031	-0.0695626	0.221694	0.203971	-0.161199	NA	NA
TMOD2~G5EA42	-0.347366	0.178951	0.217171	0.0605614	0.400031	0.0801637	0.120484	0.301531	-0.0209584	-0.156876	-0.0799685	-0.179739	NA	NA
HNRNPH1~G8JLB6	-0.170002	-0.167881	-0.0965488	-0.0296971	0.029019	-0.0795953	-0.0365786	-0.0958199	-0.0474837	-0.130595	-0.0343092	-0.0241861	0.391096	1.45032
DNM1L~G8JLD5	-0.314512	-0.228443	0.117078	0.0380364	-0.0114205	0.457385	0.141947	0.258432	-0.0497276	-0.0659393	0.177059	0.128005	0.989447	2.62911
CDSN~Q2L6G8	-0.0596662	0.332772	0.206939	0.0841209	0.166407	-0.564686	0.146049	-0.227308	0.255019	-0.0771602	0.432889	-0.0105596	NA	NA
USE1~G8JLK1	0.0930857	-0.222735	-0.181472	-0.0903132	-0.156041	-0.0677847	-0.20647	-0.403036	-0.0305309	0.139092	-0.220519	0.183901	5.58133	-1.76167
CEP170~H0Y2V6	-0.116677	0.0630939	0.0394443	-0.0142049	0.147476	-0.0533475	0.0955143	0.156051	0.0379653	-0.0870628	0.227234	-0.226194	NA	NA
ALDH1A3~H0Y2X5	-0.392961	-0.0917861	0.173421	0.236261	0.145083	-0.112821	0.280282	-0.0527479	0.0277033	-0.254772	-0.111863	0.435136	NA	NA
IMPDH2~H0Y4R1	-0.125799	-0.251679	-0.0482856	0.512129	-0.0125816	0.207329	0.111209	0.167457	-0.236242	-0.267144	-0.247194	0.214372	3.67422	-0.0747653
RABL6~H0Y4Z8	-0.504623	0.152412	0.0513962	0.1587	0.283951	-0.143299	0.200306	0.0179597	-0.2003	-0.302834	-0.0570636	0.0788087	NA	NA
CC2D1B~H0Y517	0.117945	0.439947	-0.206073	-0.035077	0.0903809	-0.391641	0.345562	0.10442	0.00961647	-0.330486	0.308419	-0.134103	NA	NA
BCR~H0Y554	-0.355487	0.127689	0.261854	0.239089	-0.00393726	-0.216288	-0.117258	0.00884906	0.278114	0.168196	0.0620688	0.333725	NA	NA
EPB41L2~H0Y5B0	-0.340341	0.362385	0.17146	-0.0258215	-0.0663449	-0.105259	0.192334	-0.00538382	-0.000673344	-0.207597	-0.0453531	-0.0399352	NA	NA
CDRT1~H0Y626	0.0301466	0.220689	0.0922433	0.205075	-0.136718	-0.467537	-0.194808	-0.0851901	0.380398	0.319945	0.220456	0.087585	NA	NA
ZHX3~H0Y6F5	0.0930857	-0.222735	-0.181472	-0.0903132	-0.156041	-0.0677847	-0.20647	-0.403036	-0.0305309	0.139092	-0.220519	0.183901	NA	NA
GOLGA4~H0Y6I0	0.177556	-0.328388	-0.177288	-0.0488321	0.0594568	0.0309352	-0.29307	0.0773573	0.456138	0.459393	-0.0990506	-0.0117595	NA	NA
SP3~H0Y6K5	0.307969	0.220012	0.123686	-0.0632081	-0.353244	-0.233099	-0.209075	-0.236457	-0.137421	0.089835	0.144833	-0.252387	NA	NA
ZNF185~H0Y704	-0.0427861	-0.0400725	0.118459	-0.217791	-0.139681	0.296587	-0.128519	-0.0423602	-0.136225	0.0794138	-0.314047	-0.0445481	NA	NA
FCGR3A~H0Y755	0.171549	-0.0280405	-0.0162277	0.21212	0.0326117	-0.0776789	-0.0613875	-0.156664	-0.0915223	0.0948498	0.066981	0.0820769	NA	NA
SBF2~H0Y767	0.0728133	-0.0859487	0.105024	0.169004	-0.038133	0.0479018	-0.173818	-0.20794	-0.163149	0.0897115	-0.174177	0.0841951	NA	NA
CALM2~H0Y7A7	0.198841	-0.260541	0.0411731	-0.0546433	-0.0138244	0.0915524	0.0238052	-0.30724	-0.472206	-0.0945988	-0.230392	-0.0674034	NA	NA
PISD~H0Y7P7	0.0930857	-0.222735	-0.181472	-0.0903132	-0.156041	-0.0677847	-0.20647	-0.403036	-0.0305309	0.139092	-0.220519	0.183901	NA	NA
MTCH1~H0Y8C3	0.022186	0.276597	-0.099521	0.204055	-0.230665	-0.149711	-0.159249	-0.0131728	0.297803	0.226252	0.0661247	0.140773	3.76219	2.45359
DNPH1~H0Y8X4	0.289908	-0.162483	-0.0427116	-0.162199	-0.1012	-0.0616443	-0.00282204	-0.163608	-0.0651405	0.122161	-0.151352	-0.0175923	NA	NA
CD38~H0Y950	0.0930857	-0.222735	-0.181472	-0.0903132	-0.156041	-0.0677847	-0.20647	-0.403036	-0.0305309	0.139092	-0.220519	0.183901	3.96946	3.01863
BMP2K~H0Y9P1	0.0930857	-0.222735	-0.181472	-0.0903132	-0.156041	-0.0677847	-0.20647	-0.403036	-0.0305309	0.139092	-0.220519	0.183901	NA	NA
KLKB1~H0YAC1	0.210019	-0.232711	0.00668972	-0.344502	-0.0749493	0.210039	-0.254603	-0.0960278	0.0885208	0.280894	-0.0201768	-0.0673062	3.32648	2.18569
RRM2B~H0YAV1	-0.0946737	-0.099532	-0.181472	-0.0903132	-0.156041	-0.164686	-0.0625883	-0.22184	0.221563	0.130302	-0.447028	0.523825	NA	NA
BNIP3L~H0YBC7	0.10674	0.213505	0.201819	0.0182115	0.190687	-0.516013	0.157411	-0.153795	0.247962	-0.0647878	0.410661	0.0959483	NA	NA
TRAPPC9~H0YBR0	0.0930857	-0.222735	-0.181472	-0.0903132	-0.156041	-0.0677847	-0.20647	-0.403036	-0.0305309	0.139092	-0.220519	0.183901	NA	NA
ADAR~H0YCK3	-0.350849	-0.065025	0.253323	0.0243506	0.330359	0.225828	0.288843	0.408455	0.0362793	-0.246082	-0.0669367	-0.112031	NA	NA
SIGIRR~H0YDR5	0.0930857	-0.222735	-0.181472	-0.0903132	-0.156041	-0.0677847	-0.20647	-0.403036	-0.0305309	0.139092	-0.220519	0.183901	NA	NA
MRPL49~H0YDP7	0.0735808	0.087231	0.0328918	-0.367962	0.141098	0.284329	0.00113632	0.507341	-0.0295596	0.00711737	0.0212347	-0.384903	NA	NA
PICALM~H0YEF7	-0.0269398	-0.0812223	0.224927	0.176972	0.311271	-0.182764	0.168796	0.0391221	0.346437	-0.0277227	0.00615676	0.244726	NA	NA
YARS2~H0YHS6	-0.167193	0.0329904	0.106826	0.083881	0.235447	-0.0110735	0.408521	0.0260031	-0.202714	-0.483776	0.347271	0.0692678	NA	NA
METTL7A~H0YI09	0.349132	0.12741	-0.0438074	-0.355792	0.0137677	0.0644732	0.3211	-0.0490786	-0.0207556	-0.234176	-0.166307	-0.0924071	NA	NA
FERMT2~H0YJ34	0.19882	0.024694	0.199481	-0.0539319	-0.0342742	0.00106473	-0.235263	-0.0158807	0.320138	0.322025	-0.167207	-0.121188	3.59893	0.164777
PCNX~H0YJ91	0.226653	-0.258636	0.138236	-0.267172	-0.11959	0.178538	-0.199422	-0.0878086	0.110072	0.183401	-0.174035	-0.0456929	NA	NA
MNAT1~H0YJ92	-0.0521539	-0.187145	-0.0591584	-0.0700872	-0.198084	-0.0389596	-0.323254	-0.326688	-0.0898473	0.288386	-0.190266	0.0137312	NA	NA
EIF2B2~H0YK01	0.0930857	-0.222735	-0.181472	-0.0903132	-0.156041	-0.0677847	-0.20647	-0.403036	-0.0305309	0.139092	-0.220519	0.183901	NA	NA
ZHX2~H0YKA3	0.000194785	-0.00744905	0.237519	0.154259	0.291862	-0.231443	0.196129	0.0335303	0.323509	-0.0637197	0.0599847	0.198658	NA	NA
CERS2~Q5SZE2	-0.473618	0.0785034	0.0284226	0.0740466	0.320764	0.115844	0.334793	0.276226	-0.18414	-0.277276	-0.0331351	0.129365	NA	NA
HMG20A~H0YKL0	0.0930857	-0.222735	-0.181472	-0.0903132	-0.156041	-0.0677847	-0.20647	-0.403036	-0.0305309	0.139092	-0.220519	0.183901	NA	NA
ISLR~H0YN67	0.0529639	-0.47388	0.224599	0.0160316	0.222411	0.0403018	0.252298	0.269576	-0.0321941	-0.107505	0.442337	-0.0617399	NA	NA
MRPS11~H0YL99	-0.493871	0.0437229	0.254333	0.0756528	0.0639982	0.203966	0.222007	0.168557	-0.0584115	-0.244336	0.0902342	0.11317	NA	NA
B2M~H0YLF3	-0.228705	-0.180192	0.350946	0.0994342	-0.0483591	-0.158897	0.0996627	-0.202186	0.0990553	0.00161877	0.156966	0.0784475	1.7255	0.51905
RFX7~H0YLX2	-0.142488	0.0398794	-0.200544	-0.0552634	-0.204925	0.0440374	-0.25103	-0.128268	-0.310269	0.0881201	-0.25873	-0.0670282	NA	NA
FAM63B~H0YM15	0.0930857	-0.222735	-0.181472	-0.0903132	-0.156041	-0.0677847	-0.20647	-0.403036	-0.0305309	0.139092	-0.220519	0.183901	NA	NA
ALDH1A2~H0YMG7	-0.0229907	0.135178	0.00548844	0.388545	0.0892284	-0.117283	0.202624	0.221328	0.0106036	-0.20967	0.331878	0.096664	2.45543	3.23597
ANP32A~H0YN26	-0.0297503	0.0658381	0.0916868	0.0173741	0.111726	0.184456	0.0755528	0.0374975	-0.128504	-0.123788	-0.115317	-0.119454	4.00501	2.64328
WDR61~H0YN81	-0.00393623	0.191083	0.0113447	-0.104925	-0.569632	0.159399	0.16483	-0.0926606	-0.372288	-0.251633	-0.0599142	0.105902	1.12304	0.843087
SEC11A~H0YNG3	-0.00879946	0.362116	0.289917	0.0825007	0.055247	-0.236206	0.335217	0.0689875	-0.0109345	-0.293266	0.288346	-0.0231711	1.45371	-0.42231
TYRO3~H0YNK6	0.490365	0.0221512	-0.376749	0.445994	-0.328659	-0.0917399	-0.191816	-0.223188	0.0961788	0.173427	-0.310676	0.294412	NA	NA
GCHFR~H0YNM1	0.407925	0.0406541	-0.0860035	0.265424	-0.255481	-0.258778	-0.249468	-0.193324	0.26305	0.34061	-0.184009	0.287494	NA	NA
GMPR2~H0YNS9	-0.178602	-0.375699	0.567553	0.287225	-0.0169496	-0.0454708	0.0430124	-0.187611	0.247901	0.090641	0.171843	0.360467	3.88892	1.21423
GNB5~H0YNW7	0.216411	-0.440961	-0.203013	-0.0316192	0.16635	-0.047487	0.0376878	0.275188	-0.12813	-0.0537622	-0.0951631	-0.126087	NA	NA
AKR7A2~H3BLU7	0.324312	0.0373603	-0.376142	-0.022028	-0.277551	0.0682748	-0.620971	-0.0561892	0.254602	0.671087	-0.0725583	-0.195566	NA	NA
DDX17~H3BLZ8	-0.384877	-0.0177405	0.0603515	0.0516639	0.361687	-0.0306262	0.0151221	-0.101229	-0.0377405	-0.117529	-0.174724	0.0473794	2.19291	2.23344
SNAP23~H3BNE1	0.0863615	-0.223757	0.0784576	0.0641451	0.103487	-0.104629	-0.150008	-0.347078	-0.0620006	0.119782	-0.223602	0.216167	4.1418	0.0734054
GLG1~H3BM42	-0.332511	-0.00461013	0.16844	-0.0887497	-0.141499	0.169072	0.10823	0.21825	0.041859	-0.0720385	-0.246529	0.167738	0.687886	0.165597
NOL3~H3BM67	0.0676641	0.141825	0.111283	-0.052036	0.233972	0.110802	0.00402371	0.324944	0.000354549	0.115925	-0.131919	-0.329034	2.56877	2.47822
ARPP19~H3BQ52	0.10203	-0.1652	0.0127139	0.190717	0.200438	-0.169407	0.00775311	-0.113081	0.0135641	0.0166315	-0.199967	0.205182	2.39672	0.955513
VPS33A~H3BMM5	-0.232007	0.111302	0.140403	0.38106	0.034127	0.259841	0.0417634	0.162078	0.0996324	-0.0813267	0.0589793	0.271849	NA	NA
RNPS1~H3BV80	-0.138569	-0.0228517	-0.0415364	0.366339	-0.0866943	0.21339	0.100061	0.341962	-0.223053	-0.195536	-0.0950682	-0.00095921	NA	NA
ZFYVE19~H3BN64	0.0930857	-0.222735	-0.181472	-0.0903132	-0.156041	-0.0677847	-0.20647	-0.403036	-0.0305309	0.139092	-0.220519	0.183901	NA	NA
PDXDC1~H3BND4	0.157603	0.127572	-0.237633	-0.329574	-0.118785	-0.0310824	0.154905	0.00871507	-0.103032	-0.0463707	-0.086959	-0.110358	1.42636	2.41454
TBC1D24~H3BNU1	0.289122	0.337269	0.173983	-0.321694	-0.0957979	-0.0653136	0.0966902	0.165723	0.0504219	0.0491953	0.369291	-0.483771	NA	NA
C16orf62~H3BNX2	-0.0776849	0.0624139	0.147203	0.216912	0.227085	-0.0235123	0.0159448	0.107597	-0.120322	-0.0723998	0.174098	-0.263245	NA	NA
HEXA~H3BS10	0.161007	0.0671763	0.118204	-0.0426986	-0.26894	0.00238403	0.266423	-0.0196888	0.0231184	-0.198753	0.145716	0.132879	5.51828	1.58786
COQ7~H3BSZ3	-0.276077	0.187377	-0.0603245	0.111978	0.303163	-0.261328	-0.22551	0.107741	0.300995	0.22474	-0.0322071	0.109703	4.85709	3.30948
MVD~H3BP35	0.0827961	-0.179601	-0.0402717	0.526853	0.283697	-0.370673	0.0656901	0.106215	0.369011	0.112809	-0.083532	0.416127	NA	NA
RNF40~H3BP71	0.234507	-0.188997	0.0802497	-0.115715	-0.0192498	0.196514	-0.157633	0.155106	0.245297	0.213046	0.140322	-0.141895	NA	NA
MACF1~H3BPE1	-0.492408	-0.0585173	0.453882	0.0287828	0.377215	0.116996	0.355311	0.224739	-0.113391	-0.29641	-0.0486227	0.165192	3.01607	-1.09404
FUS~H3BPE7	-0.143496	-0.0017004	0.366119	-0.323596	0.201788	-0.0376619	0.201085	0.0907612	-0.244776	-0.198162	0.0158158	-0.415338	1.12875	3.29365
NDUFB10~H3BPJ9	0.0758933	-0.262932	0.267221	-0.0480588	0.189294	0.241971	0.126373	-0.0194858	-0.393252	-0.0713255	-0.0137398	-0.172572	2.71927	2.36376
SNX33~H3BPR3	-0.257909	0.143566	-0.0485024	0.140778	0.129718	0.194069	0.278381	0.0626133	-0.204594	-0.371477	-0.0433691	0.148431	NA	NA
DDX19B~H3BQK0	0.195742	-0.180685	-0.278364	0.235851	-0.153078	0.0203111	-0.504565	-0.112239	0.397045	0.646991	-0.217186	0.289964	NA	NA
DCTN5~H3BUD2	0.344742	0.0535496	0.108896	-0.145731	0.142025	-0.0883498	-0.0998263	0.150256	0.485178	0.263776	0.239186	-0.127783	NA	NA
GFER~H3BRW3	-0.173309	-0.0387706	0.551623	-0.201765	0.232197	-0.00681105	0.267542	0.365241	0.217264	-0.0761056	0.346597	-0.0631816	NA	NA
EEF2K~H3BRH4	-0.428899	-0.0557737	0.270214	-0.355598	0.576502	0.346609	0.561074	0.538042	-0.166442	-0.420786	0.241636	-0.190576	NA	NA
UBFD1~H3BRL3	0.0930857	-0.222735	-0.181472	-0.0903132	-0.156041	-0.0677847	-0.20647	-0.403036	-0.0305309	0.139092	-0.220519	0.183901	NA	NA
GABARAPL2~H3BSM5	0.0789381	-0.120189	-0.0562028	-0.340468	0.0531458	0.226048	-0.0902071	0.131463	-0.104707	0.0390159	0.0858526	-0.21467	NA	NA
RHOT2~H3BST5	-0.0942751	0.522885	-0.0684022	-0.0810664	0.11571	-0.0850778	0.202021	0.120665	-0.10907	-0.261767	0.163002	-0.139343	NA	NA
LRRC57~H3BSW0	-0.174321	0.160895	0.223671	0.151985	0.319346	0.0862559	0.237181	0.293853	-0.0361311	-0.232296	0.0383835	-0.149921	2.58949	0.53492
EARS2~H3BTB7	0.41733	-0.238273	-0.551437	0.129975	-0.230837	0.343852	-0.161446	0.277334	0.0881307	0.188889	-0.261387	-0.132553	NA	NA
ATXN2L~H3BUF6	-0.0372123	0.189558	0.132711	-0.291519	0.202099	-0.17366	0.317762	0.256418	0.0496467	-0.180445	0.212018	-0.111471	NA	NA
CDH11~H3BUU9	0.0566451	0.337083	0.293411	-0.297109	0.106259	-0.19085	0.349161	0.0141296	0.0184315	-0.318609	0.439712	-0.123931	NA	NA
CYB5B~H3BUX2	-0.00381049	0.321651	0.250247	-0.201747	0.0913489	-0.159915	0.439184	0.140827	-0.110873	-0.380786	0.224936	-0.195068	5.81118	4.52854
CIAPIN1~H3BV90	-0.106195	0.0114878	-0.0190733	-0.294383	-0.154128	0.310765	0.231206	0.200765	-0.196421	-0.218039	-0.0468753	-0.0803428	4.95133	1.76114
NUP93~H3BVG0	0.290511	0.149232	-0.441716	0.366832	-0.251376	-0.22768	-0.34668	-0.13965	0.475239	0.345314	-0.0776592	0.228332	1.67412	3.50724
GABARAP~H6UMI1	-0.105985	0.0683874	0.333868	-0.191699	0.158338	-0.0188817	0.163305	0.335759	0.0164921	-0.030781	0.315793	-0.245498	NA	NA
GCA~H7C2Z6	-0.0649118	-0.147759	-0.00815505	0.160762	0.193713	-0.153931	-0.174573	0.252213	0.399317	0.320892	0.125403	0.170546	NA	NA
RYR2~H7BY35	-0.322222	0.164818	0.260747	-0.252269	-0.175355	0.335534	0.32807	0.0807231	-0.182117	-0.308685	-0.231643	0.0677931	NA	NA
MCF2L~H7BYP9	0.0930857	-0.222735	-0.181472	-0.0903132	-0.156041	-0.0677847	-0.20647	-0.403036	-0.0305309	0.139092	-0.220519	0.183901	NA	NA
CSNK1D~H7BYT1	0.0930857	-0.222735	-0.181472	-0.0903132	-0.156041	-0.0677847	-0.20647	-0.403036	-0.0305309	0.139092	-0.220519	0.183901	NA	NA
TPM1~H7BYY1	0.0685192	-0.25808	-0.314337	-0.05316	-0.104876	0.237801	-0.36273	-0.115508	0.0500791	0.28117	-0.261516	-0.0459872	6.57117	0.459601
PDIA3~H7BZJ3	0.0122409	-0.15547	-0.185315	0.0283026	-0.0816884	0.0257766	-0.430858	-0.177409	0.115614	0.456288	-0.27746	0.193741	2.56525	1.3362
VSIG4~H7C062	-0.176519	0.187888	0.248594	-0.108628	0.0884572	-0.100077	0.407845	0.224802	0.122747	-0.309971	0.237679	-0.00674976	NA	NA
ATG9A~H7C152	0.0930857	-0.222735	-0.181472	-0.0903132	-0.156041	-0.0677847	-0.20647	-0.403036	-0.0305309	0.139092	-0.220519	0.183901	NA	NA
AP1S1~H7C1E4	0.224652	0.258833	0.0985554	-0.0587735	0.237173	-0.0899016	-0.0742688	0.24958	0.200506	0.194395	0.312331	-0.324171	0.359253	-1.70617
MMP8~H7C1M3	0.0930857	-0.222735	-0.181472	-0.0903132	-0.156041	-0.0677847	-0.20647	-0.403036	-0.0305309	0.139092	-0.220519	0.183901	NA	NA
APOO~H7C1U8	0.0270707	0.0631453	0.222369	0.185219	0.376402	0.0324876	0.287258	0.269459	0.166288	-0.194906	0.129462	-0.06829	4.89986	2.92563
FKBP14~H7C1Z9	0.037147	0.221465	-0.0841799	0.372699	-0.155058	-0.540613	-0.253168	-0.0634796	0.298501	0.267967	0.000713843	0.137767	NA	NA
ANKRD44~H7C209	0.0930857	-0.222735	-0.181472	-0.0903132	-0.156041	-0.0677847	-0.20647	-0.403036	-0.0305309	0.139092	-0.220519	0.183901	NA	NA
CD99~H7C2F2	-0.434883	-0.0214536	0.124221	0.264232	-0.0413307	-0.0107314	0.166323	0.157058	0.0930619	-0.15646	-0.33899	0.35992	NA	NA
EBNA1BP2~H7C2Q8	0.044087	0.240288	-0.210792	0.271481	-0.177855	-0.15496	-0.167963	-0.357826	-0.422009	-0.0132037	-0.250995	0.226532	NA	NA
FAM134A~H7C3D5	-0.350133	0.00628589	0.0503786	0.212647	0.301099	0.119898	0.274843	0.195337	-0.0151197	-0.219432	0.0791453	0.385173	NA	NA
CNOT3~H7C3F5	-0.0595335	-0.114546	-0.0105686	0.366	-0.225046	0.241443	-0.204204	0.0952116	0.359386	0.280338	0.0717297	0.435477	NA	NA
DDX18~H7C452	-0.0874697	0.14936	-0.0441271	0.147286	-0.0273399	-0.249847	0.290137	-0.404028	-0.483833	-0.490045	-0.0629468	0.145928	NA	NA
LZTFL1~H7C488	-0.179695	0.0868277	0.245299	-0.277235	0.337632	0.00583161	0.108816	0.300284	0.336053	0.0834996	-0.0837489	0.0477837	2.84218	0.761834
IAH1~H7C5G1	0.232297	-0.135831	0.0520891	0.119423	0.0805997	-0.0784682	0.0263041	-0.0719397	0.232508	-0.0337169	0.0391864	0.127438	6.22329	1.69893
GCOM1~H8Y6P7	-0.0209228	-0.250818	-0.215925	0.349683	-0.113306	-0.278212	-0.351475	-0.13991	0.201894	0.234639	-0.294581	0.337262	NA	NA
NSF~I3L0N3	-0.0566279	-0.185241	-0.210982	-0.0680683	-0.115212	0.129573	-0.134135	0.0486912	0.213582	0.176465	-0.0919679	0.230215	0.848944	-1.35149
TBCD~I3L4D2	0.0930857	-0.222735	-0.181472	-0.0903132	-0.156041	-0.0677847	-0.20647	-0.403036	-0.0305309	0.139092	-0.220519	0.183901	1.71549	3.91665
SHBG~I3L145	0.0930857	-0.222735	-0.181472	-0.0903132	-0.156041	-0.0677847	-0.20647	-0.403036	-0.0305309	0.139092	-0.220519	0.183901	NA	NA
HMOX2~I3L159	-0.106401	0.14414	0.201572	0.123604	0.298615	0.0937164	0.240192	0.29593	-0.0708763	-0.230411	0.0268823	-0.197741	1.2241	-1.64161
MPDU1~J3KSI4	-0.141116	0.0377677	-0.201242	-0.0557696	-0.205409	0.0432708	-0.251868	-0.13131	-0.309332	0.0889995	-0.259668	-0.0651606	3.34637	-0.518958
MYBBP1A~I3L1L3	-0.0264853	0.222471	0.232539	-0.0367437	-0.167219	0.0294229	-0.107451	-0.196296	-0.0100987	0.109471	-0.0942101	0.137593	4.35287	1.72996
FLYWCH2~I3L1Y9	-0.0736718	0.031824	-0.254791	0.00160153	0.191656	-0.370267	-0.264811	0.296016	0.292711	0.32117	-0.0208406	-0.192179	NA	NA
CLUH~I3L2B0	0.0930857	-0.222735	-0.181472	-0.0903132	-0.156041	-0.0677847	-0.20647	-0.403036	-0.0305309	0.139092	-0.220519	0.183901	NA	NA
DVL2~I3L2W9	0.0856272	0.117406	-0.0812808	-0.152492	0.217016	-0.30864	-0.107617	0.0935194	0.323004	0.178353	0.271095	-0.230713	NA	NA
NDE1~I3L2R9	-0.269281	-0.0521735	0.068163	0.0371913	0.0307029	0.314744	0.222002	0.0757019	-0.332255	-0.318633	-0.0202882	-0.122992	NA	NA
SRR~I3L3N0	0.292446	0.101334	0.0481272	-0.116438	0.0693767	-0.0145511	0.168915	0.339124	0.280338	0.0436843	0.257219	-0.264204	NA	NA
TRAPPC1~I3L3S0	-0.214989	0.232148	-0.202108	0.0686034	0.110459	0.271872	0.101721	0.256172	-0.049385	-0.0756483	-0.166987	0.0833797	-0.542105	3.1549
NA~I3L4J1	-0.0560203	-0.167278	0.0691477	5.76751e-05	-0.269448	0.208875	-0.448732	-0.0209795	0.360186	0.539756	0.0103107	0.171644	NA	NA
ANK2~I6L894	-0.373197	0.14587	0.054749	0.132967	0.133746	-0.182984	0.373881	-0.059534	-0.313916	-0.458846	0.0671741	0.063446	-0.748539	1.91896
MLLT4~J3KN01	0.110194	0.0317357	0.0881163	0.333732	-0.0504042	-0.0198269	-0.0163374	-0.15815	-0.0851314	-0.0480277	-0.0656279	0.0442238	2.23546	1.33471
TPM3~J3KN67	0.14396	-0.124597	0.0962762	0.0302136	0.228586	0.279206	0.0298028	0.454737	0.372137	0.172181	0.0774398	-0.0552413	2.44964	0.338562
CAMP~J3KNB4	0.270405	0.226896	0.0455091	-0.13804	0.262816	-0.120371	0.197718	0.0537039	0.092449	-0.181214	0.046067	0.119715	NA	NA
CCS~J3KNF4	0.156725	-0.124566	-0.0145931	-0.254073	-0.00921792	-0.0843316	-0.156804	-0.198588	0.249153	0.245128	-0.232347	0.206737	NA	NA
CEP290~J3KNF5	0.253464	-0.359779	-0.100047	-0.110396	-0.0927283	0.0896634	-0.318665	-0.203002	0.0957875	0.32395	-0.0681608	0.0292484	NA	NA
CYB5B~J3KNF8	0.0940258	0.0644426	-0.139189	-0.0798529	0.0627235	-0.206552	-0.108686	-0.352514	-0.135453	0.0380806	-0.171459	0.0247062	5.81118	4.52854
NAALAD2~J3KNJ3	0.207664	0.26312	-0.41313	-0.0152369	-0.200505	-0.267567	-0.142596	-0.150063	0.146259	0.13391	-0.200719	-0.195977	3.62679	-1.01588
FNDC1~J3KNQ2	0.260053	-0.332613	-0.115502	-0.0880514	-0.302753	0.386578	-0.194567	-0.0607551	-0.107486	0.177628	-0.143715	-0.0593478	NA	NA
PARVA~J3KNQ4	-0.176803	0.143953	0.145247	-0.0185362	-0.0498853	0.0665517	0.219343	-0.232801	-0.253217	-0.355021	0.453884	-0.0230672	5.47641	2.77639
SRSF2~J3KP15	0.0194246	0.0507277	0.0986988	-0.192477	-0.169854	0.0511189	0.00423778	-0.217258	-0.207526	-0.0295001	-0.189406	0.0471254	2.40764	0.177019
HDAC7~J3KPH8	0.0930857	-0.222735	-0.181472	-0.0903132	-0.156041	-0.0677847	-0.20647	-0.403036	-0.0305309	0.139092	-0.220519	0.183901	NA	NA
OLA1~J3KQ32	0.016826	-0.117331	-0.25941	0.0547041	-0.160088	-0.146642	-0.10173	-0.335674	0.137059	0.0861533	-0.242538	0.326683	2.89847	2.30137
PTRH2~J3KQ48	-0.208386	0.121317	0.219541	0.258762	0.162205	-0.0692854	-0.104583	-0.028584	0.100973	0.0221033	0.28968	0.108345	2.7545	2.27202
SUMF2~J3KQJ1	0.267471	0.0163352	-0.164018	-0.023339	-0.304361	0.229411	-0.234504	0.151363	-0.140855	0.184793	0.116122	-0.501766	3.36112	0.411793
APOL2~J3KQL8	0.19898	-0.310747	-0.131485	0.134321	-0.0669606	0.115069	-0.31088	-0.0280749	0.0469303	0.300668	-0.0574328	0.248308	NA	NA
OTUB1~J3KR44	0.222013	-0.0897167	-0.128371	-0.192178	-0.0828184	-0.0460584	-0.15968	-0.114297	0.209259	0.225467	-0.0409477	0.143385	1.81169	1.06422
ICT1~J3KS15	0.471288	-0.0508213	-0.259777	0.212632	-0.560368	-0.412188	-0.576318	-0.688352	0.127392	0.445303	-0.249727	0.20583	NA	NA
FAM96B~J3KS95	-0.0651245	-0.163364	-0.142126	0.186795	-0.159366	0.192599	0.161028	-0.165006	-0.526072	-0.345292	-0.341478	0.11087	NA	NA
RAC3~J3KSC4	-0.228404	-0.182958	0.35241	0.100547	-0.0489002	-0.158778	0.0985096	-0.204417	0.100135	0.00288713	0.156367	0.0814118	NA	NA
TRAPPC8~J3KSL8	0.0930857	-0.222735	-0.181472	-0.0903132	-0.156041	-0.0677847	-0.20647	-0.403036	-0.0305309	0.139092	-0.220519	0.183901	3.18436	-0.568482
Sep-04~J3QRT6	0.0799057	0.178058	0.0779137	0.182325	0.00117712	0.0984422	0.304595	0.152214	0.0126605	-0.263509	0.229392	0.0373198	NA	NA
DDX5~J3KTA4	-0.0132637	-0.197793	-0.18282	-0.0913542	0.118569	-0.121766	-0.215665	-0.211231	0.126783	0.194677	-0.020641	0.100649	-0.46923	-2.0567
RPL19~J3QR09	0.0287028	-0.285735	-0.076996	-0.150662	-0.0381115	0.0751465	0.0691213	0.170885	-0.15184	-0.105347	-0.147475	-0.197387	2.47545	-0.283935
MIEN1~J3KTI2	0.326311	-0.22091	-0.0932992	-0.157668	0.179011	-0.274833	-0.0419201	-0.150998	0.205391	0.163775	0.0268496	0.0487929	NA	NA
SRSF1~J3KTL2	-0.068231	0.00836964	0.31418	-0.0247244	-0.124831	-0.0120747	0.205642	-0.201666	-0.348486	-0.302237	-0.0859502	0.0681535	2.93248	3.08059
SCO1~J3QL56	-0.24891	0.0779639	0.139286	0.214847	0.194977	-0.19053	-0.0164063	0.0268636	0.154355	0.0488223	-0.192573	0.198153	NA	NA
SCRN2~J3QL71	0.355731	0.0751406	-0.349754	0.0721188	-0.3341	-0.17687	-0.653418	0.046704	0.486879	0.766135	0.0113626	-0.150649	0.930852	-0.230982
ENOSF1~J3QL81	0.0660852	-0.0462423	0.104052	-0.228769	-0.158597	0.433564	-0.0522883	-0.167871	0.00927862	0.108379	-0.463728	0.222731	NA	NA
SNRPN~J3QLE5	-0.0290899	0.216124	0.122552	0.0510653	-0.254415	0.0501292	0.105488	0.0709345	-0.282378	-0.181084	0.130454	-0.190269	NA	NA
ICAM2~J3QQR8	0.272321	0.183892	-0.234905	0.0346026	-0.135236	0.117023	-0.382582	0.135075	0.0785309	0.463781	0.263605	-0.396185	0.713304	-0.805415
CD226~J3QQW1	0.00310633	-0.00986791	-0.0714864	-0.149224	-0.14692	0.478855	-0.167514	-0.0371108	-0.108003	0.107701	-0.220519	0.183901	NA	NA
YTHDC1~J3QR07	0.218063	0.413806	-0.139334	-0.0402327	-0.388585	0.12019	-0.142129	-0.194284	-0.245998	-0.0231303	-0.350317	-0.0728012	NA	NA
ASPSCR1~J3QR12	-0.0860801	0.0747274	-0.366319	0.0835096	0.251909	-0.0416529	-0.239616	0.304433	-0.131949	0.162469	-0.161689	-0.349636	NA	NA
MYL12A~J3QRS3	0.000435823	-0.223018	0.116581	-0.215374	0.140134	0.103278	-0.00617005	-0.0578084	-0.338633	-0.131687	-0.187501	-0.0429399	2.57636	2.35633
ZNF207~J3QRS9	0.261741	-0.0694444	0.0373924	0.324791	-0.173352	-0.0557043	0.106155	-0.29786	-0.0704178	-0.113614	-0.0969821	0.0551704	NA	NA
YES1~J3QRU1	0.029065	0.24442	-0.0188392	-0.111558	-0.590558	0.151517	0.121363	-0.0693055	-0.313015	-0.195278	-0.0131956	0.0646925	1.97418	-0.0949634
CHCHD6~J3QTA6	0.0664169	0.0175163	-0.139416	-0.210203	-0.0996123	-0.425329	-0.262721	-0.191289	0.300597	0.342413	0.0543456	-0.0914459	4.30843	2.77477
TMCO1~J9JIE6	-0.190903	0.41432	0.0201243	-0.106447	0.00874507	0.25295	0.0118535	0.102484	-0.0127308	0.0275721	0.105071	-0.0582524	2.22953	2.90367
MLX~K7EID0	0.0930857	-0.222735	-0.181472	-0.0903132	-0.156041	-0.0677847	-0.20647	-0.403036	-0.0305309	0.139092	-0.220519	0.183901	NA	NA
CLUH~K7EIG1	-0.217912	0.065918	0.0662848	0.0745512	0.242734	-0.198935	0.404063	0.384342	0.0679868	-0.343848	0.201643	-0.0306564	NA	NA
PLEKHF1~K7EIX0	-0.0174222	0.0380559	-0.0379278	0.0726421	0.030977	0.297282	0.0192391	0.358538	-0.0675222	0.0156438	0.0243662	-0.137291	NA	NA
AP1M1~K7EJL1	-0.0773172	0.226282	0.145184	0.077014	-0.108769	0.151365	0.251189	0.235949	-0.172596	-0.255541	0.00772603	-0.12546	3.68666	0.114143
H3F3B~K7EK07	0.215964	-0.19723	0.139007	-0.206094	0.0351994	0.14733	0.182	-0.200145	-0.485298	-0.281854	-0.10021	-0.126629	NA	NA
DAZAP1~K7EQ02	-0.391884	-0.208193	0.41132	0.0209141	0.240072	0.0130583	0.101154	-0.0255769	-0.153234	-0.100864	-0.0358904	0.193501	2.70857	1.4744
STAT5A~K7EK35	-0.169205	0.182218	-0.0487007	0.139269	0.11235	-0.532237	-0.142801	-0.0142089	0.211603	0.222749	0.173711	0.0687502	-0.29302	0.985073
TBCB~K7EK42	0.429937	-0.192976	-0.294004	-0.13499	-0.288742	0.190927	-0.37253	-0.0838843	0.0531007	0.370876	-0.195711	-0.0240998	4.55721	2.31253
LONP1~K7EKE6	0.0945742	0.224383	-0.114685	0.209025	0.14279	-0.486811	-0.314773	-0.0463395	0.479005	0.402218	0.385745	-0.186635	2.34642	2.18741
GRN~K7EQI0	-0.62723	0.0994419	0.0052987	-0.0567097	0.215064	0.0422461	0.474067	0.110379	-0.520952	-0.595406	-0.0680257	-0.0508424	4.37384	1.36862
AOC3~K7EQZ5	-0.378488	-0.0282599	0.336518	0.049792	0.0647493	-0.114053	0.308611	-0.0892967	-0.274075	-0.376192	0.176756	-0.0187301	7.02801	1.73149
IMPA2~Q6PIP6	0.23106	0.175271	0.098076	0.0238408	-0.111666	-0.359227	-0.0164512	0.0217709	0.301924	0.148994	-0.0436341	0.0441945	NA	NA
SYNGR2~K7ELD9	0.236464	0.135981	-0.197653	0.0635555	-0.0621495	-0.0633164	-0.490718	0.0977771	0.424906	0.722176	-0.0387916	-0.0109234	NA	NA
LSM12~K7ELG9	0.14746	0.232762	0.0251627	-0.0950502	-0.189713	0.108275	-0.0938555	0.286902	0.12508	0.211296	0.120999	-0.364831	4.76861	1.02121
PRKCSH~K7ELL7	0.19485	-0.0323566	-0.225327	0.080102	-0.096262	-0.3123	-0.131335	-0.4526	-0.16301	0.00172218	-0.157224	-0.101974	1.77619	1.78928
MRPL4~K7ELQ0	0.0986766	0.0458834	0.19339	0.150187	-0.048904	-0.241225	0.223685	0.0116864	0.00103801	-0.17591	0.232839	-0.0933725	NA	NA
TMEM205~K7ELQ9	-0.435969	-0.127445	-0.0365523	0.345621	0.133804	0.171438	-0.107261	0.151562	0.249279	0.111503	-0.0897588	0.361559	4.26458	0.521366
SEH1L~K7ELV2	-0.230005	0.217302	0.0623027	0.176455	0.0561581	-0.0753223	0.202769	0.127149	-0.112071	-0.247322	-0.00209345	-0.0373944	2.00296	0.658016
EIF1~K7EM18	-0.262228	0.0481549	0.146456	0.186258	0.247978	-0.150971	0.0313447	0.0657602	0.0811736	-0.00993019	-0.23738	0.167376	NA	NA
ACTG1~K7EM38	0.330603	-0.0540592	0.0238457	-0.122748	-0.00488117	-0.050908	-0.23571	0.123284	0.539721	0.493365	0.304941	-0.2484	1.94372	-0.928133
ACAA2~K7EME0	-0.11001	0.0845654	-0.134623	-0.175524	-0.0815946	-0.18787	0.0447694	-0.180349	-0.124606	-0.0580072	-0.0116551	-0.218236	3.44969	1.17541
GLYR1~K7EMM8	0.00855937	-0.169049	0.107583	-0.0210175	-0.098667	-0.0944242	0.197445	0.0675116	0.233235	-0.117504	0.278872	-0.0353545	-0.440205	0.00861714
C19orf66~K7EMS9	0.0930857	-0.222735	-0.181472	-0.0903132	-0.156041	-0.0677847	-0.20647	-0.403036	-0.0305309	0.139092	-0.220519	0.183901	NA	NA
PSME3~K7ENH2	-0.0705126	-0.384411	0.282552	0.198165	0.3552	0.0975361	0.487859	0.352594	-0.0952137	-0.320933	0.202879	0.229268	3.16115	1.88841
TMEM256~K7ENI6	0.140218	0.0632368	-0.309282	0.151684	-0.0778523	0.0310147	-0.0748021	-0.0683916	0.0879287	0.0704246	0.23621	0.124394	NA	NA
DNMT1~K7ENW7	0.0930857	-0.222735	-0.181472	-0.0903132	-0.156041	-0.0677847	-0.20647	-0.403036	-0.0305309	0.139092	-0.220519	0.183901	NA	NA
TPM4~K7EQW8	-0.124985	0.0964863	-0.179595	0.128986	-0.253727	0.13936	-0.303899	-0.163851	-0.152788	0.175132	-0.0710212	0.0274154	4.27343	1.83763
HDHD2~K7ER15	0.235954	-0.0890353	-0.452781	0.275408	-0.386984	0.215383	-0.320926	-0.269655	-0.0885545	0.16979	0.0374948	0.0244157	0.500355	1.21555
EIF3G~K7ER90	-0.108777	0.0819049	-0.13627	-0.176204	-0.0830549	-0.188334	0.0423576	-0.184624	-0.12475	-0.0563373	-0.0141275	-0.215823	2.74498	1.62488
EIF3K~K7ERF1	-0.293439	-0.0976611	0.16031	-0.00851219	0.26715	-0.123958	0.295031	0.277582	0.256051	-0.164164	-0.274254	0.125544	2.61065	0.183711
CFD~K7ERG9	-0.199591	-0.12008	-0.00794285	-0.0530995	-0.199173	0.332938	0.415678	-0.0396296	-0.481305	-0.460283	-0.171707	0.194545	6.84776	3.18439
RPL22~K7ERI7	0.258159	0.130194	0.0219752	-0.33279	0.0765722	-0.37973	0.18805	-0.15932	0.0614572	-0.113144	0.267763	-0.270331	3.80029	1.06916
APOC1~K7ERI9	0.619356	0.0812081	-0.366351	0.115714	-0.118211	-0.253809	-0.270392	-0.33956	-0.201237	0.18563	0.00980782	-0.143731	5.99132	0.232835
MFAP4~K7ES70	0.0153576	-0.137096	0.145647	-0.196281	0.30165	0.248308	0.405215	0.278359	-0.189537	-0.388768	0.358743	-0.214823	6.83373	0.981188
DCAKD~K7ESP4	-0.45534	0.1529	0.20386	0.254432	0.203856	-0.120413	0.228475	0.238143	0.280825	-0.19196	0.20692	0.292676	0.791579	0.86541
AQP1~K7N7A8	-0.0321406	-0.0105095	0.0548292	-0.189241	-0.134281	0.0569743	-0.0272243	-0.317753	-0.0936807	-0.0554405	-0.0834615	0.148547	5.92732	1.97672
SLC35A4~L0R6Q1	0.0693026	-0.104547	-0.374772	0.00796059	-0.145294	0.130165	-0.259128	-0.262034	-0.325024	0.11716	-0.356973	0.0140484	NA	NA
SARS2~M0QWZ7	-0.0717574	0.116391	0.12714	0.191453	0.218755	-0.0109922	0.0130198	0.139226	-0.0862213	-0.0709707	0.183431	-0.304172	NA	NA
COPE~M0QXB4	-0.377754	0.155708	0.266122	0.0398107	0.395818	0.115945	0.162293	0.273134	-0.0633687	-0.200381	-0.109507	-0.167113	2.55045	2.08295
BCAT2~M0QZ10	0.0492303	0.131059	-0.437359	0.1346	-0.190994	-0.087643	-0.36736	-0.0473875	0.25015	0.246332	-0.14656	-0.0964086	5.75904	3.11686
CCDC61~M0QY15	-0.134166	0.0471157	0.180205	0.206881	0.220752	0.06397	0.0704634	0.0979172	-0.191646	-0.151622	0.131624	-0.2379	NA	NA
PIH1D1~M0R2P8	0.0930857	-0.222735	-0.181472	-0.0903132	-0.156041	-0.0677847	-0.20647	-0.403036	-0.0305309	0.139092	-0.220519	0.183901	NA	NA
MYDGF~M0QYN0	0.426829	-0.295117	-0.480919	0.102735	-0.26887	0.0551686	-0.28174	-0.065052	0.233007	0.321363	-0.36283	0.0509176	NA	NA
IRF3~M0QYT9	0.040594	-0.253806	-0.200892	0.158999	0.0889195	0.393197	0.00921265	0.199293	-0.224356	-0.0403267	0.0277385	0.134075	NA	NA
AP2S1~M0QYZ2	-0.174273	0.16164	0.0756945	0.0297673	0.230317	0.0800996	0.366341	0.259889	0.0474127	-0.298303	-0.189277	0.110853	2.00699	3.50818
DTNA~M0QZ28	-0.415844	-0.156708	0.00765481	0.315031	0.295868	0.109074	-0.156131	0.295902	-0.143757	-0.00410023	-0.0728928	-0.132956	NA	NA
HRC~M0QZ43	0.0255088	0.188425	0.101551	-0.0770078	0.174338	-0.0575049	0.239813	0.135903	0.0370577	-0.247188	-0.262332	0.17768	NA	NA
ARHGEF1~M0QZR4	-0.255845	0.0112388	0.158607	0.152597	-0.0567879	0.265249	0.124639	0.175779	-0.100249	-0.156829	0.334922	-0.0545195	0.820953	-0.930148
RPS5~M0R0F0	-0.137203	-0.0685965	0.176532	-0.118632	-0.101888	0.231657	0.189862	-0.269516	-0.746671	-0.381144	-0.203721	-0.149534	3.25249	0.0841407
BABAM1~M0R3F4	-0.0299056	-0.531784	0.292483	0.194457	0.356693	0.360337	0.299393	0.28912	-0.189012	-0.260279	0.074354	-0.0966918	NA	NA
STXBP2~M0R0M7	0.0671727	-0.187214	-0.0707619	-0.0530019	-0.00042395	0.164445	-0.309537	-0.210699	0.0296984	0.271934	-0.0785812	0.140374	2.10233	-0.190388
NAPA~M0R0Y2	0.109202	-0.155231	0.0475683	-0.367765	-0.111575	0.0820185	-0.109929	-0.118015	0.0702415	0.160635	-0.0461288	0.0460174	1.74703	-0.0927002
GTF2F1~M0R0Z3	0.0051641	-0.559649	0.308997	0.207559	0.133855	-0.0556964	0.0989371	0.135461	0.099016	0.0025918	0.10201	0.144563	NA	NA
RPL18A~M0R117	0.142477	0.0369255	0.282503	-0.194528	0.0589148	0.0436843	0.569564	0.0890728	-0.0628465	-0.464993	0.0580305	-0.13117	3.20471	0.513375
EPS15L1~M0R165	-0.00869028	-0.0858857	-0.0930908	0.0257369	-0.2282	0.040533	-0.267762	-0.454095	-0.404407	0.0763067	-0.50599	0.144045	3.70807	-0.407133
C3~M0R1Q1	0.42843	-0.0445504	-0.0739963	0.00650832	-0.10483	0.00867441	-0.43357	-0.107899	0.271673	0.48382	-0.125071	0.0194428	5.41647	3.732
CHMP2A~M0R1T5	-0.0180369	0.18472	0.0246403	-0.148992	0.309036	-0.181462	0.264092	0.0570349	-0.244414	-0.298575	0.0602854	-0.0122113	1.85702	2.27721
HOMER3~M0R2U7	0.0706402	0.43249	-0.0289521	0.116633	-0.032017	-0.302156	-0.174468	-0.171503	-0.0177992	0.086544	0.0108723	0.216801	NA	NA
AGPS~O00116	0.0676822	0.460637	-0.0626727	-0.0397136	-0.151361	0.1012	0.169636	-0.00813832	-0.0783139	-0.196551	-0.0245679	-0.0860556	NA	NA
KIF2A~O00139-2	-0.0257249	-0.230275	-0.0880171	0.200278	-0.14781	0.282995	-0.0623099	-0.0310442	-0.359238	-0.0157562	-0.263919	0.096955	NA	NA
TK2~O00142-2	-0.0523457	0.0160189	-0.0700511	0.0493565	0.0110792	-0.149896	0.162656	-0.092498	0.271893	-0.0274564	0.119337	0.319958	NA	NA
PDLIM1~O00151	-0.241159	-0.423954	0.157461	-0.0726445	0.267116	0.131258	0.0998651	-0.0647832	-0.385933	-0.204629	-0.105406	-0.0355975	5.06346	-0.440121
ACOT7~O00154-6	0.123795	-0.00732883	-0.154668	0.0205419	-0.312996	0.0215463	0.0928807	-0.0369667	0.307633	-0.02579	-0.0577271	0.299146	5.55616	-0.452527
MYO1C~O00159	-0.4355	0.173118	-0.12689	0.05854	-0.0144556	0.000554728	0.262862	-0.0727249	-0.318541	-0.433562	-0.0569325	0.061496	1.41369	0.774444
MYO1C~O00159-2	-0.346412	0.0090206	-0.123494	0.0736134	-0.0274088	0.390575	0.128239	0.104912	-0.418665	-0.275401	-0.00867245	-0.151601	1.41369	0.774444
MYO1C~O00159-3	0.357383	0.103018	0.00213663	0.222233	-0.229469	0.00353518	0.0466756	-0.145671	0.0608308	-0.07675	0.0690857	0.153423	1.41369	0.774444
MYO1F~O00160	0.0425533	-0.0231463	0.242542	0.163339	0.304797	-0.0223133	0.162223	0.10416	0.093381	-0.116452	0.272731	-0.138712	NA	NA
AIP~O00170	-0.0529708	0.232511	0.159841	0.0531358	-0.117006	0.126798	0.259412	0.20672	-0.229378	-0.281503	-0.00917994	-0.136173	2.34096	1.71305
GTPBP1~O00178	0.502699	0.207021	-0.407893	0.294799	-0.0467349	-0.0421551	-0.359532	0.0184771	0.331603	0.387217	-0.0693102	0.0586745	0.930418	0.407808
LGALS9~O00182-3	-0.552319	-0.198471	0.529687	-0.139226	0.356629	0.0849468	0.666843	0.153768	-0.204394	-0.608485	0.317437	-0.0679304	4.8735	0.977298
STXBP3~O00186	-0.00207569	0.115044	-0.101836	-0.0632238	-0.244423	-0.103092	0.152081	-0.213198	-0.089708	-0.200626	0.118473	0.0681081	NA	NA
RAB27B~O00194	-0.0231326	-0.0524653	-0.267293	-0.00455082	-0.167806	0.535972	-0.15554	0.152805	-0.0234887	0.131452	-0.323846	0.134541	NA	NA
AP3B1~O00203-3	-0.296815	0.120874	0.0778024	0.0372888	0.164537	0.0782191	0.371402	0.290369	0.222589	-0.231161	0.0500184	0.323727	2.77519	0.463243
LGALS8~O00214	-0.302459	0.466728	0.139215	-0.137239	0.189119	-0.15406	0.04361	0.0497858	0.241167	-0.0122977	0.385294	-0.238906	NA	NA
PSMD11~O00231	0.0747169	-0.0827739	-0.424241	0.132276	-0.166892	-0.170324	-0.274638	-0.113383	0.344009	0.363699	-0.176558	0.29667	4.22502	1.21249
PSMD12~O00232	-0.0150144	-0.124648	-0.136295	0.0939411	0.0887076	-0.236906	-0.0334288	-0.0993543	0.343807	0.138483	0.127629	0.292182	5.90505	1.88846
PSMD9~O00233	0.229255	-0.162429	0.007458	-0.152145	-0.117528	-0.289306	-0.209178	-0.372675	0.140797	0.296141	-0.0220414	0.113837	1.94822	0.668796
PGRMC1~O00264	0.117534	0.293749	-0.277924	-0.138789	0.000312504	-0.422608	0.0467918	-0.182691	-0.251092	-0.216182	0.245076	-0.331681	-0.221807	-0.208047
SUPT5H~O00267-2	0.299556	0.0434062	-0.22169	-0.073324	0.124293	0.0878552	-0.00354052	0.108585	0.116616	0.00194619	-0.0587242	0.0687434	NA	NA
DFFA~O00273	-0.272424	0.114514	0.146506	0.19159	0.349198	-0.0433214	0.219861	0.267837	0.205068	-0.136482	-0.354342	0.239087	NA	NA
HIP1~O00291-3	-0.045282	-0.0368526	0.242182	0.165989	0.289009	-0.166052	0.152747	0.0449596	0.364169	-0.00807483	0.04306	0.226635	4.89072	2.17371
CLIC1~O00299	0.0541629	-0.188172	-0.314272	0.13795	-0.228562	0.394008	-0.261634	-0.0133513	0.170833	0.284252	-0.511426	0.314678	3.50429	1.26381
EIF3F~O00303	-0.0827552	0.118852	0.230521	0.114277	-0.00911246	-0.117265	0.122847	-0.0323509	0.36472	0.00966217	0.0319432	0.455186	4.71809	1.64143
PDHX~O00330-3	0.0222104	0.312841	-0.0285531	0.297681	-0.157002	-0.693297	-0.258962	-0.487472	0.246539	0.185247	0.191412	0.106327	6.27815	2.36358
MATN2~O00339-2	0.127223	0.151649	-0.0551973	0.115143	-0.180557	0.15305	0.0272812	0.113575	-0.266896	-0.136648	0.368456	-0.512124	NA	NA
QSOX1~O00391-2	0.0174899	0.320954	0.271254	0.127969	0.0923934	-0.449298	0.354301	0.0316375	0.0450558	-0.295065	0.294223	-0.0343279	4.73001	-0.408454
DCTN6~O00399	0.124088	0.0234687	-0.0172466	0.1515	0.202518	0.0858926	0.285648	0.136442	0.312826	-0.142594	0.141887	0.229459	1.91326	1.98103
WASL~O00401	-0.0723077	0.0693617	0.166281	0.151851	0.220828	0.02759	0.0264462	0.155351	-0.104993	-0.0697745	0.201145	-0.316378	NA	NA
IPO5~O00410	-0.0713364	0.273408	-0.0261219	0.169539	0.0633562	0.0537483	0.0567241	0.123089	0.192695	0.0309622	-0.228897	0.27778	4.836	0.0202132
SAP18~X6RAL5	-0.0789847	0.240539	0.137533	0.0762904	-0.121258	0.165961	0.243763	0.195594	-0.233406	-0.291288	-0.0372762	-0.122966	NA	NA
RTCA~O00442	-0.0991979	0.348693	0.170016	-0.0279961	0.0910272	-0.530669	-0.0177513	-0.181879	0.0688488	0.0105524	0.341562	0.0717952	NA	NA
AGRN~O00468-6	-0.257783	-0.00981297	0.198838	-0.184285	0.42754	0.076582	0.145156	0.0703209	0.0520274	-0.149638	-0.197129	0.0921306	4.60161	1.03973
PLOD2~O00469-2	-0.169712	-0.368934	-0.303103	0.474486	0.0612584	0.0906249	-0.236284	0.299772	-0.0523512	0.108774	-0.127687	0.104369	NA	NA
HMGN4~O00479	-0.246778	0.211735	0.129648	0.189116	0.0310472	-0.226309	0.0807901	-0.10455	-0.168347	-0.251773	-0.0288829	0.0378212	NA	NA
NDUFA4~O00483	0.475366	-0.191313	-0.0645992	-0.124874	-0.162761	-0.016249	-0.320714	-0.253136	0.0390864	0.369455	-0.0806986	-0.198105	1.11236	2.4975
PSMD14~O00487	-0.0153959	-0.184702	-0.288513	-0.127517	0.191628	0.163931	-0.0537832	0.0276558	0.0282111	0.0930502	-0.319181	0.112216	3.77891	2.80644
BIN1~O00499-6	-0.0543109	0.0658897	-0.00961754	0.0517962	0.129853	-0.509799	0.0963998	-0.150627	-0.0116406	-0.0598805	0.0846542	-0.00690815	4.20809	-2.37186
KPNA3~O00505	-0.201667	0.432449	0.288593	-0.0795039	0.108237	-0.278249	0.0462517	-0.0803441	0.29041	0.0348176	0.148437	-0.0128636	2.52326	0.873423
VWA5A~O00534	-0.348234	-0.27134	0.268572	0.0343821	0.252436	0.379374	0.439746	0.4753	-0.215261	-0.421236	0.120307	-0.00306395	5.56345	-1.07532
SDCBP~O00560	-0.12091	0.206346	-0.423733	-0.182792	-0.00236082	0.098367	-0.0415	0.0807019	-0.343016	-0.0805564	-0.245017	-0.0609543	NA	NA
MPHOSPH10~O00566	-0.0714995	0.32662	0.0294772	0.0615385	-0.178792	-0.383239	0.168388	-0.503137	-0.217729	-0.266798	-0.0307059	0.115243	NA	NA
NOP56~O00567	-0.13922	0.221009	-0.0466892	-0.0488564	-0.209152	0.239162	0.0353166	0.063176	-0.271638	-0.15265	0.235495	-0.207371	4.00721	-0.839405
PODXL~O00592-2	0.185977	0.155978	-0.0976999	-0.00805006	-0.301971	0.13512	-0.18636	-0.0467086	0.0384028	0.171562	0.12948	-0.198721	1.63867	5.01023
FCN1~O00602	-0.16438	-0.308414	0.212813	-0.00730114	-0.00512375	0.0817491	0.158748	0.0187606	-0.0407224	-0.154685	0.0457641	0.104508	NA	NA
PIR~O00625	0.0947061	-0.18289	0.145423	0.311215	0.0390338	-0.147306	0.0334888	-0.112326	0.348103	0.183789	-0.362173	0.572881	NA	NA
KPNA4~O00629	-0.134701	0.101159	0.0184765	-0.119387	-0.135564	-0.0438066	-0.190859	-0.162806	0.271512	0.196272	0.0537266	-0.000837426	3.587	2.38266
MAN2B1~O00754-2	0.24358	-0.283851	-0.192638	0.0213454	-0.0405987	0.00634293	-0.151465	-0.109001	0.0346106	0.248001	-0.358512	0.0713247	4.89263	0.044777
FBP2~O00757	0.298487	0.0848649	0.286647	-0.0776584	0.0737523	0.256847	0.159642	0.266062	0.0239262	-0.0214727	-0.0411075	-0.0528534	NA	NA
ACACB~O00763	0.233922	-0.00966423	-0.237154	0.202893	-0.0576029	0.0232166	-0.205514	0.156447	0.450325	0.281971	0.12999	-0.165713	2.33251	3.45493
PDXK~O00764	0.552958	0.103986	-0.345231	0.375602	-0.332184	-0.309234	-0.462798	-0.425054	0.175167	0.410861	-0.247502	0.126645	0.240139	3.55037
SCD~O00767	-0.279402	0.0179998	0.194045	0.225236	0.297134	-0.20344	0.00384733	0.0798039	0.214332	0.0782487	-0.244347	0.231333	NA	NA
PPAP2A~O14494	-0.264107	-0.192091	0.034823	-0.00203267	0.151987	-0.203999	0.155269	-0.140437	-0.112598	-0.180843	0.105125	0.129187	NA	NA
PPAP2B~O14495	0.0996547	0.250619	-0.175573	0.132655	-0.081824	-0.124464	0.0576576	0.202486	0.17347	0.0692347	0.132301	-0.0597532	3.96126	2.55128
AQP7~Q5T5M1	-0.298251	0.165515	0.0331518	0.0466838	0.00816534	0.0494458	0.290991	-0.0935724	-0.565877	-0.406138	-0.248523	0.133012	5.96903	-0.110569
TXNDC9~O14530-2	-0.525759	0.0684156	-0.0286849	0.091018	0.146799	0.182167	0.360806	0.0984911	-0.246044	-0.434426	0.0999047	0.171332	NA	NA
DPYSL4~Q5T0Q6	0.071694	0.0378491	0.139326	-0.032332	0.1036	0.355518	0.153189	0.4302	0.166021	0.0189388	-9.93776e-05	-0.014234	NA	NA
COX7A2L~O14548	-0.21355	0.0413801	0.318267	-0.014084	0.323953	-0.314037	0.146441	0.0697227	0.375626	-0.00233775	0.125058	0.171288	NA	NA
HSPB6~O14558	0.0803971	-0.36422	-0.267895	0.125291	-0.195414	-0.0925505	-0.278433	-0.336632	-0.224178	0.170563	-0.325309	0.099068	NA	NA
NDUFAB1~O14561	0.395671	0.0830869	-0.15312	-0.158033	-0.424809	-0.0027431	-0.394196	-0.157898	0.240184	0.419048	-0.0843313	-0.24279	2.50849	0.695035
EIF1AX~P47813	0.0621618	0.0748494	0.178745	-0.0580149	-0.0204303	-0.214925	0.438475	-0.112791	-0.240306	-0.444298	-0.0465758	0.0380418	NA	NA
CDC42EP2~O14613	0.366162	-0.435085	-0.215589	0.119552	0.354231	-0.147812	0.0150652	0.198858	0.125277	0.0572862	0.104882	-0.100999	NA	NA
AP3D1~O14617-3	-0.0989979	-0.215088	-0.153218	0.315048	-0.110381	0.157916	-0.181043	-0.10653	0.0335613	0.196492	-0.22958	0.357199	2.19807	-0.156545
ABLIM1~O14639-2	0.0057056	-0.0200224	0.0562819	0.154542	0.0640796	-0.160613	-0.065248	-0.221399	-0.0985422	-0.0243665	-0.0282432	-0.1487	2.42224	-2.40946
TOR1A~O14656	0.0930857	-0.222735	-0.181472	-0.0903132	-0.156041	-0.0677847	-0.20647	-0.403036	-0.0305309	0.139092	-0.220519	0.183901	NA	NA
TOR1B~O14657	0.117359	0.496883	-0.148824	-0.0289432	0.0645728	-0.146384	0.271904	0.128699	-0.0921661	-0.297347	0.291478	-0.139882	1.3553	1.87534
ADAM10~O14672	0.172462	0.226707	0.0953014	0.110043	-0.0614019	0.0801325	0.0654672	0.226664	0.166057	0.0986569	0.0845749	-0.0561347	4.1535	-0.456697
PDCD5~O14737	-0.0960942	-0.10258	-0.0136121	0.0111501	0.175303	-0.298605	-0.167605	-0.0512994	-0.178786	0.0916418	-0.145771	-0.0416049	3.09068	0.340118
PRMT5~O14744-2	-0.0036562	0.372357	0.144676	-0.040647	0.08281	-0.59003	-0.0689751	-0.199121	0.170046	0.103594	0.36341	0.0428714	3.69842	0.492575
SLC9A3R1~O14745	0.374671	0.0829354	-0.306482	0.0937139	-0.341251	-0.369061	-0.523731	-0.639797	0.0536738	0.477023	-0.228843	0.10468	4.08971	-0.404863
TPP1~O14773-2	-0.246066	-0.008888	0.308476	-0.0941749	0.248203	-0.041044	0.525227	0.0039081	-0.00970927	-0.441425	0.306387	0.27541	2.93573	1.71305
TCERG1~O14776-2	0.104388	0.0870954	0.296547	-0.294922	0.0385697	0.179695	0.359758	0.276735	-0.101575	-0.281367	0.134315	-0.434981	NA	NA
APOL1~O14791	0.0997022	-0.00778185	0.0990746	-0.419902	0.0464588	0.111945	0.106671	0.0207236	-0.310777	-0.122863	-0.212159	-0.33011	NA	NA
MRAS~O14807	-0.090902	0.389628	0.106022	-0.0795282	0.0689201	-0.359747	0.236343	0.0028742	-0.189122	-0.286413	0.319816	-0.367825	NA	NA
PSMA7~O14818	0.198106	-0.193085	-0.163424	-0.133402	-0.250793	0.0766941	-0.212169	-0.175288	0.235517	0.291545	-0.454726	0.249306	0.784601	-0.378554
SCAMP3~O14828	-0.10409	0.275406	0.264164	0.172286	0.213614	0.0137593	0.198692	0.0303731	0.197847	-0.128015	0.128409	0.0210161	1.04541	2.00397
OPLAH~O14841	-0.00528237	0.329142	-0.218321	0.325152	-0.102671	-0.369203	-0.0684718	-0.0732365	0.0993111	-0.00170598	0.0244435	0.0915201	2.73043	3.50145
AIM2~Q5T3W0	0.374999	-0.177799	-0.197505	0.0465242	-0.262016	-0.153198	-0.20677	-0.282247	-0.0259504	0.193057	0.267461	-0.00926716	NA	NA
BCKDK~O14874-2	0.115567	0.207736	0.129894	0.161323	0.322048	-0.344345	0.111989	0.00909249	0.21901	-0.0531306	0.580898	-0.0852646	3.68874	-1.11545
IFIT3~O14879	-0.233406	0.0522978	0.135616	0.221266	0.245307	-0.190352	-0.0350789	0.0466749	0.141248	0.068397	-0.19899	0.155605	NA	NA
MGST3~Q5VV89	0.0373587	-0.117203	0.0394339	0.223027	0.094858	-0.34229	0.251018	-0.174025	0.226531	-0.185183	0.0713189	0.282617	5.87796	-0.585942
TAX1BP3~O14907	-0.112331	-0.443424	0.0569986	-0.0728708	0.136038	0.196433	-0.155361	0.013267	-0.1418	0.177624	-0.30741	0.130192	3.64101	1.52566
GIPC1~O14908	-0.155679	0.172416	-0.0248965	0.379463	0.0700207	0.0872865	-0.228645	0.218129	0.205115	0.28259	-0.0447563	0.0196296	NA	NA
CASK~O14936-3	-0.45418	0.0304468	0.0553808	-0.154156	0.350318	0.161728	0.331208	0.431953	-0.0652331	-0.217563	0.181651	-0.205605	NA	NA
UQCRQ~O14949	0.395232	0.0352806	-0.186166	-0.162314	-0.243852	0.0155964	-0.273243	-0.286875	-0.221541	0.230484	-0.114363	-0.158828	4.30358	1.84727
MYL12B~O14950	-0.145767	0.0449747	-0.19882	-0.0540299	-0.203715	0.0458796	-0.248939	-0.12088	-0.312457	0.0859713	-0.256396	-0.0715253	NA	NA
HGS~O14964	-0.00964286	-0.233915	-0.12161	-0.236283	0.0627576	0.0291016	-0.131847	0.263786	-0.132054	0.119015	7.09381e-05	-0.255301	-1.98094	1.92512
PPP1R12A~O14974	0.170503	-0.245453	-0.149307	-0.216852	-0.0953171	0.402694	-0.112615	0.132223	-0.289537	-0.0303715	0.370481	-0.569912	4.04369	2.31647
GAK~O14976-2	-0.483513	0.0209603	0.244221	0.166824	0.38777	-0.263167	0.271147	0.00247227	0.175295	-0.228183	0.269152	0.315999	2.51416	-0.442054
XPO1~O14980	0.239145	0.461312	-0.523595	-0.1681	0.0258295	-0.208932	-0.210445	0.109131	0.0583611	0.219231	0.403234	-0.371678	1.76674	-0.380634
PDZD2~O15018-2	0.0601147	0.221429	-0.0280013	-0.262156	-0.226735	-0.204759	-0.144758	-0.370208	0.035906	0.181565	0.153099	-0.182289	NA	NA
PLXNB2~O15031	0.0242716	0.185687	0.21185	0.0560128	0.0144001	0.0877081	0.364376	0.197456	-0.0406411	-0.315233	0.128508	-0.0607165	NA	NA
SYNM~O15061	-0.448026	0.0853253	0.0967115	0.0514609	0.0966073	0.00255734	0.0068293	0.00383669	-0.34358	-0.114567	-0.0985989	-0.0534193	NA	NA
PFAS~O15067	0.224342	-0.198574	-0.174956	-0.140705	-0.30863	0.166724	-0.350065	-0.15093	0.221851	0.390366	-0.367817	0.196527	NA	NA
DCLK1~O15075-2	-0.0411304	0.0271484	0.1149	0.232399	0.253906	-0.329549	0.137724	0.0669131	-0.0571802	-0.154819	0.179876	-0.270634	NA	NA
ERC2~O15083	-0.273418	-0.0358905	0.17124	-0.138024	0.154116	0.35929	0.123014	0.275954	0.0045514	-0.0684659	0.101093	0.0296321	NA	NA
CHUK~O15111	-0.0227538	-0.0617969	0.163733	0.212616	-0.0410891	-0.00533491	-0.0605801	-0.12825	-0.13814	-0.0225288	-0.0531452	0.022424	NA	NA
LSM1~O15116	0.177687	-0.373029	-0.235617	0.231592	-0.0353973	0.097984	0.0808004	0.0295245	-0.147139	-0.0535524	-0.472019	0.293828	NA	NA
FYB~O15117	0.0322583	-0.518765	0.0294766	0.453451	0.0354241	0.311848	-0.202164	0.0670075	-0.0549648	0.17754	-0.301345	0.317628	NA	NA
NPC1~O15118	0.0930857	-0.222735	-0.181472	-0.0903132	-0.156041	-0.0677847	-0.20647	-0.403036	-0.0305309	0.139092	-0.220519	0.183901	NA	NA
AGPAT2~O15120	0.0441546	0.453819	-0.258086	0.21507	-0.202014	-0.257961	-0.193721	-0.0780231	0.258384	0.186928	0.175324	-0.0684516	6.52215	2.78412
SCAMP2~O15127	-0.29564	-0.202073	-0.00811613	0.232071	-0.0982243	0.272952	0.0167335	0.368204	-0.162488	-0.107844	-0.0449715	-0.0216694	2.99301	0.778597
ARPC1B~O15143	0.0614319	-0.10848	0.125805	-0.48433	0.00800671	0.265535	-0.0602017	-0.183498	0.0383279	0.152928	-0.0366345	-0.00300647	3.97988	-0.468829
ARPC2~O15144	-0.0382782	-0.0990744	-0.0296876	-0.26927	0.16749	0.281559	0.239465	0.112909	0.120667	-0.169403	-0.104794	0.224893	2.31063	-0.0187199
ARPC3~O15145	0.0864283	-0.219241	0.216625	-0.200724	-0.0346483	0.336295	-0.0693675	-0.232748	-0.121821	0.0375754	-0.144963	0.159143	1.54053	1.155
PGRMC2~O15173	-0.274537	0.142331	-0.316702	0.0518527	-0.120154	0.070414	-0.205136	-0.181811	-0.131473	0.0440129	-0.118648	0.0535741	4.79833	-0.592004
VILL~O15195-2	-0.107574	0.189993	0.0325405	-0.0250154	0.249075	-0.348097	0.164296	-0.0700031	0.276849	-0.083517	0.315545	0.1148	NA	NA
SMAD9~O15198-2	0.0351814	-0.0212907	0.0587293	0.0297264	-0.106997	0.408176	-0.207187	-0.0913497	-0.193638	0.115652	-0.170037	0.0805919	NA	NA
LAMA5~O15230	-0.342324	0.169346	0.353635	-0.18965	0.237152	0.147114	0.344601	0.232867	-0.24107	-0.411379	0.150487	-0.0789674	2.17214	2.05414
CLIC2~O15247	-0.201276	0.0311436	0.115441	0.211721	0.215711	-0.129159	-0.0583949	0.0388774	0.13186	0.0721812	-0.20992	0.179611	NA	NA
ACOX3~O15254-2	0.0930857	-0.222735	-0.181472	-0.0903132	-0.156041	-0.0677847	-0.20647	-0.403036	-0.0305309	0.139092	-0.220519	0.183901	2.84922	0.645564
RER1~O15258	0.156811	0.361244	0.00307307	-0.0777788	-0.12397	-0.24841	0.114214	0.0697556	0.308157	0.0944239	0.193559	0.111357	1.84239	2.23448
SURF4~Q5T8U5	0.0265238	0.245994	-0.0948056	0.0759995	-0.219874	0.173799	0.278659	0.0975861	-0.0996665	-0.267038	0.0438761	0.166927	0.869211	3.15052
SPTLC1~O15269	-0.1362	0.11465	0.18147	0.122582	0.383004	-0.0929091	0.280984	0.249078	0.256962	-0.177718	0.349975	0.0152146	NA	NA
OGT~O15294	-0.271332	0.154563	0.407958	0.0352448	0.232186	-0.181108	0.281108	0.217967	0.159986	-0.229006	0.0690394	0.0941261	1.2447	2.04201
PMM2~O15305	0.150198	-0.131837	-0.180007	0.106568	-0.0251895	-0.290507	-0.441496	-0.0285203	0.410825	0.57336	0.0785912	-0.00825943	2.62262	1.52354
MID1~O15344	-0.497624	0.0155062	-0.00252224	-0.0150451	0.206047	-0.028518	0.406277	0.17025	-0.101303	-0.420957	0.273046	-0.0907505	NA	NA
PPM1G~O15355	-0.411793	0.396154	-0.0808291	-0.167916	0.156942	0.0731936	0.25198	0.286544	-0.0771806	-0.315453	0.0226659	-0.12393	3.20147	-2.06772
EIF3D~O15371-3	-0.528734	-0.143035	0.226013	-0.190657	0.120594	0.472567	0.385327	0.205966	-0.196633	-0.378698	-0.298427	0.0401739	3.65312	1.7624
STX7~O15400-2	0.0921952	-0.309687	-0.144996	0.0208076	-0.0471267	0.00899181	-0.230725	-0.281964	0.138479	0.281831	-0.263276	0.0963283	1.69874	0.225893
TLR3~O15455	-0.174064	0.207405	-0.141221	0.0565978	0.05383	0.358893	-0.0620215	0.30745	0.120216	0.0689091	-0.150654	0.0853006	NA	NA
GYG2~O15488	0.0950669	0.261387	-0.039857	0.0583828	0.0519844	-0.64408	-0.0286069	-0.143028	0.182095	0.10686	0.254154	-0.0324825	NA	NA
YKT6~O15498	-0.0262167	-0.00699086	-0.276356	-0.0618413	0.0530485	-0.00116028	0.113381	0.0655204	0.111478	-0.0768482	0.246974	0.0532928	1.43828	4.10908
ARPC5~O15511	0.000312904	-0.159998	-0.154174	-0.255571	-0.0188272	0.285501	-0.269419	-0.0284721	0.0567501	0.305109	-0.276736	0.00791166	1.05669	0.518681
DHX15~O43143	0.142333	0.0041296	0.193861	0.0506541	0.289214	0.135571	0.373692	0.254846	0.0481823	-0.29192	0.256232	-0.204465	2.42275	0.618593
ZZEF1~O43149	0.0930857	-0.222735	-0.181472	-0.0903132	-0.156041	-0.0677847	-0.20647	-0.403036	-0.0305309	0.139092	-0.220519	0.183901	NA	NA
ASAP2~O43150	-0.344356	-0.253932	0.178824	0.0629742	0.366625	0.0605597	0.499297	0.272077	-0.285737	-0.560068	-0.0464045	0.192628	NA	NA
PRPF4~O43172-2	-0.175465	0.334579	0.335068	0.0600217	0.168144	-0.38894	0.298413	0.0382129	0.0036091	-0.283027	0.167943	-0.0397277	NA	NA
PHGDH~O43175	0.35674	0.619384	-0.32011	0.0197517	-0.213201	-0.622137	-0.246442	-0.145432	0.373743	0.245368	0.266722	-0.10165	2.37187	1.78117
NDUFS4~O43181	0.0428736	0.20978	-0.0099615	-0.0418089	-0.596458	0.0833592	0.111952	-0.107578	-0.293882	-0.169326	-0.103924	0.129271	-1.64037	3.23444
DYNC1LI2~O43237	-0.336794	-0.115975	0.209775	0.194686	-0.00427397	0.222571	0.114728	-0.0509766	0.0809264	-0.0904514	0.0787167	0.42973	4.73691	-0.550264
PSMD3~O43242	-0.0178349	0.173689	-0.247637	-0.0451998	-0.0330283	-0.262095	-0.133403	-0.171526	0.260449	0.145445	-0.0835009	0.133965	5.00775	-0.0265597
PAPSS1~O43252	-0.593849	-0.140403	0.39759	0.114111	0.258185	0.338044	0.489036	0.162237	-0.249529	-0.495342	0.124413	0.283926	3.67149	1.65014
ZW10~O43264	0.212569	0.321803	0.140119	-0.260965	0.0241835	-0.320506	-0.000941034	-0.0816443	-0.0736473	-0.00376932	-0.0587247	-0.086602	NA	NA
SART1~O43290	0.136685	0.0368417	0.378328	0.106097	0.274627	0.16097	0.0543778	0.152721	-0.226252	-0.135048	0.419049	-0.505511	NA	NA
TGFB1I1~O43294	-0.208326	0.0186726	0.129257	0.221888	0.263169	-0.195667	0.0365195	0.0932215	0.101812	-0.0285803	-0.125161	0.101397	4.58913	3.99043
HSPA12A~O43301	-0.29384	0.111774	0.131353	-0.192208	0.289922	-0.171737	0.613131	-0.0282639	-0.254539	-0.668487	0.177628	0.141128	6.7746	3.83551
ADCY6~O43306-2	0.0930857	-0.222735	-0.181472	-0.0903132	-0.156041	-0.0677847	-0.20647	-0.403036	-0.0305309	0.139092	-0.220519	0.183901	NA	NA
CTIF~O43310	-0.183502	0.308754	0.168726	-0.185869	0.300188	-0.31953	0.308865	0.129592	0.0149897	-0.237175	-0.0497997	-0.0648278	NA	NA
HNRNPR~O43390	-0.17283	0.00589442	-0.000874532	-0.141556	0.0523751	0.195587	-5.75038e-05	-0.0990857	-0.472657	-0.236742	-0.0817819	-0.246262	2.97988	-0.582099
TXNL1~O43396	0.221713	-0.0345514	-0.237745	-0.120432	-0.270947	-0.125381	-0.346735	-0.341855	0.0294544	0.350334	-0.282062	0.099855	2.81296	1.86507
TPD52L2~O43399-2	-0.102151	-0.120832	0.064951	-0.204865	0.519895	-0.122331	0.13374	0.598229	0.197877	0.00069476	0.205567	-0.35297	1.61937	-0.55654
EMC8~O43402	0.161396	0.45974	-0.167875	-0.150704	0.11453	-0.283969	-0.0103083	0.276939	0.323517	0.115869	0.304456	-0.271486	NA	NA
PPIH~O43447	-0.234886	-0.260629	-0.123383	0.485568	0.163808	-0.0498241	-0.207811	0.260385	0.0661577	0.138189	-0.26278	0.182709	NA	NA
HTRA2~O43464	0.00498885	0.203852	-0.058264	0.17546	-0.195036	0.0864583	0.076228	0.0657589	-0.189304	-0.148103	0.27015	-0.0910232	NA	NA
EPB41L2~O43491	-0.126865	0.169184	-0.161951	0.087562	-0.184475	-0.263531	-0.0672878	-0.278266	-0.153852	-0.0315909	-0.232923	0.0928084	NA	NA
LAMTOR5~O43504	0.0275048	-0.146527	-0.105889	-0.000938417	0.162286	0.0529998	-0.186128	0.0178996	-0.0965786	0.17011	-0.466344	0.0808536	NA	NA
WIPF1~O43516-2	0.0154944	0.100295	0.242347	0.118967	0.0662631	-0.161332	0.408316	0.138659	-0.00642101	-0.337934	0.0843896	-0.0434115	NA	NA
DENR~O43583	0.005985	-0.254222	-0.0667574	-0.0388268	-0.209644	-0.098687	-0.190208	-0.52632	-0.133514	0.0605681	-0.283964	0.201257	1.67691	0.872318
TIMM44~O43615	0.07635	0.223898	0.116659	0.233217	-0.238337	-0.144721	-0.03251	-0.334675	0.303707	0.0734379	0.0670585	0.16025	3.75723	2.33529
NCK2~O43639	0.24517	0.0668631	0.119606	-0.0288869	-0.303933	0.157352	0.206774	0.0348033	-0.142034	-0.209573	0.375429	-0.175008	NA	NA
PLRG1~O43660-2	-0.0382755	0.0948102	0.172465	0.181459	0.204097	-0.00237158	-0.0182621	0.116048	-0.0923693	-0.0239578	0.184527	-0.267077	NA	NA
NDUFB3~O43676	0.112995	-0.00941584	-0.0494296	-0.019041	-0.222924	0.00978265	-0.286718	-0.200207	-0.0658701	0.258721	-0.00180208	-0.155011	1.89151	2.00339
BUB3~O43684-2	-0.233486	-0.182336	0.336366	0.100431	0.310802	-0.17016	0.176868	0.0526414	-0.215978	-0.195358	0.283903	-0.203893	-0.294389	0.856975
ACTN4~O43707	0.055831	-0.204296	-0.179201	-0.192688	0.0346474	0.211888	0.0464363	0.0758439	-0.0682286	-0.0986877	-0.00827876	-0.0562659	3.07913	-0.247581
HTATSF1~O43719	-0.155735	0.0826491	-0.012119	-0.0255181	0.154347	-0.192572	0.126595	0.0768833	0.171446	-0.0764476	-0.0382981	0.0635283	2.56273	-0.644059
CYTH3~O43739-2	0.0352516	0.0194438	-0.0265916	0.123775	-0.0144001	-0.291832	-0.22125	0.278304	0.470082	0.305638	0.0774738	-0.0700187	NA	NA
PRKAB2~O43741	-0.25205	-0.362439	0.271012	0.505565	0.0302373	-0.150585	0.11952	-0.0916316	-0.119639	-0.204021	-0.136126	0.405559	NA	NA
AP1G1~O43747	-0.0594697	0.13248	0.0311478	0.410686	0.150204	-0.349311	0.259775	0.194087	0.0731016	-0.248029	0.337374	0.10645	2.34115	0.470663
SGTA~O43765	0.180731	-0.0811043	0.0383285	0.121907	0.00867282	0.0738372	-0.193445	0.0368621	0.200837	0.219174	-0.0803116	0.28132	4.11573	0.929132
SLC25A20~O43772	0.182093	-0.105649	0.128728	0.0521681	0.175557	-0.098842	0.163339	0.0171989	0.384722	0.00612907	0.239986	0.12615	3.46265	0.916646
NARS~O43776	-0.241494	-0.26058	0.0110673	0.0495873	0.134649	0.152442	-0.235228	0.101459	0.292946	0.308364	-0.438551	0.0351912	3.67382	0.395256
NUDT21~O43809	0.111809	0.108533	0.180361	0.0168573	0.101434	0.252722	0.352957	0.258178	-0.0902828	-0.315351	0.10317	-0.0377589	2.76472	0.832832
STRN~O43815	0.0854597	0.225535	0.0159262	-0.0730687	-0.589814	0.113809	0.133555	-0.0985811	-0.272519	-0.179275	-0.059898	0.131822	2.50783	0.377397
RRP9~O43818	0.0384282	-0.00733001	-0.270127	-0.044849	-0.25482	-0.000906446	-0.131733	-0.0987621	-0.0371748	0.104474	0.0884686	-0.133555	NA	NA
SCO2~O43819	0.0729741	0.244906	0.200896	-0.122911	0.0662708	-0.428221	0.344005	0.133111	0.185424	-0.231909	0.442167	-0.273108	NA	NA
AKAP8~O43823	0.159147	0.0943709	-0.0755347	0.0553516	0.327621	0.137715	0.172508	0.309501	0.0406836	-0.177973	-0.0522277	-0.0876196	NA	NA
CALU~O43852	0.127218	-0.179463	-0.239832	0.0713096	-0.151264	-0.0328736	-0.122012	-0.340231	-0.284951	-0.0165883	-0.276552	0.0619293	2.18533	2.72073
CALU~O43852-2	-0.138579	0.0231362	0.1815	-0.213451	-0.0635774	0.258879	0.209767	0.388068	0.0201984	-0.16298	0.0606703	-0.324164	2.18533	2.72073
AHCYL1~O43865	0.167827	0.218022	-0.498028	0.146011	-0.40218	-0.026422	-0.45815	-0.0261516	0.300536	0.472123	0.00935974	0.108457	6.82304	2.10222
CD5L~O43866	0.269175	-0.0534526	-0.156231	-0.260085	-0.143612	0.326979	-0.321502	-0.154703	-0.150868	0.291353	-0.316535	-0.341594	1.86189	-0.310128
KIF1C~O43896	0.22082	0.449161	-0.28595	-0.253394	-0.150118	-0.43996	-0.138354	0.103209	0.0885964	0.183506	0.309046	-0.510247	NA	NA
NDUFS5~O43920	0.463547	0.17344	-0.0371377	-0.0262342	-0.391039	0.0299977	-0.131733	-0.0800496	0.0155034	0.192739	-0.102103	-0.167014	2.77854	4.91407
RAD21~O60216	0.0423685	0.128179	0.229354	0.108941	0.0129952	0.0571382	0.363887	0.194385	-0.0409698	-0.315582	0.126146	-0.0339623	2.51801	-1.77805
GMFG~O60234	0.0614878	-0.0338681	0.152613	-0.360374	0.103625	0.0876833	0.140247	0.0318735	-0.303233	-0.130593	-0.214684	-0.284654	NA	NA
PLIN1~O60240	-0.127485	-0.113705	-0.260136	-0.00856147	-0.131898	-0.251907	-0.197424	-0.320377	-0.238738	0.0823906	-0.287405	0.0702798	NA	NA
PRPSAP2~O60256	0.106927	-0.0798968	0.112708	-0.0515444	0.187308	-0.0466609	0.165867	0.0289676	0.36641	-0.0154153	0.15796	0.164	2.11294	-0.150867
SMARCA5~O60264	-0.392389	0.0906142	0.250346	-0.00133181	0.134377	-0.313325	-0.0843187	-0.157308	0.394687	0.107115	0.0349641	0.268437	NA	NA
SPAG9~O60271	-0.119929	0.175419	-0.181927	0.123531	-0.280403	-0.199865	-0.360877	-0.173292	0.313834	0.406011	0.00667498	0.0305364	4.59623	-0.723517
SUSD5~O60279	0.0808717	-0.0531052	-0.0544211	-0.250132	0.183029	-0.161348	-0.122084	0.438207	0.170393	0.118518	0.102088	-0.219014	NA	NA
OPA1~O60313-2	0.110814	0.237835	-0.0932237	0.150054	-0.130245	-0.459207	-0.114976	-0.358644	0.130719	0.0793882	0.564831	-0.0738368	4.93172	2.0801
PIP5K1C~O60331-4	-0.340899	0.454647	0.138672	-0.159538	0.185275	-0.0972819	0.137248	0.181545	0.24387	-0.0230428	0.244939	0.0918573	NA	NA
KDM1A~R4GMP9	0.0930857	-0.222735	-0.181472	-0.0903132	-0.156041	-0.0677847	-0.20647	-0.403036	-0.0305309	0.139092	-0.220519	0.183901	NA	NA
TBC1D4~O60343-2	0.121128	0.154878	-0.0247435	0.189748	-0.175088	-0.302795	0.0371037	-0.0437095	-0.0273774	-0.0930122	0.0319785	0.00629577	6.95198	2.1093
PPL~O60437	-0.330727	-0.104629	0.348741	-0.174199	0.203932	0.106209	0.124121	-0.00251192	-0.293849	-0.173345	0.017993	-0.283969	2.77455	1.69756
MAN1A2~O60476	0.0930857	-0.222735	-0.181472	-0.0903132	-0.156041	-0.0677847	-0.20647	-0.403036	-0.0305309	0.139092	-0.220519	0.183901	NA	NA
ACSL4~O60488-2	-0.100945	-0.00173246	-0.131911	0.158744	-0.0472274	0.143185	0.0457984	0.0410929	0.112967	-0.0268845	0.361948	0.0595605	NA	NA
SNX3~O60493	-0.0248364	-0.329848	0.105317	-0.0896696	0.10514	-0.226995	-0.0268277	-0.000602116	0.121859	0.162981	-0.0854289	0.109188	2.35248	0.965328
MGEA5~O60502-3	-0.249117	-0.0474157	0.118378	0.183861	0.287753	0.247597	0.201768	0.304374	0.12466	-0.163927	0.0143292	0.0313396	NA	NA
SORBS3~O60504	-0.119196	-0.0295182	0.0929988	0.0961855	0.0897934	0.0330979	-0.0753372	-0.00792223	-0.20119	-0.0538827	-0.109326	-0.0790757	3.51677	1.75807
SYNCRIP~O60506-2	-0.463304	0.0850751	0.344814	0.126149	0.228839	0.0291331	0.422617	-0.0400744	-0.148528	-0.465546	-0.254222	0.17228	2.10306	-1.78461
SYNCRIP~O60506-4	-0.118792	0.200538	0.186033	-0.154587	0.203931	-0.246008	0.503685	0.234441	0.060806	-0.389425	0.267888	-0.128951	2.10306	-1.78461
GMDS~O60547-2	0.311941	0.229178	0.0232672	0.0284271	-0.136133	-0.35936	-0.0302194	0.0065596	0.248855	0.163573	0.457649	-0.0469586	4.44762	1.34663
NMT2~O60551	-0.0644435	-0.306117	0.0509553	0.11075	-0.116695	0.111625	-0.242872	-0.120034	0.193146	0.236246	-0.378723	0.372016	NA	NA
PLOD3~O60568	0.140223	0.186743	0.154526	-0.0416956	-0.11838	0.193346	0.361253	0.204272	-0.0765213	-0.310477	0.215842	-0.138019	3.18227	1.2204
EXOC3~O60645-2	-0.0130368	0.366897	-0.041489	-0.247744	0.128725	0.0190496	0.337637	0.25639	-0.154694	-0.337772	0.105635	-0.249638	NA	NA
PLIN3~O60664-4	-0.155733	-0.365289	0.0169331	-0.210223	0.245423	0.0338959	0.0209829	0.0938798	0.0652563	0.0825713	-0.167863	0.148949	5.78689	3.45136
SLC16A7~O60669	0.0686559	-0.0319023	-0.158942	0.188019	0.228701	-0.34537	-0.276276	-0.265584	0.111596	0.180438	0.289864	-0.138905	NA	NA
KPNA6~O60684	-0.188958	0.194334	0.202009	0.134224	0.324548	-0.383306	0.294548	0.0844562	0.0908918	-0.253882	0.191801	-0.053638	1.98905	1.94652
UGDH~O60701	0.113847	-0.0352615	-0.215074	0.0852759	0.250231	-0.0451234	0.098658	0.291154	-0.0596621	-0.0781855	0.00770403	-0.233323	4.3282	0.781793
LPXN~O60711	0.234678	-0.300808	0.00297874	0.26313	0.00282403	-0.154982	-0.0504321	0.112026	0.271496	0.137998	-0.0642978	0.0781526	NA	NA
CTNND1~O60716-5	-0.13659	0.220651	0.0920741	0.157043	-0.00631386	0.139523	0.273632	0.0201656	-0.233728	-0.377327	0.0366872	-0.0301181	1.44357	0.0473665
SNX2~O60749	-0.100037	-0.271772	0.0835992	-0.193408	0.0930878	0.142741	-0.105367	0.021173	0.15172	0.238314	0.0102846	0.093165	3.00741	0.0954889
HPGDS~O60760	0.249596	0.34523	-0.0781966	-0.486991	0.183463	-0.164332	0.27658	0.38522	0.187643	-0.102996	0.277186	-0.47018	NA	NA
DPM1~Q5QPK2	0.142365	-0.0971606	0.169203	0.0378904	0.200752	-0.0944759	0.222331	0.0143564	0.35706	-0.055591	0.23572	0.143871	1.38231	0.386609
USO1~O60763	-0.274684	-0.0245378	0.0890588	-0.0841374	0.0861006	0.117124	0.104762	-0.0118682	0.339342	0.0777815	-0.0299453	0.234495	4.05769	3.34678
TOM1~O60784	-0.360943	-0.0223389	-0.0883422	0.0200177	0.102394	-0.409114	-0.046765	-0.086308	0.0722116	0.0339504	-0.0970615	0.13047	1.5496	-0.219955
HIST1H2BC~P62807	-0.0565669	0.188486	-0.196659	-0.0757709	0.170021	-0.0458558	0.0917377	0.0711563	-0.0800551	-0.224895	-0.244386	-0.0291472	NA	NA
CCDC22~O60826	-0.0859507	0.14196	0.117676	0.323448	0.0822959	-0.167215	0.205422	0.231439	-0.0179907	-0.22531	0.213138	0.059231	3.0997	0.365204
DKC1~O60832	-0.101864	0.0348229	0.146502	0.214738	0.26716	0.0141824	0.0178017	0.155326	-0.0934774	-0.0669354	0.149492	-0.26631	4.16966	-0.935725
GAS7~O60861-2	-0.293631	-0.0748106	0.465104	-0.387935	0.238144	0.141974	0.253602	0.415671	0.0418197	-0.0836207	0.031658	-0.387238	NA	NA
EDF1~O60869	-0.10201	0.139915	0.086497	0.0100578	0.180726	0.14638	0.317712	0.250036	-0.000511656	-0.252949	-0.23849	0.0627331	NA	NA
DNAJA2~O60884	-0.154478	0.216809	-0.0344345	-0.00205108	-0.078308	-0.257061	0.0988343	-0.010724	-0.0514408	-0.139074	0.287627	-0.21085	1.44374	-0.344252
BRD4~O60885	-0.242657	-0.198865	0.377229	-0.182599	0.248255	0.020328	0.104932	0.103611	0.0204479	-0.0420613	0.229582	-0.137199	NA	NA
CUTA~O60888-3	0.412338	-0.0773407	-0.144965	-0.163778	-0.132497	-0.016989	-0.122803	-0.193744	0.0946218	0.140305	-0.185139	0.0728113	1.8668	4.11303
PPP1R11~O60927	0.299905	0.0169984	-0.125146	-0.177609	-0.115432	0.0206812	-0.453618	0.157324	0.415821	0.640971	0.140352	-0.365326	4.7748	-1.36313
WDR1~O75083	0.236357	-0.284899	-0.304679	-0.118162	-0.23222	0.354498	-0.233962	0.0874825	-0.0410993	0.20724	-0.409924	0.0999576	1.07909	0.245232
SLIT3~O75094-3	0.302291	-0.232495	-0.0761718	-0.306518	0.0494653	-0.0427107	-0.137714	-0.189789	-0.0178488	0.144222	-0.0759136	-0.0777386	NA	NA
ATP9A~O75110	-0.342821	0.0191594	0.0335868	-0.283642	0.0560512	0.434523	0.393765	0.133103	-0.130672	-0.370799	0.109999	-0.16066	NA	NA
LDB3~O75112	-0.0850987	0.213782	0.274527	-0.654809	0.419194	0.0180894	0.329744	0.509374	0.0861191	-0.179742	0.309975	-0.399261	NA	NA
LDB3~O75112-7	-0.0983879	-0.0540688	0.0470358	0.207719	0.136016	-0.143138	0.00746485	0.12459	-0.0316166	-0.154718	0.0100538	0.240605	NA	NA
ROCK2~O75116	0.204466	-0.142995	-0.0287076	-0.242152	-0.146498	0.081038	-0.448201	-0.0402091	0.10431	0.504969	-0.100749	-0.153632	3.89352	-0.819851
CPNE3~O75131	0.173233	-0.153077	-0.412924	-0.00883288	-0.464972	0.0599074	-0.439371	-0.205379	-0.0161372	0.344409	-0.139406	0.0136713	3.06292	1.04839
HIP1R~O75146-2	0.0930857	-0.222735	-0.181472	-0.0903132	-0.156041	-0.0677847	-0.20647	-0.403036	-0.0305309	0.139092	-0.220519	0.183901	NA	NA
ZC3H11A~O75152	0.0930857	-0.222735	-0.181472	-0.0903132	-0.156041	-0.0677847	-0.20647	-0.403036	-0.0305309	0.139092	-0.220519	0.183901	NA	NA
TSC22D2~O75157-2	-0.157168	0.0116234	0.313689	-0.141308	0.456399	0.0763843	0.244836	0.399062	0.223107	-0.0390014	0.349394	-0.0268682	1.25873	1.44971
DNAJC13~O75165	-0.20443	0.369983	0.351294	0.00239016	0.112665	-0.164251	0.264585	0.0591131	-0.0430435	-0.264627	0.17381	-0.0409366	1.54932	1.34035
PPP6R2~T1ECW5	0.26855	0.228007	-0.0216352	-0.0473843	-0.281002	-0.46912	-0.233243	-0.530472	-0.158169	0.109434	-0.0329447	-0.0454902	NA	NA
ADAMTS4~Q5VTW1	-0.366605	0.00440534	0.0692413	0.179497	0.331002	0.140493	0.30435	0.234887	-0.0185422	-0.2387	0.104349	0.349351	NA	NA
XYLB~O75191-2	0.0930857	-0.222735	-0.181472	-0.0903132	-0.156041	-0.0677847	-0.20647	-0.403036	-0.0305309	0.139092	-0.220519	0.183901	NA	NA
COQ9~O75208	0.474678	0.220794	-0.292591	0.13922	-0.136563	-0.366584	-0.385567	-0.218528	0.477267	0.400734	-0.0399139	-0.0424505	6.01875	2.94641
GGCT~O75223	0.126018	0.0814368	-0.264719	0.136143	-0.0260746	0.0237886	-0.0296347	-0.0545994	0.117755	0.0345933	0.262896	0.119432	4.35598	0.714638
NDUFS2~O75306-2	-0.0903848	0.170839	0.0805647	0.0364767	0.212178	0.0166212	0.299012	0.238904	0.147909	-0.200679	-0.187854	0.0994689	2.97554	0.0542837
ZPR1~O75312	0.199061	-0.0756496	-0.136477	0.122365	0.167972	-0.0668036	0.060083	-0.0231733	0.357719	0.0536277	0.335595	0.161538	NA	NA
GBAS~O75323	0.257136	-0.112575	-0.018583	-0.0565153	-0.394725	0.15926	-0.469257	-0.265038	-0.0657073	0.47998	-0.0757667	-0.212096	4.65503	-0.690424
CILP~O75339	0.000915176	0.175173	0.259103	0.0231701	0.074137	0.0941499	0.425958	0.245219	-0.0495564	-0.357677	0.166195	-0.0766284	NA	NA
PDCD6~O75340	0.117075	0.00979764	-0.0238271	0.0585582	-0.141415	-0.237536	0.0733063	-0.218078	0.0872566	-0.00213587	-0.0663391	0.400569	1.71287	-0.98255
VPS4B~O75351	-0.377964	-0.248927	0.0464753	-0.111299	0.324868	-0.18876	0.0694504	0.0460291	-0.0812137	-0.11443	-0.0385588	0.0852952	4.21762	0.569119
H2AFY~O75367-3	-0.0358362	0.156648	-0.24973	0.0662668	-0.0547184	0.10261	-0.0634518	-0.145196	-0.121779	-0.125488	-0.135914	0.0835038	3.54151	0.215956
SH3BGRL~O75368	0.359934	-0.420506	-0.224397	-0.0484686	-0.0938554	0.236801	-0.357232	0.0573822	0.0127256	0.383126	-0.335271	-0.0195156	4.61601	2.22628
FLNB~O75369-2	-0.1201	-0.0334689	0.168945	0.176484	0.0334264	0.213692	0.361318	0.0248944	-0.242982	-0.367283	-0.14872	0.0404729	2.42475	0.297366
FLNB~O75369-8	-0.207979	-0.067527	0.0893829	0.0840647	0.0576547	0.293095	-0.0111225	0.018138	-0.201968	-0.130485	0.0196536	-0.0773914	2.42475	0.297366
NCOR1~O75376-2	-0.0342975	-0.163804	-0.173435	0.336274	0.250418	0.0015469	0.0821541	0.305299	0.205153	-0.0595223	0.367522	-0.004037	NA	NA
NDUFS6~O75380	0.16112	-0.198433	0.256718	0.138124	-0.147203	-0.0284992	0.176325	-0.438371	-0.465677	-0.299276	0.0744315	-0.0583493	3.02901	1.84447
PEX14~O75381-2	-0.179777	0.302985	-0.130746	-0.0292774	0.295727	-0.494406	0.101541	-0.127132	0.0331006	-0.110929	-0.21346	0.201986	6.25371	1.47719
SEC22B~O75396	0.0348839	0.159073	-0.115679	0.126678	0.135106	-0.292554	-0.0288577	-0.168892	0.107729	0.0250908	0.26306	0.198553	1.74319	3.34895
PRPF40A~O75400-2	-0.194263	0.359233	0.207009	0.123484	0.22091	-0.579372	0.0104304	-0.159361	0.0931763	-0.0106777	0.13262	0.147339	NA	NA
TACC1~O75410-7	-0.27692	0.212966	0.0676945	0.198986	0.0378797	-0.0973229	0.0505304	-0.150525	-0.122517	-0.114595	-0.0632852	0.134982	6.76401	1.11776
MTX2~O75431	0.235529	-0.03891	-0.00411456	-0.304373	-0.0247059	0.124576	-0.0688701	0.19052	-0.00315193	0.0450913	0.549651	-0.739624	5.46345	2.11897
VPS26A~O75436	-0.119258	-0.0738796	-0.277839	-0.0254486	-0.23301	0.0643603	-0.134919	-0.0173923	0.0517531	0.138737	0.0112069	0.132203	1.18301	0.513351
PMPCB~O75439	0.0157012	0.127016	0.0630781	0.0239453	-0.179318	-0.17688	-0.0927466	-0.00851967	0.488332	0.196499	0.0302276	0.196029	3.14042	2.56339
PSIP1~O75475	0.121731	0.0400416	0.25225	-0.0322321	0.0578097	0.15971	0.0248822	0.111353	-0.29747	-0.137314	0.423825	-0.547518	NA	NA
ERLIN1~O75477	-0.140825	0.181567	0.0781911	0.0190084	0.212575	0.0362701	0.344503	0.227009	0.0527773	-0.281196	-0.157304	0.0865686	4.74704	-0.706525
NDUFS3~O75489	-0.0419325	-0.0914902	-0.114808	0.0714503	0.114864	-0.247717	0.00283588	-0.209762	0.236095	0.0566315	0.120448	0.284082	1.85314	2.60586
SRSF10~Q5JRI1	-0.00594585	0.260719	0.166664	-0.212025	0.199615	-0.277683	0.482599	0.0679669	-0.196473	-0.480357	0.299784	-0.090767	3.40221	-0.117095
KHDRBS3~O75525-2	-0.243681	0.143003	0.213823	0.277382	0.190065	-0.350201	0.198497	0.165287	-0.0209363	-0.234516	0.106761	0.0313393	NA	NA
BANF1~O75531	0.132003	-0.0716201	0.105684	-0.350076	0.0419816	0.057084	0.0922829	-0.0713703	-0.352449	-0.118495	-0.264607	-0.285246	2.39627	2.73829
SF3B1~O75533	0.0976357	0.0472538	0.322665	0.227036	0.0945371	0.194994	0.043963	0.104322	-0.283114	-0.145833	0.450499	-0.50928	-0.741153	1.23787
CSDE1~O75534-2	-0.0392267	0.0662365	-0.0381345	0.202849	0.0619031	0.130762	0.0778309	0.285616	0.480415	0.0938801	-0.00760767	0.247123	1.96506	0.761636
STX11~O75558	-0.224299	-0.150498	0.181665	0.320847	-0.118218	0.386913	0.119063	-0.264502	-0.372326	-0.235557	0.0184048	0.200886	NA	NA
SKAP2~O75563	0.289051	-0.449639	-0.203025	0.0904803	-0.0924206	0.41809	-0.051075	0.159912	-0.049647	0.0863103	-0.391864	0.21667	NA	NA
PRKRA~O75569	-0.236174	0.117431	0.198431	-0.141296	0.221895	-0.120358	0.555071	-0.0198566	0.0497095	-0.496528	-0.120192	0.157829	4.0018	0.479964
MYCBP2~O75592-2	0.451768	-0.328946	-0.0724726	0.306308	-0.0760724	-0.178612	0.0111872	0.0888326	0.25927	0.112537	0.0711478	0.0893988	NA	NA
REM1~O75628	0.0231849	-0.311067	0.13239	-0.125491	0.0667694	-0.0425468	0.0768099	0.145517	0.111447	0.0395012	-0.0422985	0.0306066	NA	NA
CREG1~O75629	0.234009	0.101011	-0.0371756	-0.16584	0.200313	0.205492	0.222537	0.419991	0.0485295	-0.106123	-0.105429	-0.109	NA	NA
FCN3~O75636-2	0.112441	-0.109203	0.232847	-0.41747	-0.0541817	0.222981	-0.0840501	-0.0550487	0.043215	0.20193	-0.154982	0.0905203	NA	NA
SNRNP200~O75643	0.0367548	0.221516	0.0583233	-0.0426989	-0.307868	0.280233	0.243655	0.190789	-0.341058	-0.312273	0.0908409	-0.231677	2.2968	1.89013
TIPRL~O75663	-0.304854	-0.280584	0.0556076	-0.193578	0.123357	0.269484	0.0729523	0.305786	0.200416	-0.00301168	-0.187666	0.0675644	1.71343	0.0862315
RP2~O75695	0.055068	0.221284	-0.0169363	-0.109042	-0.612518	0.129736	0.118362	-0.112009	-0.303356	-0.170614	-0.0570665	0.116679	NA	NA
SLC25A12~O75746	-0.0895027	0.17288	-0.0474703	0.262195	0.0980338	-0.169501	0.25864	0.249265	0.0793533	-0.244472	0.370923	0.0770338	6.04492	1.60851
PALM~O75781	-0.240144	-0.124993	-0.0934402	0.191764	0.0153186	-0.106698	0.00683179	-0.20807	-0.232103	-0.172907	-0.0636515	-0.00452211	5.9237	2.37471
EIF3G~O75821	-0.0981547	-0.0702506	-0.0426428	0.33256	0.118702	-0.0509356	-0.121296	-0.116527	-0.248802	-0.012966	-0.333586	0.0523131	2.74498	1.62488
EIF3J~O75822	0.0949648	-0.118969	-0.0373969	-0.124426	-0.025468	-0.153441	-0.0337828	-0.201777	0.118185	0.0644342	-0.235572	0.115747	NA	NA
CBR3~O75828	0.408351	-0.311807	-0.0506416	-0.170335	-0.183502	0.337871	-0.248576	0.028871	0.0797217	0.317196	-0.239663	-0.157014	6.91396	0.154494
PSMD10~O75832	0.279069	-0.0196906	-0.151748	-0.223448	-0.149791	0.101008	-0.0655073	-0.183668	-0.0822283	0.0691154	-0.26257	0.132979	3.2571	0.238558
ZMPSTE24~O75844	-0.142179	0.227158	-0.157165	0.26983	0.00299044	-0.123738	0.159537	0.245315	-0.038985	-0.20592	0.260596	0.0314264	2.83699	0.268703
IDH1~O75874	0.357612	-0.0485861	-0.452483	0.443882	-0.310115	-0.223892	-0.484096	-0.290211	0.321278	0.491121	-0.233516	0.137704	3.20613	2.96744
ATRN~O75882-3	0.0837379	-0.0247861	0.168887	-0.396464	0.102701	0.235043	0.164414	0.0913883	-0.29541	-0.147331	-0.199527	-0.309267	NA	NA
RBBP9~O75884	0.344337	0.351951	-0.579873	-0.217938	-0.110092	0.0020637	-0.426241	0.109923	0.129282	0.483951	-0.212569	-0.239202	2.72737	1.24121
STAM2~O75886	-0.154655	0.00883798	0.26484	-0.017745	0.0710546	0.221909	0.369619	0.356321	0.0875054	-0.267031	0.0410811	-0.0179975	NA	NA
ALDH1L1~O75891	0.346375	0.483751	-0.476563	0.311648	-0.346194	-0.413236	-0.513944	-0.281061	0.425192	0.481359	0.110701	-0.0681168	4.91617	0.351327
DGAT1~O75907	-0.0428525	0.172217	0.19114	-0.0927306	0.0794933	-0.017002	0.283377	0.261507	0.198336	-0.183369	0.442854	-0.176434	5.41096	-0.160729
DHRS3~O75911	-0.335036	0.427412	0.052243	-0.251855	-0.119814	0.0616649	0.0281479	-0.10529	-0.231603	-0.188252	-0.0741628	0.0120227	NA	NA
ARL6IP5~O75915	-0.304777	0.122859	-0.0874667	0.103836	0.0713264	0.0749955	0.250819	-0.143734	-0.222372	-0.349743	0.0717233	0.269606	1.50278	0.651282
DYSF~O75923-9	-0.346379	0.0267848	0.211395	0.255227	0.269656	-0.12846	0.0541626	0.0762314	0.101241	-0.0405673	-0.165745	0.186556	4.1303	-0.496653
DCTN3~O75935-3	-0.0569594	0.251441	-0.148495	-0.168876	0.264635	-0.351054	0.107697	0.0875261	0.137208	-0.151357	0.228583	-0.0211114	3.33901	-0.0573122
DNAJC8~O75937	-0.0433416	0.0706062	0.164552	0.175855	0.215556	0.0231796	0.0781309	0.16618	-0.127113	-0.124332	0.174709	-0.266466	2.72456	0.648495
SMNDC1~O75940	0.0581627	-0.293602	0.0111104	0.315512	-0.30797	0.287759	-0.0478893	-0.360361	-0.200362	-0.0911625	0.128495	0.383909	NA	NA
ATP5H~O75947	0.204651	-0.106687	0.0298179	-0.0913768	-0.00773725	-0.329833	-0.141655	-0.39041	-0.205489	0.0941257	0.0663726	-0.220281	NA	NA
FLOT1~O75955	-0.0102424	-0.0997546	-0.17402	-0.0838213	-0.0586868	0.0554169	-0.102035	-0.194504	0.0159874	0.0300106	-0.0119551	0.185604	4.9258	1.98437
SASH3~O75995	-0.0340026	-0.152389	0.429881	-0.0695021	0.469663	-0.217839	0.624639	-0.0176327	-0.247498	-0.535214	0.213485	-0.0672467	NA	NA
GLRX3~O76003	-0.131491	-0.0731605	-0.20065	0.220543	0.0478425	-0.317192	-0.17764	-0.233766	0.0951593	0.123593	-0.26183	0.436856	2.73623	-0.17441
RSL1D1~O76021	0.0597504	0.163325	0.167989	-0.0267014	-0.133873	0.0846457	0.414555	0.0927017	0.0478785	-0.31694	-0.00908675	0.180728	NA	NA
WFS1~O76024	-0.204064	0.380185	0.101764	0.00236847	-0.185212	-0.0415867	-0.11323	-0.410569	0.132728	0.0984414	0.0360111	0.202611	NA	NA
CLPX~O76031	-0.405384	-0.257726	0.252221	0.175575	0.2502	-0.224016	0.196504	-0.132043	0.0745648	-0.195742	0.158914	0.00526994	5.33518	3.9112
SCGN~O76038	0.0930857	-0.222735	-0.181472	-0.0903132	-0.156041	-0.0677847	-0.20647	-0.403036	-0.0305309	0.139092	-0.220519	0.183901	NA	NA
SNCG~O76070	0.257369	-0.152551	-0.0339086	0.11994	0.00531643	-0.422941	-0.17092	-0.345962	0.111911	0.266126	-0.152968	0.0964462	4.86898	3.91436
CIAO1~O76071	-0.212212	0.332337	-0.0769562	-0.139411	-0.0581383	-0.244921	-0.295989	0.170239	0.337703	0.299525	0.136291	-0.148112	NA	NA
SRP72~O76094	-0.512881	-0.220884	0.115555	0.270377	0.341614	-0.253984	0.135401	0.103158	-0.0295029	-0.232103	0.181168	0.0590052	-0.695281	1.0829
DDAH1~O94760	0.269128	-0.133796	-0.383739	0.320857	-0.459263	0.209014	-0.315848	-0.124555	-0.266097	0.131511	-0.375672	0.10841	2.17044	0.0702093
URI1~O94763-2	-0.0890091	-0.228085	-0.100749	-0.0198172	0.00459624	-0.222852	-0.0553224	0.0848361	0.068737	0.0994995	-0.423226	0.117433	NA	NA
ECM2~O94769-2	0.00263206	0.482236	-0.197548	-0.127842	-0.101444	0.00428023	0.352966	-0.142558	-0.43216	-0.440642	0.0423647	-0.178156	NA	NA
STK10~O94804	-0.104113	0.0603829	0.173094	0.235013	0.246423	0.025849	-0.00191737	0.12098	-0.120503	-0.0438497	0.162291	-0.252478	NA	NA
TPPP~O94811	-0.0601966	0.0762749	0.184753	0.167455	0.149492	0.0122473	0.0557001	0.107231	-0.172133	-0.113366	0.185518	-0.273993	NA	NA
TOMM70A~O94826	-0.0311373	0.18589	0.045984	0.110966	0.0535474	-0.572866	-0.0438525	-0.0633023	0.105508	0.00789853	0.113376	0.0512386	2.81513	2.8993
DDHD2~O94830	-0.0343216	0.260491	0.129543	-0.0941861	0.0163489	-0.116534	0.144867	0.266767	0.29825	0.0485226	0.191383	-0.0495973	3.71998	2.89398
MYO1D~O94832	0.0951038	0.00224113	0.0597518	0.222898	0.303945	0.0171961	0.136378	0.152788	0.165659	-0.0790191	0.42602	-0.0813987	4.56754	1.30427
SEC24D~O94855	0.217078	-0.442622	-0.20438	-0.032333	0.16501	-0.0480646	0.0357766	0.271289	-0.128302	-0.0524511	-0.097093	-0.124322	2.92215	1.97368
UFL1~O94874	0.13262	0.069301	0.114806	0.237056	0.0712396	0.137722	0.0582397	0.118817	-0.230956	-0.144136	0.46487	-0.490957	NA	NA
SORBS2~O94875-12	0.181242	-0.194196	0.210467	-0.273184	-0.0488872	-0.142978	-0.232274	-0.117383	0.143079	0.284092	0.13926	-0.115893	2.88407	0.435828
SORBS2~O94875-7	0.181861	0.15372	-0.0563842	-0.142109	-0.126902	-0.336281	-0.0192653	-0.283377	0.000403559	-0.0624143	0.154077	0.21424	2.88407	0.435828
SORBS2~O94875-9	0.151628	0.205738	0.028686	-0.277343	0.0255052	-0.233353	-0.102603	0.114262	0.355013	0.175302	0.249375	-0.0880696	2.88407	0.435828
SASH1~O94885	0.0492968	0.0290791	0.207795	-0.31549	0.136343	0.156551	0.13904	0.108611	-0.470857	-0.216394	0.16674	-0.582312	NA	NA
UBXN7~O94888	0.192802	0.473663	-0.221376	-0.15476	-0.106907	-0.276548	-0.368888	0.141309	0.511798	0.366918	-0.0336475	-0.135963	NA	NA
SUN1~O94901-9	-0.107156	0.14834	0.206433	0.169935	0.324633	0.0546728	0.235012	0.278574	-0.0150171	-0.219156	0.0645734	-0.166655	0.986588	-1.05929
PROSC~O94903	0.411358	0.051144	-0.204059	-0.250843	-0.313696	0.0514998	-0.201477	-0.200729	0.116686	0.222468	0.172967	-0.175532	3.78619	-2.04454
PRPF6~O94906-2	-0.0857453	-0.195328	0.0793488	0.433233	0.372111	0.086065	0.157518	0.405205	0.116875	-0.129548	0.0549236	0.0173762	NA	NA
ENDOD1~O94919	-0.0492565	-0.0496695	0.332378	-0.187656	-0.0175231	0.0781903	-0.096546	-0.21715	0.0913681	0.159647	0.244352	0.101909	NA	NA
GLS~O94925-3	0.105277	-0.168779	0.19792	0.0441598	0.250459	-0.113329	0.190773	0.0569605	0.404608	-0.0120925	0.242321	0.183148	4.86415	1.46411
ABLIM3~O94929-3	-0.0982907	0.1321	0.160667	0.209192	0.222682	0.0656425	0.194431	0.238231	-0.0536416	-0.203104	-0.0137324	-0.144854	3.14077	-0.0851687
AP2A2~O94973	-0.0620711	0.19557	0.122833	0.0544244	-0.246573	0.0815686	0.139551	0.0743567	-0.290734	-0.213785	0.158428	-0.183128	2.42285	-1.10668
HEXIM1~O94992	-0.000204746	0.189452	0.459183	-0.170864	0.121973	0.111417	0.175235	0.163656	-0.263174	-0.123315	0.124669	-0.050548	2.22355	1.34126
SCAF4~O95104-2	0.117382	-0.0659548	0.465991	-0.0619383	0.194301	0.112733	0.284969	0.220311	-0.0825306	-0.146642	0.040194	0.010097	NA	NA
MFN2~O95140	0.0723295	0.143912	0.104866	0.0396644	-0.247808	-0.407527	-0.0415835	-0.0904787	0.129643	0.033446	0.0876072	-0.162956	3.38684	1.9212
UBL3~O95164	-0.0179549	0.497744	-0.331188	-0.117585	-0.165148	-0.375866	-0.292901	0.0929333	0.375298	0.301098	-0.00243574	-0.298064	NA	NA
NDUFA3~Q6FGG4	0.0283044	0.0970423	0.104256	-0.17256	0.0361175	0.340347	0.142383	0.34936	-0.0562471	-0.043621	-0.0784406	-0.150345	2.93858	2.72018
NDUFB8~O95169-3	0.229781	0.341046	0.139347	-0.105371	0.0770656	-0.322348	0.156184	0.158637	0.16713	0.018543	0.396373	-0.368372	0.102139	2.23746
NDUFA7~O95182	-0.109203	-0.47521	-0.256821	0.443105	0.0482203	0.0766288	-0.228238	0.267472	-0.0292286	0.113568	-0.125491	0.14245	2.03645	0.853533
VAMP5~O95183	0.306814	-0.0065989	-0.316277	0.295955	-0.319877	-0.0648019	-0.465168	-0.532356	0.0131742	0.359631	-0.289877	0.178746	NA	NA
RTN3~O95197-3	-0.0286657	-0.0332517	-0.272355	-0.141726	-0.134891	-0.139434	0.100676	-0.305279	-0.126909	-0.186887	0.10149	0.0769812	3.4557	1.61551
LETM1~O95202	-0.102722	0.35141	-0.220548	0.192245	-0.205285	-0.340126	-0.379362	-0.296688	0.219055	0.381758	0.234896	-0.0328309	3.8311	2.64077
STBD1~O95210	-0.136424	0.00457654	-0.140283	0.055209	0.134836	-0.146792	0.0526807	0.207184	0.43052	0.102551	-0.112991	0.057682	NA	NA
ZRANB2~O95218-2	0.0519022	0.0178683	0.0332611	-0.0899117	-0.385126	0.0741502	-0.112293	-0.0811564	-0.206072	0.0108598	-0.262473	-0.170715	NA	NA
KAT7~O95251-2	0.0930857	-0.222735	-0.181472	-0.0903132	-0.156041	-0.0677847	-0.20647	-0.403036	-0.0305309	0.139092	-0.220519	0.183901	NA	NA
VAPB~O95292	0.115408	0.0341809	-0.451216	0.00563613	-0.27129	-0.160965	-0.384972	-0.411344	0.105097	0.335926	-0.234007	0.170897	-0.127323	2.05597
MPZL1~O95297-4	-0.101957	0.349894	0.18258	0.0912542	0.143145	-0.131252	-0.00573637	-0.0258831	0.327242	0.0664175	0.242569	0.151244	NA	NA
NDUFC2~O95298	0.0868508	0.143458	-0.0352739	0.0108173	0.0320664	-0.182765	0.059243	-0.199285	0.0851961	-0.0636214	-0.0766079	0.057816	2.4516	-1.51332
FKBP9~O95302	-0.175536	-0.167221	0.111617	-0.096458	0.0234408	0.138276	-0.000594128	0.120744	0.0339445	0.00213531	0.0112076	-0.218702	3.8541	0.306022
PGLS~O95336	0.319603	-0.0369574	-0.256329	-0.0326047	-0.208603	-0.120602	-0.288324	-0.241976	0.160339	0.28034	-0.319104	0.231342	0.748456	0.798625
PAPSS2~O95340	-0.377481	-0.0049425	0.14336	0.228372	0.218401	0.00319017	-0.0810162	0.0595684	0.333086	0.0813281	0.160428	0.376443	7.48267	0.0165173
ATG7~O95352	-0.193899	0.355319	-0.1849	0.0224548	0.112746	-0.130956	-0.101708	0.40059	0.490052	0.194489	0.232237	-0.0764267	4.49891	-0.160695
LYPLA2~Q5QPQ0	0.290206	0.128442	0.0809427	-0.256678	-0.208526	0.0821549	0.00856927	0.0775076	0.0599941	0.171467	-0.0120077	-0.123447	2.32041	-1.81863
IPO7~O95373	-0.00239441	0.00507341	0.155318	0.0596298	0.28313	-0.432423	-0.0219991	0.12767	0.615053	0.270223	0.117559	0.241121	3.98795	0.118155
PGM3~O95394	0.143213	-0.154523	-0.397456	0.348692	-0.209599	-0.0244149	-0.454639	0.0418493	0.370297	0.466497	-0.291254	0.152936	2.38555	-1.14459
UTS2~Q5H8X8	0.0442184	-0.0293068	-0.214236	0.046938	0.102425	-0.114751	-0.413183	-0.136703	0.0849285	0.379713	0.0921164	-0.359723	NA	NA
SVIL~O95425-4	0.062181	0.0157171	0.0457079	0.0233869	-0.0959386	0.237738	0.0260628	0.12527	-0.36861	-0.152798	0.428047	-0.537079	NA	NA
PAPLN~O95428-6	0.0472894	-0.0723023	-0.154223	0.430785	-0.238651	-0.0964026	0.085494	-0.312576	-0.299658	-0.231121	-0.193851	0.21012	NA	NA
AHSA1~O95433	-0.322499	-0.212226	0.277038	-0.158936	0.428061	0.062696	0.404967	0.41714	-0.0865964	-0.362387	0.305024	-0.166718	2.52223	1.70666
APOM~Q5SRP5	0.104187	0.00663817	-0.228495	0.140775	0.0291759	0.12066	-0.0289868	-0.0154851	0.0702499	0.0444706	0.284631	0.0930033	1.68175	2.20489
FMNL1~O95466	-0.175274	-0.0815939	0.364219	-0.0909619	0.272808	0.296402	0.309434	0.264206	-0.251233	-0.289763	0.304785	-0.234395	NA	NA
SGPL1~O95470	0.0930857	-0.222735	-0.181472	-0.0903132	-0.156041	-0.0677847	-0.20647	-0.403036	-0.0305309	0.139092	-0.220519	0.183901	5.60691	4.19619
H6PD~R4GMU1	-0.120324	-0.141723	-0.354063	0.359677	-0.152572	0.386415	-0.255661	0.015643	-0.031296	0.140668	-0.452025	0.467855	3.42901	0.0259403
SEC24A~O95486	-0.286278	-0.039346	0.0300157	0.105812	0.24152	0.0652359	0.555232	0.175376	-0.305434	-0.564955	0.11647	0.133806	NA	NA
SEC24B~O95487-2	-0.0650883	0.154525	0.15005	0.0729182	0.301469	-0.708538	0.219863	-0.0815771	0.350086	-0.0872861	0.271609	0.147029	NA	NA
MPC2~Q5R3B4	0.173527	0.153237	0.131367	7.24828e-05	-0.145424	0.161134	0.34807	0.175327	-0.0754513	-0.304445	0.218457	-0.1259	NA	NA
ETHE1~O95571	0.213031	-0.318158	-0.447715	0.0501296	-0.359826	0.253668	-0.16824	-0.0178446	0.00280305	0.152263	-0.237826	0.173385	NA	NA
ACSL3~O95573	0.0836435	0.308282	-0.0288732	-0.16226	-0.596127	0.11265	0.118037	-0.0584169	-0.284455	-0.166815	0.0494255	-0.0365726	NA	NA
PCNT~O95613	0.128116	0.0913067	0.317138	0.00692649	0.0464439	0.150096	0.375384	0.143132	-0.0592056	-0.326698	0.116885	0.0192872	NA	NA
STAMBP~O95630	0.0282901	0.445672	0.104143	-0.0675511	-0.398813	-0.381207	0.0295515	-0.248274	-0.169136	-0.0726196	0.273502	0.0781199	NA	NA
ASMTL~O95671-2	-0.226134	0.0439519	-0.0182624	0.176774	-0.087565	-0.154798	-0.0556773	-0.135746	-0.130103	0.0116873	-0.376324	0.206103	NA	NA
CDS2~O95674	-0.199534	-0.0275255	0.266651	-0.173204	-0.331312	0.190864	0.185615	-0.118047	-0.418711	-0.228882	0.122538	0.14515	4.44095	0.106399
SNAP29~O95721	0.121438	-0.106889	-0.0366302	-0.391927	0.00646232	0.141778	-0.193403	-0.0292608	-0.022777	0.255567	-0.155977	-0.0910603	3.10401	0.465378
OXSR1~O95747	0.135663	-0.18719	-0.256944	-0.169106	-0.0348388	-0.0960293	-0.236908	-0.224397	0.184915	0.264621	-0.1734	0.118468	3.99154	2.03442
GGPS1~O95749	-0.217824	-0.0671935	0.225778	0.113703	0.383781	0.440008	-0.0242566	0.403744	0.263001	0.114481	-0.137316	0.126736	NA	NA
IL33~O95760-4	-0.0885064	0.0117968	0.505581	-0.374788	-0.118614	0.328357	-0.0521815	0.0382053	0.238393	0.170203	-0.0524553	-0.0392217	NA	NA
LSM8~O95777	0.0296573	-0.0274854	0.180085	0.239762	0.19306	0.141189	-0.0358253	0.178837	-0.0205096	-0.0101887	0.120377	-0.0560208	NA	NA
AP2A1~O95782-2	-0.0388534	0.257755	0.0960882	-0.0435387	-0.258275	0.173317	0.351534	0.1495	-0.158085	-0.332772	-0.144783	0.119775	1.63471	0.588959
SDPR~O95810	-0.125383	0.145836	0.0476755	0.177436	0.0603521	-0.35139	0.0618809	-0.462767	-0.121815	-0.172188	0.0347378	0.160743	5.11554	2.0031
BAG2~O95816-2	0.235139	0.0537186	-0.0295736	0.153293	-0.0433447	0.0540032	0.386954	0.00302362	-0.0977431	-0.335673	0.37125	0.102825	NA	NA
BAG3~O95817	-0.0127851	-0.285109	0.187619	0.0476102	0.182229	-0.146566	0.0913442	-0.228029	-0.0783517	-0.0171288	-0.0821695	0.130933	4.38994	-1.12951
MLYCD~O95822-2	0.0794076	0.0671332	0.231888	0.150868	0.335188	0.0357611	0.252582	0.252302	0.179478	-0.150318	0.108233	-0.1046	6.07332	0.109572
AIFM1~O95831	-0.0811728	-0.00852471	-0.316315	0.231792	0.287055	-0.24227	0.0962898	0.108923	0.24734	-0.0372603	0.0956465	0.150181	4.94452	2.67901
EML2~O95834	0.0427856	-0.0392642	-0.154794	0.182806	-0.359634	0.209002	-0.134016	0.00631418	0.275965	0.272084	-0.155465	0.346006	3.81281	2.05363
NUDT14~O95848	0.187546	0.191701	0.0652313	0.165468	-0.161165	0.180669	-0.103294	0.228168	0.0645073	0.185329	-0.0888814	0.00377572	NA	NA
BPNT1~O95861-4	0.138684	-0.07381	-0.0287196	-0.259994	-0.0324828	0.331448	-0.082125	0.379964	0.145506	0.205711	-0.205345	-0.199689	5.94095	2.02049
DDAH2~O95865	0.266684	-0.0056678	-0.501629	0.11869	-0.629195	0.0524839	-0.366745	-0.258931	0.0789009	0.314586	-0.567343	0.199529	7.23279	0.971734
TXNDC12~O95881	0.113603	-0.527923	-0.113871	0.0336781	-0.0490316	0.312707	-0.116354	-0.0595452	-0.433844	-0.0229958	-0.340022	-0.0842314	2.32827	0.514143
NUDT3~O95989	-0.0512128	0.141668	-0.217921	-0.25166	0.123309	0.0948507	-0.150676	0.504349	0.155576	0.177028	0.208669	-0.37468	NA	NA
CLPTM1~O96005	-0.0464235	0.228475	0.303811	-0.185418	-0.239915	0.0914148	-0.165922	-0.145557	0.0444391	0.211494	-0.0248322	-0.215646	1.23766	0.712882
MOCS2~O96007	-0.482044	0.338512	-0.0491695	-0.0490087	0.131571	0.0876902	0.0300596	0.303823	0.114195	0.00438183	0.204405	0.0500872	3.93531	1.33707
TOMM40~O96008	-0.244983	0.0350707	0.0131037	0.320012	0.127249	0.156343	0.168174	0.316108	-0.00875495	-0.216768	0.0538654	0.0870059	3.9136	1.37894
PEX11B~O96011-2	0.0930857	-0.222735	-0.181472	-0.0903132	-0.156041	-0.0677847	-0.20647	-0.403036	-0.0305309	0.139092	-0.220519	0.183901	NA	NA
WNT11~O96014	-0.443233	0.0156514	0.199318	-0.0657898	0.490956	0.257565	0.513346	0.346044	-0.270418	-0.440144	0.000208608	0.165023	NA	NA
ACTL6A~O96019-2	-0.103063	0.0553262	0.161329	0.255402	0.250666	0.0338951	0.0493129	0.163565	-0.103425	-0.11071	0.15302	-0.243574	3.48291	1.68307
CYB5A~P00167-2	0.37585	0.209919	-0.445594	0.111204	-0.34929	-0.156675	-0.595037	-0.322093	0.108353	0.513739	-0.214662	-0.0592904	NA	NA
ADH1B~P00325	0.461028	0.0506729	-0.360125	0.183473	-0.449153	-0.128444	-0.343883	-0.315304	-0.0692597	0.146349	-0.308633	-0.0808996	NA	NA
ADH1C~P00326	0.530731	0.230224	-0.353528	0.140201	-0.503887	-0.584485	-0.3885	-0.515922	0.0759007	0.222934	-0.121933	-0.0312681	NA	NA
LDHA~P00338	0.0681818	-0.269846	-0.279454	0.0844103	-0.0791824	0.131439	-0.0625109	-0.104254	0.221241	0.0991306	-0.374062	0.250426	5.33301	0.716894
ALDH1A1~P00352	0.457941	-0.178208	-0.458711	0.0150236	-0.339536	0.076671	-0.546231	-0.134606	0.252803	0.494026	-0.104935	0.0209989	8.55111	1.64081
GLUD1~P00367	-0.104362	0.0942697	-0.27067	0.187944	-0.155658	-0.0447657	-0.278548	-0.148021	0.0788312	0.165192	-0.372125	0.0407222	5.60897	-1.32013
CYB5R3~P00387-2	-0.168145	-0.194606	-0.258801	0.158111	-0.230381	0.0852799	0.0133486	-0.288292	-0.148643	-0.0511456	-0.05779	0.274791	2.70428	1.8375
GSR~P00390-2	0.156684	-0.348706	-0.304024	0.117465	-0.240842	0.284624	-0.355315	-0.173085	0.051522	0.304293	-0.38668	0.280843	1.37704	3.10742
MT-CO2~P00403	0.0379636	0.0542767	-0.200757	0.205009	-0.120104	-0.323937	0.165613	-0.40277	-0.270086	-0.310592	0.199287	0.0993289	NA	NA
MT-CO3~P00414	0.00981206	0.370576	0.287655	0.0608095	0.0432841	-0.218879	0.340049	0.0726795	0.0107335	-0.284248	0.311971	-0.0336124	NA	NA
SOD1~P00441	0.350517	-0.369026	-0.225707	0.091075	-0.235799	0.194529	-0.405253	-0.285524	0.0279903	0.35628	-0.358118	0.130398	5.18462	2.98076
CP~P00450	0.52229	-0.231458	-0.058088	-0.107383	-0.191802	0.145029	-0.298937	-0.237359	0.200844	0.356791	-0.147504	0.0620478	8.09764	2.02766
F13A1~P00488	-0.224582	-0.207261	0.323975	-0.213625	0.329117	0.354601	0.434134	0.078959	-0.128295	-0.407909	0.183938	0.184449	2.78949	-0.112425
PNP~P00491	0.185689	-0.148634	-0.129517	-0.270645	-0.203687	0.148212	-0.302291	-0.163844	0.176299	0.296235	-0.154712	0.10234	4.98593	-1.38214
HPRT1~P00492	0.19354	-0.165552	-0.123514	-0.223461	-0.149299	0.0850295	-0.271276	-0.132349	0.260523	0.340794	-0.223615	0.203663	NA	NA
GOT2~P00505	0.178791	-0.293099	-0.390952	0.0254557	-0.0440312	0.174981	-0.560394	-0.0212482	0.0966181	0.471544	-0.193773	-0.111335	6.00959	1.17796
EGFR~P00533	0.112365	0.0973261	0.112542	-0.0483086	-0.279689	0.0484925	0.246294	-0.031826	0.00932729	-0.183707	0.0990489	0.149172	1.99311	0.197626
PGK1~P00558	0.207231	-0.192528	-0.326372	0.094903	-0.35319	0.219983	-0.463223	-0.278521	0.269556	0.475697	-0.4179	0.240643	5.32175	2.98095
AK1~Q5T9B7	0.139723	-0.294889	0.123411	-0.10692	-0.0552227	-0.220661	-0.275246	-0.285888	0.209186	0.322946	-0.188312	0.184124	4.19444	-0.154626
F2~P00734	0.221022	-0.257297	-0.148833	-0.00995321	-0.0649918	0.338581	-0.25829	-0.136947	0.0437941	0.261457	-0.359257	0.146669	-1.51194	0.742754
HP~P00738	0.244816	-0.374008	0.0370943	-0.0972074	-0.0652384	0.316375	-0.291236	-0.125549	0.115537	0.329377	-0.380865	0.0830822	8.31937	4.44333
HPR~P00739	0.402381	-0.361577	-0.00741241	-0.195967	0.00712995	0.215592	-0.115354	-0.0628954	0.0853554	0.22363	-0.131952	-0.00243386	NA	NA
F9~P00740-2	0.289278	-0.0958688	-0.00423775	-0.18791	-0.245144	-0.0161563	-0.40244	-0.26463	0.118434	0.368918	-0.0492965	0.0832689	NA	NA
F10~P00742	0.357547	-0.0661372	0.0410436	0.0957962	0.0236762	0.0586731	-0.239339	0.0899662	0.493379	0.463202	0.0523578	0.236809	2.69557	1.09328
PLG~P00747	0.328179	-0.2445	-0.0480457	-0.144376	-0.105205	0.247277	-0.269856	-0.220314	-0.0515282	0.275719	-0.234095	0.0661002	1.32026	-0.282537
F12~P00748	0.145741	-0.182398	-0.00377408	-0.338514	-0.129893	0.208657	-0.0445629	-0.116799	-0.0463776	0.0362863	-0.26544	-0.00582366	2.77078	-0.293294
ADA~P00813	0.245091	0.0580468	-0.229022	0.0453806	-0.0904935	-0.0215459	-0.545315	0.106493	0.434746	0.755524	-0.0931008	0.00289148	NA	NA
MT-ATP6~P00846	-0.000318496	0.0678141	0.252677	0.167025	0.354384	0.0288492	0.315213	0.2462	0.140493	-0.224353	0.122958	-0.0691931	NA	NA
CA1~P00915	0.332867	-0.224813	-0.0730974	-0.181667	-0.199267	0.0533211	-0.361047	-0.243509	0.234858	0.405882	-0.151869	0.0988029	NA	NA
CA2~P00918	0.333538	-0.217451	-0.0837784	-0.186735	-0.217132	0.0537441	-0.39786	-0.263018	0.201835	0.406897	-0.191358	0.105737	NA	NA
ASS1~P00966	0.202148	-0.154725	-0.346691	0.108032	-0.216589	-0.0865756	-0.444333	-0.267521	0.361545	0.475106	-0.187279	0.168239	NA	NA
SERPINC1~P01008	0.436905	-0.137586	-0.205342	-0.0890262	-0.237665	0.175697	-0.399489	-0.239508	0.203112	0.429126	-0.0898619	0.0196968	-1.00988	1.02398
SERPINA1~P01009	0.102602	-0.260909	-0.415207	0.449765	-0.0581115	0.0793262	-0.348618	0.0533749	0.151938	0.304847	0.0617578	0.269988	NA	NA
SERPINA3~P01011	0.320569	-0.170472	-0.0144047	-0.120816	-0.219052	0.12174	-0.264152	-0.219856	0.197042	0.314826	-0.212986	0.240631	NA	NA
AGT~P01019	0.286396	-0.057662	0.0102781	-0.313471	-0.109781	0.16728	-0.308089	-0.120216	0.295276	0.37839	-0.197002	0.0205066	9.16788	2.16267
A2M~P01023	0.385067	-0.0467003	-0.235946	-0.190048	-0.203543	0.139146	-0.426173	-0.145472	0.25576	0.471175	-0.105839	0.0123702	NA	NA
C3~P01024	0.337801	-0.173527	-0.0312133	-0.173008	-0.0352888	0.0946314	-0.29145	-0.16168	0.292977	0.366319	-0.0959149	0.148783	5.41647	3.732
C5~P01031	0.263564	-0.169252	-0.0670025	-0.197745	-0.150035	0.276335	-0.315164	-0.119915	0.0880204	0.338493	-0.0922994	0.0588141	NA	NA
CST3~P01034	-0.0632391	-0.228643	-0.052677	-0.0380762	-0.278269	-0.0376498	-0.154581	-0.0856706	-0.0161805	0.2561	-0.171373	0.162402	4.06849	2.11241
CSTA~P01040	0.111621	-0.335205	-0.0632199	-0.0427296	0.123147	0.0514478	-0.248489	-0.132632	0.149557	0.331312	-0.325341	0.0852597	NA	NA
KNG1~P01042	0.295672	-0.298017	0.0893466	-0.12615	-0.0074423	0.0771269	-0.0279388	-0.390084	-0.0190913	-0.00228296	-0.0264772	0.148733	1.26188	1.6822
KNG1~P01042-2	0.286138	-0.227096	0.0728058	-0.246033	0.0981445	-0.00897062	-0.0903448	-0.196449	0.0264423	0.121504	-0.153606	-0.0274586	1.26188	1.6822
KRAS~P01116-2	-0.0820099	0.066683	0.237209	-0.222577	-0.15584	-0.0832489	0.0336364	-0.304577	-0.428496	-0.142764	0.148388	-0.130266	1.29206	-0.6486
TGFB1~P01137	0.0761285	-0.0606593	-0.039953	-0.0964115	-0.221252	0.297269	-0.156621	-0.162639	-0.0810532	0.121011	-0.219967	0.240644	NA	NA
NA~P01594	-0.162791	0.0147081	0.157126	0.173509	0.22654	-0.154579	-0.0492801	0.0411027	0.129676	0.0873766	-0.213732	0.100716	NA	NA
NA~P04432	0.276106	-0.0361521	0.0118894	-0.387695	-0.188116	0.144219	-0.116267	-0.172011	0.0911557	0.209628	-0.285782	0.14421	NA	NA
NA~P01599	0.106006	0.16141	0.267544	-0.131501	0.0307478	0.15457	0.369628	0.216976	-0.152199	-0.295444	-0.00677575	-0.218788	NA	NA
IGKV1-5~P01602	0.285973	0.0296376	0.0869952	-0.499348	-0.140969	0.0222857	-0.174437	-0.161957	0.201386	0.317737	-0.128955	-0.0800066	NA	NA
NA~P01619	0.0297164	-0.0544446	-0.0812694	-0.244969	-0.333583	0.194204	0.056917	-0.266996	-0.310079	-0.0628511	-0.425683	0.24798	NA	NA
IGKV3OR2-268~P01624	0.363693	-0.117183	-0.0683636	-0.400017	-0.175541	0.1374	-0.247513	-0.0514543	0.133788	0.353401	-0.0652366	-0.232926	NA	NA
NA~P01700	0.463112	-0.20604	-0.282285	-0.0252194	-0.132676	0.162303	-0.355406	-0.188154	0.130165	0.438813	-0.340434	0.0965142	NA	NA
NA~P01703	0.29243	-0.468085	-0.391116	0.145308	-0.101145	0.206769	0.00332358	0.286006	-0.0107475	0.0517936	-0.149404	-0.105435	NA	NA
NA~P01709	0.139926	-0.126812	0.258	-0.229449	0.253986	0.0309621	0.272287	0.056769	0.00492435	-0.149884	-0.0124444	-0.107318	NA	NA
NA~P01714	-0.0681552	0.0592442	0.109113	0.074538	0.154904	0.0760881	0.270493	0.221363	0.107792	-0.184235	-0.247071	0.166538	NA	NA
NA~P01715	0.391534	-0.0494893	-0.179003	0.261771	-0.268197	0.0486517	-0.0232204	-0.172699	0.161928	0.154675	-0.333713	0.395583	NA	NA
NA~P01717	0.422085	-0.169837	0.00309923	-0.100629	-0.0911592	0.00211103	-0.0780562	-0.291109	0.225154	0.197849	-0.242463	0.15724	NA	NA
NA~P01721	-0.302561	-0.0787747	0.0457672	-0.0721495	0.154207	0.258793	0.227114	0.039643	-0.209742	-0.311508	-0.286245	0.0981164	NA	NA
NA~P01743	0.34209	-0.0879426	0.149001	-0.0124054	-0.0379552	0.294593	0.15953	0.184102	-0.0239416	0.000234967	-0.0213753	-0.208118	NA	NA
IGHV3-23~P01764	-0.0976084	-0.0965584	-0.181472	-0.0903132	-0.156041	-0.16545	-0.0594634	-0.216977	0.22489	0.129292	-0.448389	0.526822	NA	NA
IGHV3-21~P01780	0.217757	0.0377268	-0.0742018	-0.136705	-0.13257	0.348023	-0.0386974	-0.0433243	0.0149513	0.11849	-0.474557	0.131055	NA	NA
NA~P01782	0.0836971	-0.352015	-0.0272794	0.140898	-0.0857298	0.458049	-0.131464	0.00881635	-0.129953	0.0854581	-0.395912	0.0513304	NA	NA
PIGR~P01833	0.337533	0.0762296	-0.381411	0.0660473	-0.280453	-0.220639	-0.405907	-0.260857	0.169004	0.346067	-0.0615307	-0.0699646	NA	NA
IGKC~P01834	0.322185	-0.290527	-0.00152065	-0.147408	-0.0111641	0.235628	-0.153635	-0.160873	-0.0116455	0.19736	-0.386279	0.0267225	NA	NA
IGHG2~P01859	0.0643734	-0.215267	0.131658	-0.290014	0.0427619	0.268767	-0.0686571	-0.162775	0.0195265	0.10447	-0.36936	0.199132	NA	NA
IGHG4~P01861	0.262529	-0.0381151	-0.222272	-0.0716864	-0.281549	0.319382	-0.0697247	-0.22995	-0.193952	-0.0222721	-0.369864	0.173523	NA	NA
IGHA1~P01876	0.296811	-0.225908	0.00692747	-0.0396229	-0.181133	0.374684	-0.170473	-0.251673	-0.0232051	0.22677	-0.291346	0.111558	NA	NA
HLA-B~P01889	0.225536	-0.201593	0.137996	0.0823849	-0.271764	0.380292	-0.00814721	-0.140211	0.268049	0.159318	0.146192	0.267794	NA	NA
HLA-DRB1~Q5Y7A7	0.243685	-0.188572	0.124438	0.0117505	0.00321082	0.0969712	0.0691953	-0.00332456	0.169103	-0.0610585	-0.037325	0.0147456	NA	NA
HBZ~P02008	-0.120653	-0.0875344	0.0980158	-0.341768	0.0353721	0.131269	-0.185666	0.0372431	0.0742938	0.183657	-0.0581609	-0.296171	NA	NA
HBD~P02042	0.354881	-0.264955	-0.0725437	-0.164905	-0.19564	0.0851987	-0.366461	-0.253001	0.0684269	0.380794	-0.202682	0.0336921	NA	NA
HBE1~P02100	0.270309	-0.209577	-0.02571	0.108106	-0.376531	0.215527	-0.289436	0.0351577	-0.0916079	0.242425	0.0486683	-0.10729	NA	NA
COL1A1~P02452	-0.102482	-0.0237323	0.0272413	0.148767	0.0202897	0.0452524	0.041865	-0.204824	-0.251375	-0.195708	-0.234545	0.0657	5.89171	3.32861
COL2A1~P02458-1	-0.155801	0.132676	0.165795	-0.353768	0.0982736	0.0670807	0.216452	0.168948	-0.328952	-0.312656	0.00121896	-0.38091	NA	NA
COL3A1~P02461	-0.246131	-0.151829	0.116286	0.0747543	0.211477	0.161085	0.141926	-0.103807	-0.178242	-0.218495	-0.363592	0.145559	5.6176	1.74128
COL4A1~P02462-2	-0.234703	-0.250109	0.0697116	0.010255	0.160756	0.363606	0.102784	0.0157726	-0.201696	-0.206786	-0.308996	0.0218269	1.89061	3.13875
CRYAB~P02511	0.017856	-0.327957	-0.173968	0.152171	-0.352896	-0.00296228	-0.395127	-0.444866	-0.186008	0.305462	-0.472315	0.113846	NA	NA
LMNA~P02545	-0.251183	0.00674244	0.202973	-0.168105	0.146159	0.130176	0.130796	-0.048253	-0.257471	-0.262394	0.00718938	-0.212372	2.58243	0.729696
LMNA~P02545-2	0.249932	0.0521212	-0.221613	-0.195173	-0.0356871	-0.287275	-0.18623	-0.252441	-0.0912238	0.101276	-0.129622	-0.289567	2.58243	0.729696
SPTA1~P02549	0.210738	-0.166447	-0.0216703	-0.196178	-0.12817	-0.00128953	-0.272256	-0.295674	0.116284	0.224973	-0.0685767	0.1013	NA	NA
TNNC2~P02585	-0.150934	0.181616	0.176752	0.0529725	-0.0271777	-0.0768359	0.222614	-0.348807	-0.310659	-0.330209	-0.151617	0.157647	NA	NA
APOA1~P02647	0.422712	-0.0853249	-0.175643	-0.154609	-0.0111271	-0.0094161	-0.277181	-0.244055	0.197931	0.330507	-0.110815	0.0220178	2.05259	0.779056
APOE~P02649	0.332607	-0.182263	-0.213959	-0.0620609	-0.0775525	0.11214	-0.201957	-0.224158	0.0387162	0.226997	0.0469476	0.0367426	8.44898	0.468625
APOA2~V9GYM3	0.411504	-0.306812	-0.0811607	-0.0374385	-0.105854	0.0273836	-0.396711	-0.213488	0.0287855	0.414803	-0.171867	-0.0525599	1.82054	1.32376
FGA~P02671	0.230315	-0.183355	-0.0594775	-0.0514512	-0.199351	0.103651	-0.407136	-0.374117	0.0988391	0.377718	-0.147014	0.154156	4.91908	1.53004
FGB~P02675	0.211166	-0.163553	-0.0635768	-0.0652978	-0.198472	0.132069	-0.412508	-0.346999	0.0949948	0.387048	-0.150356	0.151487	1.57631	0.562721
FGG~P02679-2	0.188423	-0.16537	-0.099898	-0.05029	-0.188873	0.121159	-0.412328	-0.327448	0.146685	0.38872	-0.122329	0.174911	0.6592	0.231359
PMP2~P02689	0.196762	-0.051282	-0.203077	-0.174454	-0.0950109	-0.190148	-0.306087	0.185295	-0.00521515	0.236087	0.21062	-0.255192	NA	NA
SLC4A1~P02730	0.24542	-0.167809	-0.0310857	-0.266794	-0.134969	-0.0205135	-0.238127	-0.275558	0.0964181	0.20332	-0.0439196	0.0714708	-0.343079	2.59791
APCS~P02743	0.00501786	-0.189272	-3.16968e-05	-0.255824	0.0840471	0.251192	-0.0694995	0.0480232	-0.0183337	0.0915895	0.113086	0.0381197	NA	NA
C1QA~P02745	0.112623	0.0950129	0.221564	-0.0476734	-0.170725	0.186609	0.135743	0.0358743	-0.280291	-0.200492	0.111154	-0.110122	1.98636	1.17893
C1QC~P02747	0.312691	-0.064411	-0.0271446	-0.434414	0.023107	-0.0498706	0.00901451	3.19245e-07	0.23294	0.0882345	0.328996	-0.325479	2.28871	0.886876
C9~P02748	0.416045	-0.0603805	-0.163173	0.198699	-0.149749	-0.268855	-0.294097	-0.373327	0.0580467	0.262115	0.030469	0.211818	1.7774	3.03132
APOH~P02749	0.268342	-0.217382	-0.0875025	-0.202821	-0.0284442	0.33281	-0.184937	-0.126658	-0.104011	0.134285	-0.110534	-0.173051	1.16815	-0.24637
LRG1~P02750	0.309452	-0.0916412	-0.399358	0.269999	-0.117734	-0.00273605	-0.5156	-0.0868417	0.302749	0.604462	-0.408709	0.25764	8.54978	2.58456
FN1~P02751	-0.0820338	-0.110857	0.159285	-0.351429	0.0660549	0.374588	0.105324	-0.13676	-0.304423	-0.222443	0.00113769	-0.0822406	6.49788	0.490034
FN1~P02751-11	-0.0822871	-0.314958	0.0643524	0.00547308	-0.0674329	0.635381	0.103883	-0.0104809	-0.356597	-0.278227	-0.301707	0.0682015	6.49788	0.490034
RBP4~Q5VY30	0.0445712	0.00734093	-0.327987	0.17278	0.00982619	0.175047	-0.0494131	0.030972	0.0622048	0.0302927	0.113765	0.135957	1.3618	2.74607
AMBP~P02760	0.187392	-0.384369	-0.108822	0.0904233	0.0288245	0.144564	-0.026403	-0.317955	-0.165179	-0.0430985	0.0532116	0.106273	1.77524	0.822562
ORM1~P02763	0.423503	-0.277073	-0.114275	-0.0349892	-0.123202	0.218963	-0.231761	-0.177006	0.0241553	0.298248	-0.428587	0.12948	6.22712	3.43106
TTR~P02766	0.390747	-0.196949	-0.1656	-0.152543	-0.13319	0.226771	-0.23455	-0.190068	-0.0774745	0.205167	-0.337318	0.0458155	-0.152502	0.673155
GC~P02774	-0.202439	-0.199499	0.0473274	-0.11019	0.194564	-0.0194194	-0.129121	-0.0474278	0.112109	0.0605247	-0.176727	0.0228931	4.01538	1.19741
PPBP~P02775	0.0444863	-0.326849	0.14849	-0.256438	-0.0209214	0.248955	-0.0926866	-0.189405	-0.299966	0.0392919	-0.211423	0.0160111	NA	NA
PF4~P02776	0.501282	-0.0812679	-0.145541	-0.0684244	-0.327079	-0.0620696	-0.584004	-0.255748	0.296496	0.620016	-0.0777284	-0.0871636	2.40681	2.47499
TFRC~P02786	-0.10772	0.30699	-0.0517804	-0.115612	0.0697639	0.150329	0.218897	0.226007	-0.17457	-0.286737	-0.140019	-0.177545	7.53684	2.60309
TF~P02787	0.253702	-0.373143	0.0118146	-0.119735	0.0453872	0.372467	-0.130316	-0.0259533	0.0421742	0.195025	-0.367142	0.0680507	NA	NA
HPX~P02790	0.355188	-0.256171	-0.0412571	-0.0854318	-0.000941445	0.233918	-0.128082	0.0342187	0.287418	0.29047	-0.113463	0.139123	8.14595	0.172544
FTL~P02792	0.506379	-0.0912663	-0.260458	0.167503	-0.0823964	0.118903	-0.131423	-0.0269264	0.0295821	0.147134	-0.0376414	0.0213475	NA	NA
FTH1~P02794	0.477624	-0.284495	-0.353093	0.145999	-0.306983	-0.0715032	-0.390002	-0.230887	0.073816	0.421642	-0.164023	0.0030492	3.05316	0.793206
ANG~P03950	0.0932887	0.176529	0.209606	0.0820697	-0.0135749	0.0427413	0.311686	0.205161	0.0291537	-0.22635	0.136145	-0.0822781	NA	NA
HLA-B~P03989	0.169069	-0.0295141	0.0456425	0.285904	0.0272892	0.208549	0.0182195	0.101901	-0.258184	-0.109881	0.41675	-0.500682	NA	NA
C4BPA~P04003	0.0571866	-0.183385	0.00652503	-0.148677	-0.0855414	0.195702	-0.195634	-0.252087	-0.0143161	0.144333	-0.19502	0.16437	NA	NA
VTN~P04004	0.125544	-0.00104342	-0.0699889	-0.399817	-0.0882159	0.210429	-0.286421	-0.148536	-0.0505664	0.207971	-0.13502	-0.0490851	0.807854	1.43972
CAT~P04040	0.326304	-0.176978	-0.206264	-0.1391	-0.486354	0.102233	-0.411744	-0.371387	0.0491303	0.404124	-0.258981	0.14006	3.64971	1.48424
FUCA1~P04066	-0.00524792	0.033036	0.127573	0.10621	0.312245	0.260443	0.220315	0.31784	-0.123142	-0.224858	0.0258243	-0.101082	NA	NA
ALDOA~P04075	0.119449	-0.239706	-0.190283	-0.063732	-0.105012	0.355382	-0.22161	-0.108914	0.17351	0.212806	-0.207338	0.0100554	NA	NA
CSTB~P04080	0.297891	-0.198953	-0.0766878	0.045701	-0.0639941	0.000347398	-0.430407	-0.0940759	0.239743	0.556886	-0.396265	-0.0119092	3.43458	2.71134
ANXA1~P04083	0.183375	-0.18002	-0.0897205	-0.0977169	0.187838	-0.104499	-0.0618261	-0.0840371	-0.0405818	0.110271	-0.219916	-0.0469477	5.61408	1.38657
APOB~P04114	0.473624	-0.104993	-0.0830448	-0.241797	-0.222411	0.159995	-0.219302	-0.230917	0.128932	0.22892	0.0949862	-0.0876844	1.41566	-1.837
NR3C1~P04150-7	-0.0506242	-0.414718	-0.124483	0.373943	0.0830334	-0.0907149	-0.0707635	-0.0491885	-0.128126	-0.0529253	0.0122434	-0.0620897	NA	NA
OAT~P04181	0.087677	-0.0229496	0.20245	0.202403	0.301767	-0.0640967	0.12222	0.144061	0.150002	-0.0557121	0.279472	-0.156905	2.45844	1.14864
HRG~P04196	0.262365	0.114122	-0.1969	0.0920563	-0.33926	-0.196708	-0.399949	-0.566393	-0.00594188	0.199122	-0.151449	0.212446	4.8601	-0.565468
IGLV7-46~P04211	0.311249	-0.0869963	-0.131444	-0.0483404	-0.00417582	0.221312	-0.111831	-0.0688965	0.0397583	0.128054	-0.273207	0.154745	NA	NA
A1BG~P04217	0.286767	-0.210396	-0.0525871	0.0461447	-0.153258	0.118709	-0.330121	-0.255854	0.127788	0.345613	-0.200488	0.183724	NA	NA
A1BG~P04217-2	0.321169	-0.0600625	0.0107691	0.466562	0.0584484	-0.0615201	-0.234862	-0.0608306	0.308396	0.284247	-0.107375	0.239435	NA	NA
CD74~P04233-2	-0.155865	-0.10657	-0.0493446	0.0952972	-0.277965	0.329076	0.157898	-0.00268883	-0.284583	-0.24937	-0.231099	0.390174	5.32012	2.84096
KRT6B~P04259	-0.281116	0.186778	0.48161	-0.176805	0.163414	0.133215	0.572648	-0.186221	-0.364304	-0.558709	0.264262	0.0541489	NA	NA
KRT1~P04264	0.0665175	-0.0230382	-0.0593518	0.121198	-0.356932	0.223801	-0.0674867	-0.557446	-0.402773	-0.107047	-0.0921955	0.0395837	NA	NA
S100B~P04271	0.43142	-0.173235	-0.322663	0.375177	-0.174595	-0.223678	-0.445161	-0.313712	0.194824	0.346362	-0.151931	0.114515	NA	NA
VWF~P04275	-0.299	0.147352	0.124794	-0.0762383	0.0175845	0.2956	0.0378761	0.00894469	-0.084547	-0.152821	-0.0308725	0.0982686	0.457588	2.13164
TUBB4A~P04350	0.0372095	0.250666	0.00401401	0.149132	0.173065	-0.612144	0.16618	-0.336812	0.361527	-0.0811043	0.161574	0.333069	NA	NA
GAPDH~P04406	-0.0293391	-0.289427	0.005796	-0.0447646	0.032568	0.379614	0.0574942	-0.106629	0.00947225	-0.120319	-0.302996	0.30472	NA	NA
GAPDH~P04406-2	0.0599554	0.0478623	0.123641	-0.230493	0.0628382	0.303977	0.156737	0.444339	0.192189	0.041979	0.150637	-0.345108	NA	NA
ASL~P04424-2	0.307219	0.0755003	-0.178532	0.0962965	-0.0951059	-0.00484519	-0.469141	0.096025	0.461789	0.713565	-0.0313546	0.0388025	4.22937	1.6103
NA~P04430	0.282607	0.217413	-0.115487	-0.243331	-0.124368	0.181449	-0.134384	0.0889072	-0.166186	0.13529	-0.380701	-0.0174702	NA	NA
HLA-A~Q5SRN7	0.0666749	0.182478	0.134722	-0.219456	-0.212381	0.115099	-0.106433	-0.23517	0.119609	0.142748	-0.00397674	0.0718044	NA	NA
HSPB1~P04792	0.178017	-0.234321	-0.182417	0.000554066	-0.170112	-0.093663	-0.0674616	-0.135183	-0.330357	0.0192482	-0.228759	0.0079609	6.44686	1.63425
CYBB~P04839	0.0564119	-0.339469	0.154199	-0.034434	-0.158215	-0.0473211	0.134414	-0.467181	-0.184022	-0.183907	-0.155319	0.308164	NA	NA
RPN1~P04843	-0.236438	0.104996	-0.0670228	0.0670583	-0.180571	0.0345329	0.263837	-0.197574	-0.293974	-0.379349	0.127838	0.299448	2.98419	0.573537
RPN2~P04844-2	0.160683	0.0802548	0.111862	-0.0123281	-0.279291	0.0298528	0.289449	-0.0562957	-0.00570708	-0.220041	0.169197	0.167126	3.12153	2.46262
GNAI2~P04899	0.246267	0.0723523	-0.24381	0.148459	-0.160391	0.00616101	0.0211182	-0.311367	-0.0355617	-0.089261	0.188475	0.0793171	2.8855	-0.380748
GYPC~P04921-2	0.233331	-0.0150358	-0.183384	-0.0985877	-0.217809	-0.240132	-0.292881	-0.443069	0.238735	0.251057	-0.0631043	0.269186	3.1154	2.57402
ATP1A1~P05023-4	0.0994109	0.208134	-0.016415	-0.145988	-0.0891942	0.117617	0.168948	-0.277248	-0.163283	-0.187042	-0.0276661	0.0552539	4.61623	0.345846
ARG1~P05089	-0.0707007	-0.185206	0.0373558	-0.198732	-0.00791788	0.106643	-0.196386	-0.240418	-0.00754252	0.168833	-0.227635	0.195492	0.455177	1.94293
ALDH2~P05091	0.296271	-0.128568	-0.603022	0.334717	-0.427495	-0.0403449	-0.271819	-0.229123	0.0987051	0.140359	-0.0512146	0.00831292	4.28505	3.55739
ITGB3~P05106	0.148772	-0.130934	0.0801512	-0.189774	-0.092398	0.136306	-0.297807	-0.198411	0.0666007	0.264315	0.00691043	0.0540539	NA	NA
S100A8~P05109	0.171835	-0.308381	-0.0398496	-0.067139	-0.0636199	0.21384	-0.316812	-0.118635	0.19289	0.345874	-0.20873	0.233983	7.9943	0.53994
HMGN1~P05114	-0.189309	-0.300512	0.202234	0.122299	0.181396	0.0960874	0.332155	-0.101444	-0.288845	-0.444356	-0.0132316	0.206448	NA	NA
SLC25A5~P05141	0.0665465	0.0873926	-0.286018	-0.12073	-0.208299	0.179537	-0.0325806	-0.0804061	0.160015	0.0417253	-0.160829	0.160416	2.63966	1.83578
SERPINA5~P05154	0.265081	0.057343	-0.144716	-0.050234	-0.0422622	0.142153	-0.276151	0.221446	0.239505	0.378633	0.242391	-0.197992	NA	NA
SERPING1~P05155	0.309571	-0.265796	-0.0516176	-0.064689	-0.136291	0.1537	-0.37431	-0.23307	0.171811	0.365913	-0.122962	0.208009	4.57242	3.54687
F13B~P05160	-0.103314	-0.0643899	0.306359	-0.268194	0.057739	0.362833	0.0580218	-0.00463652	-0.0140357	-0.0511721	-0.18399	0.125525	1.8389	0.268421
ISG15~P05161	0.353584	-0.0650594	-0.0243297	-0.138175	-0.0181029	-0.0352657	-0.262189	0.145909	0.571077	0.519294	0.277139	-0.212483	7.75645	0.467371
MPO~P05164-2	-0.091201	-0.270283	0.0510488	-0.0427652	-0.104863	0.0761909	-0.165557	-0.223609	0.00792768	0.074933	-0.302728	0.334452	NA	NA
PCCA~P05165-2	0.388596	0.365135	-0.294898	0.168102	-0.538511	-0.111961	-0.335537	-0.090482	0.371996	0.404738	0.10796	-0.0489397	4.84787	2.11784
ALPL~P05186-3	-0.170736	0.136353	0.3143	0.156577	0.13616	-0.0685057	0.14453	-0.21034	0.293775	-0.0324756	-0.00351121	0.330387	NA	NA
EIF2S1~P05198	-0.188063	0.100846	-0.245785	0.0111232	0.0535655	0.187561	0.146402	0.117119	-0.0413694	-0.196276	-0.319203	0.202854	1.3046	1.85318
HMGN2~P05204	-0.0867342	-0.333465	-0.105196	0.164388	0.140106	0.298909	0.0586673	0.000382625	-0.301172	-0.171579	-0.295963	-0.033939	NA	NA
FGF1~P05230	0.074284	0.153994	0.125913	0.252548	0.33234	-0.541581	0.180757	-0.0420817	0.18649	-0.129658	0.570695	-0.0552156	5.11977	-0.470937
ICAM1~P05362	-0.247523	0.0329576	0.159151	0.207936	0.242777	-0.132152	0.0265433	0.0629351	0.102962	-0.00966722	-0.223913	0.180529	NA	NA
RPLP1~P05386	0.249869	-0.3362	-0.238172	0.238827	-0.0462689	0.190096	-0.134534	0.128037	-0.204241	0.0787061	-0.266222	-0.118345	NA	NA
RPLP2~P05387	0.0642937	-0.233397	-0.154597	-0.165782	0.0108077	-0.0488594	-0.165556	-0.115337	-0.118728	0.136071	-0.363308	0.0749155	1.6255	1.44506
RPLP0~P05388	-0.299395	0.165927	0.124616	0.0183148	0.0614134	0.00337712	0.406221	0.0699958	0.0304539	-0.412373	0.00881879	0.221973	NA	NA
FABP3~S4R371	0.137618	-0.24317	-0.0777762	-0.265034	0.0490307	0.19444	-0.222409	0.432211	0.262192	0.313614	0.0944627	-0.265416	NA	NA
SSB~P05455	0.0441291	-0.199159	-0.121501	0.135215	0.122421	0.0287238	-0.222018	-0.068872	0.0796891	0.128284	-0.088006	-0.181163	2.47989	-0.161525
HLA-A~P05534	0.246017	-0.0838025	0.0854658	0.236957	-0.22737	-0.00994436	-0.159093	-0.187549	0.171897	0.188297	0.00831969	0.094113	NA	NA
SERPINA7~P05543	0.29105	-0.141963	-0.140575	0.031827	-0.0792721	0.297043	-0.221669	-0.0111023	0.163798	0.235576	-0.109282	0.184556	NA	NA
SERPIND1~P05546	0.336254	-0.0395322	-0.0958757	-0.297184	0.00932295	-0.0235552	-0.319036	-0.0891495	0.30188	0.417075	-0.0926048	-0.0805082	-0.499444	0.267893
ITGB1~P05556	-0.34515	0.0322228	-0.0556102	0.155766	0.0637732	0.0903989	0.078855	-0.142666	-0.110869	-0.232119	-0.079779	0.132042	1.46293	1.32179
MYL1~P05976	-0.0709988	-0.274271	0.321651	-0.0285805	0.219942	0.0813926	0.224963	0.00944248	-0.0344788	-0.158255	0.278407	0.134118	1.73603	-0.341305
COL5A2~P05997	-0.189869	0.00808188	0.20007	0.136656	0.114306	0.142584	0.205165	-0.102152	-0.186426	-0.292317	-0.188349	0.131942	6.90713	3.07257
UROD~P06132	0.123577	-0.0411125	-0.0754059	-0.133077	-0.285879	-0.0123948	-0.271601	-0.227948	0.163809	0.31024	-0.339529	0.22897	0.884717	-0.155028
INSR~P06213-2	0.0930857	-0.222735	-0.181472	-0.0903132	-0.156041	-0.0677847	-0.20647	-0.403036	-0.0305309	0.139092	-0.220519	0.183901	NA	NA
FYN~P06241	-0.527701	0.212703	0.600715	-0.266184	0.131751	0.0794412	0.303201	0.099006	0.0439881	-0.255252	0.344695	-0.112453	NA	NA
GLA~P06280	0.0930857	-0.222735	-0.181472	-0.0903132	-0.156041	-0.0677847	-0.20647	-0.403036	-0.0305309	0.139092	-0.220519	0.183901	NA	NA
NA~P06310	0.0627179	0.142834	0.293836	-0.10994	0.0542653	0.158483	0.416907	0.213893	-0.190161	-0.36393	0.00201169	-0.191396	NA	NA
IGKV4-1~P06312	0.504277	-0.0730635	0.119428	-0.0918715	-0.198778	0.0221866	0.137286	-0.234338	0.142632	-0.0489862	0.144354	0.0997758	NA	NA
IGHV4-61~P06331	0.235695	-0.0720551	0.0637592	-0.385628	-0.0453252	0.206524	-0.100461	-0.112168	0.0272929	0.194584	-0.187197	-0.108857	NA	NA
GSN~P06396-2	0.194327	-0.263585	-0.188465	-0.340382	0.0237884	-0.00466466	-0.169917	0.049403	0.132435	0.220287	0.14606	-0.329893	5.51216	0.265019
ATP5B~P06576	-0.130918	0.194653	-0.274683	0.218001	-0.231715	-0.0948442	-0.0231747	-0.255064	-0.11	-0.159165	0.0615367	0.137202	3.73836	0.694297
S100A9~P06702	0.19748	-0.357562	0.044702	-0.0115979	-0.0239734	0.16695	-0.200809	-0.236235	-0.0701948	0.16796	-0.246875	0.195673	1.82127	0.704563
S100A6~P06703	0.35119	-0.241014	-0.0980395	-0.258558	-0.0303314	0.109127	-0.202522	-0.0179741	0.082192	0.271678	-0.271627	-0.0499951	5.15439	-0.362336
APOA4~P06727	0.223677	0.0047772	-0.254378	-0.0459861	0.0880976	-0.133777	-0.207703	-0.128252	0.178213	0.29718	0.0307888	0.0399995	1.3848	-0.223723
ENO1~P06733	0.319479	-0.257885	-0.22275	0.175118	-0.278324	0.0594144	-0.448074	-0.22046	0.310742	0.477923	-0.426648	0.123264	5.34379	-0.602378
PYGL~P06737-2	0.0724001	-0.0996964	-0.332974	0.574748	-0.323489	0.0229107	-0.392068	-0.270204	0.111743	0.358537	-0.0831921	0.211574	6.65723	-0.0462418
GPI~P06744	0.195734	0.270856	-0.208622	0.206079	-0.316678	-0.181728	0.00391114	-0.159185	0.259585	0.032265	-0.107573	0.206705	NA	NA
NPM1~P06748	-0.164046	-0.0924158	0.199082	-0.0350063	0.257971	-0.0555553	0.361665	-0.0965987	-0.350749	-0.501032	0.0414477	-0.121538	NA	NA
TPM3~P06753-2	-0.301226	-0.40915	0.0549714	-0.0814005	0.196989	0.255628	0.03305	0.0194439	-0.219713	-0.168859	-0.20046	0.153148	2.44964	0.338562
NA~P06753-5	-0.143665	0.255625	-0.0570496	0.216279	-0.0380383	-0.219091	-0.25524	-0.0155697	0.342502	0.222124	0.0626261	0.427484	NA	NA
NA~P06753-6	0.173613	0.286352	-0.139073	-0.0649955	0.0398403	-0.186151	0.0515565	-0.129925	0.0300875	-0.0782077	0.23108	-0.265778	NA	NA
ITGAV~P06756-3	-0.123925	0.108714	0.260507	0.0186157	0.273505	0.0314189	0.44693	0.197773	0.216583	-0.306619	0.174972	0.155328	5.11487	-1.65224
LPL~P06858	0.081031	0.268941	-0.272929	0.14928	-0.158036	-0.138188	-0.0734219	-0.371454	0.143963	0.0133295	0.0516259	0.307485	0.759852	1.42701
HIST2H2BE~Q16778	-0.267876	0.120982	0.101522	-0.0661354	0.00806868	-0.0417122	0.27375	-0.182982	-0.523705	-0.489165	-0.0836147	-0.0781955	NA	NA
EPHX1~P07099	-0.13604	0.324241	-0.213657	-0.169634	-0.0677497	-0.0147061	0.345025	-0.0130895	-0.193548	-0.414883	0.183256	-0.00492641	1.85109	2.03205
DBI~P07108	0.257129	-0.0755207	-0.202636	-0.0404985	0.0165533	-0.149661	-0.276217	-0.186016	-0.00661692	0.299026	-0.286006	-0.0762624	5.70301	-0.526575
LDHB~P07195	0.147392	-0.0719514	-0.240121	0.0771153	-0.236261	0.041334	-0.338953	-0.11422	0.255555	0.442026	-0.371705	0.159007	6.84577	0.621053
NEFL~P07196	-0.0866478	-0.0880944	0.0788149	-0.256332	0.21782	-0.13442	0.164874	0.32326	-0.0435453	-0.289179	0.137514	-0.170657	NA	NA
PROS1~P07225	0.339083	-0.0826106	-0.155814	-0.179947	-0.122397	0.143617	-0.457152	-0.151254	0.13121	0.514242	-0.0713455	-0.0425496	NA	NA
P4HB~P07237	-0.0807352	0.152245	-0.392371	0.156408	-0.166543	-0.3431	-0.310426	-0.324812	0.240502	0.211514	-0.348515	0.215005	2.56863	1.65025
H1F0~P07305	0.0271902	0.154477	0.040766	-0.0445702	-0.105965	0.106836	0.062604	-0.212005	-0.240389	-0.150885	-0.115883	-0.0236194	3.36721	1.64029
ANXA2~P07355	-0.184595	-0.215161	-0.0585754	-0.160316	0.0107561	0.176004	0.24203	-0.0913152	-0.282317	-0.389865	-0.194923	0.0214158	4.1763	4.11701
C8A~P07357	0.370583	-0.195874	-0.0598953	-0.233091	-0.183736	0.0378131	-0.239953	-0.288942	0.0723038	0.321049	-0.0715974	0.0406278	0.528547	0.0388286
C8G~P07360	0.094105	-0.0145449	-0.256152	0.135869	0.00521544	0.0941017	-0.0550049	-0.0179524	0.0988158	0.0721802	0.208198	0.150967	5.70552	2.51124
CAPN1~P07384	0.0486167	-0.145117	-0.0639246	-0.284025	-0.077812	0.0040946	-0.0720385	-0.0753875	0.0793785	0.123475	0.0294982	0.0352411	4.20238	2.5341
TUBB~Q5JP53	-0.0505405	-0.00320798	-0.180448	0.113848	-0.119259	-0.29084	-0.309111	-0.333943	0.176211	0.267311	-0.397808	0.280662	NA	NA
CA3~P07451	0.454422	-0.128389	-0.153641	-0.0885755	-0.250273	-0.018088	-0.41737	-0.236848	0.150002	0.389414	-0.237176	-0.0134953	NA	NA
DCN~P07585	-0.0891709	0.0519218	0.0543788	0.039485	-0.0367101	-0.00283562	0.141884	-0.153664	-0.332669	-0.29855	-0.129371	-0.0707451	7.2111	2.10295
PSAP~P07602	0.319558	-0.384881	-0.15332	0.0240379	0.144701	-0.127508	-0.222044	-0.12746	0.226852	0.286538	0.0201346	0.0918261	2.52813	-0.814838
HEXB~P07686	0.0723097	-0.0930171	-0.361033	0.0470922	-0.196442	0.182798	-0.343062	0.123486	0.155326	0.27381	-0.0927101	-0.0799869	6.56473	-1.1833
CTSL~P07711	0.390005	-0.210848	-0.0941867	-0.155052	-0.0870911	0.15727	0.138215	0.0108374	-0.156239	-0.0675214	-0.109212	-0.24153	NA	NA
PFN1~P07737	0.303899	-0.388399	-0.144158	0.20101	-0.24038	0.0463852	-0.378287	-0.22996	0.228238	0.430926	-0.282426	0.296982	NA	NA
BPGM~P07738	0.273322	-0.185096	-0.11373	-0.196391	-0.203092	0.135291	-0.397283	-0.185348	0.175508	0.410489	-0.206225	0.0637068	4.87807	2.52278
APRT~P07741	0.221384	0.130614	-0.2369	0.0833478	0.107854	-0.385925	-0.110565	-0.149846	0.353658	0.119831	-0.25695	0.126197	4.1316	4.04467
EPRS~P07814	-0.0483195	0.0117894	-0.119636	0.144492	0.158561	0.140886	-0.272522	0.171354	0.393317	0.286891	-0.238549	-0.0417824	2.99591	0.421286
CTSB~P07858	0.424237	-0.354091	-0.320069	-0.0326942	-0.0308345	0.22072	-0.333996	0.100961	0.369681	0.476655	-0.0929632	-0.161904	3.12614	1.4184
HSP90AA1~P07900	0.133806	0.183611	-0.30372	-0.00627025	-0.122637	-0.283954	-0.21545	-0.0959762	0.481504	0.346542	-0.136598	0.208806	2.3508	1.62063
GALT~P07902	0.234972	-0.0161149	-0.0822735	0.115825	0.141657	-0.0378186	0.113374	0.00539209	0.326287	0.0181836	0.315795	0.13542	NA	NA
LYN~P07948-2	0.0170733	-0.224128	0.121707	-0.0698013	0.248322	0.280695	0.199594	0.364697	0.449677	-0.0321909	0.151851	0.102243	0.58216	-1.44554
NA~P07951-2	-0.286417	-0.174896	0.107432	-0.243219	0.37965	0.206521	0.096377	0.379843	-0.159772	-0.202429	0.0861318	-0.155367	NA	NA
FH~P07954-2	0.268963	-0.0140517	-0.53284	0.334713	-0.529678	-0.0841071	-0.592894	-0.33093	0.332641	0.533615	-0.0735232	0.0546445	NA	NA
SP1~P08047-3	-0.0175765	0.332638	0.137654	-0.513255	0.120066	0.197253	-0.0140805	0.382595	-0.0874856	0.0208334	-0.11634	-0.439617	NA	NA
ANXA6~P08133	0.158408	0.150494	-0.56596	0.347772	-0.232821	-0.38551	-0.313893	-0.203	0.311274	0.270658	0.0410181	0.0676127	4.82618	2.32054
RHOC~Q5JR08	0.1252	-0.137611	0.0568453	0.158601	0.0504711	0.153264	-0.0758987	0.0640804	0.114777	0.0611162	0.0116699	0.249986	2.65397	0.790863
SERPINA6~P08185	0.336772	-0.0534805	-0.207804	-0.0962518	-0.194973	0.194428	-0.249291	-0.101691	-0.0241803	0.257314	-0.280006	-0.00936892	2.41445	3.73973
GUSB~P08236-3	0.123846	0.0591261	0.024023	-0.12969	0.0193192	0.221044	0.0196889	0.141377	-0.280548	-0.132608	0.416845	-0.562043	1.62912	3.83596
PFKM~P08237	-0.220759	-0.435035	0.161045	-0.248117	0.164422	0.135863	0.223345	0.21887	-0.0484808	-0.240107	-0.188119	-0.0255676	3.33504	-0.358441
HSP90AB1~P08238	0.189838	-0.153471	-0.430778	-0.052979	-0.126153	-0.0488675	-0.252504	-0.0915445	0.284774	0.329514	-0.215275	0.160594	3.58234	0.997527
SRPR~P08240-2	-0.190257	0.544611	0.0738276	-0.0842357	-0.0445392	-0.478179	0.0395174	-0.279169	0.0288433	-0.0897372	-0.00632314	0.0882776	1.95549	1.67347
ELANE~P08246	0.0261418	-0.18699	0.0178365	-0.25324	-0.075602	0.0420163	-0.201162	-0.216155	0.03638	0.161187	-0.12211	0.15375	NA	NA
SOD3~P08294	0.405584	0.140602	-0.532966	0.174606	-0.565879	-0.35413	-0.630284	-0.524175	-0.178909	0.412494	-0.223464	0.0156067	5.26142	1.39566
CTSG~P08311	-0.226142	-0.412665	0.279872	-0.223011	0.180634	0.143379	0.402934	0.0465008	-0.250033	-0.377062	-0.243182	0.225693	NA	NA
MME~P08473	0.161404	0.41706	-0.106287	0.0104281	0.0602598	-0.48146	-0.150996	-0.174937	0.433862	0.335932	0.280327	0.140118	2.16974	4.3811
ITGA2B~P08514	0.0376609	-0.112879	0.0661208	-0.152746	-0.127585	0.17249	-0.311285	-0.24407	0.021571	0.23793	-0.0715704	0.0913755	NA	NA
LPA~P08519	0.134185	-0.199474	0.104231	-0.376975	0.0774574	0.0271853	-0.0318669	0.150654	0.1906	0.118281	0.295895	-0.533397	NA	NA
PDHA1~P08559-3	0.293363	0.34558	-0.477464	0.145691	-0.549667	-0.380014	-0.50178	-0.386991	0.245947	0.416042	-0.0410249	0.0141023	4.85867	-1.13172
PLEK~P08567	0.0324442	-0.255298	0.0667586	-0.243638	-0.0396839	0.313452	-0.101556	-0.161289	-0.192575	0.0108343	-0.176336	0.0935853	NA	NA
CD14~P08571	-0.358868	-0.072751	0.214059	0.11231	0.213416	-0.252824	0.289804	-0.0972575	-0.152541	-0.328596	-0.225817	0.404418	8.93859	5.99959
COL4A2~P08572	-0.091403	-0.165031	0.150149	0.0300844	0.149188	0.018363	0.177489	-0.193175	-0.120948	-0.202786	-0.113802	0.0594161	2.00405	2.9612
CYC1~P08574	0.386657	0.0791056	-0.266983	0.223475	-0.433246	-0.321011	-0.320097	-0.494547	-0.0783537	0.296739	-0.12535	0.154804	5.4273	3.0081
SNRPB2~P08579	-0.0877599	-0.0323589	0.154401	0.0350164	0.0418112	-0.0332543	0.400152	-0.20045	-0.31562	-0.507102	-0.135466	0.0813854	NA	NA
MYL3~P08590	0.0321378	-0.0698975	-0.195999	0.354172	-0.162522	-0.136489	-0.254909	-0.177071	0.340931	0.249137	0.130805	0.370857	NA	NA
CFH~P08603	0.208666	-0.301136	0.102967	-0.237295	0.0363089	0.218633	-0.144552	-0.177081	0.0480628	0.216404	-0.121575	0.096671	-1.01136	3.48455
SNRNP70~P08621	0.0481537	0.174999	0.109494	-0.0166844	-0.0773704	-0.0251748	0.192885	-0.0170692	-0.279936	-0.253139	-0.0724459	-0.244242	1.19574	-0.211653
ITGA5~P08648	-0.0492011	0.42785	0.209122	0.066145	-0.044206	-0.212678	0.242408	0.0647972	-0.189858	-0.279595	0.202869	-0.0949407	4.51427	-0.635597
NFIC~P08651-4	-0.143655	0.0416849	-0.19994	-0.0548283	-0.204503	0.0446914	-0.250301	-0.125658	-0.311057	0.087363	-0.257914	-0.0686231	NA	NA
VIM~P08670	-0.525688	-0.0977531	0.164423	-0.0309162	0.328564	-0.0475956	0.39551	-0.108482	-0.350341	-0.50274	-0.105351	-0.0221747	1.75707	1.31793
SERPINF2~P08697	0.119626	-0.285824	-0.0421354	-0.0600713	0.0918415	0.0518254	-0.298294	-0.225154	0.239344	0.338907	-0.0694305	0.167566	2.23901	0.379152
RPS17~P08708	-0.0632939	-0.246456	-0.134012	-0.128678	-0.035931	-0.032514	-0.0524647	-0.124116	-0.312849	-0.148252	-0.311042	-0.0872494	2.4429	0.0777981
GNAI3~P08754	0.0762306	0.180833	-0.17366	0.0503876	-0.383508	0.158585	0.105547	-0.0461509	-0.168269	-0.139065	0.182278	0.138091	2.64343	-0.857592
ANXA5~P08758	0.0818957	-0.281538	0.0381689	0.0869015	0.160884	-0.0546716	0.145024	-0.0199933	0.155662	-0.0449059	-0.180879	0.257655	0.239556	3.48338
STS~P08842	-0.154987	0.0340408	-0.242437	0.126276	-0.14485	-0.149683	-0.176069	-0.0726886	0.0707636	0.169183	-0.0606993	-0.0333002	NA	NA
SNRPA~P09012	-0.00211003	-0.176356	0.217927	0.0744821	-0.140344	0.247769	0.11408	-0.294604	-0.0111378	-0.16716	0.0637939	0.319557	2.40485	-0.997994
ENO2~P09104	0.240528	-0.114502	-0.0447349	-0.325134	-0.1214	0.0600427	-0.234878	0.10155	0.233629	0.288765	0.236027	-0.44393	NA	NA
HBQ1~P09105	0.531259	-0.0770076	-0.0525289	-0.153611	-0.239243	0.0200902	-0.461278	-0.166124	0.194448	0.49677	-0.13954	-0.0925139	NA	NA
ACAA1~P09110	-0.110506	0.211212	-0.372309	0.0499072	-0.423857	0.00362611	-0.294248	-0.214213	-0.229388	0.0513373	-0.408104	0.0431613	NA	NA
GSTP1~P09211	0.269698	-0.13419	-0.463377	0.229844	-0.411859	0.180707	-0.241251	-0.140716	-0.189859	0.148529	-0.590565	0.171568	NA	NA
LGALS1~P09382	0.115708	-0.0301714	-0.257686	0.0897166	-0.192325	0.0708211	-0.19484	-0.48547	-0.274797	0.0069104	-0.417307	-0.0204055	1.23837	2.69223
QDPR~P09417	0.231576	-0.0169627	-0.34745	0.288397	-0.32665	0.109595	-0.439397	-0.0724346	0.433943	0.582635	-0.19555	0.230542	2.87585	0.351982
HMGB1~Q5T7C4	0.257315	-0.295983	-0.0540338	-0.210759	-0.304321	0.290356	-0.272374	-0.211179	-0.135346	0.238574	-0.0966739	-0.152475	3.23984	-0.113112
FBP1~P09467	0.0881849	0.227415	-0.00420339	-0.102498	-0.604383	0.128121	0.121698	-0.0866459	-0.337912	-0.184468	-0.0310729	0.0327152	NA	NA
SPARC~P09486	0.0410033	-0.389915	-0.0824549	-0.00648262	-0.154669	0.209755	-0.279102	-0.288508	0.110044	0.316927	-0.375245	0.0577379	5.20318	1.05923
GSTM1~P09488	-0.209877	0.193267	0.230215	-0.0149793	-0.131692	0.105466	-0.0909979	-0.337236	0.0813747	0.0884744	0.0745803	0.101645	4.84609	0.372976
TPM1~P09493-7	-0.108124	-0.0628901	0.199167	-0.243168	0.246153	0.0464725	0.102875	0.286247	-0.0529355	-0.190073	0.241046	-0.142903	6.57117	0.459601
TPM1~P09493-8	-0.188853	-0.218207	0.0831811	-0.200898	0.0878591	0.266644	-0.096155	0.045882	0.0933457	0.0500238	-0.0616815	0.125968	6.57117	0.459601
TPM1~P09493-9	-0.307036	0.24593	0.231491	-0.0160767	0.001686	0.193018	0.16645	0.218197	-0.21444	-0.234355	-0.122879	-0.119375	6.57117	0.459601
CLTA~P09496-2	-0.0502477	-0.395723	0.0725408	-0.232953	0.102619	0.171743	-0.0749873	-0.000783047	-0.168175	0.0344348	-0.224899	-0.1039	1.7992	0.333849
CLTB~P09497-2	0.0507617	-0.338461	0.112643	0.067469	-0.0488718	-0.0474322	-0.294911	-0.243833	0.0472182	0.357079	-0.113709	0.0842507	0.155256	1.38437
ANXA4~P09525	0.256168	-0.297211	-0.0729022	-0.278563	0.0325949	0.0635152	-0.111722	0.193274	0.034763	0.141038	0.0283895	-0.212905	5.39051	2.53347
CNP~P09543-2	-0.0711428	0.362498	-0.223886	0.191381	-0.104525	-0.429425	-0.129326	-0.119197	0.469634	0.251877	0.182898	0.231217	NA	NA
HMOX1~P09601	0.0889854	-0.179084	0.166956	0.0748882	0.2391	-0.034928	0.244331	0.0392641	0.319351	-0.0840407	0.174685	0.18446	3.80703	1.60555
PDGFRB~P09619	-0.208308	0.110161	0.169134	0.175432	0.306778	-0.038504	0.228414	0.234204	0.179095	-0.139248	-0.313739	0.185661	5.98075	1.9876
DLD~P09622	0.215957	-0.0103231	-0.385008	0.388361	-0.244454	-0.296962	-0.207707	-0.272513	0.234565	0.197877	0.121798	0.0593874	4.63972	1.01364
SNRPA1~P09661	0.182181	0.615679	-0.0664201	-0.387279	-0.0698977	0.103773	-0.176243	-0.0791999	-0.01771	0.228645	-0.110326	-0.239604	5.45401	0.91285
COX6C~P09669	0.350754	-0.0205539	0.000340553	-0.0891104	-0.0237925	0.0499595	-0.278765	-0.0110846	0.17176	0.414164	-0.025909	-0.0164926	2.09065	3.23338
C1S~P09871	0.280309	-0.280617	-0.0018019	-0.197176	0.028144	0.277206	-0.20429	-0.0224716	0.153573	0.282474	-0.122545	-0.0246588	NA	NA
PARP1~P09874	-0.268389	0.0483638	0.0416126	-0.0208198	-0.00925961	0.275586	0.205657	-0.125751	-0.32246	-0.417064	0.0727192	0.100762	NA	NA
IFIT1~P09914-2	-0.157186	-0.176842	-0.115477	0.568666	0.227772	-0.00612526	-0.152403	0.286975	-0.0575521	0.0563221	0.110275	-0.0925456	NA	NA
UCHL1~P09936	-0.212295	-0.425239	0.0867703	-0.163942	0.133603	0.38146	-0.0132829	0.0738901	-0.144221	0.0708175	-0.469895	0.0848452	2.29244	2.45017
LTA4H~P09960	0.295416	-0.17606	-0.426465	0.072258	-0.295214	0.174463	-0.406386	-0.019259	0.306375	0.441672	-0.21281	0.0829947	1.80205	0.13609
ALDOC~P09972	0.0738229	0.162479	-0.302087	0.429637	-0.137334	-0.101923	-0.19835	0.0110875	0.318375	0.212972	-0.210225	0.302924	NA	NA
C4A~P0C0L4	0.155652	-0.0928736	0.0954197	0.0953498	-0.0200371	0.196004	-0.106387	0.0265769	0.12689	0.107865	-0.0684863	0.292892	NA	NA
C4B~P0C0L5	0.328437	-0.12096	0.00397195	-0.155298	-0.154432	0.122766	-0.185387	-0.328549	0.0391301	0.195933	-0.134991	0.223652	9.32684	0.197822
H2AFV~Q71UI9	0.16956	-0.147107	-0.0954319	-0.0707771	0.0798963	-0.288087	0.0943247	-0.0824315	-0.302535	-0.184453	-0.127978	-0.364862	NA	NA
HIST1H2AJ~Q99878	0.253803	-0.286169	0.0902658	0.0188964	0.0478738	0.0135671	-0.0944228	-0.149063	-0.166569	-0.00362088	-0.133635	-0.0542591	NA	NA
JMJD7~P0C869-8	0.0930857	-0.222735	-0.181472	-0.0903132	-0.156041	-0.0677847	-0.20647	-0.403036	-0.0305309	0.139092	-0.220519	0.183901	NA	NA
SAA1~P0DJI8	-0.382002	-0.0941185	0.107572	0.129897	0.226235	-0.317094	0.100912	-0.177464	-0.0282953	-0.0985703	0.0907926	0.279889	NA	NA
SAA2~P0DJI9	0.00686967	-0.561131	0.305909	0.20625	0.13383	-0.0560485	0.0979655	0.13505	0.0977093	0.00280077	0.100145	0.143954	NA	NA
U2AF1~P0DN76	0.114275	0.110375	0.188041	0.101488	-0.154521	0.0164243	0.17712	0.02098	-0.0574714	-0.172145	0.224068	-0.0650264	2.58704	1.88703
FDX1~P10109	-0.0544449	0.0840421	0.0768638	0.163312	0.227641	-0.00481937	-0.000245605	0.146861	-0.106161	-0.0613747	0.178832	-0.324685	6.37227	2.04487
SRGN~P10124	0.219847	-0.167785	0.0937457	0.00735868	-0.192182	0.203506	-0.446273	-0.116994	-0.0492248	0.375651	0.0880128	-0.154854	NA	NA
RNASE2~P10153	-0.00775644	-0.385214	0.242223	-0.00427803	-0.128989	0.312083	0.00570361	-0.372933	-0.228705	-0.0663679	-0.301361	0.313311	NA	NA
TROVE2~P10155-3	-0.0602454	-0.0393227	-0.2603	0.166452	-0.0605682	0.174066	-0.0367457	0.0988999	0.153483	0.072285	0.00856119	0.196738	NA	NA
GAA~P10253	0.0272467	0.171633	-0.0214179	-0.0796432	-0.563574	0.189156	0.114505	-0.014107	-0.32547	-0.182342	-0.0391304	0.0701294	5.63684	1.09158
RRAS~P10301	0.0842688	-0.0882858	-0.370966	0.0252207	-0.167728	-0.159088	-0.0543126	-0.351123	-0.188885	-0.0990091	-0.0550405	0.108448	5.21976	-0.353821
HLA-A~P10316	0.098553	-0.273156	0.210377	0.100729	-0.0554699	0.120081	-0.0512178	-0.427172	-0.186061	-0.0133057	-0.209882	0.25633	NA	NA
HIST1H1E~P10412	-0.121208	-0.0840696	-0.13876	0.0267228	-0.0447709	0.242997	-0.0256452	-0.0424399	-0.348059	-0.135906	-0.419395	-0.0497887	1.62577	2.61429
DLAT~P10515	0.298779	0.246009	-0.469529	0.32354	-0.273841	-0.442801	-0.359822	-0.330907	0.47451	0.333954	-0.0521559	0.21925	5.7057	2.0001
PTPRF~P10586-2	-0.0535564	0.121101	-0.0729031	0.257572	0.18456	0.0217306	0.0260012	0.0776968	-0.0664469	-0.0802696	0.344162	-0.159008	NA	NA
TXN~P10599	0.0558503	-0.269527	-0.157843	-0.105714	-0.0927676	0.0998635	-0.371514	-0.117753	0.212074	0.460967	-0.274749	0.145633	NA	NA
COX5B~P10606	-0.0832186	-0.347271	-0.200476	-0.0748368	0.00949726	-0.0339831	-0.238603	0.0251501	-0.111674	0.188127	-0.144532	-0.191845	1.68047	-0.0388992
CTSA~X6R5C5	0.101586	-0.351816	-0.0139417	-0.165732	-0.109755	0.414313	0.0241544	0.0529361	0.0113926	0.0348184	-0.34268	0.0996658	6.43402	0.437231
MGST1~P10620	-0.20846	0.232662	0.0741457	-0.116936	-0.292387	-0.0369816	0.113705	-0.0899911	-0.0804126	-0.234499	0.0465457	0.0167511	2.13726	0.109594
MAPT~P10636	-0.20124	-0.292451	0.111301	0.262577	0.288826	0.234283	0.067877	0.212539	-0.230466	-0.16395	0.283473	0.0437391	NA	NA
MAPT~P10636-4	0.203954	0.0337335	-0.207003	0.0908125	-0.266584	0.206616	-0.0469204	0.0711445	-0.281253	-0.0480772	0.372511	-0.52434	NA	NA
MAPT~P10636-6	0.0276505	-0.258801	-0.0877383	0.268663	0.0444682	0.303653	-0.145757	0.0134262	-0.0701029	0.134004	-0.393845	0.150375	NA	NA
MAPT~P10636-7	-0.352228	-0.306273	0.38774	-0.105359	0.152678	0.140991	0.169911	-0.0651051	-0.307258	-0.182801	0.139826	0.119707	NA	NA
C7~P10643	0.0610764	0.0213223	-0.0204845	-0.212955	0.140442	0.146185	0.161361	0.08016	-0.180933	-0.152537	0.0884169	-0.168605	NA	NA
PRKAR1A~P10644	0.0493704	-0.205749	-0.0984213	-0.0510625	0.0950561	0.0334242	-0.188051	-0.0230755	0.285104	0.310217	-0.0135568	0.269381	2.56924	1.47977
UROS~P10746	0.155996	0.0230848	0.101578	0.0446279	-0.0269493	-0.0598596	0.17411	-0.39897	0.0610609	-0.13679	-0.108678	0.291171	1.7668	1.53656
ESD~P10768	0.25116	-0.249427	-0.270046	-0.171199	-0.281183	0.100529	-0.393221	-0.115202	0.267869	0.47335	-0.159743	0.0249578	2.24236	-0.0412668
HSPD1~P10809	0.159461	0.128788	-0.353454	0.377716	-0.250621	-0.55289	-0.222338	-0.492377	0.162305	0.094857	-0.086797	0.341392	5.32208	3.67371
CLU~P10909-4	0.211521	-0.13006	-0.0432534	-0.205023	-0.0403336	0.114354	-0.291783	-0.250244	-0.0304914	0.30088	0.0278514	0.00471706	8.9923	-1.69408
MYL2~P10916	0.0930857	-0.222735	-0.181472	-0.0903132	-0.156041	-0.0677847	-0.20647	-0.403036	-0.0305309	0.139092	-0.220519	0.183901	NA	NA
HSPA5~P11021	-0.0177705	-0.118427	-0.28713	0.0107407	0.0308721	0.0570839	-0.257284	-0.181826	0.11236	0.189752	-0.337446	0.198947	2.43987	1.49656
LAMC1~P11047	-0.112026	0.15557	0.0286851	0.137193	0.0412278	0.0951935	0.145544	-0.14404	-0.199762	-0.272198	-0.116752	-0.0117016	3.05183	1.59141
MYH3~P11055	0.240436	-0.0323661	0.213958	-0.374256	0.143641	0.225707	0.17456	0.0797008	-0.383294	-0.227273	0.123268	-0.484325	NA	NA
MAP2~P11137-3	-0.0320742	-0.0222274	0.324586	-0.0335861	0.278476	0.0808468	0.0932278	0.0691821	0.0402624	-0.102906	0.0645881	-0.0707819	NA	NA
MAP2~P11137-4	0.0930857	-0.222735	-0.181472	-0.0903132	-0.156041	-0.0677847	-0.20647	-0.403036	-0.0305309	0.139092	-0.220519	0.183901	NA	NA
HSPA8~P11142	-0.0451385	-0.062749	-0.354522	-0.157278	-0.0813151	-0.0608035	-0.159827	-0.185001	0.17632	0.133928	-0.236077	0.228787	2.97974	-0.333513
SLC2A1~P11166	0.254022	-0.213962	-0.0360342	-0.231368	-0.193162	0.0481363	-0.292167	-0.269757	0.117099	0.270192	-0.083287	0.0613614	NA	NA
SLC2A3~P11169	-0.0331272	-0.0239572	-0.0143577	-0.160898	-0.292668	0.26889	-0.236005	-0.161747	-0.250333	0.13139	-0.393681	0.100717	NA	NA
EPB41~P11171-2	0.20019	-0.186275	-0.121401	-0.183369	-0.179334	-0.0791332	-0.335276	-0.312141	0.100196	0.290069	-0.111238	0.0689523	NA	NA
UMPS~P11172	-0.0199543	-0.21348	0.00579077	0.318945	0.280827	0.179882	0.21462	0.404248	0.0202143	-0.213159	0.142656	-0.0772829	1.77327	1.19166
PDHB~P11177-2	0.363594	0.17761	-0.387343	0.143178	-0.401564	-0.357566	-0.722008	-0.326762	0.395645	0.652755	-0.0179702	-0.164453	4.85932	0.182497
DBT~P11182	0.0882748	0.308093	-0.0809149	0.157401	-0.0904817	-0.578982	-0.0908234	-0.339905	0.197782	0.0566899	-0.0368012	0.0317845	5.72876	2.33613
ITGAM~P11215	0.232091	0.272151	-0.0303279	0.0774009	-0.240734	0.16086	-0.137084	0.173301	0.162433	0.244379	-0.168606	0.207137	2.8655	-0.398143
PYGB~P11216	0.142403	-0.0204532	-0.414733	0.199668	-0.418838	0.0351673	-0.261449	-0.269592	0.0513363	0.219001	-0.374103	0.258061	5.84853	0.585753
PYGM~P11217	0.168313	0.0886453	-0.456255	0.42995	-0.186171	0.0773467	-0.0607802	0.11764	-0.207835	-0.0532936	0.42057	-0.524443	3.22295	0.743113
MBL2~P11226	0.0390216	-0.547981	0.126365	0.127491	0.104458	0.257517	-0.0319516	0.0498486	0.0215086	-0.00627658	-0.0662023	0.332523	1.36751	1.83389
RALA~P11233	0.210771	0.0704039	-0.377432	0.207246	-0.36583	-0.384875	-0.144613	-0.605713	-0.142723	-0.00437236	0.044371	0.111653	3.29994	2.59042
RALB~P11234	0.0913761	-0.0325622	-0.0992751	0.371451	0.0689058	-0.0173134	0.114901	0.000288071	-0.0253733	-0.163945	0.140371	-0.126626	2.42512	0.871643
SPTB~P11277	0.23004	-0.17943	-0.0319808	-0.185886	-0.15815	0.0308949	-0.274636	-0.273001	0.117883	0.230782	-0.0811651	0.103651	NA	NA
LAMP1~P11279	-0.329922	-0.0575893	-0.126724	-0.197296	0.124167	0.040899	-0.11402	0.15797	0.286875	0.21918	0.0568609	0.0742912	3.81871	1.86123
ACADM~Q5T4U5	0.395484	0.1173	-0.161442	0.363481	-0.495014	0.00680504	-0.319248	-0.309741	0.138859	0.260064	-0.0184349	-0.0393208	6.36743	0.645812
TOP1~P11387	-0.133558	0.159298	0.168273	0.185357	0.306235	0.0533095	0.231788	0.27658	-0.0495334	-0.23433	0.0292186	-0.173225	NA	NA
G6PD~P11413	0.187497	0.0264289	-0.2883	-0.00733933	-0.226928	-0.054958	-0.125915	-0.0479367	0.333511	0.192518	-0.179861	0.197474	NA	NA
PC~P11498	0.34016	0.438223	-0.424258	0.336515	-0.304422	-0.523056	-0.372339	-0.336902	0.352359	0.309312	-0.0324362	0.141912	NA	NA
DMD~P11532-4	-0.15185	0.41478	-0.33978	0.267729	-0.0889722	-0.173552	-0.172535	-0.0240057	0.154819	0.101201	0.124789	-0.0781311	NA	NA
MTHFD1~P11586	0.202475	0.440622	-0.34164	0.142483	-0.344768	-0.513195	-0.350002	-0.414526	0.353979	0.359568	-0.0634694	0.0799848	2.15608	0.701441
EPX~P11678	-0.0824784	-0.123664	0.0581112	-0.0513361	-0.00126622	0.333112	0.340225	-0.0315372	-0.366733	-0.404709	-0.258848	0.224608	1.92004	0.445403
IGF2R~P11717	-0.279075	0.04343	0.144726	0.215282	0.2384	-0.175992	0.042893	0.11391	0.182953	0.00765779	-0.175282	0.188726	0.555692	-0.181313
ADH5~P11766	0.510051	0.0095721	-0.487042	0.236008	-0.474055	0.141439	-0.491184	-0.142052	0.228084	0.51927	-0.38743	0.00633857	4.15646	1.42936
CDK4~P11802	-0.129899	0.115197	0.0591864	0.022505	0.0574668	-0.43241	0.257117	0.0324591	0.337037	-0.112997	0.228359	0.259372	NA	NA
PRPS2~P11908	0.222732	-0.190465	-0.170311	0.26102	-0.0634195	0.391733	-0.0191	0.317129	-0.161966	0.0528542	-0.0594777	-0.151562	NA	NA
PABPC1~P11940	0.100406	-0.253106	0.119492	-0.115261	0.099761	-0.0677063	0.0930971	-0.102755	-0.232767	-0.0922285	-0.0968691	-0.257228	4.3999	0.90828
NEFH~P12036-2	0.269624	0.0686191	-0.270223	-0.152858	-0.0496851	-0.279809	-0.377378	0.193782	0.267063	0.338396	0.0984003	-0.248626	NA	NA
COX6A1~P12074	-0.0760268	0.0675611	0.0462841	-0.260182	-0.0700743	0.407268	0.335554	0.326955	-0.274448	-0.335045	0.0423561	-0.278451	1.71509	2.01226
HARS~P12081-4	-0.246866	0.118652	0.130299	0.182805	0.304677	0.0135518	0.230048	0.259805	0.129588	-0.161582	-0.321206	0.189496	3.10688	-0.158484
COL11A1~P12107-4	-0.230776	0.215591	-0.342331	-0.239357	0.159235	0.09534	-0.103203	0.0864052	-0.213903	-0.0615206	-0.35751	-0.176169	NA	NA
COL6A2~P12110	-0.368286	0.0654384	0.206817	0.106049	0.221733	0.140478	0.309597	-0.0710642	-0.285072	-0.420392	-0.248739	0.116597	6.79866	2.31941
COL6A2~P12110-2	0.0365945	0.170418	0.145215	-0.141318	-0.127032	0.157577	0.169624	0.265259	-0.0709264	-0.155822	0.148615	-0.370783	6.79866	2.31941
COL6A3~P12111	-0.454434	0.108492	0.249307	0.0921864	0.213665	0.167364	0.29302	-0.027177	-0.218502	-0.381309	-0.219128	0.159255	4.26435	1.27226
SLC25A4~P12235	0.138196	0.0432967	-0.487941	0.0798913	-0.127648	-0.209697	-0.195961	-0.199869	0.256816	0.228418	0.0800456	0.146311	1.82405	-0.558194
SLC25A6~P12236	0.0125065	0.129856	-0.20597	-0.0851386	-0.273409	-0.177818	-0.0256415	-0.338863	0.176362	0.0410999	0.00322513	0.234407	NA	NA
TPR~P12270	-0.140578	0.202509	0.139853	0.172133	0.261494	0.146438	0.0987324	0.15796	-0.0689636	-0.153837	-0.038343	-0.0953523	1.38599	0.649138
PIP~P12273	-0.220047	0.298129	0.264939	0.0196227	-0.139661	0.110404	0.0575058	-0.134526	-0.0602376	-0.102062	0.036801	-0.0036449	NA	NA
CKB~P12277	0.504857	0.0185202	-0.639421	0.414719	-0.449083	-0.15008	-0.635676	-0.174603	0.174996	0.51731	-0.403405	0.0151518	2.34573	1.28976
ANXA3~P12429	0.381997	-0.266302	-0.493165	0.358111	-0.377474	0.037676	-0.556454	-0.182807	0.00905572	0.379859	0.0152094	-0.0917089	6.00485	0.708564
CKMT1A~P12532	-0.49608	-0.37187	0.215526	0.00046627	0.416737	0.112435	0.304268	0.457998	0.0980327	-0.254135	0.130819	-0.0534686	NA	NA
RNASE3~P12724	0.108464	-0.327212	-0.0364565	0.150447	-0.236977	0.0615289	-0.294379	-0.205724	0.158172	0.204342	-0.306447	0.343315	NA	NA
ACTN1~P12814-3	-0.0827936	-0.146644	-0.10399	-0.190532	-0.0217613	0.0609303	-0.057397	-0.0275357	0.0175631	0.030691	-0.052535	0.118154	2.45412	-1.21863
MYH1~P12882	0.0699005	-0.0786133	0.11087	0.17224	-0.0334655	0.0504408	-0.167409	-0.194884	-0.16277	0.08528	-0.167259	0.0781894	NA	NA
MYH7~P12883	0.205099	-0.0827446	0.141143	0.18838	0.193152	-0.294076	0.14965	0.00600772	0.163484	-0.0886431	0.518987	-0.2203	NA	NA
SRC~P12931	0.272713	-0.0655715	0.0594829	-0.284579	0.00852549	0.17413	-0.254446	0.187247	0.1696	0.392216	0.00894209	-0.296494	NA	NA
PEPD~P12955	-0.238222	-0.150154	0.342651	-0.400971	0.143689	0.145926	0.284845	0.12047	0.182648	-0.164457	0.0333028	0.10258	2.92334	0.0846531
XRCC6~P12956	-0.281601	-0.244994	0.00197127	0.219452	0.125842	0.0582967	-0.0881071	-0.103444	-0.213544	-0.158532	-0.0724097	0.143608	NA	NA
XRCC5~P13010	-0.0555393	0.072029	0.111165	0.0588776	0.190904	0.057352	0.294424	0.0938195	0.0671118	-0.331898	0.105655	0.0282796	NA	NA
COX4I1~P13073	0.274456	0.112786	-0.274298	-0.0119444	-0.0786122	-0.333238	-0.314928	-0.461084	0.0288718	0.231852	0.215829	-0.184052	3.5377	4.24512
GP1BB~P13224	0.115274	-0.143641	0.00623149	0.284252	-0.159529	0.0882369	-0.459331	-0.339865	-0.03643	0.357257	0.253421	0.0896304	NA	NA
LAMP2~P13473-2	-0.322149	-0.129964	0.177666	-0.276961	0.243899	0.190615	0.09391	0.0855416	0.184883	-0.0750232	0.0145172	-0.0523058	5.36686	-0.783264
RNH1~P13489	0.159757	-0.233226	-0.264051	0.0409615	-0.208175	0.0538108	-0.295969	-0.0551604	0.273941	0.363888	-0.0640368	0.189221	2.01398	-0.0522901
CYBA~P13498	0.216654	0.0549028	-0.332284	0.192776	-0.195216	-0.207935	0.116087	-0.110307	0.0178327	-0.196882	-0.0149474	-0.0214313	NA	NA
VCAN~P13611-5	-0.166541	-0.119452	0.369066	-0.258031	0.285543	0.249641	0.563089	0.208396	-0.536411	-0.658799	0.113057	-0.359593	4.83248	1.75933
EEF2~P13639	-0.306488	0.046427	0.0566296	0.0434582	-0.100327	-0.273662	-0.0113193	-0.253424	0.0639099	-0.0517561	-0.0631696	0.329073	3.66546	1.16283
PDIA4~P13667	-0.0823946	-0.0562534	-0.19405	0.0299401	0.246527	0.240455	0.0626	0.330059	0.219502	-0.0436455	-0.259394	-0.00198324	2.42135	0.411346
C6~P13671	0.270013	-0.211181	0.0310706	-0.240519	-0.0673381	-0.0670931	-0.330681	-0.286398	0.0204833	0.333749	-0.101433	-0.0805708	3.43101	4.85349
P4HA1~P13674	-0.212453	-0.217672	0.140921	0.257792	0.16123	0.0231278	0.312777	0.434994	0.0765896	-0.255903	-0.0423124	0.0509667	5.95356	1.27476
ALAD~P13716	0.247839	-0.121311	-0.222573	-0.0253357	-0.213233	-0.0122491	-0.266117	-0.211623	0.314144	0.322919	-0.170259	0.31183	4.02723	0.640498
F3~P13726-2	0.384331	0.113561	0.0221213	0.110917	-0.211533	-0.121168	-0.0583222	-0.33007	0.143143	0.125534	0.186215	0.14929	NA	NA
PRG2~P13727-2	0.0296103	-0.0307025	0.41494	-0.40236	-0.0483348	0.403518	0.338956	0.102522	0.0688322	-0.242681	-0.0672317	0.0410335	2.69463	1.90666
HLA-A~P13746	0.412789	-0.239168	-0.0917009	0.0392585	-0.0576182	0.0612017	-0.0993059	-0.0676491	0.262744	0.313168	0.114156	-0.121373	NA	NA
HLA-E~Q6DU44	0.0387773	-0.281899	-0.0404959	0.234794	0.0887192	0.222899	-0.0949853	0.376879	0.196603	0.0932628	-0.0694142	0.0431308	NA	NA
HLA-DRB1~P13760	-0.338483	0.185685	-0.205129	0.265471	0.276157	-0.170848	0.00532726	0.0280622	-0.120803	-0.0352472	0.065033	0.0301759	NA	NA
HLA-DRB1~P13761	-0.370229	0.0223896	-0.219706	-0.0665909	-0.0528692	0.480745	-0.0136373	0.212674	-0.13705	-0.0590011	-0.263201	0.0383415	NA	NA
LCP1~P13796	-0.227433	-0.331572	0.177697	-0.275318	0.257749	0.0832063	0.400561	-0.00614683	-0.0106903	-0.266274	-0.185045	0.332764	2.27872	1.04105
PLS3~P13797	0.0223071	-0.101036	-0.0152618	-0.223934	0.0736034	-0.0893643	-0.145331	-0.0333773	0.089431	0.199882	-0.0668421	0.0268018	6.68458	1.37998
ETFA~P13804	0.115479	0.296649	-0.331802	0.419044	-0.338379	-0.532363	-0.32027	-0.384127	0.176384	0.175889	0.0171987	0.196408	3.70474	0.508867
GYS1~P13807-2	0.134565	-0.297493	-0.0676018	0.0850436	0.0305081	0.0230165	0.142867	-0.156446	-0.0412227	-0.106175	0.00698103	0.100567	6.01824	0.873553
PRKAR2A~P13861-2	0.0234442	0.198722	-0.245504	-0.0221511	0.0265566	-0.53261	-0.219597	-0.0828399	0.226393	0.174168	0.0199016	0.0876719	2.4359	0.452494
ENO3~P13929-2	0.227338	0.399557	-0.466513	0.136597	-0.269554	-0.417653	-0.20519	-0.255975	0.0434813	0.169184	-0.062148	-0.243365	5.25033	0.753801
GTF2F2~P13984	0.0479124	-0.049399	-0.308323	0.227561	0.0344368	0.270925	0.0054445	0.314124	-0.0669175	0.000752296	-0.287301	0.057156	NA	NA
MIF~P14174	0.0552863	-0.0728601	0.129819	-0.357178	0.0731027	0.113871	0.138166	0.0420505	-0.3432	-0.128342	-0.225255	-0.288172	4.65576	2.16826
CD99~P14209	-0.419328	-0.186293	0.127078	-0.0667186	0.324286	-0.285893	-0.00403685	-0.094331	0.0554895	-0.0148654	-0.258588	0.0317199	NA	NA
PRF1~P14222	-0.0696044	-0.213856	0.234457	-0.419705	0.181191	0.299156	0.208207	0.172783	-0.12165	-0.176139	-0.212502	-0.0921163	NA	NA
HCLS1~P14317	0.0372841	-0.116692	0.15411	-0.0454743	0.173422	0.0413326	0.288555	-0.190197	-0.238296	-0.264597	-0.0793308	0.141948	5.26556	1.61166
FDPS~P14324-2	0.212951	-0.0802828	0.0911268	0.0461431	0.141552	-0.0737485	0.150741	0.000703852	0.342374	0.00526196	0.129495	0.176822	9.67676	4.13993
CPM~P14384	-0.00249822	0.369904	0.0098605	0.0200862	0.123768	-0.377274	0.084603	-0.179743	-0.101289	-0.205556	0.187722	-0.0923595	NA	NA
NID1~P14543	-0.282522	0.186555	0.0337935	0.00875727	-0.0297901	0.267248	0.230107	-0.0568165	-0.27516	-0.362045	-0.203286	0.0368599	3.70538	0.358788
AKR1A1~P14550	0.396113	-0.139878	-0.353447	0.159971	-0.214366	0.154785	-0.174465	-0.0834642	-0.137335	0.117463	-0.245102	0.0289349	-0.569317	0.174413
PLA2G2A~P14555	0.00134951	-0.138942	0.291199	-0.0781715	0.158107	0.102697	0.356009	0.404134	0.190725	-0.225951	0.152745	-0.146413	NA	NA
PKM~P14618	0.148417	-0.220945	-0.147329	-0.233413	0.0318164	0.272502	-0.00500453	0.104614	0.228968	0.0947856	-0.279437	0.145504	NA	NA
PKM~P14618-2	0.0939269	-0.0355386	-0.0534256	-0.247243	-0.12876	0.178545	-0.331971	0.128009	0.201501	0.377045	-0.0759808	-0.107123	NA	NA
ACYP2~P14621	0.451832	0.0093272	-0.180403	0.0901604	-0.147668	-0.00824157	-0.0626757	-0.21186	0.0963478	0.162868	-0.321839	-0.0491945	5.18247	1.27581
HSP90B1~P14625	0.0169386	0.104338	-0.519685	0.0705698	-0.268596	-0.0540649	-0.199027	-0.318073	0.118522	0.128112	-0.167516	0.214441	0.913887	-0.123701
SLC2A4~P14672	0.177143	0.236003	-0.244831	0.266228	-0.342524	-0.183732	-0.328736	0.062405	-0.0735898	0.284483	0.29238	-0.144362	6.11223	-0.689316
IDE~P14735	-0.0196138	0.123514	0.112543	-0.027993	0.177128	0.119385	0.316613	0.230886	0.0919262	-0.220253	-0.18328	0.0453305	2.44296	3.4701
GP9~P14770	0.0449082	-0.122773	-0.143074	-0.062953	-0.0737502	0.258788	-0.401753	-0.164834	-0.227683	0.251746	0.0222948	-0.173219	NA	NA
MMP9~P14780	-0.109196	-0.370831	0.225578	-0.0498472	0.0479133	0.420991	0.102443	-0.12478	-0.0277463	-0.07812	0.106176	0.225241	NA	NA
HNRNPL~P14866	-0.250409	-0.174554	0.00347078	0.0384364	0.0880917	0.115012	0.0996233	-0.0755391	-0.44223	-0.303496	-0.216597	-0.110039	1.63846	-1.06819
DARS~P14868	-0.0425237	0.054375	-0.188045	-0.108928	-0.0378287	-0.135326	0.0126551	0.02469	0.227174	0.0260149	-0.0181419	0.16292	0.815807	1.18438
JUP~P14923	0.133305	0.0767701	0.0268812	0.211983	-0.264796	0.160593	0.0342413	0.0625135	-0.284373	-0.14846	0.416749	-0.481343	5.91768	-1.35176
UQCRB~P14927	0.304677	-0.0159505	-0.0782241	0.222717	-0.229633	-0.261999	-0.000226691	-0.173504	0.264832	0.120183	0.1019	0.0324213	3.69345	3.91712
CPA3~P15088	0.336758	-0.0489203	-0.0455459	0.00180829	-0.0454088	-0.323832	-0.089537	-0.0229549	0.401002	0.208898	0.191445	0.148745	2.35604	2.45298
FABP4~P15090	0.226365	0.0700753	-0.352277	0.18854	-0.368223	-0.276415	-0.429706	-0.490916	0.219494	0.401764	-0.213839	0.152007	2.48647	-0.639113
GLUL~P15104	0.536643	0.222178	-0.518544	0.015934	-0.367919	-0.289587	-0.710756	-0.171445	0.429425	0.752068	-0.326484	0.0137141	4.52765	2.14639
AKR1B1~P15121	0.355679	-0.139101	-0.107976	-0.220799	-0.171573	0.143289	-0.145787	0.177272	0.214989	0.28345	-0.0195587	-0.0794112	NA	NA
ANPEP~P15144	-0.152383	-0.37436	-0.132346	-0.0498647	0.108884	0.515779	0.244527	0.268631	-0.0456706	-0.241779	-0.277019	0.0493755	3.03275	0.905441
CPN1~P15169	0.543905	0.017111	-0.154412	-0.16475	-0.24306	0.0875796	-0.393959	-0.108795	0.0706274	0.399227	0.183983	-0.407248	1.09915	2.32009
GSPT1~P15170-2	-0.160718	-0.185205	0.124344	0.305162	-0.0340501	-0.172235	-0.0808325	-0.361587	0.0795584	0.103294	-0.529774	0.568191	NA	NA
PGAM2~P15259	0.090045	0.0597874	0.307994	-0.0229518	0.0495873	0.122385	0.39319	0.115081	0.0110932	-0.310413	-0.126002	0.212436	4.18456	0.12412
IFNGR1~P15260	-0.431853	-0.0498879	0.274526	-0.353487	0.580234	0.348798	0.5672	0.549391	-0.165809	-0.42496	0.247716	-0.195637	NA	NA
UCHL3~P15374	0.215817	-0.0555611	-0.186874	-0.150093	-0.114914	0.0345352	-0.385116	-0.0729317	0.272769	0.5025	-0.224247	0.0366794	NA	NA
CD46~P15529-15	-0.367148	-0.192824	0.132622	0.0610746	0.121206	0.37035	0.337921	-0.0636546	-0.120273	-0.278228	-0.0509574	0.271409	NA	NA
CD46~P15529-7	0.349663	0.115232	-0.429414	-0.12582	0.0339916	0.152262	-0.210509	0.152942	0.178753	0.262619	0.00741056	0.0474937	NA	NA
NME1~P15531	0.239103	-0.152979	-0.080977	-0.277693	-0.0651995	-0.00675048	-0.255082	-0.0323529	0.266425	0.380548	-0.0466601	-0.0903002	3.15087	2.20569
NQO1~P15559-2	0.0910394	-0.229954	-0.54564	0.180917	-0.00806207	0.206186	-0.105371	0.20378	-0.0503762	-0.00084008	-0.267109	0.117852	4.806	2.34974
GNS~P15586	-0.0174709	-0.0553289	-0.346563	0.102028	-0.333428	0.0094631	-0.341888	-0.399536	-0.100118	0.20345	-0.619902	0.144588	5.03121	2.62349
IGLL1~P15814	0.264304	-0.042175	0.171563	0.0417573	0.192468	0.238533	0.110221	-0.0171911	0.249945	0.0965173	-0.068164	0.142264	NA	NA
RPS2~P15880	-0.344708	0.209365	-0.113541	-0.0571889	0.0109472	0.177172	0.328831	0.0833039	-0.376574	-0.493782	-0.0410016	-0.0406635	NA	NA
DSP~P15924	-0.201646	0.0679	0.153745	-0.13526	-0.0161662	0.492385	0.401903	0.0230328	-0.37072	-0.408439	0.0358526	0.0419052	NA	NA
RPA2~P15927	0.0785101	-0.0285218	0.230691	0.182695	0.291793	-0.0467818	0.11422	0.122749	0.155051	-0.0505033	0.288716	-0.155972	NA	NA
TIMP2~P16035	0.0554416	0.00469286	0.0956671	-0.0537877	0.0546799	0.16821	-0.247841	0.148225	0.0466155	0.274168	0.0815099	-0.333431	NA	NA
NPR1~P16066	0.190112	0.304965	-0.256883	0.0183904	-0.00385734	0.131786	0.244707	0.20942	-0.1077	-0.271802	0.0951877	-0.122076	NA	NA
CD44~P16070-12	-0.111586	-0.161972	-0.0286166	-0.288304	-0.01359	0.460622	-0.0694326	-0.0230973	-0.294006	0.0136863	-0.380966	-0.183326	7.32863	0.590715
NQO2~Q5TD07	0.315591	-0.0146536	-0.395149	-0.0385862	-0.650054	0.160364	-0.272688	-0.158483	-0.0649502	0.168616	-0.199957	0.214351	3.42286	1.94915
H2AFX~P16104	0.262369	-0.13472	0.00138875	-0.0631341	-0.128478	-0.0312278	-0.301126	-0.0683326	0.347541	0.437317	-0.279067	0.0535515	NA	NA
PFKFB1~P16118-2	-0.326534	0.060232	0.0435247	0.103904	0.0580517	0.0423725	0.0496683	0.23528	0.0605423	0.0204936	0.00420947	-0.0857246	NA	NA
ITGB4~P16144-3	-0.504587	-0.0657434	0.207602	0.0571032	0.329308	0.0637296	0.0414599	0.0482011	-0.0992817	-0.0935439	0.0808864	0.150839	NA	NA
CBR1~P16152	0.339872	-0.194455	-0.243292	0.0815396	-0.287297	0.257104	-0.367354	-0.0721373	-0.0451942	0.330628	-0.382849	0.138766	3.71958	-0.814063
ANK1~P16157-8	0.157091	-0.201887	-0.0252491	-0.248454	-0.124351	0.0534942	-0.222164	-0.253943	0.0646974	0.168966	-0.100409	0.0998012	1.00265	2.21425
HLA-A~P16189	-0.15056	-0.0826272	0.171415	-0.199829	0.208233	0.219852	0.222474	0.137542	-0.113325	-0.154479	-0.0450494	0.0922741	NA	NA
ACADS~P16219	0.312936	-0.0237651	-0.466425	0.26428	-0.466976	-0.0165741	-0.630273	-0.230244	0.36766	0.646289	-0.204274	-0.0332162	4.08163	2.14949
CREB1~P16220-2	-0.692104	-0.0935599	0.30797	0.20309	0.20402	0.094817	-0.0730441	-0.0223016	-0.0996174	-0.0290466	-0.136851	0.275919	NA	NA
SLC25A16~P16260	-0.370877	-0.255098	0.32211	0.235486	-0.0138582	-0.101431	0.245403	-0.158056	-0.0320668	-0.291137	0.132178	0.187549	NA	NA
GLB1~P16278-3	0.0345439	-0.162993	-0.235364	0.470434	0.208141	-0.00295761	-0.257285	0.282843	0.450408	0.401437	0.0224671	0.26623	5.2052	1.65684
PECAM1~P16284	-0.127593	-0.0573815	-0.0305216	-0.0428053	-0.0593598	0.447099	-0.0162843	-0.0241265	-0.176194	-0.107847	0.0524867	-0.0656002	2.9252	1.25457
PPP3CB~P16298	-0.0922702	0.146069	0.193114	0.118825	0.1374	-0.0866058	0.295059	0.269353	-0.172774	-0.304111	0.119328	-0.0921326	2.16813	1.02969
NCK1~P16333	0.0502775	0.144482	0.22039	0.107253	-0.028481	0.0893401	0.315075	0.182353	-0.0168178	-0.260729	0.0873032	-0.0233968	3.22063	2.24846
HIST1H1B~P16401	-0.319856	-0.285856	0.138363	-0.00613745	0.283833	0.238101	0.400874	0.0691887	-0.346517	-0.520775	-0.231554	0.0469506	NA	NA
HIST1H1D~P16402	-0.0879042	-0.392248	0.322003	0.0944226	0.22656	0.00900816	0.439189	-0.22119	-0.249114	-0.470502	-0.148133	0.198108	NA	NA
HIST1H1C~P16403	0.107944	-0.0157648	-0.0368974	0.0973395	-0.154343	-0.00626658	-0.00537739	-0.326141	-0.328678	-0.170451	-0.219214	-0.0111533	1.42976	3.42226
POR~P16435	-0.0825276	0.21982	0.00295297	-0.114407	0.0221118	0.111444	0.0895176	-0.0799955	0.249464	0.00972072	0.0498951	0.144964	2.39287	1.85579
DPEP1~P16444	-0.173209	-0.384392	0.557857	0.282383	-0.0235166	-0.0484775	0.0329019	-0.205922	0.245139	0.0968245	0.160477	0.36749	8.44795	2.92182
EPB42~P16452-3	0.167295	-0.15142	-0.0759843	-0.270741	-0.130222	-0.00254815	-0.284374	-0.20785	0.164085	0.259755	-0.0223843	0.0547176	NA	NA
MGMT~P16455	0.312027	0.13739	-0.300453	-0.306166	-0.118959	-0.381957	-0.360106	-0.0337215	0.277166	0.397523	-0.0782914	-0.27007	NA	NA
FER~P16591	-0.0690294	0.105922	0.0337886	0.038375	0.191265	-0.0876405	0.587615	-0.0598662	-0.48023	-0.648969	0.202022	0.0231097	NA	NA
ATP2A2~P16615-5	-0.287019	0.172727	-0.0574908	0.128852	0.158668	0.129066	0.0674378	-0.00622913	-0.139513	-0.143512	0.354685	-0.197404	0.508489	-0.101182
FAH~P16930	0.167667	0.19969	-0.505728	0.102651	-0.405456	-0.116931	-0.371217	-0.240216	0.244164	0.290523	-0.262822	0.0196236	3.0401	1.58805
STMN1~P16949	-0.0226575	-0.225908	0.0687504	-0.221414	0.0814644	-0.181969	0.128253	-0.190515	-0.163996	-0.14931	-0.123167	0.172046	4.31815	-0.804271
YBX3~P16989	0.223707	-0.194655	-0.0466519	-0.110261	-0.12491	-0.0241281	-0.214921	-0.362621	0.0316743	0.200074	-0.242797	-0.0182659	NA	NA
ZNF22~P17026	-0.302753	0.0624261	0.077587	-0.0315983	0.330989	-0.0202682	-0.259356	0.230361	0.149989	0.227603	0.271249	-0.117864	NA	NA
NAGA~P17050	0.200421	0.00207601	-0.230137	-0.0393568	-0.0156836	-0.243866	-0.116944	0.334433	0.214403	0.167543	0.215744	-0.196413	4.39541	1.51353
HSPA6~P17066	0.274096	0.0225278	-0.175685	-0.118909	-0.01813	-0.439347	-0.160033	-0.202561	0.342912	0.265275	0.0103913	0.055739	NA	NA
RHOQ~P17081	-0.477419	0.0798709	0.0330175	0.0651789	0.327292	0.120404	0.34102	0.291102	-0.180408	-0.279618	-0.0207879	0.113444	NA	NA
HMGA1~P17096	-0.38964	-0.0453913	0.293332	-0.110017	0.349179	-0.0279953	0.224195	-0.0270361	-0.249611	-0.27503	-0.161212	-0.00847876	NA	NA
HMGA1~P17096-2	0.110424	0.486818	-0.0298285	-0.0927044	0.031256	-0.197327	0.274091	0.087615	-0.155904	-0.312495	0.158336	-0.171895	NA	NA
TMEM11~P17152	-0.102213	0.0659101	-0.111092	-0.160886	-0.0300153	-0.188378	0.300597	-0.263538	-0.387138	-0.453177	0.0880586	0.0431602	3.54939	0.244911
GOT1~P17174	0.298723	-0.148641	-0.283128	-0.151833	-0.137376	0.00628618	-0.408371	-0.051788	0.333779	0.479515	-0.263783	0.0448858	3.65613	0.888237
BPI~P17213	-0.0564935	-0.0962346	-0.113422	-0.05392	0.0139949	0.229079	-0.273821	-0.111451	-0.0692332	0.203099	-0.284508	0.129366	NA	NA
JUND~P17535	0.159841	-0.0969754	0.199899	0.0870466	-0.124826	0.17204	0.0360769	-0.131129	-0.246134	-0.0219889	-0.0515853	0.169032	NA	NA
CKMT2~P17540	-0.18832	0.203552	-0.179844	0.0281455	0.0584351	-0.0197	-0.192974	0.102203	0.421998	0.197232	0.231116	0.0490432	NA	NA
PRKACA~P17612	0.196462	0.0441235	-0.372169	-0.010897	-0.212616	-0.350226	-0.333522	-0.207242	0.271542	0.402591	0.157394	-0.00771545	4.1475	2.4602
CAPN2~P17655	0.287285	0.218071	-0.198008	0.0715818	-0.0379663	-0.513034	-0.309077	-0.0570181	0.523977	0.479346	0.131473	0.0530193	4.82841	1.10493
DES~P17661	-0.337774	-0.0578119	0.223056	-0.0356976	0.412858	0.323189	0.176393	0.381148	0.0622211	-0.175119	-0.036413	-0.0220263	2.01274	-0.0290871
GAP43~P17677	-0.0267463	0.0298096	-0.051056	-0.0485143	0.183549	-0.162374	-0.0631047	0.306742	0.0494074	0.027023	-0.0664554	0.0800147	NA	NA
CTPS1~P17812	0.0181046	0.0824035	-0.049583	-0.000222006	-0.299095	-0.287799	-0.366805	-0.142416	0.472164	0.433269	0.0656761	0.161529	NA	NA
ENG~P17813-2	0.0461873	0.0373657	-0.221892	0.107419	0.0790115	0.127998	0.00809488	0.054669	0.0861077	-0.0110827	0.293167	0.0731119	2.14069	2.81238
PFKL~P17858	0.269152	-0.0695533	-0.115208	-0.165629	-0.28598	0.063458	-0.219059	-0.159652	0.288567	0.342629	-0.147867	0.156834	3.98227	1.77172
LGALS3~P17931	-0.0825387	-0.369909	-0.260008	0.0760571	0.0355334	-0.177009	-0.2985	-0.0814417	1.55389e-05	0.265911	-0.411134	-0.0813418	7.23613	2.80922
TCP1~P17987	0.0486117	-0.0726559	-0.195599	-0.0380382	-0.0791235	-0.0528157	-0.0610339	-0.283927	0.0539063	-0.0303064	-0.118337	0.179564	3.87547	1.53186
PTPN1~P18031	-0.160756	0.387556	0.155258	-0.00508358	0.0535893	0.00416518	-0.0536553	0.197345	0.149075	0.122888	0.262934	-0.225033	-0.364542	0.0799574
RPL35A~P18077	0.0969937	-0.0815635	0.197058	-0.286225	0.23651	-0.172201	0.441064	-0.0626891	-0.136807	-0.426877	0.320946	-0.195774	1.12729	-0.0168458
ITGB5~P18084	-0.0691766	0.222644	0.148413	0.11528	-0.0916274	0.134505	0.283966	0.209073	-0.220013	-0.31175	0.0427773	-0.0946599	5.00295	1.4006
ARF4~P18085	-0.0895192	-0.221752	0.123745	-0.383765	0.065587	-0.0749041	-0.00039389	-0.00634115	-0.00281383	0.0781379	0.238247	-0.111506	1.14258	2.79519
RPL7~P18124	-0.135298	-0.109553	0.185977	-0.550358	0.173412	0.369746	0.465209	0.284875	-0.36986	-0.464658	-0.00937958	-0.576832	2.97788	-0.674534
VCL~P18206-2	0.0466864	-0.0728803	-0.27032	-0.190033	-0.0111404	-0.150369	-0.243605	-0.224332	-0.0905916	0.0295202	0.063763	-0.282944	1.83027	1.48769
LBP~P18428	0.439256	-0.24954	-0.165011	0.21491	-0.279405	0.300254	-0.28801	0.217532	0.3517	0.340259	0.108381	0.0767411	NA	NA
PTPRA~P18433-4	0.0960722	0.448412	-0.112735	-0.105467	0.0781087	-0.428895	0.344491	0.103484	-0.0173872	-0.330013	0.204837	-0.191484	2.9208	0.205929
HLA-B~P18463	-0.158093	0.338481	-0.0121629	-0.392202	-0.0795707	0.096265	-0.187645	0.117921	0.0992726	0.158201	0.171321	-0.280203	NA	NA
SON~P18583-2	-0.249584	0.179485	0.179494	0.162989	0.314084	-0.0562976	0.242825	0.199814	0.131002	-0.169513	-0.281476	0.196799	1.15832	0.87845
PGAM1~P18669	0.427413	-0.291962	-0.205927	0.121988	-0.241721	-0.114617	-0.373267	-0.316445	0.166382	0.402023	-0.277322	0.101611	4.34262	3.54469
RCC1~P18754	-0.0674644	0.0531385	0.0173402	0.0255056	0.232072	0.0842809	0.13459	0.273695	0.229824	-0.0565582	0.0665617	-0.083073	NA	NA
PLCG1~P19174	0.0930857	-0.222735	-0.181472	-0.0903132	-0.156041	-0.0677847	-0.20647	-0.403036	-0.0305309	0.139092	-0.220519	0.183901	NA	NA
NCL~P19338	-0.00933985	0.0693834	0.258661	0.0214042	0.0517302	-0.118777	0.181561	-0.215391	-0.144164	-0.26565	0.145217	-0.117669	3.54327	3.3685
HK1~P19367	0.051093	-0.356033	-0.435328	-0.1099	-0.220885	0.351368	-0.25215	0.0105683	-0.127516	0.168683	-0.371676	-0.0719165	3.9516	0.949023
NA~P19438-5	-0.17644	0.0795429	0.244658	-0.112216	0.332885	0.0934223	0.334159	0.233365	-0.117956	-0.268884	-0.412467	-0.03235	NA	NA
TRIM21~P19474	-0.361969	0.100219	-0.0151125	0.216959	0.076007	0.0446382	0.0337642	0.317814	0.385929	0.0956824	0.0117637	0.158337	NA	NA
EIF2AK2~P19525	-0.0660233	0.130457	0.0846524	0.0301394	0.170467	0.166689	0.36384	0.277331	0.0457988	-0.295449	-0.193768	0.101697	NA	NA
TFE3~P19532	0.196541	0.0688864	-0.0453348	0.0658612	-0.245092	0.0603487	0.210942	-0.0724433	0.0597311	-0.146855	0.26378	0.211527	NA	NA
SRM~P19623	0.0588264	-0.224461	-0.35826	0.145654	-0.512218	0.285626	-0.393004	-0.00989974	-0.0620219	0.307494	-0.488712	0.269973	2.14712	2.70789
ORM2~P19652	0.40291	-0.191427	-0.167401	0.00147239	-0.159824	0.324216	-0.188012	-0.143355	-0.000189714	0.276602	-0.440001	0.142021	NA	NA
CSNK2A2~P19784	-0.425297	0.493968	0.254954	-0.0274735	0.045286	-0.276054	-0.0973376	-0.342016	0.0532014	0.0304311	0.104342	0.12579	2.14668	-0.100417
ITIH2~Q5T985	0.396712	-0.0335972	-0.0889802	-0.268122	-0.186698	0.127018	-0.400904	-0.186441	0.178188	0.430943	-0.166752	-0.061865	0.121975	2.21097
ITIH1~P19827	0.382624	-0.0917502	-0.161923	-0.146231	-0.296347	0.126688	-0.432042	-0.311787	0.146707	0.441128	-0.265822	0.107338	4.0508	1.55254
NFKB1~P19838	0.0462285	-0.00988423	-0.240528	0.159447	0.117553	0.0177415	0.00206166	0.0359524	0.16978	0.0340899	0.226602	0.161753	NA	NA
NCF2~P19878-2	-0.0958274	-0.0983677	-0.181472	-0.0903132	-0.156041	-0.16499	-0.0613637	-0.219937	0.222874	0.129909	-0.447572	0.525014	NA	NA
TYMP~P19971	-0.266503	-0.198287	0.0628013	-0.105751	0.196749	-0.128999	0.238376	-0.0625987	0.00533191	-0.194822	-0.330582	0.337306	NA	NA
HLA-DRB1~P20039	0.259698	-0.230647	-0.112481	0.0177649	-0.353917	-0.202994	-0.370906	-0.325308	0.199056	0.325392	-0.21024	-0.0699088	NA	NA
EIF2S2~P20042	-0.381796	-0.302843	0.394333	0.0836576	-0.00103592	-0.172513	0.260874	-0.3875	-0.195581	-0.35908	-0.152569	0.218262	NA	NA
ANXA7~P20073-2	0.0657107	-0.141545	-0.028578	-0.19802	-0.281259	0.00298103	-0.214852	-0.122464	0.159811	0.279382	-0.0877692	0.196226	1.15967	1.69026
BTF3~P20290	0.134876	-0.281808	-0.13524	-0.0744933	-0.282751	-0.126382	-0.313356	-0.155568	-0.143542	0.247565	-0.209855	0.0377944	4.94736	0.397342
RAB4A~P20338	-0.250094	0.520321	0.195806	-0.216948	0.372583	-0.407238	0.244781	-0.0770901	0.0341036	-0.234258	-0.181249	-0.0688302	NA	NA
RAB5A~P20339-2	-0.337388	-0.117802	0.00397781	0.0920825	0.246858	0.133494	0.127186	0.24144	0.187342	-0.06782	-0.0410352	0.205071	1.42719	1.45458
RAB6A~P20340-2	0.0783559	0.203974	-0.0323042	-0.0946086	-0.62412	0.149004	0.0911584	-0.0939263	-0.28823	-0.138936	-0.0296748	0.0898532	3.10781	1.29119
MX1~P20591	-0.0205309	-0.116063	0.0241954	0.0900295	-0.116252	0.335917	0.140887	-0.190271	-0.454635	-0.32845	-0.390892	0.2148	NA	NA
PSMB1~P20618	0.0308006	0.0588175	-0.382079	0.0962745	-0.277352	0.0475181	-0.243671	-0.258363	0.0830549	0.14707	-0.309593	0.305809	0.718104	1.55669
[truncated: 2,482 more rows]

## Sheet: B=human_pathway_pheno_correlati
KEGG term	Glucose infusion rate (GIR -highdoseumolminFFM)	Endogenous glucose production (EGP suppressionlowdoserelative)	Visceral Fat (cm2)	SC fat (cm2)	Liver Fat	Triglyceride (mmolL)	Asteady-state NEFAs (averagelowdoseSSNEFA)	HOMA_IR	delta.NEFAs	% suppression of NEFA	Age	BMI	Mitochondrial CoQ10 (pmoles / ug)	combinedZscore Cell	combinedZscore Tissue
CoQ.manual	0.122103	0.330315	-0.356329	0.360091	-0.410007	-0.400183	-0.359245	-0.0961709	0.315045	0.366309	0.214054	0.219552	0.522248	4.57813	1.99258
KEGG_ABC_TRANSPORTERS	0.066987	0.147467	-0.0322161	0.196295	-0.304743	0.0811759	-0.0336254	-0.61504	-0.236708	-0.105144	-0.365648	0.407275	-0.0155895	8.68073	2.41104
KEGG_ACUTE_MYELOID_LEUKEMIA	-0.0853107	-0.215559	0.0084553	-0.196817	-0.154545	-0.180479	-0.126383	-0.03856	0.257208	0.267232	0.0487806	-0.0805195	0.107792	1.36086	2.16359
KEGG_ADHERENS_JUNCTION	-0.0915254	-0.147101	-0.084553	-0.047418	-0.346753	0.087108	-0.203936	-0.41452	-0.180893	0.0864407	-0.137236	0.187013	0.133766	2.46905	2.65233
KEGG_ADIPOCYTOKINE_SIGNALING_PATHWAY	-0.107688	-0.154826	-0.26619	0.19922	-0.22807	-0.241819	-0.00316136	-0.0990078	0.239536	0.0890334	-0.0647576	0.0786225	0.162443	1.45663	1.55748
KEGG_ALANINE_ASPARTATE_AND_GLUTAMATE_METABOLISM	0.261164	-0.145203	-0.493655	0.226519	-0.536062	-0.342363	-0.508404	-0.0502131	0.574661	0.631148	-0.0943704	0.194282	0.309292	7.29416	2.06832
KEGG_ALDOSTERONE_REGULATED_SODIUM_REABSORPTION	0.165018	-0.041313	0.0504229	-0.207277	-0.367652	-0.197614	-0.0752765	-0.551905	0.0104608	0.077423	0.00585367	-0.102597	0.157143	2.10301	1.19642
KEGG_ALLOGRAFT_REJECTION	0.0915254	-0.355305	-0.0708944	-0.0883404	-0.375325	0.127531	-0.146489	-0.310748	-0.017524	0.10113	-0.234147	0.185714	-0.0480519	-0.564642	0.271597
KEGG_ALZHEIMERS_DISEASE	0.206215	-0.0118812	-0.273171	0.00454693	-0.555844	-0.363235	-0.278617	-0.470092	0.0180893	0.20678	-0.14374	-0.0038961	0.38961	14.5706	8.50324
KEGG_AMINO_SUGAR_AND_NUCLEOTIDE_SUGAR_METABOLISM	0.140113	-0.0978786	-0.298537	0.0902891	-0.384416	-0.083692	-0.322851	0.0941318	0.40701	0.467797	0.014309	0.149351	0.0753247	9.11381	2.301
KEGG_AMINOACYL_TRNA_BIOSYNTHESIS	-0.0259887	-0.17256	-0.395448	0.0772978	-0.35974	-0.0916627	-0.270574	0.146301	0.422838	0.389831	-0.182114	0.238961	0.18961	11.5822	5.55208
KEGG_AMYOTROPHIC_LATERAL_SCLEROSIS_ALS	0.0596382	-0.349562	-0.174422	-0.126097	-0.244315	-0.0219317	-0.209224	-0.0516316	0.158654	0.22866	-0.218679	0.1436	0.0116959	-0.548414	1.38686
KEGG_ANTIGEN_PROCESSING_AND_PRESENTATION	0.0875706	-0.352476	-0.049431	-0.131861	-0.366234	0.0626267	-0.121213	-0.343638	-0.0576597	0.0717514	-0.210732	0.12987	-0.0012987	4.63957	0.0395098
KEGG_APOPTOSIS	-0.0638418	-0.171429	-0.262114	0.0597597	-0.272727	-0.271003	-0.230362	-0.109442	0.299039	0.324859	-0.135935	0.122078	0.249351	3.93542	0.443935
KEGG_ARACHIDONIC_ACID_METABOLISM	0.137366	-0.260119	-0.223886	0.0991225	-0.144899	0.13216	0.143123	0.194328	0.320419	0.0373092	-0.0794013	0.105913	-0.209227	1.01657	-0.372548
KEGG_ARGININE_AND_PROLINE_METABOLISM	0.159367	-0.149406	-0.59369	0.369721	-0.468983	-0.20217	-0.605085	0.0141805	0.380549	0.608081	-0.208781	0.244156	0.302597	5.97603	2.41731
KEGG_ARRHYTHMOGENIC_RIGHT_VENTRICULAR_CARDIOMYOPATHY_ARVC	-0.178531	0.0424329	-0.116423	0.0734005	-0.0545455	0.132085	-0.0660638	-0.278993	-0.315433	-0.0864407	-0.167805	0.114286	0.132468	4.3563	0.786452
KEGG_ASCORBATE_AND_ALDARATE_METABOLISM	0.162758	-0.126769	-0.691933	0.40026	-0.570965	-0.0723258	-0.456256	-0.0380037	0.113656	0.35462	-0.0553026	0.216954	0.480026	4.32878	1.13463
KEGG_ASTHMA	0.0531224	-0.345501	-0.124919	-0.109162	-0.330627	0.109343	-0.00430973	-0.33154	-0.0630478	-0.0508618	-0.358166	0.219552	-0.0850926	0.398537	1.19677
KEGG_AUTOIMMUNE_THYROID_DISEASE	0.0915254	-0.355305	-0.0708944	-0.0883404	-0.375325	0.127531	-0.146489	-0.310748	-0.017524	0.10113	-0.234147	0.185714	-0.0480519	1.36941	-0.272896
KEGG_AXON_GUIDANCE	0.0683616	-0.259124	-0.0858538	-0.172783	-0.222078	-0.087108	-0.0942127	-0.420758	-0.0729226	0.0237288	-0.130081	0.0194805	0.122078	4.55729	3.63154
KEGG_B_CELL_RECEPTOR_SIGNALING_PATHWAY	-0.179096	-0.200849	0.0500814	-0.170835	-0.241558	-0.0967867	-0.0212553	-0.27389	0.147541	0.154802	0.038374	-0.012987	0.0350649	-1.52425	1.9647
KEGG_BASAL_CELL_CARCINOMA	-0.369239	-0.0546433	0.0504557	-0.31567	-0.00519987	-0.112254	0.0756066	-0.0944954	0.081471	-0.028838	0.160807	-0.109847	0.136497	6.48287	1.90316
KEGG_BASE_EXCISION_REPAIR	0.0161108	-0.262384	0.0354702	-0.115697	-0.290448	0.248654	-0.191693	-0.350641	-0.274321	0.0387224	-0.171819	0.185835	-0.0935673	2.06264	0.678208
KEGG_BETA_ALANINE_METABOLISM	0.192764	0.0127371	-0.52945	0.349691	-0.673814	-0.117064	-0.454086	-0.337875	0.0789027	0.3697	-0.0933941	0.260559	0.40091	8.23757	2.67744
KEGG_BIOSYNTHESIS_OF_UNSATURATED_FATTY_ACIDS	-0.132316	0.2047	-0.281576	0.125813	-0.40429	-0.377503	-0.357335	-0.389049	0.228854	0.406559	-0.0296224	0.198245	0.431589	5.48096	0.611363
KEGG_BLADDER_CANCER	-0.138779	-0.0319842	-0.00553206	-0.251544	-0.141001	-0.389359	-0.0344875	0.0235463	0.34672	0.229226	0.205337	-0.191033	0.111761	2.6522	0.324163
KEGG_BUTANOATE_METABOLISM	0.188136	0.00792081	-0.509269	0.265671	-0.631169	-0.272141	-0.613532	-0.263116	0.235727	0.561017	-0.160651	0.183117	0.422078	11.1406	3.005
KEGG_CALCIUM_SIGNALING_PATHWAY	-0.174576	-0.0418671	-0.229594	0.078597	-0.354545	-0.164537	-0.150511	-0.462153	-0.0180893	0.140678	-0.152195	0.254545	0.279221	2.35266	0.48401
KEGG_CARDIAC_MUSCLE_CONTRACTION	0.019209	-0.157285	-0.0786993	-0.0389737	-0.316883	0.0261893	-0.244149	-0.355546	-0.111362	0.1	-0.165854	0.0948052	0.184416	6.30775	0.103059
KEGG_CELL_ADHESION_MOLECULES_CAMS	-0.0898305	-0.286846	-0.0227643	-0.0721013	-0.245455	0.131516	-0.0298723	-0.365753	-0.166761	-0.0548023	-0.176911	0.190909	-0.025974	0.47463	3.67065
KEGG_CELL_CYCLE	0.142938	-0.358134	-0.129431	0.0363754	-0.366234	-0.270433	-0.164872	-0.410551	0.166196	0.214689	-0.0708944	0.216883	0.253247	7.27744	1.48402
KEGG_CHEMOKINE_SIGNALING_PATHWAY	0.107345	-0.32645	-0.106016	-0.155245	-0.341558	-0.146319	-0.088468	-0.396374	0.0130017	0.080791	-0.0513822	0.0194805	0.185714	6.84163	4.31667
KEGG_CHRONIC_MYELOID_LEUKEMIA	0.0570622	-0.220651	-0.0312196	-0.203962	-0.261039	-0.183895	-0.137872	-0.141198	0.280385	0.257062	0.00390244	-0.0688312	0.0935065	3.19909	1.8435
KEGG_CITRATE_CYCLE_TCA_CYCLE	0.0757062	0.0950497	-0.476098	0.363754	-0.493506	-0.516385	-0.547468	-0.290901	0.314867	0.548588	-0.0253659	0.232468	0.542857	11.8092	6.34262
KEGG_COLORECTAL_CANCER	0.0553985	-0.399095	-0.131142	-0.185245	-0.317739	0.0219317	-0.176461	-0.0289364	0.308824	0.298474	-0.101529	-0.0162443	-0.020143	1.52704	2.68212
KEGG_COMPLEMENT_AND_COAGULATION_CASCADES	0.318644	-0.308346	0.0572358	-0.168236	-0.272727	0.224317	-0.21083	-0.0929977	0.110232	0.272316	-0.0149594	0.0415584	-0.0844156	0.270335	0.43694
KEGG_CYSTEINE_AND_METHIONINE_METABOLISM	0.44121	-0.165299	-0.58054	0.141696	-0.554906	-0.11621	-0.412701	-0.0028369	0.184106	0.364047	-0.362512	0.140351	0.17284	5.1023	3.05091
KEGG_CYTOKINE_CYTOKINE_RECEPTOR_INTERACTION	0.0288136	-0.199718	0.100163	-0.360507	-0.274026	0.0364373	0.0913404	-0.309047	0.0265687	-0.0502825	-0.163903	-0.061039	-0.0896104	5.82593	6.57391
KEGG_CYTOSOLIC_DNA_SENSING_PATHWAY	-0.126697	-0.552252	0.0703354	-0.0143089	-0.110533	0.183533	0.0396831	-0.165201	-0.0758347	-0.0124434	-0.117877	0.16645	-0.0793239	3.29606	0.445463
KEGG_DILATED_CARDIOMYOPATHY	-0.131073	-0.0599718	-0.0344716	-0.0889899	-0.116883	0.20496	-0.195319	-0.218885	-0.29169	0.00225989	-0.174309	0.087013	0.115584	3.02751	2.80225
KEGG_DNA_REPLICATION	-0.0299689	-0.226218	0.0741946	0.146246	0.022742	-0.256417	-0.191747	-0.217935	0.00480905	0.124116	-0.0794013	0.224172	0.175439	3.56967	0.625273
KEGG_DORSO_VENTRAL_AXIS_FORMATION	-0.24491	-0.0894931	0.212634	-0.41561	-0.130689	-0.134515	-0.0526233	-0.238434	0.0430108	0.13405	0.0442708	-0.232694	-0.0643484	0.068362	1.24464
KEGG_DRUG_METABOLISM_CYTOCHROME_P450	0.103955	-0.356436	-0.242602	0.25138	-0.480519	0.000569333	-0.330893	-0.313017	0.0548333	0.315254	-0.293984	0.374026	-0.0220779	4.92078	0.935716
KEGG_DRUG_METABOLISM_OTHER_ENZYMES	-0.172463	-0.292186	0.030599	0.0448635	0.159246	0.0475797	0.143164	0.163452	0.251485	0.0548487	0.0214844	0.211245	-0.124797	1.40088	-1.44354
KEGG_ECM_RECEPTOR_INTERACTION	-0.124859	0.0729846	0.137236	-0.037025	0.103896	0.193573	0.0465319	-0.306779	-0.343132	-0.20452	-0.253008	0.154545	-0.137662	0.130217	6.18229
KEGG_ENDOCYTOSIS	-0.172365	-0.221279	0.0341575	-0.135153	-0.175382	-0.0637833	0.0356271	-0.433923	-0.143342	-0.0678158	-0.142439	0.135065	0.0298701	8.16688	1.68634
KEGG_ENDOMETRIAL_CANCER	-0.0938118	0.150821	-0.126871	-0.321637	-0.395583	-0.309235	-0.253986	-0.227171	0.338705	0.356315	0.054652	-0.187074	0.305944	3.65281	1.71648
KEGG_EPITHELIAL_CELL_SIGNALING_IN_HELICOBACTER_PYLORI_INFECTION	0.119774	-0.41075	-0.0344716	-0.125365	-0.350649	0.15372	-0.106851	-0.139497	0.173544	0.209605	-0.0806505	0.0350649	-0.12987	8.3142	1.34434
KEGG_ERBB_SIGNALING_PATHWAY	-0.0118678	-0.303905	-0.00553026	-0.294022	-0.16369	-0.110767	-0.0999856	-0.00765746	0.172745	0.177734	-0.0182114	-0.109091	0.0636364	3.14693	-0.0849494
KEGG_ETHER_LIPID_METABOLISM	0.337949	-0.247595	-0.359792	0.146849	-0.273465	-0.0842851	-0.125557	0.17442	0.57365	0.32269	0.0341575	0.197467	0.0435206	-0.408516	-2.17499
KEGG_FATTY_ACID_METABOLISM	0.171186	0.0927866	-0.62244	0.250731	-0.614286	-0.277835	-0.538851	-0.239866	0.20294	0.448588	-0.170407	0.188312	0.532468	11.9858	2.56959
KEGG_FC_EPSILON_RI_SIGNALING_PATHWAY	-0.100565	-0.325885	0.0481301	-0.305294	-0.294805	-0.027328	-0.102255	-0.0748518	0.30978	0.285311	0.171708	-0.0337662	0.0675325	2.40215	1.28779
KEGG_FC_GAMMA_R_MEDIATED_PHAGOCYTOSIS	0.0237288	-0.323056	-0.0650407	-0.246184	-0.322078	0.113297	-0.0924893	-0.151972	0.094969	0.138983	-0.12748	0.0506494	-0.0558442	2.13455	1.32876
KEGG_FOCAL_ADHESION	-0.0983051	-0.112589	0.0084553	-0.164339	-0.074026	0.0791373	-0.0695106	-0.323791	-0.191634	-0.0553672	-0.210732	0.0909091	0.0415584	5.49417	6.65127
KEGG_FRUCTOSE_AND_MANNOSE_METABOLISM	0.375812	-0.280419	-0.408914	0.0896686	-0.571614	-0.0595121	-0.378394	-0.00425415	0.321742	0.444193	-0.179512	0.0454545	0.0909091	6.42321	1.01869
KEGG_GALACTOSE_METABOLISM	0.106215	-0.268742	-0.238049	-0.159143	-0.348052	0.00284667	-0.379723	0.271621	0.397965	0.510735	-0.0162602	0.0246753	0.0519481	4.84124	-0.249544
KEGG_GAP_JUNCTION	-0.108819	-0.0857629	-0.021152	0.00292493	-0.330734	-0.212481	-0.14456	-0.573905	0.0921946	0.209158	-0.0660593	0.173489	0.209227	5.35678	2.21843
KEGG_GLIOMA	-0.0810964	-0.0121675	-0.223813	-0.211176	-0.416369	-0.346537	-0.255423	-0.159956	0.284422	0.332297	-0.0995447	-0.0967847	0.298798	3.10356	1.33064
KEGG_GLUTATHIONE_METABOLISM	0.0785311	-0.336634	-0.316748	0.372848	-0.461039	0.0575027	-0.350425	-0.261414	0.0288299	0.320339	-0.424066	0.415584	-0.0519481	6.83541	0.894862
KEGG_GLYCEROLIPID_METABOLISM	0.241945	0.166148	-0.502441	0.166721	-0.593892	-0.416988	-0.1733	-0.40823	0.256222	0.225269	0.0481614	0.157895	0.495127	6.22395	-0.145295
KEGG_GLYCEROPHOSPHOLIPID_METABOLISM	0.0528547	0.335409	-0.264237	0.133897	-0.246914	-0.426957	0.0821953	-0.242839	0.232183	0.0192199	0.247315	-0.00909682	0.354776	4.3117	1.34674
KEGG_GLYCINE_SERINE_AND_THREONINE_METABOLISM	0.102629	0.212344	-0.329971	0.165421	-0.448993	-0.230776	0.0402469	-0.304485	0.125035	0.0107436	0.213867	0.00649984	0.308742	5.86395	3.97862
KEGG_GLYCOLYSIS_GLUCONEOGENESIS	0.313083	-0.202038	-0.41496	0.306593	-0.564935	-0.179391	-0.481827	-0.146059	0.31326	0.518791	-0.251139	0.294901	0.121468	9.22734	3.32009
KEGG_GLYCOSAMINOGLYCAN_DEGRADATION	-0.263307	0.0734335	-0.301173	-0.0670574	-0.050114	0.0559211	-0.245278	0.157147	-0.169405	0.100227	-0.289208	-0.0540366	0.175131	3.47058	-0.709378
KEGG_GLYOXYLATE_AND_DICARBOXYLATE_METABOLISM	0.179712	-0.0905491	-0.555954	0.464912	-0.554726	-0.183662	-0.484988	-0.218663	0.182923	0.455213	-0.355122	0.393506	0.218182	5.60386	2.14753
KEGG_GNRH_SIGNALING_PATHWAY	-0.146976	-0.138126	-0.178978	-0.105297	-0.282651	-0.14099	-0.0980021	-0.124256	0.259898	0.262012	0.142485	0.00389737	0.267619	2.40054	0.161842
KEGG_GRAFT_VERSUS_HOST_DISEASE	0.0915254	-0.355305	-0.0708944	-0.0883404	-0.375325	0.127531	-0.146489	-0.310748	-0.017524	0.10113	-0.234147	0.185714	-0.0480519	0.110306	1.64038
KEGG_HEDGEHOG_SIGNALING_PATHWAY	-0.223227	-0.0232032	-0.169161	-0.316114	-0.283858	-0.20217	-0.171527	-0.0694844	0.239469	0.262221	0.135003	-0.113024	0.315037	5.05348	2.62637
KEGG_HEMATOPOIETIC_CELL_LINEAGE	0	-0.209678	-0.000650619	-0.164392	-0.246184	0.221248	-0.0626347	-0.38344	-0.24173	-0.0695112	-0.225765	0.122118	-0.057811	-0.27414	3.3199
KEGG_HISTIDINE_METABOLISM	0.132881	-0.207531	-0.489909	0.217815	-0.637634	-0.168381	-0.397869	-0.28604	0.235361	0.425785	-0.10026	0.295743	0.365941	4.1348	0.495088
KEGG_HOMOLOGOUS_RECOMBINATION	-0.337857	0.0368064	0.271071	0.0610985	0.417804	-0.245591	-0.00661198	0.13621	0.199434	0.0537178	0.137325	0.0584795	0.0649773	2.91929	0.894478
KEGG_HUNTINGTONS_DISEASE	0.111331	-0.0393323	-0.266103	0.0753736	-0.507308	-0.328029	-0.291337	-0.510781	0.0390161	0.232552	-0.125569	0.114323	0.426762	15.0474	7.98535
KEGG_HYPERTROPHIC_CARDIOMYOPATHY_HCM	-0.155411	-0.103566	-0.00227717	-0.054256	-0.0318285	0.255133	-0.123833	-0.196542	-0.304778	-0.0678158	-0.219258	0.124716	-0.00259825	-0.60067	2.3649
KEGG_INOSITOL_PHOSPHATE_METABOLISM	0.119243	0.00198076	-0.182499	-0.117609	-0.416369	-0.299269	-0.25255	-0.466822	0.086514	0.236225	0.070244	0.0922078	0.411688	1.7137	-0.844556
KEGG_INSULIN_SIGNALING_PATHWAY	0.0909605	-0.052051	-0.338212	-0.00454693	-0.476623	-0.425292	-0.249894	-0.32776	0.120972	0.235593	-0.162602	0.0168831	0.32987	7.01852	1.26594
KEGG_INTESTINAL_IMMUNE_NETWORK_FOR_IGA_PRODUCTION	0.111896	-0.335032	-0.141184	-0.107212	-0.393634	0.0256272	-0.113202	-0.354796	-0.0356234	0.0565131	-0.310244	0.164935	-0.00519481	-0.0497539	1.86152
KEGG_JAK_STAT_SIGNALING_PATHWAY	-0.195591	-0.221342	-0.0331923	-0.181995	-0.268356	0.0216469	0.0169564	-0.154611	0.0316742	0.0531374	-0.0149691	0.00194932	0.0454841	2.36475	2.4385
KEGG_LEISHMANIA_INFECTION	-0.0477536	-0.285796	-0.1054	-0.207927	-0.367652	-0.0165153	-0.111191	-0.323315	-0.0441052	0.0892908	-0.216656	0.0721013	0.0545632	3.10842	1.65891
KEGG_LEUKOCYTE_TRANSENDOTHELIAL_MIGRATION	-0.0875706	-0.289675	0.0396748	-0.0922377	-0.166234	0.237981	-0.0436596	-0.378796	-0.315998	-0.0892656	-0.189919	0.150649	-0.0402597	2.88219	3.92474
KEGG_LIMONENE_AND_PINENE_DEGRADATION	0.219209	0.0594061	-0.597074	0.302046	-0.661039	-0.23058	-0.616978	-0.206977	0.209723	0.541243	-0.0760977	0.218182	0.48961	5.65887	1.75954
KEGG_LONG_TERM_DEPRESSION	-0.214689	-0.100707	0.017561	-0.189022	-0.196104	-0.0660427	0.0517021	-0.268786	0.123234	0.105085	0.318049	-0.0038961	0.250649	1.06295	0.697494
KEGG_LONG_TERM_POTENTIATION	-0.115254	-0.0565772	-0.151545	-0.0935369	-0.315584	-0.248229	-0.190723	-0.378229	0.0333522	0.188701	-0.087805	0.11039	0.267532	4.62961	1.32884
KEGG_LYSINE_DEGRADATION	0.10565	0.259689	-0.548293	0.169536	-0.518182	-0.288083	-0.531383	-0.175221	0.058225	0.39209	-0.0195122	0.119481	0.533766	3.0774	2.13896
KEGG_LYSOSOME	-0.128604	-0.476649	-0.167914	-0.180371	-0.0422352	0.2478	0.143411	0.144682	0.0169683	-0.0548332	-0.0458835	-0.0825211	-0.102664	15.6194	1.1386
KEGG_MAPK_SIGNALING_PATHWAY	0.0700565	-0.29307	-0.148943	-0.137057	-0.348052	-0.10248	-0.0471064	-0.368589	0.0361787	0.0576271	-0.192521	0.102597	0.0883117	2.33032	2.71413
KEGG_MELANOGENESIS	-0.163323	0.14601	-0.0780742	-0.0773229	-0.292303	-0.324042	-0.156587	-0.478733	0.104891	0.203165	0.114834	0.0467684	0.415719	-1.29512	-0.356608
KEGG_MELANOMA	0.064425	-0.132711	-0.0735199	-0.253736	-0.283858	-0.476097	-0.200259	-0.0842321	0.467345	0.371574	0.169486	-0.114972	0.278662	1.32152	1.24653
KEGG_METABOLISM_OF_XENOBIOTICS_BY_CYTOCHROME_P450	0.10904	-0.339463	-0.204878	0.278012	-0.448052	0.132655	-0.254489	-0.247805	-0.00847937	0.214689	-0.43122	0.406494	-0.172727	5.73301	0.939116
KEGG_MTOR_SIGNALING_PATHWAY	0.100311	-0.343521	-0.0585557	-0.280052	-0.309191	-0.155472	-0.0945266	-0.166195	0.292904	0.200622	0.0175667	0.00324781	0.0753491	0.135115	0.628475
KEGG_N_GLYCAN_BIOSYNTHESIS	-0.280305	0.155065	-0.283019	-0.0415854	-0.312439	-0.0392951	-0.047407	-0.200796	-0.138536	-0.00423849	0.0826286	0.0285807	0.352712	4.63259	4.09149
KEGG_NATURAL_KILLER_CELL_MEDIATED_CYTOTOXICITY	-0.0463408	-0.319186	0.00422902	-0.130279	-0.37025	0.069763	-0.154001	-0.389963	-0.078315	0.120656	-0.163903	0.144156	0.0207792	2.90293	1.35277
KEGG_NEUROACTIVE_LIGAND_RECEPTOR_INTERACTION	-0.0520804	-0.320011	0.15352	-0.203125	-0.232347	0.11723	-0.018995	-0.319887	0.0351175	0.0857629	-0.00912349	0.0357841	-0.00715681	6.53879	0.953273
KEGG_NEUROTROPHIN_SIGNALING_PATHWAY	0.0333333	-0.202546	-0.120976	-0.205261	-0.344156	-0.265309	-0.224042	-0.145734	0.335783	0.324859	-0.0188618	0.0519481	0.254545	5.1505	0.223725
KEGG_NICOTINATE_AND_NICOTINAMIDE_METABOLISM	-0.0282725	-0.529445	-0.246745	0.364109	-0.0747482	-0.116527	-0.174786	-0.154371	0.130693	0.217981	-0.290365	0.481638	0.0727982	2.07955	-1.76207
KEGG_NITROGEN_METABOLISM	0.352642	-0.219582	-0.22056	0.0539311	-0.504709	-0.0811529	-0.528372	-0.156836	0.34125	0.551003	-0.286272	0.140305	0.108477	2.25357	-1.04574
KEGG_NOD_LIKE_RECEPTOR_SIGNALING_PATHWAY	0.0107436	-0.384485	-0.143555	-0.187906	-0.285993	0.137896	0.00977424	0.064132	0.151061	0.111111	-0.117188	-0.0987976	-0.0649984	0.867049	2.98122
KEGG_NON_HOMOLOGOUS_END_JOINING	-0.254946	-0.0138692	0.124268	0.0643275	0.198766	0.288245	-0.2075	0.235179	0.0475113	0.178632	-0.128214	0.269006	-0.180637	-0.688832	1.36939
KEGG_NON_SMALL_CELL_LUNG_CANCER	-0.0633664	-0.0934844	-0.0697068	-0.299285	-0.401952	-0.253712	-0.1792	-0.0539468	0.348146	0.348798	0.145135	-0.175439	0.181287	2.06731	-0.373416
KEGG_NOTCH_SIGNALING_PATHWAY	0.0254525	-0.0404985	0.0664063	-0.0812744	-0.0350991	-0.268174	-0.161033	-0.450754	-0.131013	0.0299774	0.0234451	-0.00325098	0.225618	-1.21443	-0.222698
KEGG_NUCLEOTIDE_EXCISION_REPAIR	0.0888512	-0.176537	-0.120195	-0.0722187	-0.420814	-0.350735	-0.322536	-0.241978	0.267554	0.381438	-0.0338873	0.0995448	0.260248	3.62994	2.02654
KEGG_OLFACTORY_TRANSDUCTION	-0.196777	0.080974	-0.0439453	-0.126463	-0.167696	-0.0908857	-0.223658	-0.0783205	0.186139	0.298841	-0.0182232	0.155945	0.28525	2.93731	1.51234
KEGG_ONE_CARBON_POOL_BY_FOLATE	0.193439	0.31096	-0.26506	-0.0487805	-0.39792	-0.433753	-0.374977	-0.106728	0.520656	0.507919	0.0442853	0.036411	0.449935	1.81926	0.907679
KEGG_OOCYTE_MEIOSIS	-0.0398418	-0.188172	-0.169811	-0.0136452	-0.395583	-0.254279	-0.195087	-0.249577	0.202432	0.275784	-0.113858	0.153946	0.246833	7.23495	2.31037
KEGG_OTHER_GLYCAN_DEGRADATION	-0.0333522	-0.114917	-0.266103	0.189084	-0.00324781	-0.00797517	-0.193418	0.186384	0.0534502	0.181458	-0.0803775	0.186485	0.0389864	6.29585	1.01347
KEGG_OXIDATIVE_PHOSPHORYLATION	0.230509	-0.0599718	-0.260163	0.026632	-0.531169	-0.376329	-0.241851	-0.435502	0.0729226	0.20339	-0.0988619	0.0168831	0.396104	18.6765	12.4716
KEGG_P53_SIGNALING_PATHWAY	0.0522894	-0.148316	-0.186137	-0.0935977	-0.368421	-0.175739	-0.229917	-0.281137	0.144514	0.212549	-0.335828	0.151397	0.176088	1.87191	-0.169746
KEGG_PANCREATIC_CANCER	-0.108475	-0.277228	-0.172358	-0.124716	-0.328571	-0.140625	-0.0545744	-0.217751	0.187677	0.158757	0.0338212	0.0038961	0.218182	1.99498	2.46821
KEGG_PANTOTHENATE_AND_COA_BIOSYNTHESIS	-0.248658	0.215054	-0.0897854	-0.147498	-0.261773	-0.115607	-0.407125	0.0657975	0.141928	0.434303	0.201041	0.0233842	0.321533	1.85307	-1.47161
KEGG_PARKINSONS_DISEASE	0.181356	-0.0418671	-0.347318	0.112374	-0.57013	-0.379176	-0.313659	-0.434934	0.044658	0.246328	-0.166504	0.0974026	0.424675	14.8073	11.0704
KEGG_PATHOGENIC_ESCHERICHIA_COLI_INFECTION	-0.0689266	-0.25686	0.0747968	-0.117571	-0.250649	0.00398533	-0.112021	-0.454214	0.00565291	0.123729	-0.202927	0.264935	-0.025974	6.79239	0.829251
KEGG_PATHWAYS_IN_CANCER	0.00762927	-0.233164	-0.108003	-0.0679012	-0.396882	-0.12358	-0.171814	-0.450939	0.0452361	0.159932	-0.180872	0.196168	0.149399	0.51131	4.00143
KEGG_PENTOSE_AND_GLUCURONATE_INTERCONVERSIONS	0.124152	-0.419428	-0.223054	0.137561	-0.169051	0.0646924	-0.0224296	0.15924	0.338144	0.180147	-0.166016	0.177446	-0.122197	3.39268	-0.64251
KEGG_PENTOSE_PHOSPHATE_PATHWAY	0.270286	-0.199887	-0.19043	0.121587	-0.41729	0.115103	-0.371996	0.0122021	0.227157	0.449251	-0.121745	0.213845	-0.0727982	5.88738	-0.7564
KEGG_PEROXISOME	0.151455	0.0650822	-0.545218	0.280702	-0.591101	-0.136109	-0.545324	-0.143223	0.282443	0.510031	-0.331816	0.308542	0.318285	13.3556	3.29122
KEGG_PHENYLALANINE_METABOLISM	-0.0138496	-0.153694	-0.315653	0.0136497	-0.48538	-0.136148	-0.202327	-0.386669	0.0463801	0.193047	-0.191344	0.14165	0.276803	1.42153	1.13178
KEGG_PHOSPHATIDYLINOSITOL_SIGNALING_SYSTEM	0.0862069	-0.0223606	-0.144484	-0.144296	-0.40091	-0.152383	-0.0888054	-0.452769	-0.0285634	0.0650085	-0.0338432	0.0441845	0.293697	1.22858	0.42196
KEGG_PORPHYRIN_AND_CHLOROPHYLL_METABOLISM	0.197287	-0.372488	-0.209893	0.0243744	-0.436647	0.0828848	-0.340565	0.00170214	0.397907	0.482193	-0.198503	0.148798	-0.00844705	5.23911	0.981526
KEGG_PPAR_SIGNALING_PATHWAY	0.00112994	0.168034	-0.439025	0.159143	-0.509091	-0.445788	-0.394659	-0.378796	0.147541	0.346893	-0.178212	0.0857143	0.509091	6.60105	0.992095
KEGG_PRIMARY_IMMUNODEFICIENCY	0.00396152	-0.396713	0.177582	0.351123	0.0240729	0.270607	0.105018	-0.161886	-0.0334088	-0.024335	-0.382736	0.742115	-0.416911	0.314972	0.383547
KEGG_PRION_DISEASES	0.284746	-0.175389	0.03187	-0.217603	-0.31039	-0.0347293	-0.265979	-0.095833	0.258338	0.39435	0.0949595	-0.0519481	0.0935065	3.13259	-0.142151
KEGG_PROGESTERONE_MEDIATED_OOCYTE_MATURATION	0.121469	-0.114852	-0.33561	-0.0974342	-0.496104	-0.234565	-0.342957	-0.0260847	0.444884	0.489266	0.104716	-0.0571429	0.4	4.49643	1.03887
KEGG_PROPANOATE_METABOLISM	0.239051	0.154216	-0.556098	0.435206	-0.625974	-0.294998	-0.566011	-0.238516	0.246537	0.509749	0	0.240987	0.435206	13.1049	4.36713
KEGG_PROSTATE_CANCER	0.0200678	-0.142089	-0.120404	-0.136497	-0.382716	-0.337805	-0.191981	-0.238867	0.35181	0.328434	0.0312398	-0.0324886	0.241715	3.36603	2.85988
KEGG_PROTEASOME	0.0197796	-0.262592	-0.277164	0.0695257	-0.47353	-0.0649223	-0.409711	-0.0317643	0.391858	0.5462	-0.122967	0.279311	0.160442	13.9711	4.1473
KEGG_PROTEIN_EXPORT	-0.399774	0.229615	0.127563	0.149496	0.120208	-0.177783	0.317088	-0.459708	-0.173692	-0.304778	-0.152344	0.163146	-0.0506988	2.89764	4.47424
KEGG_PROXIMAL_TUBULE_BICARBONATE_RECLAMATION	0.389941	0.024901	-0.286923	0.38629	-0.526794	-0.317778	-0.554231	-0.346855	0.414193	0.620514	-0.116786	0.339071	0.25138	4.53386	-1.57478
KEGG_PURINE_METABOLISM	0.205085	-0.454315	-0.213984	-0.0136408	-0.405195	0.0278973	-0.230362	-0.0606753	0.262861	0.318079	-0.205529	0.144156	0.074026	3.2911	-0.253241
KEGG_PYRIMIDINE_METABOLISM	0.00508618	-0.262592	-0.00845804	0.0419103	-0.0721013	-0.255418	-0.0166643	-0.226604	0.324004	0.177734	-0.192258	0.174083	-0.0461189	3.84002	1.38721
KEGG_PYRUVATE_METABOLISM	0.30904	-0.0339463	-0.532033	0.358558	-0.609091	-0.343308	-0.628468	-0.135527	0.412097	0.658757	-0.160651	0.284416	0.301299	10.3017	3.18802
KEGG_REGULATION_OF_ACTIN_CYTOSKELETON	-0.00508475	-0.248374	-0.0149594	-0.263722	-0.264935	0.0899547	-0.159702	-0.344772	-0.162804	0.0728814	-0.0904066	0.00779221	0.0545455	7.07757	1.93249
KEGG_REGULATION_OF_AUTOPHAGY	-0.0650085	-0.17096	-0.042304	-0.263243	-0.189734	-0.0971262	-0.224456	-0.0729083	0.179016	0.250141	-0.0201757	-0.0337882	0.0441845	1.49942	1.63975
KEGG_RENAL_CELL_CARCINOMA	0.299435	-0.185007	-0.123577	-0.224748	-0.514286	-0.199836	-0.254489	-0.214348	0.271905	0.322034	-0.0455285	-0.0714286	0.136364	2.39346	1.25316
KEGG_RENIN_ANGIOTENSIN_SYSTEM	0.136723	-0.213862	-0.135935	-0.168236	-0.209091	0.052948	-0.0505532	0.0606753	0.28095	0.2	0.0266667	-0.1	0.0584416	3.63182	1.28512
KEGG_RETINOL_METABOLISM	0.261938	0.105546	-0.401952	0.0669048	-0.588312	-0.272218	-0.312599	-0.194273	0.362737	0.415937	0.138582	0.26697	0.420916	3.2262	-0.665411
KEGG_RIBOFLAVIN_METABOLISM	0.155719	-0.264247	-0.197261	-0.0765225	-0.48047	-0.0647658	0.108245	-0.480251	-0.184419	-0.1594	-0.253668	0.0677086	-0.044271	2.96385	0.539869
KEGG_RIBOSOME	-0.0502967	-0.0667799	0.124919	-0.136452	0.07405	0.0256272	0.312886	-0.329271	-0.43257	-0.475276	-0.280417	-0.109126	-0.137707	18.3391	3.49924
KEGG_RIG_I_LIKE_RECEPTOR_SIGNALING_PATHWAY	-0.0319389	-0.496462	0.0159453	-0.228144	-0.165042	0.146117	0.0819079	-0.0632628	0.00197964	-0.0401357	-0.054652	-0.0571614	-0.107827	2.11834	-0.857303
KEGG_RNA_DEGRADATION	0.168457	-0.293802	-0.183209	0.0318492	-0.382066	-0.167479	-0.0908172	-0.416457	0.103224	0.0879028	-0.29808	0.321637	0.0532814	8.38671	0.313359
KEGG_SELENOAMINO_ACID_METABOLISM	-0.198644	-0.231183	-0.219909	0.0214425	-0.315037	0.176258	-0.194225	-0.109757	0.0565451	0.23792	-0.23162	0.316336	-0.00259825	3.1626	-0.243569
KEGG_SMALL_CELL_LUNG_CANCER	-0.250847	-0.00113154	0.0539838	-0.0571614	0.0532468	-0.00455467	-0.0373404	-0.336266	-0.206897	-0.0774011	-0.256261	0.1	0.061039	-0.125887	3.01895
KEGG_SNARE_INTERACTIONS_IN_VESICULAR_TRANSPORT	0.181972	-0.16978	-0.206246	-0.051332	-0.531341	-0.0560952	-0.256285	-0.401875	-0.0339271	0.172648	-0.188029	0.113024	0.2228	0.744774	2.09031
KEGG_SPHINGOLIPID_METABOLISM	-0.113154	-0.200567	-0.34202	0.159402	-0.274472	-0.120584	-0.0877303	-0.322829	0.0441551	0.117397	-0.0869424	0.26463	0.208713	2.90266	-0.645371
KEGG_SPLICEOSOME	-0.105085	-0.0407356	0.22374	-0.0675544	0.162338	0.0933707	0.251617	-0.356113	-0.453929	-0.424294	-0.189919	0.00909091	-0.116883	11.2382	4.23698
KEGG_STARCH_AND_SUCROSE_METABOLISM	-0.0638779	-0.185112	-0.445819	0.300942	-0.447044	-0.0797517	-0.278487	-0.117731	0.150735	0.29056	-0.296779	0.332684	0.138402	3.0963	0.746597
KEGG_STEROID_BIOSYNTHESIS	-0.233663	0.322946	-0.195249	-0.318817	-0.0578298	-0.250861	-0.200773	0.188814	-0.20634	0.0189533	0.141042	-0.502765	0.344716	6.63546	3.89182
KEGG_STEROID_HORMONE_BIOSYNTHESIS	0.00876945	-0.190085	-0.0964169	0.116786	-0.182764	-0.0997743	-0.0155326	0.0618969	0.43306	0.218105	-0.264409	0.156047	-0.254877	3.61852	0.895956
KEGG_SULFUR_METABOLISM	-0.36564	-0.148557	-0.132726	-0.011371	-0.335823	0.14636	-0.260595	0.00822468	0.0138536	0.303193	-0.0608328	0.161741	0.0863917	1.19607	2.37476
KEGG_SYSTEMIC_LUPUS_ERYTHEMATOSUS	0.203955	-0.449223	0.0292683	-0.193569	-0.242857	0.245952	-0.0878936	-0.238165	-0.123234	0.0559322	-0.236098	0.0714286	-0.132468	3.07257	1.50864
KEGG_T_CELL_RECEPTOR_SIGNALING_PATHWAY	-0.148064	-0.239389	-0.027326	-0.212476	-0.224099	-0.158604	-0.0790116	-0.138969	0.277071	0.241876	0.0832792	-0.010393	0.119519	-1.9746	1.80146
KEGG_TASTE_TRANSDUCTION	0.1279	0.228393	-0.286087	-0.076798	-0.501628	-0.356438	-0.206009	-0.51548	0.00396376	0.15931	-0.0371336	-0.055935	0.483253	-0.203609	-1.69503
KEGG_TERPENOID_BACKBONE_BIOSYNTHESIS	0.0921425	-0.173507	-0.341686	0.193045	-0.512021	-0.110513	-0.466157	-0.165675	0.264706	0.465235	-0.331923	0.34373	0.283236	5.96057	4.52666
KEGG_TGF_BETA_SIGNALING_PATHWAY	0.0647258	-0.283329	0.0972991	-0.226844	-0.31514	0.0900055	-0.100589	-0.405109	-0.0658937	0.0689655	-0.171168	0.0643275	-0.0246914	1.43972	6.08637
KEGG_THYROID_CANCER	0.0635953	-0.238608	0.225187	-0.347091	0.020143	-0.0489903	-0.0390859	0.0746104	0.424774	0.222159	0.119102	-0.1423	-0.148798	-0.836526	0.0919942
KEGG_TIGHT_JUNCTION	0.0271186	-0.0480906	-0.196423	-0.102631	-0.377922	-0.0643347	-0.280915	-0.3856	-0.0774449	0.141243	-0.196423	0.0701299	0.211688	5.37884	4.15549
KEGG_TOLL_LIKE_RECEPTOR_SIGNALING_PATHWAY	-0.062182	-0.307954	-0.173121	-0.101397	-0.291748	0.0236407	-0.0847819	0.0192909	0.13207	0.160543	-0.0416396	-0.0448197	0.0623579	1.9796	2.79369
KEGG_TRYPTOPHAN_METABOLISM	0.154324	0.0212284	-0.554978	0.300195	-0.661903	-0.270586	-0.536569	-0.323123	0.130091	0.457038	-0.0898146	0.248863	0.475634	5.67358	2.29695
KEGG_TYPE_I_DIABETES_MELLITUS	0.0969474	-0.326069	-0.118451	-0.0341241	-0.384665	0.0526931	-0.174162	-0.362556	-0.0364819	0.114189	-0.258705	0.224821	-0.00454841	-0.131614	1.01177
KEGG_TYPE_II_DIABETES_MELLITUS	0.178299	-0.1927	-0.317502	-0.0467836	-0.557973	-0.296706	-0.266916	-0.221216	0.197625	0.293868	0.00260247	-0.0357259	0.32543	0.0791306	0.312555
KEGG_TYROSINE_METABOLISM	0.21017	-0.196889	-0.381139	0.0331276	-0.615584	-0.148027	-0.336064	-0.336833	0.0401357	0.268927	-0.228293	0.185714	0.24026	0.636377	1.78626
KEGG_UBIQUITIN_MEDIATED_PROTEOLYSIS	0.0418197	-0.247312	-0.213403	-0.0448343	-0.406626	-0.177113	-0.127568	-0.224335	0.150127	0.198079	-0.204294	0.0604092	0.0987334	3.62131	2.63843
KEGG_VALINE_LEUCINE_AND_ISOLEUCINE_BIOSYNTHESIS	-0.00565291	0.0469856	-0.26684	0.158596	-0.380117	-0.292233	-0.625662	-0.0873765	0.351244	0.639344	-0.0553206	0.215725	0.361274	5.04188	1.92611
KEGG_VALINE_LEUCINE_AND_ISOLEUCINE_DEGRADATION	0.133333	0.126733	-0.598375	0.378045	-0.609091	-0.329075	-0.567574	-0.29317	0.144715	0.467232	-0.105366	0.249351	0.537662	16.1093	4.52315
KEGG_VASCULAR_SMOOTH_MUSCLE_CONTRACTION	0.0497175	-0.277228	-0.035122	-0.244235	-0.128571	-0.109881	-0.113745	-0.301108	-0.0672697	0.0514124	0.0884554	-0.0168831	0.250649	3.99066	3.25129
KEGG_VASOPRESSIN_REGULATED_WATER_REABSORPTION	0.0361582	-0.181047	-0.25496	-0.078597	-0.536364	0.058072	-0.224617	-0.384466	-0.0141323	0.188136	-0.232846	0.227273	0.171429	6.18731	-1.84561
KEGG_VEGF_SIGNALING_PATHWAY	-0.0751413	-0.367752	-0.0982115	-0.244235	-0.188312	-0.1281	-0.0901914	0.00623765	0.257208	0.222599	0.117724	-0.1	0.14026	0.449047	-0.292245
KEGG_VIBRIO_CHOLERAE_INFECTION	0.241945	-0.164733	-0.160755	-0.226194	-0.449643	-0.212766	-0.120706	-0.327094	0.125283	0.147824	-0.076773	-0.124716	0.235141	8.20117	3.09212
KEGG_VIRAL_MYOCARDITIS	-0.0271186	-0.293636	-0.0286179	-0.0461189	-0.264935	0.0723053	-0.112596	-0.37596	-0.0932731	0.0468927	-0.187317	0.215584	0.0428571	2.44585	-0.662589
KEGG_WNT_SIGNALING_PATHWAY	-0.275784	-0.186192	-0.125895	0.0779727	-0.318935	-0.0905496	-0.170091	-0.335794	0.0822731	0.224357	-0.115773	0.246753	0.179221	1.94024	0.807318
